# Supplementary material for: Imprinting and DNA Methylation in Water Lily Endosperm: Implications for Seed Evolution
Source: Mol Biol Evol. 2025 Oct 24;42(11):msaf271. doi: 10.1093/molbev/msaf271 (PMC12619087; doi:10.1093/molbev/msaf271)
Supplement: msaf271_Supplementary_Data [file msaf271_supplementary_data.zip]

Archive with 7 entries (7 files):
- Povilus_Advance_Access.pdf
- Povilus_Supp_Info_Final.pdf
- Povilus_supp_table_1.xlsx
- Povilus_supp_table_2.xlsx
- Povilus_supp_table_3.xlsx
- Povilus_supp_table_4.xlsx
- Povilus_supp_table_5.xlsx
