# Supplementary material for: Imprinting and DNA Methylation in Water Lily Endosperm: Implications for Seed Evolution
Source: Mol Biol Evol. 2025 Oct 24;42(11):msaf271. doi: 10.1093/molbev/msaf271 (PMC12619087; doi:10.1093/molbev/msaf271)
Supplement: msaf271_Supplementary_Data [file msaf271_supplementary_data.zip › Povilus_supp_table_2.xlsx]

## Sheet: Summary of DE status 
# all genes
# for binary logic columns, 0 = not significantly DE, 1= significantly DE
target_id	maker_id	Nd_v_NdxNt	Nd_v_NtxNd	Nt_v_NtxNd	Nt_v_NdxNt	total_of_comparisons_is_DE	AT_homolog_ID
NYDRO00006	maker-nt_contig00-snap-gene-1.26-mRNA-1	1	0	0	0	1	AT5G58140
NYDRO00010	maker-nt_contig00-snap-gene-2.5-mRNA-1	1	0	1	1	3	AT5G58140
NYDRO00021	maker-nt_contig00-snap-gene-3.0-mRNA-1	1	0	0	0	1	AT1G76630
NYDRO00033	maker-nt_contig00-snap-gene-4.7-mRNA-1	1	0	0	1	2	AT3G47800
NYDRO00072	maker-nt_contig00-snap-gene-11.21-mRNA-1	1	1	1	1	4	AT3G04340
NYDRO00073	snap_masked-nt_contig00-processed-gene-11.100-mRNA-1	1	1	1	1	4	AT3G62580
NYDRO00122	maker-nt_contig00-snap-gene-15.81-mRNA-1	1	0	1	1	3	no_AT_hit
NYDRO00125	maker-nt_contig00-augustus-gene-15.49-mRNA-1	1	0	0	0	1	AT3G60190
NYDRO00142	maker-nt_contig00-augustus-gene-17.29-mRNA-1	1	1	0	1	3	AT5G47020
NYDRO00143	maker-nt_contig00-augustus-gene-17.31-mRNA-1	1	1	0	1	3	AT5G11700
NYDRO00145	maker-nt_contig00-augustus-gene-17.22-mRNA-1	1	0	0	0	1	AT5G05570
NYDRO00147	maker-nt_contig00-snap-gene-18.2-mRNA-1	1	1	0	0	2	AT2G23910
NYDRO00150	augustus_masked-nt_contig00-processed-gene-18.53-mRNA-1	1	0	0	0	1	AT3G46610
NYDRO00152	maker-nt_contig00-augustus-gene-18.21-mRNA-1	1	1	0	0	2	no_AT_hit
NYDRO00153	snap_masked-nt_contig00-processed-gene-18.44-mRNA-1	1	1	0	0	2	no_AT_hit
NYDRO00156	maker-nt_contig00-snap-gene-18.5-mRNA-1	1	1	0	0	2	AT2G34900
NYDRO00164	augustus_masked-nt_contig00-processed-gene-19.65-mRNA-1	1	0	0	0	1	AT2G04850
NYDRO00165	maker-nt_contig00-augustus-gene-19.41-mRNA-1	1	1	0	0	2	AT3G07880
NYDRO00167	maker-nt_contig00-snap-gene-19.21-mRNA-1	1	0	1	0	2	AT5G46050
NYDRO00191	maker-nt_contig00-augustus-gene-21.35-mRNA-1	1	0	0	0	1	AT4G02750
NYDRO00207	maker-nt_contig00-augustus-gene-23.22-mRNA-1	1	0	0	0	1	AT1G30360
NYDRO00215	maker-nt_contig00-snap-gene-23.7-mRNA-1	1	0	1	1	3	AT3G07080
NYDRO00223	maker-nt_contig00-augustus-gene-24.29-mRNA-1	1	0	0	0	1	AT2G33385
NYDRO00224	maker-nt_contig00-snap-gene-24.15-mRNA-1	1	0	0	0	1	AT5G13890
NYDRO00229	maker-nt_contig00-snap-gene-25.40-mRNA-1	1	0	0	0	1	AT5G05570
NYDRO00230	maker-nt_contig00-snap-gene-25.41-mRNA-1	1	1	0	0	2	AT5G05570
NYDRO00238	maker-nt_contig00-augustus-gene-26.19-mRNA-1	1	0	1	0	2	AT4G25030
NYDRO00239	maker-nt_contig00-augustus-gene-26.14-mRNA-1	1	0	0	0	1	no_AT_hit
NYDRO00240	maker-nt_contig00-augustus-gene-26.21-mRNA-1	1	0	0	0	1	AT4G19140
NYDRO00260	maker-nt_contig00-snap-gene-28.9-mRNA-1	1	1	0	0	2	AT4G17970
NYDRO00266	maker-nt_contig00-snap-gene-29.32-mRNA-1	1	1	0	0	2	AT3G28630
NYDRO00287	maker-nt_contig00-augustus-gene-30.55-mRNA-1	1	0	0	0	1	AT1G02180
NYDRO00293	maker-nt_contig00-augustus-gene-31.54-mRNA-1	1	0	0	1	2	AT1G04040
NYDRO00294	maker-nt_contig00-snap-gene-31.14-mRNA-1	1	1	0	0	2	AT2G33380
NYDRO00299	maker-nt_contig00-augustus-gene-31.68-mRNA-1	1	1	1	1	4	AT3G22220
NYDRO00300	maker-nt_contig00-augustus-gene-31.73-mRNA-1	1	0	0	0	1	AT5G16820
NYDRO00322	maker-nt_contig00-snap-gene-34.63-mRNA-1	1	0	0	0	1	no_AT_hit
NYDRO00332	snap_masked-nt_contig00-processed-gene-34.11-mRNA-1	1	1	1	1	4	no_AT_hit
NYDRO00334	maker-nt_contig00-snap-gene-35.16-mRNA-1	1	0	0	0	1	AT1G65000
NYDRO00338	maker-nt_contig00-snap-gene-35.20-mRNA-1	1	1	1	1	4	AT3G42170
NYDRO00339	maker-nt_contig00-snap-gene-35.22-mRNA-1	1	1	1	1	4	AT3G42170
NYDRO00355	maker-nt_contig00-snap-gene-36.41-mRNA-1	1	0	0	0	1	AT5G49530
NYDRO00359	maker-nt_contig00-snap-gene-37.2-mRNA-1	1	1	1	1	4	AT3G23510
NYDRO00365	maker-nt_contig00-augustus-gene-37.24-mRNA-1	1	0	0	0	1	AT4G01580
NYDRO00377	maker-nt_contig00-augustus-gene-38.64-mRNA-1	1	0	0	0	1	AT2G39445
NYDRO00390	maker-nt_contig00-snap-gene-40.0-mRNA-1	1	0	0	0	1	no_AT_hit
NYDRO00408	maker-nt_contig00-snap-gene-41.42-mRNA-1	1	1	0	1	3	AT4G17900
NYDRO00419	maker-nt_contig00-augustus-gene-41.8-mRNA-1	1	0	1	0	2	AT4G34131
NYDRO00421	maker-nt_contig00-snap-gene-42.2-mRNA-1	1	1	1	1	4	AT4G09660
NYDRO00427	maker-nt_contig00-augustus-gene-42.20-mRNA-1	1	0	0	0	1	no_AT_hit
NYDRO00432	maker-nt_contig00-snap-gene-42.15-mRNA-1	1	0	0	0	1	AT5G46570
NYDRO00436	maker-nt_contig00-snap-gene-43.3-mRNA-1	1	1	0	0	2	AT4G17970
NYDRO00439	augustus_masked-nt_contig00-processed-gene-43.33-mRNA-1	1	1	0	0	2	AT5G60570
NYDRO00441	maker-nt_contig00-augustus-gene-43.47-mRNA-1	1	0	0	0	1	AT3G01470
NYDRO00448	maker-nt_contig00-augustus-gene-44.20-mRNA-1	1	0	0	0	1	AT1G17500
NYDRO00455	maker-nt_contig00-augustus-gene-44.15-mRNA-1	1	1	1	1	4	no_AT_hit
NYDRO00461	maker-nt_contig00-augustus-gene-45.0-mRNA-1	1	1	0	1	3	AT3G51520
NYDRO00471	maker-nt_contig00-augustus-gene-45.14-mRNA-1	1	1	0	0	2	AT1G30220
NYDRO00477	maker-nt_contig00-augustus-gene-46.35-mRNA-1	1	1	1	1	4	AT4G24340
NYDRO00484	augustus_masked-nt_contig00-processed-gene-46.9-mRNA-1	1	1	1	0	3	no_AT_hit
NYDRO00500	maker-nt_contig00-snap-gene-48.9-mRNA-1	1	1	0	0	2	AT4G25960
NYDRO00512	maker-nt_contig00-snap-gene-49.64-mRNA-1	1	0	0	1	2	AT2G35320
NYDRO00526	maker-nt_contig00-augustus-gene-50.22-mRNA-1	1	0	0	1	2	AT5G17165
NYDRO00535	snap_masked-nt_contig00-processed-gene-51.19-mRNA-1	1	1	1	1	4	AT1G14590
NYDRO00546	maker-nt_contig00-snap-gene-52.17-mRNA-1	1	0	0	1	2	AT5G07440
NYDRO00548	augustus_masked-nt_contig00-processed-gene-52.26-mRNA-1	1	0	1	1	3	AT1G77180
NYDRO00549	maker-nt_contig00-snap-gene-52.4-mRNA-1	1	0	0	0	1	AT1G02170
NYDRO00553	snap_masked-nt_contig00-processed-gene-52.72-mRNA-1	1	1	1	1	4	AT3G42170
NYDRO00557	maker-nt_contig00-augustus-gene-53.34-mRNA-1	1	0	0	0	1	AT4G03620
NYDRO00561	augustus_masked-nt_contig00-processed-gene-53.7-mRNA-1	1	0	0	0	1	no_AT_hit
NYDRO00564	maker-nt_contig00-snap-gene-53.67-mRNA-1	1	0	0	0	1	AT2G22740
NYDRO00579	maker-nt_contig00-augustus-gene-54.21-mRNA-1	1	1	1	1	4	AT2G22740
NYDRO00588	augustus_masked-nt_contig00-processed-gene-55.47-mRNA-1	1	1	1	1	4	AT5G28040
NYDRO00590	augustus_masked-nt_contig00-processed-gene-55.48-mRNA-1	1	1	1	1	4	AT2G44790
NYDRO00591	augustus_masked-nt_contig00-processed-gene-55.51-mRNA-1	1	1	0	0	2	AT5G17640
NYDRO00594	augustus_masked-nt_contig00-processed-gene-56.2-mRNA-1	1	0	0	0	1	AT1G35710
NYDRO00599	maker-nt_contig00-snap-gene-56.58-mRNA-1	1	0	1	0	2	no_AT_hit
NYDRO00605	augustus_masked-nt_contig00-processed-gene-57.10-mRNA-1	1	0	1	0	2	AT5G46050
NYDRO00641	maker-nt_contig00-snap-gene-61.31-mRNA-1	1	0	1	1	3	no_AT_hit
NYDRO00646	snap_masked-nt_contig00-processed-gene-62.13-mRNA-1	1	1	0	0	2	AT3G03590
NYDRO00659	maker-nt_contig00-augustus-gene-63.6-mRNA-1	1	0	0	1	2	AT1G18280
NYDRO00669	maker-nt_contig00-snap-gene-64.20-mRNA-1	1	0	0	0	1	AT1G02170
NYDRO00672	maker-nt_contig00-snap-gene-64.25-mRNA-1	1	0	0	0	1	AT3G47200
NYDRO00680	augustus_masked-nt_contig00-processed-gene-65.10-mRNA-1	1	0	1	0	2	AT3G50150
NYDRO00694	maker-nt_contig00-snap-gene-71.48-mRNA-1	1	1	0	0	2	AT4G08310
NYDRO00697	maker-nt_contig00-snap-gene-71.65-mRNA-1	1	1	0	0	2	AT4G22720
NYDRO00714	maker-nt_contig00-augustus-gene-72.25-mRNA-1	1	1	0	0	2	AT3G54540
NYDRO00717	augustus_masked-nt_contig00-processed-gene-72.9-mRNA-1	1	1	1	1	4	AT3G47520
NYDRO00718	maker-nt_contig00-augustus-gene-72.31-mRNA-1	1	1	1	1	4	AT5G65930
NYDRO00728	maker-nt_contig00-snap-gene-74.1-mRNA-1	1	1	0	0	2	AT4G12070
NYDRO00733	maker-nt_contig00-augustus-gene-75.17-mRNA-1	1	1	0	0	2	AT3G20810
NYDRO00734	maker-nt_contig00-augustus-gene-75.21-mRNA-1	1	0	1	1	3	AT5G57230
NYDRO00738	maker-nt_contig00-augustus-gene-75.23-mRNA-1	1	1	0	0	2	AT1G43760
NYDRO00746	augustus_masked-nt_contig00-processed-gene-77.78-mRNA-1	1	0	0	1	2	AT5G06860
NYDRO00747	maker-nt_contig00-augustus-gene-77.38-mRNA-1	1	1	1	1	4	AT2G39690
NYDRO00775	maker-nt_contig00-snap-gene-83.4-mRNA-1	1	1	1	1	4	AT3G06040
NYDRO00776	maker-nt_contig00-snap-gene-83.6-mRNA-1	1	1	0	0	2	AT3G27160
NYDRO00783	augustus_masked-nt_contig00-processed-gene-84.41-mRNA-1	1	1	0	0	2	AT1G79740
NYDRO00819	maker-nt_contig00-snap-gene-87.44-mRNA-1	1	0	0	0	1	no_AT_hit
NYDRO00823	maker-nt_contig00-snap-gene-88.9-mRNA-1	1	0	0	0	1	no_AT_hit
NYDRO00829	maker-nt_contig00-snap-gene-88.7-mRNA-1	1	0	0	0	1	AT2G42040
NYDRO00836	maker-nt_contig00-augustus-gene-89.11-mRNA-1	1	0	0	1	2	AT5G06710
NYDRO00840	maker-nt_contig00-snap-gene-89.7-mRNA-1	1	1	1	1	4	AT3G57630
NYDRO00847	maker-nt_contig00-snap-gene-90.11-mRNA-1	1	1	0	0	2	AT3G12360
NYDRO00852	snap_masked-nt_contig00-processed-gene-91.40-mRNA-1	1	1	1	1	4	AT1G79740
NYDRO00875	maker-nt_contig00-snap-gene-92.22-mRNA-1	1	1	0	0	2	no_AT_hit
NYDRO00897	maker-nt_contig00-snap-gene-94.70-mRNA-1	1	0	0	0	1	AT3G63530
NYDRO00909	maker-nt_contig00-snap-gene-95.19-mRNA-1	1	1	0	0	2	no_AT_hit
NYDRO00923	maker-nt_contig00-augustus-gene-97.6-mRNA-1	1	0	0	0	1	AT5G06700
NYDRO00935	maker-nt_contig00-augustus-gene-99.8-mRNA-1	1	1	0	0	2	AT5G64160
NYDRO00948	maker-nt_contig00-augustus-gene-100.33-mRNA-1	1	1	1	1	4	AT4G14930
NYDRO00954	maker-nt_contig00-snap-gene-101.50-mRNA-1	1	1	0	0	2	no_AT_hit
NYDRO00957	maker-nt_contig00-augustus-gene-101.9-mRNA-1	1	1	0	1	3	AT5G33406
NYDRO00960	augustus_masked-nt_contig00-processed-gene-101.1-mRNA-1	1	1	1	1	4	AT1G51538
NYDRO00969	maker-nt_contig00-augustus-gene-102.52-mRNA-1	1	0	0	0	1	AT1G22150
NYDRO00970	maker-nt_contig00-snap-gene-102.7-mRNA-1	1	1	0	0	2	no_AT_hit
NYDRO00971	maker-nt_contig00-snap-gene-102.6-mRNA-1	1	1	1	1	4	AT3G05500
NYDRO00972	maker-nt_contig00-snap-gene-102.12-mRNA-1	1	1	1	0	3	AT3G52870
NYDRO00978	augustus_masked-nt_contig00-processed-gene-103.5-mRNA-1	1	1	0	0	2	AT3G45750
NYDRO00995	maker-nt_contig00-augustus-gene-105.8-mRNA-1	1	0	0	0	1	AT3G12050
NYDRO00998	maker-nt_contig00-augustus-gene-105.9-mRNA-1	1	1	0	1	3	AT1G18170
NYDRO01026	maker-nt_contig00-snap-gene-107.31-mRNA-1	1	1	1	1	4	AT2G22250
NYDRO01031	maker-nt_contig00-snap-gene-108.10-mRNA-1	1	0	0	0	1	AT3G58060
NYDRO01057	maker-nt_contig00-snap-gene-112.11-mRNA-1	1	1	0	1	3	AT5G59890
NYDRO01072	augustus_masked-nt_contig00-processed-gene-114.5-mRNA-1	1	1	1	1	4	AT3G57660
NYDRO01078	maker-nt_contig00-augustus-gene-115.29-mRNA-1	1	1	0	0	2	AT5G17330
NYDRO01083	maker-nt_contig00-snap-gene-115.11-mRNA-1	1	0	0	0	1	AT3G45750
NYDRO01120	maker-nt_contig01-snap-gene-1.6-mRNA-1	1	0	0	0	1	AT1G79740
NYDRO01157	maker-nt_contig01-snap-gene-5.11-mRNA-1	1	1	1	1	4	AT3G63520
NYDRO01165	maker-nt_contig01-snap-gene-8.18-mRNA-1	1	1	0	0	2	no_AT_hit
NYDRO01181	maker-nt_contig01-snap-gene-9.28-mRNA-1	1	1	0	0	2	AT3G22510
NYDRO01191	snap_masked-nt_contig01-processed-gene-10.27-mRNA-1	1	1	0	0	2	AT4G19420
NYDRO01193	snap_masked-nt_contig01-processed-gene-10.28-mRNA-1	1	0	0	0	1	AT1G64970
NYDRO01201	maker-nt_contig01-augustus-gene-10.12-mRNA-1	1	1	0	0	2	AT1G09815
NYDRO01203	augustus_masked-nt_contig01-processed-gene-11.1-mRNA-1	1	0	0	0	1	AT4G17770
NYDRO01211	maker-nt_contig01-augustus-gene-11.34-mRNA-1	1	0	0	0	1	no_AT_hit
NYDRO01220	maker-nt_contig01-snap-gene-12.52-mRNA-1	1	1	1	0	3	AT1G63370
NYDRO01241	augustus_masked-nt_contig01-processed-gene-14.8-mRNA-1	1	0	0	0	1	AT1G75140
NYDRO01242	maker-nt_contig01-augustus-gene-14.29-mRNA-1	1	0	0	0	1	AT5G17170
NYDRO01266	maker-nt_contig01-augustus-gene-17.21-mRNA-1	1	0	1	0	2	AT2G44740
NYDRO01267	maker-nt_contig01-augustus-gene-17.23-mRNA-1	1	0	0	0	1	AT4G04890
NYDRO01271	maker-nt_contig01-snap-gene-17.62-mRNA-1	1	1	0	0	2	AT1G04520
NYDRO01281	augustus_masked-nt_contig01-processed-gene-18.9-mRNA-1	1	1	0	0	2	AT4G34135
NYDRO01287	snap_masked-nt_contig01-processed-gene-18.43-mRNA-1	1	1	0	0	2	no_AT_hit
NYDRO01294	snap_masked-nt_contig01-processed-gene-19.30-mRNA-1	1	1	0	0	2	AT4G28760
NYDRO01303	maker-nt_contig01-snap-gene-20.14-mRNA-1	1	0	0	0	1	AT5G51100
NYDRO01324	maker-nt_contig01-snap-gene-22.16-mRNA-1	1	1	1	1	4	AT4G29990
NYDRO01341	maker-nt_contig01-snap-gene-24.9-mRNA-1	1	0	0	0	1	AT4G33950
NYDRO01353	maker-nt_contig01-augustus-gene-25.26-mRNA-1	1	1	0	1	3	AT5G47470
NYDRO01364	maker-nt_contig01-augustus-gene-26.23-mRNA-1	1	1	1	1	4	AT5G27720
NYDRO01366	maker-nt_contig01-augustus-gene-26.28-mRNA-1	1	1	1	0	3	AT1G56070
NYDRO01367	maker-nt_contig01-augustus-gene-26.38-mRNA-1	1	0	0	0	1	AT3G53140
NYDRO01375	maker-nt_contig01-augustus-gene-27.54-mRNA-1	1	0	0	0	1	no_AT_hit
NYDRO01388	maker-nt_contig01-snap-gene-29.37-mRNA-1	1	0	1	0	2	AT1G32540
NYDRO01389	maker-nt_contig01-snap-gene-29.42-mRNA-1	1	1	0	0	2	AT5G58220
NYDRO01394	maker-nt_contig01-snap-gene-29.50-mRNA-1	1	1	0	0	2	AT5G61560
NYDRO01404	maker-nt_contig01-snap-gene-30.8-mRNA-1	1	0	0	0	1	AT4G17350
NYDRO01406	maker-nt_contig01-augustus-gene-30.42-mRNA-1	1	0	0	0	1	AT4G17370
NYDRO01407	maker-nt_contig01-augustus-gene-30.32-mRNA-1	1	1	0	0	2	AT5G02890
NYDRO01418	maker-nt_contig01-augustus-gene-31.10-mRNA-1	1	0	0	0	1	AT4G19150
NYDRO01423	maker-nt_contig01-augustus-gene-32.35-mRNA-1	1	0	0	0	1	AT2G39940
NYDRO01424	maker-nt_contig01-augustus-gene-32.36-mRNA-1	1	1	0	0	2	AT5G13240
NYDRO01428	maker-nt_contig01-augustus-gene-32.47-mRNA-1	1	0	0	0	1	AT1G02110
NYDRO01430	maker-nt_contig01-snap-gene-33.10-mRNA-1	1	1	0	0	2	AT3G12290
NYDRO01438	maker-nt_contig01-snap-gene-33.15-mRNA-1	1	1	0	0	2	AT4G25160
NYDRO01444	maker-nt_contig01-augustus-gene-34.29-mRNA-1	1	1	0	1	3	AT3G03530
NYDRO01455	maker-nt_contig01-augustus-gene-35.43-mRNA-1	1	1	0	1	3	AT4G17430
NYDRO01456	maker-nt_contig01-snap-gene-35.8-mRNA-1	1	1	0	1	3	AT4G18010
NYDRO01462	maker-nt_contig01-augustus-gene-35.53-mRNA-1	1	0	0	0	1	AT2G20562
NYDRO01489	maker-nt_contig01-augustus-gene-37.22-mRNA-1	1	1	1	1	4	AT5G67460
NYDRO01515	maker-nt_contig01-augustus-gene-39.19-mRNA-1	1	1	1	0	3	AT1G32220
NYDRO01529	maker-nt_contig01-snap-gene-40.49-mRNA-1	1	1	1	1	4	AT5G27270
NYDRO01530	maker-nt_contig01-snap-gene-40.54-mRNA-1	1	1	0	0	2	AT1G31970
NYDRO01531	maker-nt_contig01-snap-gene-40.53-mRNA-1	1	0	0	0	1	AT1G31970
NYDRO01532	snap_masked-nt_contig01-processed-gene-40.8-mRNA-1	1	1	1	1	4	no_AT_hit
NYDRO01536	maker-nt_contig01-snap-gene-41.1-mRNA-1	1	0	0	0	1	AT3G60740
NYDRO01539	maker-nt_contig01-snap-gene-41.11-mRNA-1	1	1	0	1	3	AT3G47420
NYDRO01541	augustus_masked-nt_contig01-processed-gene-41.51-mRNA-1	1	0	0	0	1	AT4G17800
NYDRO01542	maker-nt_contig01-snap-gene-41.8-mRNA-1	1	0	0	0	1	AT5G22920
NYDRO01546	maker-nt_contig01-snap-gene-42.34-mRNA-1	1	0	0	1	2	AT4G25960
NYDRO01548	maker-nt_contig01-snap-gene-42.38-mRNA-1	1	1	0	1	3	AT1G12230
NYDRO01555	snap_masked-nt_contig01-processed-gene-43.40-mRNA-1	1	0	0	0	1	AT3G53140
NYDRO01556	maker-nt_contig01-augustus-gene-43.26-mRNA-1	1	1	1	1	4	AT1G56070
NYDRO01567	maker-nt_contig01-snap-gene-43.66-mRNA-1	1	0	0	0	1	AT5G45100
NYDRO01568	maker-nt_contig01-augustus-gene-44.34-mRNA-1	1	0	1	0	2	AT5G43890
NYDRO01574	maker-nt_contig01-snap-gene-44.0-mRNA-1	1	0	0	0	1	AT2G35320
NYDRO01593	maker-nt_contig01-augustus-gene-46.40-mRNA-1	1	1	0	0	2	AT3G53480
NYDRO01608	augustus_masked-nt_contig01-processed-gene-47.12-mRNA-1	1	0	0	0	1	AT2G36770
NYDRO01615	maker-nt_contig01-augustus-gene-48.56-mRNA-1	1	0	0	1	2	AT1G32170
NYDRO01625	maker-nt_contig01-snap-gene-49.59-mRNA-1	1	0	1	0	2	AT1G12110
NYDRO01626	maker-nt_contig01-augustus-gene-49.20-mRNA-1	1	1	1	1	4	no_AT_hit
NYDRO01635	maker-nt_contig01-snap-gene-49.58-mRNA-1	1	1	1	0	3	AT2G02240
NYDRO01643	maker-nt_contig01-snap-gene-50.73-mRNA-1	1	0	0	0	1	AT3G03080
NYDRO01644	snap_masked-nt_contig01-processed-gene-50.8-mRNA-1	1	0	0	0	1	AT1G32260
NYDRO01646	augustus_masked-nt_contig01-processed-gene-50.49-mRNA-1	1	0	0	0	1	AT1G65060
NYDRO01650	maker-nt_contig01-snap-gene-51.0-mRNA-1	1	0	0	0	1	AT4G17615
NYDRO01651	maker-nt_contig01-snap-gene-51.2-mRNA-1	1	1	0	0	2	no_AT_hit
NYDRO01652	maker-nt_contig01-snap-gene-51.3-mRNA-1	1	0	0	0	1	AT1G31940
NYDRO01656	maker-nt_contig01-augustus-gene-51.48-mRNA-1	1	0	0	0	1	AT5G43940
NYDRO01675	snap_masked-nt_contig01-processed-gene-53.18-mRNA-1	1	1	0	0	2	AT5G25160
NYDRO01676	augustus_masked-nt_contig01-processed-gene-53.57-mRNA-1	1	1	0	1	3	AT1G09100
NYDRO01682	maker-nt_contig01-augustus-gene-53.51-mRNA-1	1	1	1	0	3	AT1G32220
NYDRO01684	maker-nt_contig01-augustus-gene-53.54-mRNA-1	1	0	0	0	1	AT1G65010
NYDRO01694	maker-nt_contig01-snap-gene-54.66-mRNA-1	1	0	0	0	1	AT3G60520
NYDRO01695	augustus_masked-nt_contig01-processed-gene-54.4-mRNA-1	1	0	0	1	2	AT4G13510
NYDRO01701	augustus_masked-nt_contig01-processed-gene-54.8-mRNA-1	1	1	0	1	3	AT3G24030
NYDRO01705	maker-nt_contig01-augustus-gene-54.47-mRNA-1	1	0	0	0	1	AT3G07880
NYDRO01729	maker-nt_contig01-snap-gene-56.57-mRNA-1	1	0	0	0	1	AT3G53140
NYDRO01736	maker-nt_contig01-augustus-gene-56.15-mRNA-1	1	0	0	0	1	AT1G20510
NYDRO01743	snap_masked-nt_contig01-processed-gene-57.42-mRNA-1	1	0	0	0	1	AT2G36830
NYDRO01744	augustus_masked-nt_contig01-processed-gene-57.18-mRNA-1	1	1	0	0	2	AT5G24090
NYDRO01749	maker-nt_contig01-snap-gene-57.9-mRNA-1	1	0	0	0	1	AT4G18230
NYDRO01751	maker-nt_contig01-snap-gene-58.4-mRNA-1	1	1	0	0	2	AT3G03080
NYDRO01755	augustus_masked-nt_contig01-processed-gene-58.18-mRNA-1	1	1	0	0	2	AT1G65060
NYDRO01764	maker-nt_contig01-augustus-gene-58.69-mRNA-1	1	0	0	0	1	AT2G23910
NYDRO01768	maker-nt_contig01-snap-gene-59.1-mRNA-1	1	0	1	1	3	AT1G08170
NYDRO01773	maker-nt_contig01-augustus-gene-59.41-mRNA-1	1	0	0	0	1	AT1G80370
NYDRO01775	maker-nt_contig01-snap-gene-59.10-mRNA-1	1	0	0	0	1	no_AT_hit
NYDRO01782	maker-nt_contig01-snap-gene-60.8-mRNA-1	1	0	0	0	1	AT5G46700
NYDRO01783	maker-nt_contig01-snap-gene-60.1-mRNA-1	1	1	0	0	2	AT1G32100
NYDRO01786	maker-nt_contig01-augustus-gene-60.23-mRNA-1	1	0	0	0	1	no_AT_hit
NYDRO01787	maker-nt_contig01-snap-gene-60.13-mRNA-1	1	0	0	0	1	AT4G13200
NYDRO01793	maker-nt_contig01-snap-gene-60.7-mRNA-1	1	0	0	0	1	AT2G27960
NYDRO01805	maker-nt_contig01-snap-gene-61.14-mRNA-1	1	0	0	1	2	AT3G23430
NYDRO01806	augustus_masked-nt_contig01-processed-gene-61.27-mRNA-1	1	1	0	0	2	AT1G05660
NYDRO01841	maker-nt_contig01-snap-gene-68.36-mRNA-1	1	1	0	0	2	AT3G01930
NYDRO01846	maker-nt_contig01-snap-gene-68.40-mRNA-1	1	1	0	0	2	AT5G07340
NYDRO01860	maker-nt_contig01-augustus-gene-70.30-mRNA-1	1	0	1	0	2	AT3G27020
NYDRO01873	augustus_masked-nt_contig01-processed-gene-71.29-mRNA-1	1	0	0	1	2	AT5G14070
NYDRO01877	maker-nt_contig01-snap-gene-72.0-mRNA-1	1	0	0	0	1	no_AT_hit
NYDRO01878	maker-nt_contig01-snap-gene-72.1-mRNA-1	1	1	0	0	2	no_AT_hit
NYDRO01895	maker-nt_contig01-snap-gene-73.32-mRNA-1	1	0	0	0	1	AT4G12840
NYDRO01898	maker-nt_contig01-snap-gene-73.50-mRNA-1	1	0	0	0	1	AT5G41980
NYDRO01912	maker-nt_contig01-augustus-gene-74.25-mRNA-1	1	0	0	0	1	AT4G32110
NYDRO01917	maker-nt_contig01-augustus-gene-74.29-mRNA-1	1	0	1	1	3	AT3G48530
NYDRO01927	maker-nt_contig01-snap-gene-75.4-mRNA-1	1	1	1	1	4	no_AT_hit
NYDRO01929	snap_masked-nt_contig01-processed-gene-75.36-mRNA-1	1	1	1	0	3	AT3G07160
NYDRO01930	maker-nt_contig01-snap-gene-75.25-mRNA-1	1	1	1	1	4	AT3G07160
NYDRO01953	maker-nt_contig01-augustus-gene-78.42-mRNA-1	1	0	0	1	2	AT5G13170
NYDRO01957	maker-nt_contig01-snap-gene-78.26-mRNA-1	1	1	1	1	4	AT3G17450
NYDRO01963	maker-nt_contig01-augustus-gene-79.18-mRNA-1	1	0	1	1	3	AT3G62150
NYDRO01967	maker-nt_contig01-snap-gene-79.39-mRNA-1	1	1	0	0	2	no_AT_hit
NYDRO01990	maker-nt_contig01-snap-gene-82.13-mRNA-1	1	1	0	0	2	no_AT_hit
NYDRO01994	snap_masked-nt_contig01-processed-gene-82.47-mRNA-1	1	0	0	0	1	AT3G27030
NYDRO01995	maker-nt_contig01-snap-gene-82.16-mRNA-1	1	0	0	0	1	no_AT_hit
NYDRO01996	maker-nt_contig01-snap-gene-82.15-mRNA-1	1	1	0	0	2	no_AT_hit
NYDRO02007	maker-nt_contig01-augustus-gene-83.19-mRNA-1	1	1	0	0	2	no_AT_hit
NYDRO02015	augustus_masked-nt_contig01-processed-gene-84.3-mRNA-1	1	0	0	0	1	AT3G27060
NYDRO02044	maker-nt_contig01-snap-gene-87.33-mRNA-1	1	0	1	1	3	AT4G23100
NYDRO02060	augustus_masked-nt_contig01-processed-gene-88.54-mRNA-1	1	0	0	0	1	AT4G31290
NYDRO02077	maker-nt_contig01-snap-gene-90.60-mRNA-1	1	1	1	1	4	AT3G22110
NYDRO02085	snap_masked-nt_contig01-processed-gene-90.34-mRNA-1	1	1	0	1	3	AT5G18660
NYDRO02086	augustus_masked-nt_contig01-processed-gene-90.37-mRNA-1	1	1	0	0	2	AT1G12060
NYDRO02104	maker-nt_contig01-snap-gene-92.22-mRNA-1	1	0	0	0	1	AT3G48540
NYDRO02110	maker-nt_contig01-snap-gene-93.10-mRNA-1	1	0	0	0	1	AT5G36880
NYDRO02142	augustus_masked-nt_contig01-processed-gene-95.32-mRNA-1	1	0	0	0	1	AT3G48560
NYDRO02143	maker-nt_contig01-augustus-gene-95.22-mRNA-1	1	1	1	1	4	AT3G07160
NYDRO02153	maker-nt_contig01-snap-gene-96.27-mRNA-1	1	0	0	0	1	AT5G36880
NYDRO02154	maker-nt_contig01-augustus-gene-96.53-mRNA-1	1	0	0	0	1	AT5G36880
NYDRO02202	maker-nt_contig01-augustus-gene-100.33-mRNA-1	1	1	0	0	2	AT3G24255
NYDRO02216	maker-nt_contig01-augustus-gene-101.3-mRNA-1	1	1	0	0	2	AT4G04940
NYDRO02236	snap_masked-nt_contig01-processed-gene-103.23-mRNA-1	1	1	0	0	2	AT1G67330
NYDRO02237	maker-nt_contig01-snap-gene-103.6-mRNA-1	1	1	0	0	2	no_AT_hit
NYDRO02238	maker-nt_contig01-snap-gene-103.5-mRNA-1	1	1	1	1	4	AT4G23100
NYDRO02243	augustus_masked-nt_contig01-processed-gene-104.24-mRNA-1	1	0	0	1	2	AT1G68490
NYDRO02263	maker-nt_contig01-augustus-gene-106.7-mRNA-1	1	0	0	0	1	AT5G44230
NYDRO02273	maker-nt_contig01-augustus-gene-107.14-mRNA-1	1	0	0	0	1	AT1G67980
NYDRO02289	maker-nt_contig01-snap-gene-109.13-mRNA-1	1	1	1	1	4	AT2G21160
NYDRO02303	snap_masked-nt_contig01-processed-gene-111.0-mRNA-1	1	1	0	0	2	no_AT_hit
NYDRO02314	augustus_masked-nt_contig01-processed-gene-112.1-mRNA-1	1	0	1	1	3	AT3G16330
NYDRO02321	maker-nt_contig01-snap-gene-112.26-mRNA-1	1	1	0	0	2	no_AT_hit
NYDRO02323	augustus_masked-nt_contig01-processed-gene-113.24-mRNA-1	1	1	0	0	2	AT1G27300
NYDRO02331	maker-nt_contig01-snap-gene-113.22-mRNA-1	1	1	0	0	2	AT4G02030
NYDRO02338	maker-nt_contig01-snap-gene-115.0-mRNA-1	1	1	0	0	2	AT3G16990
NYDRO02340	maker-nt_contig01-augustus-gene-115.27-mRNA-1	1	1	0	0	2	AT2G05920
NYDRO02355	snap_masked-nt_contig01-processed-gene-116.21-mRNA-1	1	0	0	0	1	AT2G38060
NYDRO02356	maker-nt_contig01-augustus-gene-116.19-mRNA-1	1	0	0	0	1	AT5G36880
NYDRO02359	maker-nt_contig01-snap-gene-116.11-mRNA-1	1	0	0	0	1	no_AT_hit
NYDRO02360	maker-nt_contig01-augustus-gene-116.15-mRNA-1	1	1	0	0	2	AT5G33406
NYDRO02382	snap_masked-nt_contig02-processed-gene-0.8-mRNA-1	1	0	0	0	1	no_AT_hit
NYDRO02403	maker-nt_contig02-snap-gene-1.48-mRNA-1	1	0	1	1	3	no_AT_hit
NYDRO02538	maker-nt_contig02-snap-gene-16.43-mRNA-1	1	1	1	1	4	AT4G15020
NYDRO02559	maker-nt_contig02-augustus-gene-19.20-mRNA-1	1	0	0	0	1	AT1G34320
NYDRO02567	maker-nt_contig02-snap-gene-20.10-mRNA-1	1	0	0	0	1	AT1G65030
NYDRO02576	maker-nt_contig02-augustus-gene-21.49-mRNA-1	1	0	0	0	1	AT2G18840
NYDRO02605	maker-nt_contig02-snap-gene-25.44-mRNA-1	1	1	0	0	2	AT5G47100
NYDRO02606	maker-nt_contig02-snap-gene-25.45-mRNA-1	1	1	0	0	2	AT3G53720
NYDRO02627	snap_masked-nt_contig02-processed-gene-27.25-mRNA-1	1	0	0	0	1	AT4G00340
NYDRO02632	maker-nt_contig02-snap-gene-27.44-mRNA-1	1	0	1	0	2	AT4G01070
NYDRO02637	snap_masked-nt_contig02-processed-gene-28.47-mRNA-1	1	1	0	0	2	AT1G72020
NYDRO02639	maker-nt_contig02-snap-gene-28.36-mRNA-1	1	0	0	0	1	AT5G49720
NYDRO02640	maker-nt_contig02-snap-gene-28.37-mRNA-1	1	0	0	0	1	AT5G49720
NYDRO02651	maker-nt_contig02-snap-gene-29.11-mRNA-1	1	1	0	0	2	AT5G06870
NYDRO02659	maker-nt_contig02-snap-gene-30.36-mRNA-1	1	0	0	0	1	AT5G63520
NYDRO02661	maker-nt_contig02-augustus-gene-30.10-mRNA-1	1	0	0	0	1	AT5G61670
NYDRO02665	maker-nt_contig02-snap-gene-31.52-mRNA-1	1	0	0	0	1	AT3G42170
NYDRO02666	maker-nt_contig02-snap-gene-31.51-mRNA-1	1	0	0	0	1	no_AT_hit
NYDRO02669	augustus_masked-nt_contig02-processed-gene-31.27-mRNA-1	1	1	1	1	4	AT5G06860
NYDRO02675	maker-nt_contig02-augustus-gene-31.19-mRNA-1	1	1	1	0	3	AT3G11710
NYDRO02686	maker-nt_contig02-snap-gene-32.30-mRNA-1	1	1	0	0	2	AT4G21065
NYDRO02688	maker-nt_contig02-snap-gene-32.36-mRNA-1	1	1	1	1	4	AT1G75710
NYDRO02697	snap_masked-nt_contig02-processed-gene-33.47-mRNA-1	1	1	0	1	3	AT1G75720
NYDRO02698	augustus_masked-nt_contig02-processed-gene-33.22-mRNA-1	1	0	0	0	1	AT1G75720
NYDRO02699	maker-nt_contig02-snap-gene-33.30-mRNA-1	1	1	0	0	2	AT1G77470
NYDRO02715	maker-nt_contig02-snap-gene-35.14-mRNA-1	1	1	0	1	3	AT4G38440
NYDRO02716	maker-nt_contig02-snap-gene-35.2-mRNA-1	1	1	0	1	3	no_AT_hit
NYDRO02717	maker-nt_contig02-snap-gene-35.5-mRNA-1	1	1	1	1	4	no_AT_hit
NYDRO02729	maker-nt_contig02-snap-gene-37.16-mRNA-1	1	0	0	0	1	AT3G48670
NYDRO02730	maker-nt_contig02-snap-gene-37.11-mRNA-1	1	0	0	0	1	AT5G14770
NYDRO02731	maker-nt_contig02-snap-gene-37.10-mRNA-1	1	0	0	0	1	AT3G11710
NYDRO02744	augustus_masked-nt_contig02-processed-gene-38.3-mRNA-1	1	1	0	0	2	AT1G05670
NYDRO02751	maker-nt_contig02-augustus-gene-39.47-mRNA-1	1	0	1	1	3	AT5G53670
NYDRO02800	maker-nt_contig02-augustus-gene-45.21-mRNA-1	1	1	0	0	2	AT4G25420
NYDRO02815	maker-nt_contig02-augustus-gene-46.50-mRNA-1	1	0	1	1	3	AT1G53140
NYDRO02817	maker-nt_contig02-snap-gene-47.28-mRNA-1	1	1	1	1	4	AT1G79470
NYDRO02821	snap_masked-nt_contig02-processed-gene-47.21-mRNA-1	1	0	0	0	1	no_AT_hit
NYDRO02839	maker-nt_contig02-snap-gene-49.20-mRNA-1	1	1	1	0	3	no_AT_hit
NYDRO02851	maker-nt_contig02-snap-gene-51.19-mRNA-1	1	0	0	1	2	AT1G21460
NYDRO02853	maker-nt_contig02-snap-gene-51.21-mRNA-1	1	1	0	1	3	AT1G77120
NYDRO02854	maker-nt_contig02-snap-gene-51.29-mRNA-1	1	0	1	0	2	AT5G09760
NYDRO02860	maker-nt_contig02-snap-gene-52.23-mRNA-1	1	0	0	0	1	AT1G15960
NYDRO02862	augustus_masked-nt_contig02-processed-gene-52.39-mRNA-1	1	1	0	1	3	AT5G01710
NYDRO02867	maker-nt_contig02-augustus-gene-52.51-mRNA-1	1	1	0	0	2	AT1G77120
NYDRO02872	maker-nt_contig02-snap-gene-52.36-mRNA-1	1	0	0	0	1	no_AT_hit
NYDRO02873	maker-nt_contig02-snap-gene-52.21-mRNA-1	1	0	0	1	2	AT2G38820
NYDRO02913	augustus_masked-nt_contig02-processed-gene-56.3-mRNA-1	1	1	1	0	3	AT1G77470
NYDRO02924	maker-nt_contig02-snap-gene-57.34-mRNA-1	1	0	0	0	1	no_AT_hit
NYDRO02925	maker-nt_contig02-snap-gene-57.26-mRNA-1	1	0	0	0	1	no_AT_hit
NYDRO02977	maker-nt_contig02-snap-gene-64.26-mRNA-1	1	0	0	0	1	AT3G13320
NYDRO02983	maker-nt_contig02-snap-gene-65.40-mRNA-1	1	1	1	1	4	no_AT_hit
NYDRO02988	maker-nt_contig02-augustus-gene-65.1-mRNA-1	1	0	0	0	1	AT5G58110
NYDRO02991	maker-nt_contig02-augustus-gene-65.12-mRNA-1	1	1	0	0	2	AT5G13400
NYDRO02995	maker-nt_contig02-snap-gene-66.3-mRNA-1	1	1	1	1	4	AT3G61530
NYDRO03002	maker-nt_contig02-snap-gene-66.22-mRNA-1	1	0	0	1	2	no_AT_hit
NYDRO03004	maker-nt_contig02-snap-gene-66.23-mRNA-1	1	1	0	0	2	AT1G26880
NYDRO03026	maker-nt_contig02-augustus-gene-69.34-mRNA-1	1	1	1	1	4	AT5G36930
NYDRO03030	maker-nt_contig02-augustus-gene-69.41-mRNA-1	1	0	1	1	3	AT1G73740
NYDRO03042	maker-nt_contig02-augustus-gene-70.19-mRNA-1	1	1	0	0	2	AT3G19390
NYDRO03052	maker-nt_contig02-snap-gene-72.90-mRNA-1	1	1	1	1	4	AT1G27180
NYDRO03053	maker-nt_contig02-snap-gene-72.109-mRNA-1	1	0	0	0	1	AT1G69550
NYDRO03061	maker-nt_contig02-snap-gene-72.95-mRNA-1	1	0	0	0	1	AT3G20420
NYDRO03062	maker-nt_contig02-snap-gene-73.44-mRNA-1	1	1	0	0	2	AT1G11960
NYDRO03064	maker-nt_contig02-snap-gene-73.0-mRNA-1	1	1	0	0	2	no_AT_hit
NYDRO03066	maker-nt_contig02-augustus-gene-73.103-mRNA-1	1	0	0	0	1	AT1G11930
NYDRO03074	maker-nt_contig02-snap-gene-74.43-mRNA-1	1	1	0	0	2	AT4G21450
NYDRO03075	maker-nt_contig02-snap-gene-74.52-mRNA-1	1	0	0	0	1	AT3G46790
NYDRO03083	maker-nt_contig02-snap-gene-75.105-mRNA-1	1	1	1	1	4	AT3G27730
NYDRO03106	maker-nt_contig02-augustus-gene-77.49-mRNA-1	1	1	1	1	4	AT5G36930
NYDRO03110	maker-nt_contig02-snap-gene-77.27-mRNA-1	1	0	0	0	1	AT1G25550
NYDRO03111	maker-nt_contig02-snap-gene-77.22-mRNA-1	1	0	0	0	1	AT1G66730
NYDRO03115	maker-nt_contig02-snap-gene-78.2-mRNA-1	1	1	1	0	3	AT3G17980
NYDRO03116	maker-nt_contig02-snap-gene-78.4-mRNA-1	1	1	1	1	4	AT4G17560
NYDRO03117	maker-nt_contig02-snap-gene-78.16-mRNA-1	1	1	1	1	4	AT2G34260
NYDRO03120	maker-nt_contig02-snap-gene-78.9-mRNA-1	1	1	0	0	2	AT1G29700
NYDRO03136	maker-nt_contig02-snap-gene-80.42-mRNA-1	1	0	0	0	1	AT3G19390
NYDRO03137	maker-nt_contig02-snap-gene-80.44-mRNA-1	1	1	0	0	2	AT4G26210
NYDRO03146	maker-nt_contig02-augustus-gene-81.0-mRNA-1	1	1	0	0	2	AT1G15060
NYDRO03156	snap_masked-nt_contig02-processed-gene-82.35-mRNA-1	1	0	0	0	1	no_AT_hit
NYDRO03157	snap_masked-nt_contig02-processed-gene-82.36-mRNA-1	1	1	0	0	2	no_AT_hit
NYDRO03158	maker-nt_contig02-augustus-gene-82.9-mRNA-1	1	0	0	0	1	AT1G15150
NYDRO03161	maker-nt_contig02-snap-gene-82.67-mRNA-1	1	1	0	0	2	AT5G20410
NYDRO03163	maker-nt_contig02-snap-gene-82.57-mRNA-1	1	0	0	0	1	AT4G15420
NYDRO03178	maker-nt_contig02-snap-gene-84.27-mRNA-1	1	0	0	0	1	AT1G70520
NYDRO03182	maker-nt_contig02-snap-gene-84.35-mRNA-1	1	1	0	1	3	AT2G34260
NYDRO03183	maker-nt_contig02-snap-gene-84.36-mRNA-1	1	0	0	0	1	AT5G33406
NYDRO03186	maker-nt_contig02-snap-gene-85.21-mRNA-1	1	0	0	1	2	AT1G21280
NYDRO03193	maker-nt_contig02-snap-gene-86.16-mRNA-1	1	1	0	0	2	AT3G20480
NYDRO03195	maker-nt_contig02-snap-gene-86.23-mRNA-1	1	0	0	0	1	AT1G47128
NYDRO03198	maker-nt_contig02-augustus-gene-86.15-mRNA-1	1	0	1	0	2	AT3G18524
NYDRO03201	maker-nt_contig02-snap-gene-87.45-mRNA-1	1	0	0	0	1	AT1G79610
NYDRO03204	maker-nt_contig02-augustus-gene-87.9-mRNA-1	1	1	0	0	2	AT1G69550
NYDRO03217	snap_masked-nt_contig02-processed-gene-88.45-mRNA-1	1	1	0	0	2	no_AT_hit
NYDRO03225	maker-nt_contig02-snap-gene-88.41-mRNA-1	1	0	0	0	1	AT1G15170
NYDRO03226	maker-nt_contig02-snap-gene-89.38-mRNA-1	1	1	1	1	4	AT1G27170
NYDRO03234	maker-nt_contig02-augustus-gene-89.27-mRNA-1	1	1	1	1	4	AT1G16860
NYDRO03246	maker-nt_contig02-snap-gene-91.27-mRNA-1	1	0	0	0	1	AT2G01140
NYDRO03251	maker-nt_contig02-snap-gene-91.42-mRNA-1	1	0	0	0	1	AT1G73600
NYDRO03252	maker-nt_contig02-snap-gene-91.44-mRNA-1	1	1	1	1	4	AT5G17380
NYDRO03258	maker-nt_contig02-snap-gene-92.49-mRNA-1	1	0	0	0	1	AT5G08520
NYDRO03259	augustus_masked-nt_contig02-processed-gene-92.9-mRNA-1	1	1	0	0	2	AT5G06860
NYDRO03260	maker-nt_contig02-augustus-gene-92.12-mRNA-1	1	1	1	0	3	AT1G66680
NYDRO03261	maker-nt_contig02-snap-gene-92.71-mRNA-1	1	0	0	0	1	AT1G01800
NYDRO03264	maker-nt_contig02-snap-gene-92.52-mRNA-1	1	0	1	0	2	AT4G11655
NYDRO03274	maker-nt_contig02-snap-gene-93.63-mRNA-1	1	0	0	0	1	AT2G45130
NYDRO03295	maker-nt_contig02-augustus-gene-95.9-mRNA-1	1	0	0	1	2	AT3G12380
NYDRO03296	maker-nt_contig02-snap-gene-96.46-mRNA-1	1	0	0	0	1	AT5G18360
NYDRO03304	augustus_masked-nt_contig02-processed-gene-96.23-mRNA-1	1	1	0	1	3	AT2G31750
NYDRO03315	maker-nt_contig02-augustus-gene-97.14-mRNA-1	1	1	0	0	2	AT1G11915
NYDRO03319	maker-nt_contig02-augustus-gene-98.37-mRNA-1	1	1	1	1	4	AT1G69550
NYDRO03329	maker-nt_contig02-augustus-gene-99.11-mRNA-1	1	0	0	1	2	AT1G02520
NYDRO03330	maker-nt_contig02-snap-gene-99.14-mRNA-1	1	1	1	1	4	no_AT_hit
NYDRO03340	maker-nt_contig02-augustus-gene-100.57-mRNA-1	1	1	1	1	4	AT1G13280
NYDRO03346	maker-nt_contig02-snap-gene-100.32-mRNA-1	1	0	0	0	1	no_AT_hit
NYDRO03370	maker-nt_contig02-snap-gene-102.35-mRNA-1	1	1	1	1	4	AT5G52450
NYDRO03374	maker-nt_contig02-augustus-gene-102.8-mRNA-1	1	0	0	0	1	AT4G15440
NYDRO03378	maker-nt_contig02-snap-gene-103.63-mRNA-1	1	1	1	1	4	AT5G36930
NYDRO03381	maker-nt_contig02-snap-gene-103.50-mRNA-1	1	0	1	1	3	AT4G26210
NYDRO03391	augustus_masked-nt_contig02-processed-gene-104.17-mRNA-1	1	0	0	0	1	AT5G36930
NYDRO03392	augustus_masked-nt_contig02-processed-gene-104.22-mRNA-1	1	1	0	0	2	AT2G42790
NYDRO03397	augustus_masked-nt_contig02-processed-gene-105.30-mRNA-1	1	1	0	0	2	AT1G48630
NYDRO03398	augustus_masked-nt_contig02-processed-gene-105.33-mRNA-1	1	0	1	1	3	AT1G48630
NYDRO03402	maker-nt_contig02-augustus-gene-106.1-mRNA-1	1	0	1	0	2	AT2G24190
NYDRO03403	maker-nt_contig02-augustus-gene-106.2-mRNA-1	1	0	0	0	1	AT1G27170
NYDRO03405	maker-nt_contig02-augustus-gene-106.10-mRNA-1	1	1	1	1	4	AT2G24190
NYDRO03408	augustus_masked-nt_contig02-processed-gene-106.22-mRNA-1	1	1	0	0	2	AT2G23170
NYDRO03412	maker-nt_contig02-snap-gene-107.8-mRNA-1	1	0	1	1	3	AT2G01050
NYDRO03430	maker-nt_contig02-snap-gene-108.1-mRNA-1	1	0	0	0	1	no_AT_hit
NYDRO03432	maker-nt_contig02-augustus-gene-108.26-mRNA-1	1	1	0	1	3	AT5G36930
NYDRO03441	maker-nt_contig02-augustus-gene-109.13-mRNA-1	1	1	0	0	2	no_AT_hit
NYDRO03445	snap_masked-nt_contig02-processed-gene-110.13-mRNA-1	1	1	1	1	4	no_AT_hit
NYDRO03452	maker-nt_contig02-augustus-gene-110.36-mRNA-1	1	1	1	0	3	no_AT_hit
NYDRO03456	maker-nt_contig02-snap-gene-110.1-mRNA-1	1	0	0	0	1	AT5G36930
NYDRO03464	snap_masked-nt_contig02-processed-gene-111.11-mRNA-1	1	1	0	1	3	no_AT_hit
NYDRO03465	maker-nt_contig02-snap-gene-111.3-mRNA-1	1	0	0	0	1	AT1G27180
NYDRO03503	maker-nt_contig03-augustus-gene-0.7-mRNA-1	1	0	0	0	1	AT1G59760
NYDRO03513	maker-nt_contig03-augustus-gene-1.4-mRNA-1	1	1	0	1	3	AT3G14900
NYDRO03514	maker-nt_contig03-augustus-gene-1.5-mRNA-1	1	1	0	0	2	no_AT_hit
NYDRO03521	maker-nt_contig03-augustus-gene-2.13-mRNA-1	1	0	0	1	2	AT5G54510
NYDRO03539	maker-nt_contig03-augustus-gene-3.13-mRNA-1	1	1	0	0	2	AT5G55760
NYDRO03541	maker-nt_contig03-augustus-gene-4.22-mRNA-1	1	0	0	0	1	AT1G74910
NYDRO03550	maker-nt_contig03-augustus-gene-5.24-mRNA-1	1	0	0	0	1	AT1G24020
NYDRO03551	maker-nt_contig03-augustus-gene-5.28-mRNA-1	1	0	0	1	2	AT3G01420
NYDRO03553	maker-nt_contig03-snap-gene-5.9-mRNA-1	1	0	0	0	1	AT1G74860
NYDRO03565	maker-nt_contig03-snap-gene-7.41-mRNA-1	1	0	0	1	2	AT1G06040
NYDRO03573	maker-nt_contig03-snap-gene-7.48-mRNA-1	1	1	0	1	3	AT1G62670
NYDRO03574	maker-nt_contig03-snap-gene-8.15-mRNA-1	1	0	0	1	2	AT3G01470
NYDRO03577	augustus_masked-nt_contig03-processed-gene-8.6-mRNA-1	1	1	0	0	2	AT5G44370
NYDRO03578	snap_masked-nt_contig03-processed-gene-8.28-mRNA-1	1	0	0	0	1	AT5G47670
NYDRO03581	maker-nt_contig03-snap-gene-9.23-mRNA-1	1	0	0	0	1	AT3G57810
NYDRO03584	maker-nt_contig03-augustus-gene-9.6-mRNA-1	1	0	0	0	1	AT1G70210
NYDRO03590	snap_masked-nt_contig03-processed-gene-10.21-mRNA-1	1	0	1	0	2	AT3G06920
NYDRO03591	maker-nt_contig03-snap-gene-10.8-mRNA-1	1	0	0	0	1	no_AT_hit
NYDRO03608	maker-nt_contig03-augustus-gene-12.1-mRNA-1	1	0	0	0	1	AT3G28345
NYDRO03609	maker-nt_contig03-augustus-gene-12.11-mRNA-1	1	0	0	0	1	AT3G28210
NYDRO03617	maker-nt_contig03-snap-gene-13.46-mRNA-1	1	1	0	1	3	AT5G54290
NYDRO03625	maker-nt_contig03-augustus-gene-14.27-mRNA-1	1	0	0	0	1	AT5G15870
NYDRO03631	snap_masked-nt_contig03-processed-gene-15.2-mRNA-1	1	1	0	0	2	AT2G31440
NYDRO03632	augustus_masked-nt_contig03-processed-gene-15.37-mRNA-1	1	0	0	0	1	AT5G19450
NYDRO03641	maker-nt_contig03-augustus-gene-15.60-mRNA-1	1	1	1	1	4	no_AT_hit
NYDRO03666	maker-nt_contig03-augustus-gene-18.22-mRNA-1	1	0	0	1	2	AT5G56270
NYDRO03677	maker-nt_contig03-snap-gene-19.23-mRNA-1	1	0	0	0	1	AT1G59540
NYDRO03678	maker-nt_contig03-snap-gene-19.22-mRNA-1	1	1	1	0	3	no_AT_hit
NYDRO03679	maker-nt_contig03-snap-gene-19.24-mRNA-1	1	0	1	1	3	no_AT_hit
NYDRO03686	snap_masked-nt_contig03-processed-gene-20.12-mRNA-1	1	0	0	1	2	AT3G48510
NYDRO03691	maker-nt_contig03-snap-gene-20.31-mRNA-1	1	0	0	0	1	AT1G05805
NYDRO03692	maker-nt_contig03-augustus-gene-20.51-mRNA-1	1	0	0	0	1	AT1G24030
NYDRO03703	maker-nt_contig03-augustus-gene-21.7-mRNA-1	1	0	0	0	1	AT1G51190
NYDRO03704	augustus_masked-nt_contig03-processed-gene-22.9-mRNA-1	1	0	0	0	1	AT2G22410
NYDRO03707	maker-nt_contig03-augustus-gene-22.6-mRNA-1	1	0	0	0	1	AT4G13630
NYDRO03741	maker-nt_contig03-augustus-gene-25.64-mRNA-1	1	0	0	0	1	AT5G48250
NYDRO03752	maker-nt_contig03-snap-gene-26.42-mRNA-1	1	0	0	0	1	AT5G16270
NYDRO03757	maker-nt_contig03-snap-gene-27.19-mRNA-1	1	0	1	0	2	AT1G76880
NYDRO03765	maker-nt_contig03-augustus-gene-28.38-mRNA-1	1	0	0	0	1	AT5G48800
NYDRO03768	maker-nt_contig03-snap-gene-28.5-mRNA-1	1	1	0	1	3	AT3G48140
NYDRO03771	maker-nt_contig03-snap-gene-28.10-mRNA-1	1	1	0	0	2	AT1G59990
NYDRO03772	maker-nt_contig03-snap-gene-28.19-mRNA-1	1	0	0	0	1	AT1G67550
NYDRO03775	maker-nt_contig03-augustus-gene-29.62-mRNA-1	1	1	1	0	3	AT3G01750
NYDRO03780	maker-nt_contig03-augustus-gene-29.49-mRNA-1	1	1	0	0	2	AT4G26590
NYDRO03781	maker-nt_contig03-augustus-gene-29.66-mRNA-1	1	0	0	0	1	AT5G66520
NYDRO03789	snap_masked-nt_contig03-processed-gene-30.48-mRNA-1	1	0	0	0	1	AT4G13400
NYDRO03796	maker-nt_contig03-snap-gene-31.23-mRNA-1	1	0	0	0	1	AT3G27550
NYDRO03798	maker-nt_contig03-snap-gene-31.24-mRNA-1	1	1	1	1	4	AT1G21280
NYDRO03829	maker-nt_contig03-snap-gene-34.32-mRNA-1	1	1	0	1	3	AT1G61600
NYDRO03830	maker-nt_contig03-augustus-gene-34.5-mRNA-1	1	0	0	0	1	AT2G43370
NYDRO03831	maker-nt_contig03-augustus-gene-34.6-mRNA-1	1	1	0	0	2	AT2G43370
NYDRO03834	maker-nt_contig03-augustus-gene-34.15-mRNA-1	1	0	0	0	1	AT5G14930
NYDRO03841	maker-nt_contig03-augustus-gene-35.23-mRNA-1	1	0	0	0	1	AT1G67710
NYDRO03845	maker-nt_contig03-snap-gene-36.10-mRNA-1	1	0	0	0	1	AT3G09925
NYDRO03850	maker-nt_contig03-snap-gene-36.15-mRNA-1	1	1	0	0	2	AT5G13050
NYDRO03854	maker-nt_contig03-augustus-gene-36.37-mRNA-1	1	1	0	0	2	no_AT_hit
NYDRO03855	maker-nt_contig03-augustus-gene-37.0-mRNA-1	1	1	0	0	2	AT2G32720
NYDRO03859	maker-nt_contig03-snap-gene-37.33-mRNA-1	1	0	0	0	1	AT2G46900
NYDRO03867	maker-nt_contig03-augustus-gene-38.25-mRNA-1	1	1	0	0	2	AT2G39050
NYDRO03871	maker-nt_contig03-snap-gene-38.12-mRNA-1	1	0	0	0	1	AT5G14940
NYDRO03882	maker-nt_contig03-snap-gene-39.58-mRNA-1	1	0	0	0	1	AT4G11600
NYDRO03883	maker-nt_contig03-augustus-gene-39.9-mRNA-1	1	0	0	1	2	AT3G57520
NYDRO03884	maker-nt_contig03-snap-gene-39.72-mRNA-1	1	0	0	0	1	AT3G01660
NYDRO03885	maker-nt_contig03-snap-gene-39.76-mRNA-1	1	0	0	0	1	AT1G61600
NYDRO03915	augustus_masked-nt_contig03-processed-gene-42.27-mRNA-1	1	0	0	1	2	AT4G26590
NYDRO03933	augustus_masked-nt_contig03-processed-gene-44.69-mRNA-1	1	1	0	0	2	AT2G22070
NYDRO03948	maker-nt_contig03-snap-gene-45.16-mRNA-1	1	1	1	1	4	AT1G03910
NYDRO03949	augustus_masked-nt_contig03-processed-gene-45.30-mRNA-1	1	0	0	0	1	AT5G14285
NYDRO03954	maker-nt_contig03-augustus-gene-45.45-mRNA-1	1	1	1	1	4	AT5G39740
NYDRO03957	maker-nt_contig03-snap-gene-46.48-mRNA-1	1	0	1	0	2	AT5G50100
NYDRO03962	maker-nt_contig03-augustus-gene-46.9-mRNA-1	1	0	0	0	1	AT3G63170
NYDRO03976	maker-nt_contig03-augustus-gene-47.19-mRNA-1	1	0	0	0	1	AT5G14930
NYDRO03982	augustus_masked-nt_contig03-processed-gene-48.47-mRNA-1	1	0	0	1	2	AT1G67730
NYDRO03986	augustus_masked-nt_contig03-processed-gene-48.52-mRNA-1	1	1	0	0	2	AT1G43760
NYDRO03995	maker-nt_contig03-augustus-gene-49.30-mRNA-1	1	0	0	0	1	AT4G21120
NYDRO03996	snap_masked-nt_contig03-processed-gene-50.28-mRNA-1	1	1	0	0	2	AT3G06760
NYDRO04001	maker-nt_contig03-augustus-gene-50.18-mRNA-1	1	1	1	1	4	AT5G40780
NYDRO04005	maker-nt_contig03-snap-gene-50.64-mRNA-1	1	1	0	1	3	AT1G13440
NYDRO04018	augustus_masked-nt_contig03-processed-gene-51.12-mRNA-1	1	0	0	0	1	AT3G07720
NYDRO04025	maker-nt_contig03-snap-gene-51.75-mRNA-1	1	1	0	0	2	AT5G13050
NYDRO04035	maker-nt_contig03-augustus-gene-52.60-mRNA-1	1	1	0	1	3	AT1G61600
NYDRO04036	maker-nt_contig03-augustus-gene-52.46-mRNA-1	1	0	0	0	1	AT5G14040
NYDRO04042	augustus_masked-nt_contig03-processed-gene-53.36-mRNA-1	1	1	0	0	2	AT1G24540
NYDRO04043	maker-nt_contig03-augustus-gene-53.50-mRNA-1	1	1	0	0	2	AT1G67750
NYDRO04045	augustus_masked-nt_contig03-processed-gene-53.39-mRNA-1	1	0	1	0	2	AT5G40470
NYDRO04060	augustus_masked-nt_contig03-processed-gene-54.35-mRNA-1	1	1	0	0	2	AT5G01880
NYDRO04068	maker-nt_contig03-snap-gene-54.24-mRNA-1	1	1	1	1	4	AT2G26560
NYDRO04074	maker-nt_contig03-augustus-gene-55.27-mRNA-1	1	1	0	0	2	AT5G03290
NYDRO04083	snap_masked-nt_contig03-processed-gene-56.37-mRNA-1	1	1	0	0	2	AT5G23190
NYDRO04090	augustus_masked-nt_contig03-processed-gene-57.6-mRNA-1	1	0	0	0	1	AT3G48180
NYDRO04097	augustus_masked-nt_contig03-processed-gene-58.15-mRNA-1	1	0	0	0	1	AT1G67730
NYDRO04117	maker-nt_contig03-augustus-gene-60.28-mRNA-1	1	0	0	0	1	no_AT_hit
NYDRO04124	maker-nt_contig03-augustus-gene-62.40-mRNA-1	1	1	0	0	2	AT4G24970
NYDRO04154	snap_masked-nt_contig03-processed-gene-67.13-mRNA-1	1	0	0	1	2	no_AT_hit
NYDRO04188	snap_masked-nt_contig03-processed-gene-72.16-mRNA-1	1	0	0	0	1	no_AT_hit
NYDRO04193	maker-nt_contig03-snap-gene-73.8-mRNA-1	1	1	1	1	4	no_AT_hit
NYDRO04196	maker-nt_contig03-snap-gene-73.11-mRNA-1	1	1	0	0	2	no_AT_hit
NYDRO04261	maker-nt_contig03-snap-gene-81.17-mRNA-1	1	1	1	1	4	no_AT_hit
NYDRO04262	snap_masked-nt_contig03-processed-gene-81.4-mRNA-1	1	1	0	1	3	no_AT_hit
NYDRO04266	maker-nt_contig03-snap-gene-82.9-mRNA-1	1	1	0	0	2	ATMG01250.1
NYDRO04279	maker-nt_contig03-snap-gene-84.37-mRNA-1	1	1	0	1	3	AT5G60160
NYDRO04282	augustus_masked-nt_contig03-processed-gene-84.11-mRNA-1	1	0	1	0	2	no_AT_hit
NYDRO04288	maker-nt_contig03-snap-gene-85.21-mRNA-1	1	0	0	0	1	AT1G02420
NYDRO04289	maker-nt_contig03-snap-gene-85.22-mRNA-1	1	1	0	0	2	no_AT_hit
NYDRO04290	augustus_masked-nt_contig03-processed-gene-85.6-mRNA-1	1	0	0	0	1	no_AT_hit
NYDRO04292	maker-nt_contig03-snap-gene-86.4-mRNA-1	1	0	0	0	1	AT5G60450
NYDRO04297	maker-nt_contig03-snap-gene-86.9-mRNA-1	1	1	0	0	2	no_AT_hit
NYDRO04302	augustus_masked-nt_contig03-processed-gene-87.42-mRNA-1	1	0	0	0	1	no_AT_hit
NYDRO04312	maker-nt_contig03-augustus-gene-88.19-mRNA-1	1	0	0	0	1	AT5G36250
NYDRO04319	maker-nt_contig03-snap-gene-89.30-mRNA-1	1	1	0	1	3	no_AT_hit
NYDRO04334	maker-nt_contig03-augustus-gene-91.29-mRNA-1	1	1	1	1	4	no_AT_hit
NYDRO04337	maker-nt_contig03-augustus-gene-91.31-mRNA-1	1	1	1	1	4	no_AT_hit
NYDRO04368	maker-nt_contig03-snap-gene-95.31-mRNA-1	1	1	1	0	3	AT3G02640
NYDRO04369	maker-nt_contig03-augustus-gene-95.10-mRNA-1	1	1	1	1	4	AT3G59760
NYDRO04373	maker-nt_contig03-snap-gene-95.52-mRNA-1	1	1	0	0	2	AT3G06483
NYDRO04384	augustus_masked-nt_contig03-processed-gene-97.21-mRNA-1	1	1	1	1	4	AT1G09390
NYDRO04386	maker-nt_contig03-augustus-gene-97.26-mRNA-1	1	0	0	0	1	AT3G07990
NYDRO04398	maker-nt_contig03-snap-gene-98.49-mRNA-1	1	1	0	1	3	no_AT_hit
NYDRO04428	maker-nt_contig03-snap-gene-101.13-mRNA-1	1	0	0	0	1	AT5G01620
NYDRO04429	maker-nt_contig03-snap-gene-101.15-mRNA-1	1	0	0	1	2	AT2G40350
NYDRO04442	maker-nt_contig03-augustus-gene-103.17-mRNA-1	1	0	0	0	1	AT2G27920
NYDRO04450	maker-nt_contig03-augustus-gene-105.5-mRNA-1	1	0	0	0	1	AT2G30170
NYDRO04456	maker-nt_contig03-augustus-gene-106.52-mRNA-1	1	1	0	1	3	no_AT_hit
NYDRO04459	augustus_masked-nt_contig03-processed-gene-106.40-mRNA-1	1	0	0	1	2	AT3G51610
NYDRO04491	maker-nt_contig03-augustus-gene-109.0-mRNA-1	1	1	0	0	2	AT3G51670
NYDRO04500	maker-nt_contig03-snap-gene-110.18-mRNA-1	1	1	0	0	2	AT3G06483
NYDRO04501	maker-nt_contig03-snap-gene-110.1-mRNA-1	1	1	0	1	3	AT3G31430
NYDRO04518	maker-nt_contig03-snap-gene-112.39-mRNA-1	1	1	0	0	2	AT1G09280
NYDRO04522	maker-nt_contig03-augustus-gene-112.10-mRNA-1	1	0	0	1	2	AT3G47340
NYDRO04525	maker-nt_contig03-snap-gene-112.37-mRNA-1	1	0	0	0	1	no_AT_hit
NYDRO04532	maker-nt_contig03-snap-gene-113.14-mRNA-1	1	1	0	1	3	AT4G01610
NYDRO04568	maker-nt_contig03-augustus-gene-116.17-mRNA-1	1	1	0	1	3	AT5G38730
NYDRO04585	maker-nt_contig04-snap-gene-0.29-mRNA-1	1	1	1	1	4	AT5G05440
NYDRO04598	maker-nt_contig04-snap-gene-1.32-mRNA-1	1	1	0	0	2	no_AT_hit
NYDRO04599	augustus_masked-nt_contig04-processed-gene-1.44-mRNA-1	1	1	0	0	2	AT5G58490
NYDRO04609	maker-nt_contig04-augustus-gene-2.13-mRNA-1	1	1	0	0	2	AT3G51830
NYDRO04627	augustus_masked-nt_contig04-processed-gene-3.5-mRNA-1	1	1	0	0	2	AT1G11760
NYDRO04629	maker-nt_contig04-augustus-gene-4.14-mRNA-1	1	0	0	0	1	AT3G06430
NYDRO04635	maker-nt_contig04-snap-gene-4.5-mRNA-1	1	0	1	1	3	AT3G56550
NYDRO04636	0:maker-nm_contig04-snap-gene-4.24-mRNA-1	1	0	0	1	2	AT5G58600
NYDRO04658	0:maker-nm_contig04-augustus-gene-6.6-mRNA-1	1	0	0	0	1	AT2G02370
NYDRO04685	1:augustus_masked-nt_contig04-processed-gene-7.19-mRNA-1	1	1	1	1	4	AT5G48050
NYDRO04718	augustus_masked-nt_contig04-processed-gene-10.26-mRNA-1	1	0	0	1	2	AT5G58600
NYDRO04719	maker-nt_contig04-augustus-gene-10.1-mRNA-1	1	0	0	0	1	AT5G58490
NYDRO04720	0:maker-nm_contig04-snap-gene-10.14-mRNA-1	1	1	0	0	2	AT5G18460
NYDRO04729	1:maker-nt_contig04-snap-gene-10.31-mRNA-1	1	1	0	0	2	AT1G10750
NYDRO04766	augustus_masked-nt_contig04-processed-gene-13.36-mRNA-1	1	1	0	0	2	AT3G16720
NYDRO04768	maker-nt_contig04-augustus-gene-14.34-mRNA-1	1	1	1	1	4	AT2G27610
NYDRO04783	augustus_masked-nt_contig04-processed-gene-15.4-mRNA-1	1	0	0	0	1	AT3G10840
NYDRO04994	augustus_masked-nt_contig04-processed-gene-25.1-mRNA-1	1	1	1	1	4	AT2G24130
NYDRO05005	maker-nt_contig04-augustus-gene-26.42-mRNA-1	1	0	0	0	1	AT3G13340
NYDRO05006	maker-nt_contig04-snap-gene-26.24-mRNA-1	1	0	0	1	2	no_AT_hit
NYDRO05020	1:maker-nt_contig04-snap-gene-27.20-mRNA-1	1	1	0	1	3	AT1G55740
NYDRO05024	maker-nt_contig04-augustus-gene-27.53-mRNA-1	1	0	0	0	1	AT1G15980
NYDRO05026	maker-nt_contig04-augustus-gene-28.44-mRNA-1	1	0	0	0	1	AT2G21520
NYDRO05042	maker-nt_contig04-snap-gene-29.6-mRNA-1	1	0	1	1	3	AT4G25810
NYDRO05043	maker-nt_contig04-augustus-gene-29.40-mRNA-1	1	1	0	1	3	AT4G37580
NYDRO05053	maker-nt_contig04-snap-gene-30.15-mRNA-1	1	1	0	1	3	AT5G09220
NYDRO05058	augustus_masked-nt_contig04-processed-gene-30.7-mRNA-1	1	0	0	0	1	AT1G80730
NYDRO05067	snap_masked-nt_contig04-processed-gene-31.16-mRNA-1	1	1	0	0	2	no_AT_hit
NYDRO05079	maker-nt_contig04-snap-gene-36.0-mRNA-1	1	1	0	0	2	AT1G32230
NYDRO05084	0:maker-nm_contig04-snap-gene-36.72-mRNA-1	1	0	0	0	1	no_AT_hit
NYDRO05092	1:maker-nt_contig04-snap-gene-36.58-mRNA-1	1	1	1	1	4	AT3G48670
NYDRO05097	augustus_masked-nt_contig04-processed-gene-37.66-mRNA-1	1	0	0	0	1	AT3G48670
NYDRO05107	maker-nt_contig04-snap-gene-37.64-mRNA-1	1	0	0	0	1	AT1G05470
NYDRO05109	1:maker-nt_contig04-snap-gene-38.57-mRNA-1	1	0	1	0	2	AT1G21280
NYDRO05117	maker-nt_contig04-augustus-gene-38.39-mRNA-1	1	1	0	1	3	AT3G22840
NYDRO05120	maker-nt_contig04-snap-gene-39.0-mRNA-1	1	0	1	0	2	no_AT_hit
NYDRO05149	augustus_masked-nt_contig04-processed-gene-41.3-mRNA-1	1	1	0	1	3	AT5G43810
NYDRO05150	maker-nt_contig04-snap-gene-41.56-mRNA-1	1	1	0	0	2	AT1G08070
NYDRO05157	1:maker-nt_contig04-snap-gene-42.20-mRNA-1	1	0	0	0	1	AT3G04810
NYDRO05162	maker-nt_contig04-snap-gene-42.53-mRNA-1	1	0	0	0	1	AT5G42140
NYDRO05169	1:augustus_masked-nt_contig04-processed-gene-43.41-mRNA-1	1	0	0	1	2	AT2G17880
NYDRO05171	augustus_masked-nt_contig04-processed-gene-43.67-mRNA-1	1	0	0	0	1	AT2G21060
NYDRO05175	maker-nt_contig04-augustus-gene-43.43-mRNA-1	1	0	0	0	1	AT2G16430
NYDRO05191	maker-nt_contig04-snap-gene-45.60-mRNA-1	1	0	0	0	1	AT5G67090
NYDRO05202	augustus_masked-nt_contig04-processed-gene-45.9-mRNA-1	1	0	1	1	3	AT4G39340
NYDRO05204	maker-nt_contig04-augustus-gene-45.33-mRNA-1	1	0	1	1	3	AT1G43580
NYDRO05205	maker-nt_contig04-augustus-gene-45.35-mRNA-1	1	0	0	0	1	AT1G21080
NYDRO05206	maker-nt_contig04-augustus-gene-45.21-mRNA-1	1	0	1	1	3	AT3G18760
NYDRO05208	augustus_masked-nt_contig04-processed-gene-46.80-mRNA-1	1	1	0	0	2	AT3G15130
NYDRO05215	1:maker-nt_contig04-augustus-gene-46.38-mRNA-1	1	0	0	0	1	AT2G27680
NYDRO05227	augustus_masked-nt_contig04-processed-gene-47.5-mRNA-1	1	1	0	0	2	AT2G44300
NYDRO05234	maker-nt_contig04-augustus-gene-48.45-mRNA-1	1	1	0	0	2	AT1G43770
NYDRO05244	snap_masked-nt_contig04-processed-gene-49.35-mRNA-1	1	1	0	0	2	no_AT_hit
NYDRO05251	1:augustus_masked-nt_contig04-processed-gene-49.8-mRNA-1	1	0	0	0	1	AT4G34610
NYDRO05253	maker-nt_contig04-snap-gene-49.73-mRNA-1	1	0	0	0	1	AT5G03850
NYDRO05294	0:maker-nm_contig04-augustus-gene-53.34-mRNA-1	1	0	0	0	1	AT2G27230
NYDRO05303	0:maker-nm_contig04-augustus-gene-54.43-mRNA-1	1	0	0	0	1	AT5G63810
NYDRO05306	maker-nt_contig04-augustus-gene-54.27-mRNA-1	1	1	1	1	4	AT5G41980
NYDRO05319	maker-nt_contig04-augustus-gene-55.22-mRNA-1	1	1	0	0	2	AT3G44530
NYDRO05329	1:maker-nt_contig04-snap-gene-55.76-mRNA-1	1	1	1	1	4	AT3G02470
NYDRO05332	1:maker-nt_contig04-snap-gene-56.34-mRNA-1	1	0	1	1	3	AT1G21280
NYDRO05333	1:maker-nt_contig04-snap-gene-56.37-mRNA-1	1	0	1	0	2	AT1G34070
NYDRO05335	0:augustus_masked-nm_contig04-processed-gene-56.32-mRNA-1	1	1	0	0	2	AT5G06440
NYDRO05346	maker-nt_contig04-snap-gene-57.20-mRNA-1	1	0	0	0	1	AT5G12380
NYDRO05349	maker-nt_contig04-snap-gene-58.1-mRNA-1	1	0	0	0	1	AT1G58350
NYDRO05354	0:maker-nm_contig04-snap-gene-58.37-mRNA-1	1	0	0	0	1	AT1G55190
NYDRO05360	maker-nt_contig04-augustus-gene-58.37-mRNA-1	1	1	0	0	2	AT1G70760
NYDRO05364	maker-nt_contig04-snap-gene-59.10-mRNA-1	1	0	0	0	1	AT2G27760
NYDRO05369	0:maker-nm_contig04-augustus-gene-59.22-mRNA-1	1	1	0	0	2	AT4G25315
NYDRO05373	0:maker-nm_contig04-snap-gene-60.17-mRNA-1	1	0	0	0	1	AT5G22010
NYDRO05380	augustus_masked-nt_contig04-processed-gene-60.68-mRNA-1	1	0	0	0	1	AT4G33990
NYDRO05392	maker-nt_contig04-augustus-gene-61.76-mRNA-1	1	0	0	0	1	AT1G05430
NYDRO05398	maker-nt_contig04-augustus-gene-61.82-mRNA-1	1	1	0	0	2	AT2G26230
NYDRO05407	0:maker-nm_contig04-snap-gene-62.13-mRNA-1	1	1	0	0	2	AT2G35860
NYDRO05409	snap_masked-nt_contig04-processed-gene-62.28-mRNA-1	1	1	0	0	2	AT5G06390
NYDRO05419	0:maker-nm_contig04-snap-gene-64.20-mRNA-1	1	1	0	0	2	AT3G50120
NYDRO05421	maker-nt_contig04-snap-gene-64.15-mRNA-1	1	1	1	1	4	AT5G08720
NYDRO05422	augustus_masked-nt_contig04-processed-gene-64.4-mRNA-1	1	1	0	0	2	AT3G57620
NYDRO05425	augustus_masked-nt_contig04-processed-gene-65.49-mRNA-1	1	1	0	1	3	AT4G34980
NYDRO05442	maker-nt_contig04-augustus-gene-66.16-mRNA-1	1	1	0	0	2	AT4G33790
NYDRO05456	0:maker-nm_contig04-snap-gene-67.45-mRNA-1	1	0	1	1	3	AT2G36835
NYDRO05473	0:maker-nm_contig04-augustus-gene-68.26-mRNA-1	1	0	0	0	1	AT5G28750
NYDRO05474	maker-nt_contig04-snap-gene-68.22-mRNA-1	1	0	0	0	1	AT5G43750
NYDRO05482	0:maker-nm_contig04-augustus-gene-69.34-mRNA-1	1	0	0	1	2	AT3G47950
NYDRO05488	maker-nt_contig04-augustus-gene-69.13-mRNA-1	1	1	0	1	3	AT3G22530
NYDRO05491	0:maker-nm_contig04-snap-gene-70.30-mRNA-1	1	0	0	0	1	AT1G31040
NYDRO05492	augustus_masked-nt_contig04-processed-gene-70.64-mRNA-1	1	1	0	0	2	AT4G14850
NYDRO05494	maker-nt_contig04-augustus-gene-70.36-mRNA-1	1	1	0	1	3	AT1G08370
NYDRO05497	snap_masked-nt_contig04-processed-gene-70.50-mRNA-1	1	1	1	1	4	AT2G21580
NYDRO05498	maker-nt_contig04-augustus-gene-70.29-mRNA-1	1	1	1	1	4	AT5G45890
NYDRO05510	maker-nt_contig04-snap-gene-71.30-mRNA-1	1	0	0	0	1	AT3G22780
NYDRO05514	maker-nt_contig04-augustus-gene-72.40-mRNA-1	1	1	0	0	2	AT5G28770
NYDRO05523	maker-nt_contig04-snap-gene-73.31-mRNA-1	1	1	0	0	2	no_AT_hit
NYDRO05524	maker-nt_contig04-augustus-gene-73.48-mRNA-1	1	0	0	0	1	AT3G23090
NYDRO05534	maker-nt_contig04-augustus-gene-73.18-mRNA-1	1	1	0	0	2	AT2G36290
NYDRO05552	0:augustus_masked-nm_contig04-processed-gene-75.5-mRNA-1	1	1	1	1	4	AT3G04880
NYDRO05563	maker-nt_contig04-snap-gene-76.98-mRNA-1	1	0	1	1	3	AT5G43580
NYDRO05573	maker-nt_contig04-augustus-gene-76.17-mRNA-1	1	0	0	0	1	AT5G65660
NYDRO05578	augustus_masked-nt_contig04-processed-gene-76.14-mRNA-1	1	0	0	0	1	AT1G43710
NYDRO05581	maker-nt_contig04-augustus-gene-77.16-mRNA-1	1	1	0	0	2	AT5G43580
NYDRO05585	1:maker-nt_contig04-augustus-gene-77.22-mRNA-1	1	1	0	0	2	AT3G03773
NYDRO05588	augustus_masked-nt_contig04-processed-gene-78.1-mRNA-1	1	1	1	0	3	AT5G20950
NYDRO05592	maker-nt_contig04-augustus-gene-78.47-mRNA-1	1	1	1	1	4	AT3G44530
NYDRO05593	maker-nt_contig04-augustus-gene-78.58-mRNA-1	1	0	0	0	1	AT3G22550
NYDRO05600	maker-nt_contig04-augustus-gene-79.15-mRNA-1	1	1	0	0	2	AT2G34990
NYDRO05601	maker-nt_contig04-snap-gene-79.9-mRNA-1	1	0	0	0	1	AT3G44716
NYDRO05629	maker-nt_contig04-augustus-gene-81.25-mRNA-1	1	1	0	1	3	AT3G50150
NYDRO05630	maker-nt_contig04-snap-gene-81.42-mRNA-1	1	1	0	0	2	AT1G19485
NYDRO05642	maker-nt_contig04-snap-gene-82.16-mRNA-1	1	0	0	1	2	AT2G21050
NYDRO05658	1:maker-nt_contig04-augustus-gene-83.33-mRNA-1	1	1	1	1	4	AT2G21580
NYDRO05659	maker-nt_contig04-snap-gene-83.24-mRNA-1	1	1	0	0	2	AT5G45890
NYDRO05671	maker-nt_contig04-augustus-gene-84.39-mRNA-1	1	0	0	0	1	AT2G35880
NYDRO05673	maker-nt_contig04-snap-gene-84.14-mRNA-1	1	1	0	0	2	AT2G32090
NYDRO05679	maker-nt_contig04-augustus-gene-85.6-mRNA-1	1	0	1	0	2	AT1G06750
NYDRO05684	1:maker-nt_contig04-snap-gene-85.32-mRNA-1	1	1	1	1	4	AT3G24255
NYDRO05685	maker-nt_contig04-snap-gene-85.56-mRNA-1	1	0	0	0	1	no_AT_hit
NYDRO05708	augustus_masked-nt_contig04-processed-gene-88.3-mRNA-1	1	0	0	0	1	AT3G52500
NYDRO05709	augustus_masked-nt_contig04-processed-gene-88.4-mRNA-1	1	0	0	0	1	AT3G22830
NYDRO05722	maker-nt_contig04-augustus-gene-89.13-mRNA-1	1	0	0	1	2	AT3G54260
NYDRO05735	maker-nt_contig04-snap-gene-90.19-mRNA-1	1	1	0	0	2	AT3G23430
NYDRO05736	maker-nt_contig04-snap-gene-90.18-mRNA-1	1	0	0	0	1	AT2G47600
NYDRO05738	maker-nt_contig04-augustus-gene-90.38-mRNA-1	1	0	0	0	1	AT2G19440
NYDRO05739	0:maker-nm_contig04-snap-gene-90.25-mRNA-1	1	0	0	0	1	AT3G25690
NYDRO05740	maker-nt_contig04-snap-gene-90.27-mRNA-1	1	1	1	1	4	AT2G02880
NYDRO05744	maker-nt_contig04-augustus-gene-90.50-mRNA-1	1	1	1	0	3	AT3G10050
NYDRO05770	augustus_masked-nt_contig04-processed-gene-92.48-mRNA-1	1	1	1	1	4	AT5G52070
NYDRO05775	1:maker-nt_contig04-snap-gene-92.36-mRNA-1	1	1	0	1	3	AT2G36310
NYDRO05784	maker-nt_contig04-augustus-gene-93.6-mRNA-1	1	0	0	1	2	AT3G55760
NYDRO05786	0:augustus_masked-nm_contig04-processed-gene-93.38-mRNA-1	1	1	0	0	2	AT4G13920
NYDRO05792	augustus_masked-nt_contig04-processed-gene-94.15-mRNA-1	1	0	0	1	2	no_AT_hit
NYDRO05799	augustus_masked-nt_contig04-processed-gene-95.41-mRNA-1	1	0	0	0	1	AT1G21740
NYDRO05806	augustus_masked-nt_contig04-processed-gene-95.49-mRNA-1	1	1	0	1	3	AT2G35980
NYDRO05813	0:maker-nm_contig04-snap-gene-96.10-mRNA-1	1	1	0	0	2	AT1G29250
NYDRO05824	augustus_masked-nt_contig04-processed-gene-96.6-mRNA-1	1	0	1	0	2	no_AT_hit
NYDRO05830	maker-nt_contig04-augustus-gene-97.79-mRNA-1	1	0	0	0	1	AT1G61600
NYDRO05848	maker-nt_contig04-snap-gene-97.38-mRNA-1	1	1	1	1	4	no_AT_hit
NYDRO05849	maker-nt_contig04-augustus-gene-97.73-mRNA-1	1	1	1	1	4	AT3G11930
NYDRO05851	augustus_masked-nt_contig04-processed-gene-98.23-mRNA-1	1	1	1	0	3	AT3G52470
NYDRO05852	maker-nt_contig04-snap-gene-98.27-mRNA-1	1	1	1	1	4	no_AT_hit
NYDRO05855	augustus_masked-nt_contig04-processed-gene-98.29-mRNA-1	1	0	0	0	1	AT3G50190
NYDRO05856	maker-nt_contig04-snap-gene-98.35-mRNA-1	1	1	0	0	2	AT2G32030
NYDRO05867	maker-nt_contig04-snap-gene-99.25-mRNA-1	1	1	1	1	4	AT1G75440
NYDRO05870	maker-nt_contig04-snap-gene-99.28-mRNA-1	1	0	1	1	3	AT1G49740
NYDRO05897	maker-nt_contig04-augustus-gene-101.32-mRNA-1	1	0	0	0	1	AT3G19430
NYDRO05899	maker-nt_contig04-snap-gene-101.54-mRNA-1	1	0	0	0	1	AT5G48930
NYDRO05906	augustus_masked-nt_contig04-processed-gene-102.0-mRNA-1	1	0	0	0	1	AT3G50120
NYDRO05910	maker-nt_contig04-snap-gene-102.42-mRNA-1	1	0	0	0	1	AT2G38870
NYDRO05923	maker-nt_contig04-snap-gene-103.5-mRNA-1	1	1	0	0	2	no_AT_hit
NYDRO05929	maker-nt_contig04-snap-gene-103.10-mRNA-1	1	1	0	1	3	AT2G36310
NYDRO05943	maker-nt_contig04-augustus-gene-104.20-mRNA-1	1	0	0	1	2	no_AT_hit
NYDRO05945	augustus_masked-nt_contig04-processed-gene-104.37-mRNA-1	1	1	0	0	2	AT2G32020
NYDRO05950	0:maker-nm_contig04-snap-gene-105.2-mRNA-1	1	1	0	1	3	AT3G50140
NYDRO05954	maker-nt_contig04-snap-gene-106.6-mRNA-1	1	0	0	0	1	no_AT_hit
NYDRO05955	maker-nt_contig04-augustus-gene-106.15-mRNA-1	1	0	0	1	2	AT3G04720
NYDRO05994	maker-nt_contig04-augustus-gene-110.46-mRNA-1	1	0	0	0	1	AT1G16860
NYDRO05999	maker-nt_contig04-augustus-gene-111.42-mRNA-1	1	0	1	1	3	AT5G19140
NYDRO06013	maker-nt_contig04-augustus-gene-112.80-mRNA-1	1	1	0	0	2	AT3G09970
NYDRO06018	snap_masked-nt_contig04-processed-gene-112.113-mRNA-1	1	0	0	0	1	AT3G52770
NYDRO06032	0:augustus_masked-nm_contig04-processed-gene-113.9-mRNA-1	1	1	0	1	3	AT1G77420
NYDRO06047	augustus_masked-nt_contig04-processed-gene-114.10-mRNA-1	1	1	0	1	3	AT3G20570
NYDRO06054	0:maker-nm_contig04-augustus-gene-115.20-mRNA-1	1	0	0	0	1	AT5G38360
NYDRO06083	0:maker-nm_contig04-augustus-gene-117.2-mRNA-1	1	0	0	0	1	AT1G25570
NYDRO06087	augustus_masked-nt_contig04-processed-gene-117.93-mRNA-1	1	1	0	0	2	AT3G06145
NYDRO06096	maker-nt_contig05-augustus-gene-0.5-mRNA-1	1	0	0	0	1	AT3G50670
NYDRO06104	maker-nt_contig05-snap-gene-1.52-mRNA-1	1	0	0	0	1	AT1G08980
NYDRO06110	maker-nt_contig05-augustus-gene-1.39-mRNA-1	1	0	0	1	2	AT1G68560
NYDRO06124	augustus_masked-nt_contig05-processed-gene-2.60-mRNA-1	1	0	0	0	1	AT1G29930
NYDRO06137	maker-nt_contig05-augustus-gene-3.17-mRNA-1	1	0	0	0	1	AT4G36590
NYDRO06145	maker-nt_contig05-snap-gene-4.34-mRNA-1	1	0	1	0	2	AT3G18280
NYDRO06150	snap_masked-nt_contig05-processed-gene-5.6-mRNA-1	1	0	0	0	1	AT3G21810
NYDRO06156	maker-nt_contig05-augustus-gene-6.31-mRNA-1	1	0	0	1	2	AT5G44240
NYDRO06158	maker-nt_contig05-snap-gene-6.27-mRNA-1	1	0	0	0	1	AT2G34780
NYDRO06162	maker-nt_contig05-snap-gene-7.54-mRNA-1	1	0	0	0	1	AT1G25380
NYDRO06163	augustus_masked-nt_contig05-processed-gene-7.6-mRNA-1	1	0	0	0	1	AT1G09220
NYDRO06166	maker-nt_contig05-augustus-gene-7.37-mRNA-1	1	1	0	0	2	AT5G11670
NYDRO06177	maker-nt_contig05-snap-gene-8.13-mRNA-1	1	0	0	0	1	AT3G21580
NYDRO06187	maker-nt_contig05-augustus-gene-9.25-mRNA-1	1	0	0	0	1	AT4G30130
NYDRO06190	maker-nt_contig05-snap-gene-9.50-mRNA-1	1	0	0	0	1	AT5G54840
NYDRO06201	augustus_masked-nt_contig05-processed-gene-10.29-mRNA-1	1	1	0	0	2	AT5G25500
NYDRO06212	augustus_masked-nt_contig05-processed-gene-11.98-mRNA-1	1	1	0	1	3	AT4G15020
NYDRO06226	maker-nt_contig05-augustus-gene-12.74-mRNA-1	1	0	0	0	1	no_AT_hit
NYDRO06240	maker-nt_contig05-snap-gene-13.1-mRNA-1	1	1	1	1	4	AT1G66850
NYDRO06264	maker-nt_contig05-augustus-gene-16.15-mRNA-1	1	1	0	0	2	no_AT_hit
NYDRO06266	snap_masked-nt_contig05-processed-gene-16.38-mRNA-1	1	0	0	0	1	AT2G01300
NYDRO06267	maker-nt_contig05-snap-gene-16.3-mRNA-1	1	1	0	0	2	AT4G18140
NYDRO06268	maker-nt_contig05-snap-gene-16.11-mRNA-1	1	0	0	0	1	AT1G18140
NYDRO06273	maker-nt_contig05-snap-gene-17.17-mRNA-1	1	1	0	0	2	AT1G48840
NYDRO06279	maker-nt_contig05-snap-gene-18.29-mRNA-1	1	1	0	0	2	AT1G04635
NYDRO06283	augustus_masked-nt_contig05-processed-gene-18.17-mRNA-1	1	0	0	0	1	AT3G59840
NYDRO06287	maker-nt_contig05-snap-gene-19.23-mRNA-1	1	0	0	0	1	AT1G50730
NYDRO06290	maker-nt_contig05-snap-gene-19.27-mRNA-1	1	1	0	0	2	AT5G20850
NYDRO06297	maker-nt_contig05-snap-gene-20.25-mRNA-1	1	1	0	0	2	AT3G44620
NYDRO06300	maker-nt_contig05-snap-gene-20.27-mRNA-1	1	0	1	0	2	AT1G15100
NYDRO06307	maker-nt_contig05-snap-gene-21.32-mRNA-1	1	1	1	0	3	AT4G23180
NYDRO06322	maker-nt_contig05-snap-gene-22.47-mRNA-1	1	0	0	0	1	AT1G19490
NYDRO06339	maker-nt_contig05-snap-gene-24.27-mRNA-1	1	1	0	0	2	AT3G24255
NYDRO06344	augustus_masked-nt_contig05-processed-gene-25.16-mRNA-1	1	1	1	1	4	AT3G20430
NYDRO06346	augustus_masked-nt_contig05-processed-gene-25.17-mRNA-1	1	0	0	0	1	AT3G23600
NYDRO06353	maker-nt_contig05-snap-gene-26.34-mRNA-1	1	0	0	0	1	AT4G18270
NYDRO06370	maker-nt_contig05-snap-gene-27.23-mRNA-1	1	1	0	0	2	AT1G50730
NYDRO06380	maker-nt_contig05-augustus-gene-28.34-mRNA-1	1	1	0	1	3	AT1G29820
NYDRO06381	snap_masked-nt_contig05-processed-gene-28.47-mRNA-1	1	1	0	0	2	AT2G27690
NYDRO06383	maker-nt_contig05-augustus-gene-29.45-mRNA-1	1	0	0	1	2	AT5G46250
NYDRO06387	maker-nt_contig05-snap-gene-29.5-mRNA-1	1	1	1	1	4	AT4G23230
NYDRO06388	maker-nt_contig05-snap-gene-29.19-mRNA-1	1	1	0	1	3	AT4G05200
NYDRO06392	augustus_masked-nt_contig05-processed-gene-29.79-mRNA-1	1	1	1	1	4	AT1G68290
NYDRO06399	maker-nt_contig05-snap-gene-30.0-mRNA-1	1	0	0	0	1	AT1G43620
NYDRO06410	maker-nt_contig05-snap-gene-30.21-mRNA-1	1	1	1	1	4	no_AT_hit
NYDRO06421	maker-nt_contig05-augustus-gene-32.69-mRNA-1	1	1	1	1	4	AT1G61720
NYDRO06428	maker-nt_contig05-snap-gene-32.45-mRNA-1	1	0	0	0	1	AT5G04520
NYDRO06431	maker-nt_contig05-snap-gene-32.66-mRNA-1	1	1	1	1	4	AT3G25780
NYDRO06446	maker-nt_contig05-augustus-gene-33.51-mRNA-1	1	0	0	1	2	AT5G50890
NYDRO06447	snap_masked-nt_contig05-processed-gene-33.17-mRNA-1	1	1	0	0	2	AT4G01200
NYDRO06455	maker-nt_contig05-snap-gene-34.2-mRNA-1	1	1	0	0	2	AT5G63310
NYDRO06467	maker-nt_contig05-augustus-gene-35.27-mRNA-1	1	0	0	1	2	AT4G11530
NYDRO06470	maker-nt_contig05-snap-gene-36.22-mRNA-1	1	1	0	0	2	AT3G14690
NYDRO06483	maker-nt_contig05-snap-gene-37.72-mRNA-1	1	0	1	1	3	AT4G23180
NYDRO06489	maker-nt_contig05-snap-gene-37.79-mRNA-1	1	1	1	1	4	AT4G23160
NYDRO06490	maker-nt_contig05-snap-gene-37.63-mRNA-1	1	1	0	0	2	AT1G62300
NYDRO06498	maker-nt_contig05-augustus-gene-38.36-mRNA-1	1	1	0	0	2	AT4G14590
NYDRO06510	maker-nt_contig05-augustus-gene-39.22-mRNA-1	1	1	0	0	2	AT1G17080
NYDRO06511	maker-nt_contig05-snap-gene-39.29-mRNA-1	1	0	0	0	1	no_AT_hit
NYDRO06516	maker-nt_contig05-augustus-gene-40.0-mRNA-1	1	0	0	0	1	AT3G17980
NYDRO06518	snap_masked-nt_contig05-processed-gene-40.42-mRNA-1	1	0	0	0	1	no_AT_hit
NYDRO06519	maker-nt_contig05-snap-gene-40.12-mRNA-1	1	1	1	1	4	AT1G67070
NYDRO06532	maker-nt_contig05-snap-gene-41.64-mRNA-1	1	0	0	0	1	AT1G16840
NYDRO06546	maker-nt_contig05-snap-gene-42.27-mRNA-1	1	1	0	0	2	AT4G36530
NYDRO06551	maker-nt_contig05-snap-gene-42.24-mRNA-1	1	1	0	1	3	AT4G38540
NYDRO06585	maker-nt_contig05-augustus-gene-45.61-mRNA-1	1	0	0	0	1	AT1G48600
NYDRO06606	maker-nt_contig05-snap-gene-46.12-mRNA-1	1	1	0	0	2	no_AT_hit
NYDRO06607	snap_masked-nt_contig05-processed-gene-46.62-mRNA-1	1	0	1	1	3	AT3G52960
NYDRO06610	maker-nt_contig05-snap-gene-46.13-mRNA-1	1	0	0	0	1	AT1G09250
NYDRO06616	maker-nt_contig05-snap-gene-47.10-mRNA-1	1	1	0	0	2	AT4G19120
NYDRO06628	maker-nt_contig05-snap-gene-47.21-mRNA-1	1	0	0	0	1	AT5G15170
NYDRO06638	augustus_masked-nt_contig05-processed-gene-49.22-mRNA-1	1	1	1	0	3	AT1G03220
NYDRO06643	augustus_masked-nt_contig05-processed-gene-49.28-mRNA-1	1	0	0	0	1	AT2G46800
NYDRO06644	maker-nt_contig05-augustus-gene-49.38-mRNA-1	1	1	0	0	2	AT2G01300
NYDRO06646	maker-nt_contig05-augustus-gene-49.41-mRNA-1	1	0	0	0	1	AT1G19530
NYDRO06662	maker-nt_contig05-snap-gene-50.11-mRNA-1	1	1	0	0	2	AT4G39330
NYDRO06667	maker-nt_contig05-augustus-gene-50.37-mRNA-1	1	0	0	0	1	AT1G73805
NYDRO06675	maker-nt_contig05-snap-gene-51.19-mRNA-1	1	0	0	0	1	AT5G61890
NYDRO06681	maker-nt_contig05-snap-gene-51.24-mRNA-1	1	0	0	1	2	AT4G05200
NYDRO06683	augustus_masked-nt_contig05-processed-gene-51.68-mRNA-1	1	0	0	0	1	AT3G14690
NYDRO06686	maker-nt_contig05-snap-gene-52.47-mRNA-1	1	0	0	0	1	AT5G67110
NYDRO06698	maker-nt_contig05-snap-gene-52.51-mRNA-1	1	0	0	0	1	AT1G13280
NYDRO06707	maker-nt_contig05-augustus-gene-53.43-mRNA-1	1	0	0	0	1	AT5G18980
NYDRO06711	augustus_masked-nt_contig05-processed-gene-53.13-mRNA-1	1	0	0	1	2	AT1G03220
NYDRO06713	maker-nt_contig05-snap-gene-53.64-mRNA-1	1	1	1	1	4	AT1G26880
NYDRO06723	snap_masked-nt_contig05-processed-gene-54.55-mRNA-1	1	0	0	1	2	no_AT_hit
NYDRO06735	maker-nt_contig05-snap-gene-55.1-mRNA-1	1	1	0	1	3	AT4G23160
NYDRO06740	maker-nt_contig05-augustus-gene-55.24-mRNA-1	1	1	0	1	3	AT4G39330
NYDRO06741	snap_masked-nt_contig05-processed-gene-55.49-mRNA-1	1	1	0	0	2	no_AT_hit
NYDRO06742	augustus_masked-nt_contig05-processed-gene-55.73-mRNA-1	1	0	1	1	3	AT4G27030
NYDRO06746	maker-nt_contig05-snap-gene-55.4-mRNA-1	1	0	1	1	3	AT4G39330
NYDRO06747	snap_masked-nt_contig05-processed-gene-55.65-mRNA-1	1	1	1	0	3	AT3G22060
NYDRO06749	snap_masked-nt_contig05-processed-gene-55.54-mRNA-1	1	1	0	0	2	no_AT_hit
NYDRO06755	maker-nt_contig05-snap-gene-56.49-mRNA-1	1	1	0	1	3	AT3G23600
NYDRO06760	snap_masked-nt_contig05-processed-gene-56.22-mRNA-1	1	1	0	0	2	AT1G09490
NYDRO06766	maker-nt_contig05-snap-gene-56.48-mRNA-1	1	0	0	0	1	AT3G22060
NYDRO06787	maker-nt_contig05-snap-gene-59.20-mRNA-1	1	0	0	0	1	no_AT_hit
NYDRO06791	augustus_masked-nt_contig05-processed-gene-59.2-mRNA-1	1	1	1	1	4	AT3G14680
NYDRO06802	maker-nt_contig05-snap-gene-62.48-mRNA-1	1	1	1	1	4	AT1G60550
NYDRO06806	augustus_masked-nt_contig05-processed-gene-62.4-mRNA-1	1	1	0	0	2	AT3G62130
NYDRO06858	snap_masked-nt_contig05-processed-gene-71.61-mRNA-1	1	0	0	0	1	AT5G59970
NYDRO06869	maker-nt_contig05-snap-gene-72.16-mRNA-1	1	1	1	1	4	AT2G38000
NYDRO06903	snap_masked-nt_contig05-processed-gene-76.3-mRNA-1	1	0	0	1	2	AT4G32890
NYDRO06905	maker-nt_contig05-snap-gene-76.24-mRNA-1	1	0	1	1	3	AT4G08310
NYDRO06906	maker-nt_contig05-snap-gene-76.27-mRNA-1	1	0	0	0	1	no_AT_hit
NYDRO06911	snap_masked-nt_contig05-processed-gene-77.9-mRNA-1	1	0	0	0	1	AT2G37040
NYDRO06953	maker-nt_contig05-snap-gene-83.17-mRNA-1	1	0	0	0	1	no_AT_hit
NYDRO06955	snap_masked-nt_contig05-processed-gene-83.41-mRNA-1	1	1	0	0	2	AT5G33406
NYDRO06956	maker-nt_contig05-snap-gene-83.18-mRNA-1	1	0	0	0	1	AT5G33406
NYDRO06959	snap_masked-nt_contig05-processed-gene-83.44-mRNA-1	1	1	0	0	2	no_AT_hit
NYDRO06964	maker-nt_contig05-augustus-gene-84.2-mRNA-1	1	1	1	0	3	AT1G67040
NYDRO07029	maker-nt_contig05-snap-gene-88.40-mRNA-1	1	1	0	0	2	AT5G50850
NYDRO07044	augustus_masked-nt_contig05-processed-gene-89.6-mRNA-1	1	1	0	0	2	AT3G16610
NYDRO07046	maker-nt_contig05-snap-gene-90.10-mRNA-1	1	1	0	0	2	AT5G55700
NYDRO07056	maker-nt_contig05-snap-gene-91.25-mRNA-1	1	1	0	0	2	AT4G02210
NYDRO07060	maker-nt_contig05-snap-gene-92.32-mRNA-1	1	0	0	0	1	no_AT_hit
NYDRO07062	maker-nt_contig05-snap-gene-92.21-mRNA-1	1	0	0	0	1	AT3G07400
NYDRO07064	maker-nt_contig05-snap-gene-92.25-mRNA-1	1	0	0	0	1	AT3G27150
NYDRO07071	maker-nt_contig05-snap-gene-93.15-mRNA-1	1	0	0	0	1	AT5G57990
NYDRO07074	maker-nt_contig05-snap-gene-93.14-mRNA-1	1	1	1	1	4	AT2G31970
NYDRO07088	maker-nt_contig05-snap-gene-95.46-mRNA-1	1	0	0	0	1	AT1G68877
NYDRO07090	maker-nt_contig05-snap-gene-95.45-mRNA-1	1	1	0	0	2	no_AT_hit
NYDRO07091	maker-nt_contig05-snap-gene-95.72-mRNA-1	1	1	1	1	4	AT5G28950
NYDRO07092	snap_masked-nt_contig05-processed-gene-95.7-mRNA-1	1	0	0	0	1	no_AT_hit
NYDRO07093	maker-nt_contig05-augustus-gene-95.28-mRNA-1	1	0	0	0	1	AT1G26230
NYDRO07095	maker-nt_contig05-snap-gene-95.55-mRNA-1	1	0	0	0	1	AT4G26670
NYDRO07098	augustus_masked-nt_contig05-processed-gene-95.21-mRNA-1	1	1	1	1	4	AT5G47530
NYDRO07115	maker-nt_contig05-augustus-gene-97.31-mRNA-1	1	1	0	1	3	AT3G23990
NYDRO07121	maker-nt_contig05-snap-gene-98.18-mRNA-1	1	0	0	0	1	AT4G13930
NYDRO07131	maker-nt_contig05-augustus-gene-99.15-mRNA-1	1	1	0	0	2	AT4G31950
NYDRO07135	maker-nt_contig05-snap-gene-99.31-mRNA-1	1	1	0	0	2	no_AT_hit
NYDRO07139	maker-nt_contig05-snap-gene-100.4-mRNA-1	1	1	0	0	2	AT3G13020
NYDRO07140	maker-nt_contig05-snap-gene-100.5-mRNA-1	1	1	0	0	2	no_AT_hit
NYDRO07159	maker-nt_contig05-snap-gene-102.34-mRNA-1	1	0	0	0	1	AT2G31800
NYDRO07161	maker-nt_contig05-snap-gene-102.37-mRNA-1	1	0	1	0	2	AT1G13030
NYDRO07166	maker-nt_contig05-snap-gene-103.29-mRNA-1	1	1	1	1	4	AT3G17450
NYDRO07167	augustus_masked-nt_contig05-processed-gene-103.2-mRNA-1	1	1	1	0	3	AT4G14200
NYDRO07175	maker-nt_contig05-snap-gene-104.45-mRNA-1	1	1	0	1	3	AT4G15900
NYDRO07176	maker-nt_contig05-snap-gene-104.46-mRNA-1	1	1	1	1	4	AT3G42170
NYDRO07180	maker-nt_contig05-augustus-gene-105.18-mRNA-1	1	1	1	1	4	AT1G36280
NYDRO07186	snap_masked-nt_contig05-processed-gene-106.85-mRNA-1	1	0	0	0	1	AT5G19020
NYDRO07190	maker-nt_contig05-augustus-gene-106.6-mRNA-1	1	1	0	0	2	no_AT_hit
NYDRO07210	maker-nt_contig05-augustus-gene-108.22-mRNA-1	1	1	0	0	2	AT1G08550
NYDRO07213	maker-nt_contig05-augustus-gene-108.24-mRNA-1	1	0	0	0	1	AT5G48720
NYDRO07233	maker-nt_contig05-snap-gene-110.42-mRNA-1	1	0	0	0	1	AT1G68940
NYDRO07244	maker-nt_contig05-snap-gene-112.26-mRNA-1	1	0	0	0	1	AT3G23790
NYDRO07252	maker-nt_contig05-snap-gene-113.37-mRNA-1	1	1	1	1	4	AT4G13940
NYDRO07275	maker-nt_contig05-snap-gene-116.34-mRNA-1	1	1	1	1	4	AT1G36280
NYDRO07279	maker-nt_contig05-snap-gene-116.16-mRNA-1	1	0	0	0	1	AT2G03810
NYDRO07306	maker-nt_contig06-augustus-gene-0.4-mRNA-1	1	0	0	1	2	AT4G12970
NYDRO07307	maker-nt_contig06-snap-gene-0.19-mRNA-1	1	1	0	0	2	AT3G23700
NYDRO07320	maker-nt_contig06-snap-gene-1.35-mRNA-1	1	1	0	0	2	AT2G30810
NYDRO07332	maker-nt_contig06-snap-gene-2.16-mRNA-1	1	0	0	0	1	AT1G27920
NYDRO07337	maker-nt_contig06-snap-gene-3.0-mRNA-1	1	1	1	1	4	no_AT_hit
NYDRO07344	maker-nt_contig06-snap-gene-4.23-mRNA-1	1	0	0	0	1	AT2G29420
NYDRO07346	augustus_masked-nt_contig06-processed-gene-4.2-mRNA-1	1	1	0	0	2	no_AT_hit
NYDRO07349	maker-nt_contig06-snap-gene-4.39-mRNA-1	1	0	0	0	1	AT3G24255
NYDRO07356	maker-nt_contig06-augustus-gene-5.51-mRNA-1	1	0	0	0	1	AT3G01910
NYDRO07376	maker-nt_contig06-snap-gene-7.5-mRNA-1	1	1	1	1	4	AT1G36280
NYDRO07393	maker-nt_contig06-augustus-gene-9.5-mRNA-1	1	1	0	0	2	AT5G15750
NYDRO07405	maker-nt_contig06-snap-gene-10.1-mRNA-1	1	0	0	0	1	AT3G07160
NYDRO07431	maker-nt_contig06-snap-gene-12.33-mRNA-1	1	1	1	1	4	AT4G19690
NYDRO07439	maker-nt_contig06-snap-gene-13.27-mRNA-1	1	1	0	0	2	AT1G36280
NYDRO07443	maker-nt_contig06-augustus-gene-14.35-mRNA-1	1	0	0	0	1	AT2G24260
NYDRO07451	maker-nt_contig06-snap-gene-15.24-mRNA-1	1	1	1	1	4	AT3G42170
NYDRO07454	snap_masked-nt_contig06-processed-gene-15.5-mRNA-1	1	0	0	0	1	no_AT_hit
NYDRO07487	maker-nt_contig06-augustus-gene-20.0-mRNA-1	1	1	0	0	2	AT4G19975
NYDRO07504	maker-nt_contig06-augustus-gene-22.30-mRNA-1	1	0	1	0	2	AT3G25410
NYDRO07509	maker-nt_contig06-augustus-gene-22.33-mRNA-1	1	0	0	0	1	AT4G12800
NYDRO07510	maker-nt_contig06-augustus-gene-22.32-mRNA-1	1	0	0	0	1	AT3G25430
NYDRO07512	maker-nt_contig06-snap-gene-23.9-mRNA-1	1	0	0	1	2	AT5G23760
NYDRO07532	augustus_masked-nt_contig06-processed-gene-25.27-mRNA-1	1	1	0	0	2	AT3G55550
NYDRO07533	augustus_masked-nt_contig06-processed-gene-25.28-mRNA-1	1	0	1	0	2	AT3G25030
NYDRO07537	maker-nt_contig06-snap-gene-25.34-mRNA-1	1	0	0	0	1	no_AT_hit
NYDRO07542	maker-nt_contig06-snap-gene-26.5-mRNA-1	1	1	0	0	2	AT3G07320
NYDRO07561	maker-nt_contig06-snap-gene-28.8-mRNA-1	1	1	1	1	4	AT2G41250
NYDRO07569	augustus_masked-nt_contig06-processed-gene-28.20-mRNA-1	1	1	1	1	4	AT3G13227
NYDRO07578	maker-nt_contig06-snap-gene-30.12-mRNA-1	1	1	0	0	2	AT5G15530
NYDRO07598	augustus_masked-nt_contig06-processed-gene-31.56-mRNA-1	1	0	0	0	1	AT5G14410
NYDRO07613	snap_masked-nt_contig06-processed-gene-34.14-mRNA-1	1	0	0	0	1	AT3G26430
NYDRO07625	augustus_masked-nt_contig06-processed-gene-35.11-mRNA-1	1	0	1	1	3	AT5G16390
NYDRO07632	snap_masked-nt_contig06-processed-gene-36.11-mRNA-1	1	0	0	0	1	AT5G14450
NYDRO07638	maker-nt_contig06-snap-gene-37.5-mRNA-1	1	0	0	0	1	AT5G47480
NYDRO07645	maker-nt_contig06-snap-gene-38.12-mRNA-1	1	0	1	0	2	AT2G19070
NYDRO07679	maker-nt_contig06-snap-gene-54.53-mRNA-1	1	1	1	1	4	AT2G07706
NYDRO07693	maker-nt_contig06-snap-gene-55.150-mRNA-1	1	1	0	0	2	no_AT_hit
NYDRO07695	maker-nt_contig06-snap-gene-55.145-mRNA-1	1	1	1	1	4	no_AT_hit
NYDRO07696	maker-nt_contig06-snap-gene-55.151-mRNA-1	1	1	1	1	4	AT2G07706
NYDRO07699	snap_masked-nt_contig06-processed-gene-55.64-mRNA-1	1	1	1	1	4	no_AT_hit
NYDRO07723	maker-nt_contig06-snap-gene-55.109-mRNA-1	1	1	1	1	4	AT2G07706
NYDRO07757	maker-nt_contig06-snap-gene-56.84-mRNA-1	1	1	1	1	4	AT2G07706
NYDRO07772	snap_masked-nt_contig06-processed-gene-56.265-mRNA-1	1	1	1	1	4	no_AT_hit
NYDRO07793	maker-nt_contig06-snap-gene-57.85-mRNA-1	1	1	1	1	4	AT2G07706
NYDRO07809	snap_masked-nt_contig06-processed-gene-57.303-mRNA-1	1	1	1	1	4	no_AT_hit
NYDRO07831	maker-nt_contig06-snap-gene-57.179-mRNA-1	1	1	1	1	4	AT2G07706
NYDRO07847	snap_masked-nt_contig06-processed-gene-58.146-mRNA-1	1	1	1	1	4	no_AT_hit
NYDRO07888	maker-nt_contig06-augustus-gene-59.8-mRNA-1	1	0	0	0	1	AT5G55590
NYDRO08138	snap_masked-nt_contig06-processed-gene-85.29-mRNA-1	1	0	0	0	1	no_AT_hit
NYDRO08150	snap_masked-nt_contig06-processed-gene-85.36-mRNA-1	1	0	0	0	1	no_AT_hit
NYDRO08163	snap_masked-nt_contig06-processed-gene-85.43-mRNA-1	1	0	0	0	1	no_AT_hit
NYDRO08304	augustus_masked-nt_contig06-processed-gene-94.11-mRNA-1	1	1	1	1	4	AT3G63520
NYDRO08330	maker-nt_contig06-snap-gene-98.71-mRNA-1	1	1	1	1	4	AT2G07706
NYDRO08346	snap_masked-nt_contig06-processed-gene-98.47-mRNA-1	1	1	1	1	4	no_AT_hit
NYDRO08368	maker-nt_contig06-snap-gene-99.33-mRNA-1	1	1	1	1	4	AT2G07706
NYDRO08384	snap_masked-nt_contig06-processed-gene-99.13-mRNA-1	1	1	1	1	4	no_AT_hit
NYDRO08424	maker-nt_contig06-snap-gene-102.7-mRNA-1	1	0	0	0	1	AT3G57280
NYDRO08448	maker-nt_contig06-snap-gene-104.22-mRNA-1	1	1	0	0	2	AT5G43600
NYDRO08449	maker-nt_contig06-snap-gene-104.25-mRNA-1	1	0	0	0	1	AT4G30825
NYDRO08458	maker-nt_contig06-augustus-gene-105.41-mRNA-1	1	1	0	1	3	AT5G15070
NYDRO08460	maker-nt_contig06-snap-gene-105.21-mRNA-1	1	1	0	0	2	AT3G24255
NYDRO08461	maker-nt_contig06-snap-gene-105.22-mRNA-1	1	1	0	0	2	no_AT_hit
NYDRO08467	maker-nt_contig06-augustus-gene-106.30-mRNA-1	1	1	0	0	2	AT5G48730
NYDRO08476	maker-nt_contig06-augustus-gene-107.10-mRNA-1	1	0	0	0	1	no_AT_hit
NYDRO08477	maker-nt_contig06-augustus-gene-107.11-mRNA-1	1	0	0	0	1	AT5G42400
NYDRO08486	maker-nt_contig06-snap-gene-108.13-mRNA-1	1	1	0	0	2	AT4G33690
NYDRO08487	augustus_masked-nt_contig06-processed-gene-108.40-mRNA-1	1	1	1	1	4	AT4G15000
NYDRO08496	snap_masked-nt_contig06-processed-gene-109.27-mRNA-1	1	1	1	1	4	AT4G15000
NYDRO08497	maker-nt_contig06-snap-gene-109.16-mRNA-1	1	0	1	0	2	AT4G02780
NYDRO08508	maker-nt_contig06-snap-gene-111.20-mRNA-1	1	0	1	1	3	no_AT_hit
NYDRO08516	maker-nt_contig06-augustus-gene-112.2-mRNA-1	1	0	0	0	1	AT3G55800
NYDRO08530	maker-nt_contig06-augustus-gene-113.9-mRNA-1	1	0	0	0	1	AT5G66360
NYDRO08531	maker-nt_contig06-augustus-gene-113.11-mRNA-1	1	0	1	0	2	AT4G36360
NYDRO08534	maker-nt_contig06-augustus-gene-114.4-mRNA-1	1	1	0	0	2	AT5G47390
NYDRO08613	maker-nt_contig07-augustus-gene-4.60-mRNA-1	1	1	0	1	3	AT5G61250
NYDRO08621	maker-nt_contig07-augustus-gene-5.30-mRNA-1	1	1	0	1	3	AT3G10060
NYDRO08627	maker-nt_contig07-augustus-gene-6.1-mRNA-1	1	1	0	1	3	AT3G51790
NYDRO08637	maker-nt_contig07-augustus-gene-7.26-mRNA-1	1	0	0	0	1	AT5G53330
NYDRO08639	maker-nt_contig07-augustus-gene-7.13-mRNA-1	1	1	0	0	2	AT5G43630
NYDRO08640	snap_masked-nt_contig07-processed-gene-7.10-mRNA-1	1	1	0	0	2	no_AT_hit
NYDRO08641	maker-nt_contig07-snap-gene-7.51-mRNA-1	1	1	0	1	3	no_AT_hit
NYDRO08644	maker-nt_contig07-augustus-gene-8.20-mRNA-1	1	0	0	1	2	AT4G26270
NYDRO08653	augustus_masked-nt_contig07-processed-gene-8.29-mRNA-1	1	0	0	0	1	AT3G12770
NYDRO08667	maker-nt_contig07-snap-gene-10.9-mRNA-1	1	1	1	0	3	AT2G42280
NYDRO08674	maker-nt_contig07-snap-gene-11.43-mRNA-1	1	1	1	1	4	AT5G25940
NYDRO08676	maker-nt_contig07-snap-gene-11.34-mRNA-1	1	0	0	0	1	no_AT_hit
NYDRO08692	maker-nt_contig07-augustus-gene-12.0-mRNA-1	1	1	0	0	2	AT3G57790
NYDRO08701	maker-nt_contig07-snap-gene-13.17-mRNA-1	1	0	1	1	3	AT3G24255
NYDRO08709	augustus_masked-nt_contig07-processed-gene-14.3-mRNA-1	1	1	1	1	4	AT5G56730
NYDRO08714	augustus_masked-nt_contig07-processed-gene-15.55-mRNA-1	1	0	0	0	1	AT3G57910
NYDRO08720	maker-nt_contig07-augustus-gene-15.31-mRNA-1	1	0	0	0	1	AT3G28580
NYDRO08722	maker-nt_contig07-augustus-gene-16.52-mRNA-1	1	1	0	0	2	AT1G27070
NYDRO08731	maker-nt_contig07-snap-gene-16.11-mRNA-1	1	1	1	1	4	no_AT_hit
NYDRO08747	augustus_masked-nt_contig07-processed-gene-18.5-mRNA-1	1	1	0	1	3	no_AT_hit
NYDRO08749	maker-nt_contig07-augustus-gene-18.44-mRNA-1	1	0	1	1	3	AT1G51940
NYDRO08751	augustus_masked-nt_contig07-processed-gene-18.7-mRNA-1	1	1	1	1	4	no_AT_hit
NYDRO08752	maker-nt_contig07-snap-gene-18.28-mRNA-1	1	0	0	0	1	no_AT_hit
NYDRO08757	maker-nt_contig07-snap-gene-19.29-mRNA-1	1	0	0	0	1	AT1G79750
NYDRO08758	maker-nt_contig07-augustus-gene-19.20-mRNA-1	1	1	0	0	2	AT2G41835
NYDRO08761	maker-nt_contig07-augustus-gene-20.35-mRNA-1	1	0	0	0	1	AT1G59870
NYDRO08770	maker-nt_contig07-augustus-gene-20.40-mRNA-1	1	0	0	0	1	AT2G25800
NYDRO08772	maker-nt_contig07-snap-gene-21.9-mRNA-1	1	1	0	0	2	AT2G16430
NYDRO08783	maker-nt_contig07-augustus-gene-22.39-mRNA-1	1	0	0	0	1	AT3G17450
NYDRO08787	maker-nt_contig07-snap-gene-22.31-mRNA-1	1	1	1	0	3	no_AT_hit
NYDRO08796	maker-nt_contig07-snap-gene-23.36-mRNA-1	1	1	1	0	3	AT3G08505
NYDRO08797	maker-nt_contig07-augustus-gene-23.21-mRNA-1	1	0	0	0	1	AT1G11900
NYDRO08799	maker-nt_contig07-augustus-gene-23.25-mRNA-1	1	1	0	0	2	no_AT_hit
NYDRO08807	maker-nt_contig07-snap-gene-24.8-mRNA-1	1	1	0	0	2	AT5G15070
NYDRO08815	augustus_masked-nt_contig07-processed-gene-25.24-mRNA-1	1	1	1	0	3	AT4G02780
NYDRO08818	maker-nt_contig07-augustus-gene-26.41-mRNA-1	1	0	1	0	2	AT5G40010
NYDRO08838	maker-nt_contig07-augustus-gene-28.14-mRNA-1	1	1	1	0	3	AT4G26210
NYDRO08841	maker-nt_contig07-augustus-gene-28.27-mRNA-1	1	1	0	0	2	AT3G16500
NYDRO08854	maker-nt_contig07-augustus-gene-29.46-mRNA-1	1	0	0	0	1	AT2G26190
NYDRO08868	maker-nt_contig07-snap-gene-31.53-mRNA-1	1	0	0	0	1	AT5G11630
NYDRO08873	maker-nt_contig07-augustus-gene-31.10-mRNA-1	1	1	0	1	3	AT1G71250
NYDRO08877	maker-nt_contig07-snap-gene-31.65-mRNA-1	1	0	0	0	1	AT5G61580
NYDRO08889	maker-nt_contig07-snap-gene-32.40-mRNA-1	1	1	1	1	4	AT2G28480
NYDRO08906	maker-nt_contig07-snap-gene-34.14-mRNA-1	1	1	0	1	3	AT2G32150
NYDRO08909	maker-nt_contig07-augustus-gene-35.20-mRNA-1	1	0	0	0	1	AT5G19760
NYDRO08911	augustus_masked-nt_contig07-processed-gene-35.69-mRNA-1	1	0	0	0	1	AT1G51700
NYDRO08931	maker-nt_contig07-snap-gene-36.50-mRNA-1	1	1	1	0	3	AT5G56730
NYDRO08947	maker-nt_contig07-augustus-gene-38.18-mRNA-1	1	1	0	0	2	AT3G06740
NYDRO08949	maker-nt_contig07-augustus-gene-39.57-mRNA-1	1	0	1	1	3	AT3G02065
NYDRO08951	augustus_masked-nt_contig07-processed-gene-39.8-mRNA-1	1	0	0	1	2	AT5G28770
NYDRO08955	maker-nt_contig07-snap-gene-39.13-mRNA-1	1	1	1	1	4	AT1G68540
NYDRO08956	maker-nt_contig07-augustus-gene-39.63-mRNA-1	1	1	0	1	3	AT1G68540
NYDRO08966	maker-nt_contig07-augustus-gene-40.44-mRNA-1	1	0	0	0	1	AT5G19460
NYDRO08978	augustus_masked-nt_contig07-processed-gene-41.2-mRNA-1	1	1	1	0	3	AT5G11590
NYDRO08984	maker-nt_contig07-augustus-gene-42.28-mRNA-1	1	1	1	1	4	AT5G50850
NYDRO08985	maker-nt_contig07-augustus-gene-42.35-mRNA-1	1	1	0	0	2	AT5G43700
NYDRO08987	maker-nt_contig07-augustus-gene-42.40-mRNA-1	1	1	0	0	2	AT5G08460
NYDRO08995	maker-nt_contig07-snap-gene-43.14-mRNA-1	1	0	0	0	1	AT2G33590
NYDRO08998	maker-nt_contig07-augustus-gene-43.64-mRNA-1	1	0	0	0	1	AT1G29660
NYDRO09000	maker-nt_contig07-augustus-gene-43.66-mRNA-1	1	0	0	0	1	AT5G19610
NYDRO09005	maker-nt_contig07-snap-gene-44.54-mRNA-1	1	1	0	0	2	no_AT_hit
NYDRO09006	maker-nt_contig07-snap-gene-44.55-mRNA-1	1	1	0	0	2	no_AT_hit
NYDRO09023	augustus_masked-nt_contig07-processed-gene-45.38-mRNA-1	1	0	0	1	2	AT5G56760
NYDRO09030	maker-nt_contig07-augustus-gene-45.3-mRNA-1	1	0	0	0	1	AT1G73010
NYDRO09031	maker-nt_contig07-augustus-gene-45.4-mRNA-1	1	0	0	0	1	AT1G17710
NYDRO09037	augustus_masked-nt_contig07-processed-gene-47.15-mRNA-1	1	1	0	1	3	AT4G29340
NYDRO09063	augustus_masked-nt_contig07-processed-gene-49.26-mRNA-1	1	0	0	0	1	AT5G19610
NYDRO09067	augustus_masked-nt_contig07-processed-gene-49.27-mRNA-1	1	1	1	1	4	AT3G12650
NYDRO09093	maker-nt_contig07-augustus-gene-52.0-mRNA-1	1	0	0	0	1	AT5G56550
NYDRO09102	maker-nt_contig07-snap-gene-53.12-mRNA-1	1	1	1	0	3	AT3G24255
NYDRO09112	augustus_masked-nt_contig07-processed-gene-54.23-mRNA-1	1	1	0	0	2	AT4G32870
NYDRO09123	maker-nt_contig07-snap-gene-55.38-mRNA-1	1	1	1	1	4	AT2G33590
NYDRO09125	augustus_masked-nt_contig07-processed-gene-55.31-mRNA-1	1	0	0	0	1	AT4G12320
NYDRO09133	augustus_masked-nt_contig07-processed-gene-56.6-mRNA-1	1	0	0	0	1	AT4G34330
NYDRO09140	augustus_masked-nt_contig07-processed-gene-57.12-mRNA-1	1	0	0	1	2	AT4G12300
NYDRO09175	maker-nt_contig07-snap-gene-61.53-mRNA-1	1	0	0	0	1	AT3G04680
NYDRO09179	snap_masked-nt_contig07-processed-gene-61.16-mRNA-1	1	1	0	0	2	AT4G29590
NYDRO09185	maker-nt_contig07-snap-gene-62.9-mRNA-1	1	1	1	0	3	AT2G42690
NYDRO09188	maker-nt_contig07-augustus-gene-62.34-mRNA-1	1	1	1	0	3	AT3G13860
NYDRO09195	maker-nt_contig07-augustus-gene-63.33-mRNA-1	1	0	0	1	2	AT2G22370
NYDRO09199	maker-nt_contig07-augustus-gene-63.36-mRNA-1	1	0	0	1	2	AT5G05920
NYDRO09214	maker-nt_contig07-snap-gene-64.72-mRNA-1	1	1	0	0	2	AT1G76160
NYDRO09218	maker-nt_contig07-snap-gene-65.53-mRNA-1	1	1	0	0	2	AT2G25910
NYDRO09229	maker-nt_contig07-augustus-gene-66.51-mRNA-1	1	0	0	0	1	AT5G14270
NYDRO09231	maker-nt_contig07-augustus-gene-66.55-mRNA-1	1	0	0	1	2	AT2G30860
NYDRO09238	maker-nt_contig07-snap-gene-67.23-mRNA-1	1	0	0	0	1	AT1G11380
NYDRO09262	augustus_masked-nt_contig07-processed-gene-69.15-mRNA-1	1	0	0	0	1	no_AT_hit
NYDRO09271	maker-nt_contig07-augustus-gene-70.55-mRNA-1	1	1	1	1	4	AT3G48890
NYDRO09280	maker-nt_contig07-snap-gene-71.1-mRNA-1	1	1	0	0	2	no_AT_hit
NYDRO09290	augustus_masked-nt_contig07-processed-gene-72.36-mRNA-1	1	1	0	1	3	AT4G21620
NYDRO09303	maker-nt_contig07-augustus-gene-73.21-mRNA-1	1	0	0	0	1	AT2G26710
NYDRO09321	maker-nt_contig07-augustus-gene-75.40-mRNA-1	1	0	0	0	1	AT2G26170
NYDRO09327	maker-nt_contig07-snap-gene-76.70-mRNA-1	1	1	0	0	2	AT3G22220
NYDRO09332	maker-nt_contig07-snap-gene-76.79-mRNA-1	1	0	0	1	2	AT5G57030
NYDRO09341	maker-nt_contig07-augustus-gene-77.34-mRNA-1	1	1	0	0	2	AT3G24550
NYDRO09344	maker-nt_contig07-augustus-gene-77.44-mRNA-1	1	0	1	1	3	AT4G32540
NYDRO09345	maker-nt_contig07-snap-gene-77.16-mRNA-1	1	1	1	1	4	AT1G07550
NYDRO09346	maker-nt_contig07-snap-gene-77.17-mRNA-1	1	0	1	0	2	no_AT_hit
NYDRO09347	maker-nt_contig07-snap-gene-77.7-mRNA-1	1	0	0	0	1	no_AT_hit
NYDRO09350	maker-nt_contig07-snap-gene-78.52-mRNA-1	1	0	1	0	2	AT4G32770
NYDRO09356	maker-nt_contig07-snap-gene-78.45-mRNA-1	1	1	0	0	2	AT4G21065
NYDRO09362	maker-nt_contig07-augustus-gene-79.10-mRNA-1	1	1	1	1	4	AT5G11970
NYDRO09383	maker-nt_contig07-snap-gene-81.22-mRNA-1	1	1	1	1	4	AT3G28730
NYDRO09386	maker-nt_contig07-augustus-gene-81.43-mRNA-1	1	1	0	0	2	AT4G32010
NYDRO09412	snap_masked-nt_contig07-processed-gene-84.52-mRNA-1	1	1	0	0	2	AT1G15510
NYDRO09413	maker-nt_contig07-snap-gene-84.9-mRNA-1	1	1	0	0	2	AT1G52770
NYDRO09433	maker-nt_contig07-snap-gene-87.28-mRNA-1	1	0	0	0	1	no_AT_hit
NYDRO09435	maker-nt_contig07-augustus-gene-87.52-mRNA-1	1	1	0	1	3	AT2G44300
NYDRO09436	maker-nt_contig07-snap-gene-87.14-mRNA-1	1	1	0	0	2	AT3G13750
NYDRO09449	maker-nt_contig07-snap-gene-88.23-mRNA-1	1	0	0	0	1	AT1G15390
NYDRO09450	augustus_masked-nt_contig07-processed-gene-88.38-mRNA-1	1	0	0	0	1	AT1G15385
NYDRO09455	snap_masked-nt_contig07-processed-gene-88.3-mRNA-1	1	0	0	0	1	AT2G26040
NYDRO09463	maker-nt_contig07-augustus-gene-89.34-mRNA-1	1	0	1	0	2	AT3G16490
NYDRO09467	maker-nt_contig07-snap-gene-89.16-mRNA-1	1	1	0	0	2	AT4G29670
NYDRO09476	maker-nt_contig07-snap-gene-90.25-mRNA-1	1	1	0	1	3	AT2G25530
NYDRO09483	maker-nt_contig07-snap-gene-91.5-mRNA-1	1	0	0	0	1	AT1G15220
NYDRO09487	maker-nt_contig07-augustus-gene-91.47-mRNA-1	1	0	0	0	1	AT3G16000
NYDRO09501	augustus_masked-nt_contig07-processed-gene-92.40-mRNA-1	1	1	1	1	4	AT3G24080
NYDRO09502	augustus_masked-nt_contig07-processed-gene-92.41-mRNA-1	1	1	1	1	4	AT5G15010
NYDRO09509	maker-nt_contig07-augustus-gene-93.25-mRNA-1	1	1	0	1	3	AT5G54530
NYDRO09517	maker-nt_contig07-snap-gene-93.24-mRNA-1	1	0	0	1	2	AT4G14550
NYDRO09524	maker-nt_contig07-augustus-gene-94.29-mRNA-1	1	0	0	1	2	AT5G48930
NYDRO09525	maker-nt_contig07-snap-gene-95.0-mRNA-1	1	0	1	0	2	AT4G26415
NYDRO09530	maker-nt_contig07-snap-gene-95.10-mRNA-1	1	0	0	0	1	AT2G25930
NYDRO09546	maker-nt_contig07-snap-gene-97.61-mRNA-1	1	0	1	1	3	AT2G44220
NYDRO09549	maker-nt_contig07-augustus-gene-97.10-mRNA-1	1	0	0	0	1	AT3G24560
NYDRO09558	augustus_masked-nt_contig07-processed-gene-98.33-mRNA-1	1	0	0	0	1	no_AT_hit
NYDRO09566	maker-nt_contig07-augustus-gene-98.25-mRNA-1	1	0	0	1	2	AT5G48570
NYDRO09572	maker-nt_contig07-snap-gene-99.51-mRNA-1	1	0	0	0	1	AT3G20410
NYDRO09574	maker-nt_contig07-augustus-gene-99.16-mRNA-1	1	0	0	0	1	AT1G35190
NYDRO09575	maker-nt_contig07-snap-gene-99.38-mRNA-1	1	1	0	0	2	AT1G52245
NYDRO09577	snap_masked-nt_contig07-processed-gene-99.24-mRNA-1	1	0	0	1	2	AT5G54310
NYDRO09586	maker-nt_contig07-augustus-gene-100.38-mRNA-1	1	0	1	0	2	AT4G29010
NYDRO09591	maker-nt_contig07-snap-gene-101.18-mRNA-1	1	1	0	0	2	AT4G29310
NYDRO09596	maker-nt_contig07-snap-gene-101.28-mRNA-1	1	1	1	1	4	AT1G05700
NYDRO09598	maker-nt_contig07-augustus-gene-102.0-mRNA-1	1	1	1	1	4	AT2G43210
NYDRO09604	maker-nt_contig07-snap-gene-102.63-mRNA-1	1	1	0	0	2	AT4G27290
NYDRO09623	maker-nt_contig07-augustus-gene-104.19-mRNA-1	1	0	1	1	3	AT2G19930
NYDRO09624	maker-nt_contig07-augustus-gene-104.26-mRNA-1	1	0	0	0	1	no_AT_hit
NYDRO09636	maker-nt_contig07-snap-gene-105.48-mRNA-1	1	0	1	1	3	AT4G29820
NYDRO09650	maker-nt_contig07-snap-gene-106.40-mRNA-1	1	0	0	0	1	AT2G25730
NYDRO09663	maker-nt_contig07-augustus-gene-107.24-mRNA-1	1	0	0	0	1	AT3G15510
NYDRO09701	maker-nt_contig07-augustus-gene-111.13-mRNA-1	1	1	1	1	4	AT5G17930
NYDRO09703	maker-nt_contig07-snap-gene-112.48-mRNA-1	1	0	0	0	1	AT3G24480
NYDRO09710	augustus_masked-nt_contig07-processed-gene-112.61-mRNA-1	1	0	0	0	1	AT2G20080
NYDRO09714	maker-nt_contig07-snap-gene-112.56-mRNA-1	1	0	0	0	1	AT4G35130
NYDRO09715	maker-nt_contig07-augustus-gene-113.0-mRNA-1	1	0	0	1	2	AT3G15990
NYDRO09726	augustus_masked-nt_contig07-processed-gene-114.58-mRNA-1	1	1	1	1	4	AT3G24080
NYDRO09729	augustus_masked-nt_contig07-processed-gene-114.57-mRNA-1	1	0	1	0	2	AT1G77180
NYDRO09730	maker-nt_contig07-augustus-gene-114.7-mRNA-1	1	1	0	0	2	AT5G11580
NYDRO09763	augustus_masked-nt_contig07-processed-gene-117.32-mRNA-1	1	1	0	0	2	AT5G39160
NYDRO09778	maker-nt_contig07-snap-gene-117.8-mRNA-1	1	1	0	1	3	AT1G61240
NYDRO09781	maker-nt_contig08-snap-gene-0.8-mRNA-1	1	0	0	1	2	AT2G19910
NYDRO09783	snap_masked-nt_contig08-processed-gene-0.35-mRNA-1	1	1	0	1	3	AT1G14520
NYDRO09795	maker-nt_contig08-snap-gene-1.37-mRNA-1	1	0	1	0	2	AT4G21510
NYDRO09798	maker-nt_contig08-snap-gene-1.49-mRNA-1	1	1	1	1	4	AT2G35680
NYDRO09808	maker-nt_contig08-snap-gene-2.71-mRNA-1	1	1	0	0	2	AT4G03230
NYDRO09810	snap_masked-nt_contig08-processed-gene-2.5-mRNA-1	1	1	0	1	3	AT1G33811
NYDRO09828	snap_masked-nt_contig08-processed-gene-3.35-mRNA-1	1	1	1	1	4	AT1G11260
NYDRO09846	maker-nt_contig08-snap-gene-4.26-mRNA-1	1	1	1	1	4	no_AT_hit
NYDRO09863	maker-nt_contig08-augustus-gene-6.62-mRNA-1	1	1	1	0	3	AT3G53970
NYDRO09865	maker-nt_contig08-augustus-gene-6.69-mRNA-1	1	1	0	0	2	AT5G48930
NYDRO09866	maker-nt_contig08-snap-gene-6.12-mRNA-1	1	1	0	0	2	AT5G17930
NYDRO09867	maker-nt_contig08-snap-gene-7.48-mRNA-1	1	1	0	1	3	AT5G01780
NYDRO09871	maker-nt_contig08-snap-gene-7.56-mRNA-1	1	0	0	0	1	AT2G24370
NYDRO09873	snap_masked-nt_contig08-processed-gene-7.26-mRNA-1	1	0	0	0	1	AT5G25400
NYDRO09880	maker-nt_contig08-snap-gene-8.16-mRNA-1	1	0	0	0	1	AT1G11800
NYDRO09881	maker-nt_contig08-augustus-gene-8.31-mRNA-1	1	0	0	0	1	AT1G14780
NYDRO09891	maker-nt_contig08-snap-gene-9.10-mRNA-1	1	1	1	0	3	AT1G65560
NYDRO09895	maker-nt_contig08-snap-gene-9.15-mRNA-1	1	1	0	0	2	AT2G20780
NYDRO09920	maker-nt_contig08-snap-gene-11.54-mRNA-1	1	0	0	0	1	AT4G34150
NYDRO09928	augustus_masked-nt_contig08-processed-gene-11.43-mRNA-1	1	1	0	0	2	AT4G03160
NYDRO09935	maker-nt_contig08-snap-gene-12.8-mRNA-1	1	1	1	1	4	AT4G17170
NYDRO09938	snap_masked-nt_contig08-processed-gene-12.47-mRNA-1	1	0	1	1	3	no_AT_hit
NYDRO09941	augustus_masked-nt_contig08-processed-gene-12.26-mRNA-1	1	1	0	0	2	AT4G03280
NYDRO09945	snap_masked-nt_contig08-processed-gene-13.26-mRNA-1	1	0	0	0	1	AT5G54490
NYDRO09946	snap_masked-nt_contig08-processed-gene-13.34-mRNA-1	1	0	0	0	1	AT4G01070
NYDRO09947	snap_masked-nt_contig08-processed-gene-13.36-mRNA-1	1	1	0	0	2	AT2G27610
NYDRO09959	maker-nt_contig08-snap-gene-14.36-mRNA-1	1	1	0	0	2	AT3G24255
NYDRO09966	maker-nt_contig08-augustus-gene-14.4-mRNA-1	1	0	0	0	1	no_AT_hit
NYDRO09970	snap_masked-nt_contig08-processed-gene-15.39-mRNA-1	1	1	0	0	2	no_AT_hit
NYDRO09972	snap_masked-nt_contig08-processed-gene-15.38-mRNA-1	1	1	0	1	3	AT4G20090
NYDRO09983	augustus_masked-nt_contig08-processed-gene-15.6-mRNA-1	1	0	0	0	1	AT5G42830
NYDRO09984	maker-nt_contig08-snap-gene-16.21-mRNA-1	1	1	0	1	3	AT4G29990
NYDRO09990	maker-nt_contig08-snap-gene-16.15-mRNA-1	1	0	0	0	1	AT4G21440
NYDRO10014	maker-nt_contig08-snap-gene-18.66-mRNA-1	1	0	0	0	1	AT2G29590
NYDRO10015	snap_masked-nt_contig08-processed-gene-18.20-mRNA-1	1	0	0	0	1	AT5G06540
NYDRO10025	snap_masked-nt_contig08-processed-gene-18.42-mRNA-1	1	1	0	0	2	AT3G24520
NYDRO10027	maker-nt_contig08-snap-gene-18.84-mRNA-1	1	1	0	0	2	AT1G28330
NYDRO10036	maker-nt_contig08-snap-gene-19.49-mRNA-1	1	1	1	0	3	AT4G28390
NYDRO10040	maker-nt_contig08-snap-gene-20.30-mRNA-1	1	1	0	1	3	AT1G29670
NYDRO10056	maker-nt_contig08-augustus-gene-21.35-mRNA-1	1	0	0	0	1	no_AT_hit
NYDRO10061	maker-nt_contig08-snap-gene-22.33-mRNA-1	1	1	0	0	2	AT4G27410
NYDRO10080	snap_masked-nt_contig08-processed-gene-25.2-mRNA-1	1	0	0	0	1	AT1G11260
NYDRO10392	maker-nt_contig08-snap-gene-50.15-mRNA-1	1	1	1	1	4	no_AT_hit
NYDRO10447	maker-nt_contig08-snap-gene-58.16-mRNA-1	1	1	1	1	4	no_AT_hit
NYDRO10539	maker-nt_contig08-snap-gene-58.45-mRNA-1	1	1	0	0	2	no_AT_hit
NYDRO10605	maker-nt_contig08-snap-gene-58.62-mRNA-1	1	1	0	0	2	no_AT_hit
NYDRO10647	maker-nt_contig08-augustus-gene-58.201-mRNA-1	1	1	1	1	4	no_AT_hit
NYDRO10649	maker-nt_contig08-augustus-gene-58.204-mRNA-1	1	1	1	1	4	no_AT_hit
NYDRO10805	maker-nt_contig08-snap-gene-69.1-mRNA-1	1	0	0	0	1	AT5G33280
NYDRO10819	maker-nt_contig08-augustus-gene-70.50-mRNA-1	1	1	1	1	4	AT4G32160
NYDRO10828	maker-nt_contig08-snap-gene-71.63-mRNA-1	1	0	0	0	1	AT5G20300
NYDRO10829	maker-nt_contig08-snap-gene-71.51-mRNA-1	1	1	1	1	4	AT3G07880
NYDRO10841	maker-nt_contig08-snap-gene-72.44-mRNA-1	1	0	0	1	2	AT5G20350
NYDRO10850	maker-nt_contig08-snap-gene-73.38-mRNA-1	1	0	1	1	3	no_AT_hit
NYDRO10854	maker-nt_contig08-snap-gene-73.48-mRNA-1	1	0	0	0	1	AT2G42160
NYDRO10859	maker-nt_contig08-snap-gene-74.0-mRNA-1	1	0	0	1	2	AT4G37360
NYDRO10867	maker-nt_contig08-snap-gene-74.14-mRNA-1	1	0	0	0	1	AT1G26840
NYDRO10873	maker-nt_contig08-augustus-gene-75.53-mRNA-1	1	1	0	1	3	AT5G20250
NYDRO10875	maker-nt_contig08-snap-gene-75.23-mRNA-1	1	0	0	0	1	AT4G34160
NYDRO10883	snap_masked-nt_contig08-processed-gene-76.59-mRNA-1	1	1	1	1	4	AT5G56670
NYDRO10884	augustus_masked-nt_contig08-processed-gene-76.21-mRNA-1	1	0	0	0	1	no_AT_hit
NYDRO10885	maker-nt_contig08-snap-gene-76.15-mRNA-1	1	0	0	0	1	AT2G10940
NYDRO10886	maker-nt_contig08-snap-gene-76.2-mRNA-1	1	0	0	0	1	AT1G15690
NYDRO10887	maker-nt_contig08-augustus-gene-76.35-mRNA-1	1	1	0	1	3	AT5G67140
NYDRO10890	maker-nt_contig08-snap-gene-76.8-mRNA-1	1	0	0	0	1	AT4G34050
NYDRO10974	maker-nt_contig08-snap-gene-85.40-mRNA-1	1	0	1	1	3	AT4G18820
NYDRO11012	maker-nt_contig08-snap-gene-89.6-mRNA-1	1	0	0	0	1	ATCG01280.1
NYDRO11016	maker-nt_contig08-snap-gene-90.36-mRNA-1	1	1	0	0	2	AT3G07140
NYDRO11018	maker-nt_contig08-snap-gene-90.31-mRNA-1	1	0	0	0	1	no_AT_hit
NYDRO11019	maker-nt_contig08-snap-gene-90.33-mRNA-1	1	0	0	0	1	no_AT_hit
NYDRO11048	augustus_masked-nt_contig08-processed-gene-94.13-mRNA-1	1	1	0	0	2	AT5G48910
NYDRO11091	maker-nt_contig08-snap-gene-98.43-mRNA-1	1	1	0	0	2	no_AT_hit
NYDRO11095	maker-nt_contig08-augustus-gene-99.0-mRNA-1	1	0	0	0	1	AT5G21060
NYDRO11098	maker-nt_contig08-snap-gene-99.61-mRNA-1	1	1	1	1	4	no_AT_hit
NYDRO11107	maker-nt_contig08-snap-gene-99.78-mRNA-1	1	0	0	0	1	AT3G56940
NYDRO11110	snap_masked-nt_contig08-processed-gene-100.10-mRNA-1	1	1	0	0	2	AT1G79740
NYDRO11116	maker-nt_contig08-snap-gene-100.47-mRNA-1	1	0	0	1	2	AT1G09850
NYDRO11118	maker-nt_contig08-augustus-gene-100.27-mRNA-1	1	1	0	0	2	AT2G41560
NYDRO11125	augustus_masked-nt_contig08-processed-gene-101.5-mRNA-1	1	0	0	0	1	AT3G47530
NYDRO11136	maker-nt_contig08-snap-gene-102.10-mRNA-1	1	0	1	1	3	AT1G21280
NYDRO11164	maker-nt_contig08-snap-gene-104.61-mRNA-1	1	1	1	1	4	AT4G04910
NYDRO11170	snap_masked-nt_contig08-processed-gene-105.3-mRNA-1	1	0	0	0	1	no_AT_hit
NYDRO11178	maker-nt_contig08-snap-gene-106.27-mRNA-1	1	1	0	1	3	AT3G54380
NYDRO11187	maker-nt_contig08-augustus-gene-107.3-mRNA-1	1	0	0	0	1	AT5G06980
NYDRO11188	augustus_masked-nt_contig08-processed-gene-107.32-mRNA-1	1	0	0	0	1	AT4G14430
NYDRO11190	maker-nt_contig08-augustus-gene-107.9-mRNA-1	1	1	0	0	2	AT2G34190
NYDRO11199	maker-nt_contig08-snap-gene-108.55-mRNA-1	1	1	1	1	4	AT2G42840
NYDRO11204	maker-nt_contig08-snap-gene-109.34-mRNA-1	1	1	1	1	4	AT3G56950
NYDRO11206	maker-nt_contig08-augustus-gene-110.12-mRNA-1	1	0	1	1	3	AT5G21170
NYDRO11207	maker-nt_contig08-augustus-gene-110.11-mRNA-1	1	0	0	0	1	no_AT_hit
NYDRO11209	maker-nt_contig08-snap-gene-110.8-mRNA-1	1	1	1	1	4	AT2G25870
NYDRO11223	maker-nt_contig08-snap-gene-112.9-mRNA-1	1	1	0	1	3	AT4G04650
NYDRO11224	maker-nt_contig08-augustus-gene-112.22-mRNA-1	1	1	0	0	2	AT2G42320
NYDRO11225	maker-nt_contig08-snap-gene-113.42-mRNA-1	1	0	0	1	2	AT5G53050
NYDRO11230	maker-nt_contig08-augustus-gene-113.5-mRNA-1	1	0	0	0	1	AT3G13200
NYDRO11235	maker-nt_contig08-snap-gene-114.10-mRNA-1	1	1	0	1	3	AT4G23980
NYDRO11251	maker-nt_contig08-snap-gene-116.8-mRNA-1	1	0	0	0	1	AT1G02080
NYDRO11256	augustus_masked-nt_contig08-processed-gene-116.6-mRNA-1	1	1	0	0	2	no_AT_hit
NYDRO11260	maker-nt_contig08-augustus-gene-117.33-mRNA-1	1	1	0	0	2	AT1G53430
NYDRO11270	maker-nt_contig08-snap-gene-117.92-mRNA-1	1	0	0	1	2	AT4G23990
NYDRO11278	maker-nt_contig09-snap-gene-0.18-mRNA-1	1	0	0	0	1	AT5G60900
NYDRO11296	maker-nt_contig09-snap-gene-1.38-mRNA-1	1	0	0	0	1	AT1G06460
NYDRO11318	maker-nt_contig09-augustus-gene-4.7-mRNA-1	1	1	1	1	4	no_AT_hit
NYDRO11336	1:maker-nt_contig09-augustus-gene-5.37-mRNA-1	1	0	0	0	1	AT1G16890
NYDRO11338	maker-nt_contig09-augustus-gene-5.27-mRNA-1	1	1	1	1	4	AT3G14940
NYDRO11364	maker-nt_contig09-snap-gene-7.38-mRNA-1	1	0	0	0	1	AT5G45670
NYDRO11370	1:maker-nt_contig09-augustus-gene-8.27-mRNA-1	1	1	1	1	4	AT3G58760
NYDRO11389	maker-nt_contig09-snap-gene-9.8-mRNA-1	1	0	0	0	1	no_AT_hit
NYDRO11402	augustus_masked-nt_contig09-processed-gene-11.13-mRNA-1	1	0	0	0	1	no_AT_hit
NYDRO11417	1:maker-nt_contig09-snap-gene-12.1-mRNA-1	1	0	0	0	1	no_AT_hit
NYDRO11423	maker-nt_contig09-snap-gene-12.21-mRNA-1	1	0	0	1	2	AT5G53310
NYDRO11426	0:snap_masked-nm_contig09-processed-gene-12.32-mRNA-1	1	1	0	0	2	AT4G18690
NYDRO11441	1:maker-nt_contig09-augustus-gene-13.22-mRNA-1	1	0	0	0	1	AT2G38730
NYDRO11468	1:augustus_masked-nt_contig09-processed-gene-15.21-mRNA-1	1	1	0	1	3	AT1G21280
NYDRO11475	maker-nt_contig09-snap-gene-16.19-mRNA-1	1	1	0	0	2	no_AT_hit
NYDRO11478	maker-nt_contig09-augustus-gene-16.15-mRNA-1	1	1	1	1	4	AT5G21160
NYDRO11485	0:augustus_masked-nm_contig09-processed-gene-17.38-mRNA-1	1	1	0	0	2	AT1G21280
NYDRO11489	1:maker-nt_contig09-snap-gene-17.72-mRNA-1	1	1	1	1	4	no_AT_hit
NYDRO11495	1:maker-nt_contig09-augustus-gene-18.14-mRNA-1	1	1	1	1	4	AT1G34070
NYDRO11514	0:snap_masked-nm_contig09-processed-gene-19.30-mRNA-1	1	1	1	1	4	AT1G21280
NYDRO11522	maker-nt_contig09-augustus-gene-20.28-mRNA-1	1	0	1	0	2	AT5G13720
NYDRO11523	maker-nt_contig09-snap-gene-20.47-mRNA-1	1	1	1	1	4	AT2G42600
NYDRO11524	1:snap_masked-nt_contig09-processed-gene-20.7-mRNA-1	1	1	1	1	4	no_AT_hit
NYDRO11547	maker-nt_contig09-augustus-gene-22.30-mRNA-1	1	0	1	0	2	AT1G07650
NYDRO11548	augustus_masked-nt_contig09-processed-gene-22.47-mRNA-1	1	1	0	0	2	AT5G60900
NYDRO11554	maker-nt_contig09-snap-gene-22.25-mRNA-1	1	1	0	0	2	AT1G13310
NYDRO11555	augustus_masked-nt_contig09-processed-gene-22.49-mRNA-1	1	0	0	0	1	no_AT_hit
NYDRO11578	maker-nt_contig09-snap-gene-23.39-mRNA-1	1	1	0	0	2	AT5G52220
NYDRO11579	0:augustus_masked-nm_contig09-processed-gene-23.4-mRNA-1	1	1	0	1	3	AT5G60900
NYDRO11585	1:maker-nt_contig09-augustus-gene-23.14-mRNA-1	1	0	1	0	2	AT1G53600
NYDRO11587	maker-nt_contig09-snap-gene-23.48-mRNA-1	1	1	1	0	3	AT4G01000
NYDRO11595	maker-nt_contig09-snap-gene-24.13-mRNA-1	1	1	0	0	2	AT2G32560
NYDRO11596	augustus_masked-nt_contig09-processed-gene-24.21-mRNA-1	1	0	0	0	1	AT3G58520
NYDRO11613	maker-nt_contig09-snap-gene-26.38-mRNA-1	1	1	0	0	2	AT1G52910
NYDRO11618	0:snap_masked-nm_contig09-processed-gene-26.32-mRNA-1	1	0	1	1	3	no_AT_hit
NYDRO11638	maker-nt_contig09-snap-gene-27.20-mRNA-1	1	0	0	0	1	no_AT_hit
NYDRO11645	maker-nt_contig09-snap-gene-28.65-mRNA-1	1	1	0	0	2	AT1G79740
NYDRO11649	1:snap_masked-nt_contig09-processed-gene-28.12-mRNA-1	1	1	0	0	2	no_AT_hit
NYDRO11659	0:snap_masked-nm_contig09-processed-gene-28.35-mRNA-1	1	0	1	1	3	no_AT_hit
NYDRO11679	maker-nt_contig09-snap-gene-29.63-mRNA-1	1	1	1	1	4	AT1G78780
NYDRO11694	maker-nt_contig09-snap-gene-31.5-mRNA-1	1	1	0	1	3	AT1G73990
NYDRO11709	snap_masked-nt_contig09-processed-gene-32.39-mRNA-1	1	1	0	0	2	no_AT_hit
NYDRO11716	augustus_masked-nt_contig09-processed-gene-33.17-mRNA-1	1	0	0	0	1	AT5G37380
NYDRO11737	snap_masked-nt_contig09-processed-gene-35.4-mRNA-1	1	1	0	0	2	no_AT_hit
NYDRO11740	1:maker-nt_contig09-snap-gene-35.7-mRNA-1	1	1	0	1	3	no_AT_hit
NYDRO11743	0:maker-nm_contig09-snap-gene-36.7-mRNA-1	1	0	0	0	1	AT1G01800
NYDRO11788	augustus_masked-nt_contig09-processed-gene-39.26-mRNA-1	1	0	0	0	1	no_AT_hit
NYDRO11845	maker-nt_contig09-snap-gene-43.15-mRNA-1	1	1	0	0	2	AT3G63140
NYDRO11863	maker-nt_contig09-snap-gene-44.52-mRNA-1	1	0	0	1	2	AT3G45970
NYDRO11867	maker-nt_contig09-snap-gene-44.59-mRNA-1	1	0	1	1	3	no_AT_hit
NYDRO11868	1:maker-nt_contig09-snap-gene-44.45-mRNA-1	1	0	0	0	1	AT1G76200
NYDRO11875	maker-nt_contig09-snap-gene-45.14-mRNA-1	1	1	0	1	3	AT5G52660
NYDRO11882	maker-nt_contig09-augustus-gene-46.43-mRNA-1	1	1	0	0	2	AT1G17100
NYDRO11893	maker-nt_contig09-snap-gene-47.13-mRNA-1	1	0	1	1	3	AT3G18630
NYDRO11898	snap_masked-nt_contig09-processed-gene-47.3-mRNA-1	1	0	0	1	2	AT5G45820
NYDRO11904	snap_masked-nt_contig09-processed-gene-47.12-mRNA-1	1	1	0	0	2	no_AT_hit
NYDRO11910	maker-nt_contig09-snap-gene-48.6-mRNA-1	1	0	1	0	2	AT5G17230
NYDRO11926	0:maker-nm_contig09-snap-gene-50.13-mRNA-1	1	1	0	1	3	AT5G03650
NYDRO11937	0:maker-nm_contig09-snap-gene-50.22-mRNA-1	1	1	1	1	4	no_AT_hit
NYDRO11956	snap_masked-nt_contig09-processed-gene-52.7-mRNA-1	1	0	0	0	1	AT4G38460
NYDRO11966	maker-nt_contig09-snap-gene-53.31-mRNA-1	1	1	0	0	2	AT1G03290
NYDRO11975	maker-nt_contig09-snap-gene-54.23-mRNA-1	1	1	0	0	2	AT5G49555
NYDRO11987	0:maker-nm_contig09-snap-gene-55.17-mRNA-1	1	0	0	0	1	AT4G34640
NYDRO11989	maker-nt_contig09-augustus-gene-55.19-mRNA-1	1	1	0	1	3	AT2G21350
NYDRO11990	maker-nt_contig09-snap-gene-55.62-mRNA-1	1	0	0	0	1	AT4G34640
NYDRO11996	maker-nt_contig09-snap-gene-56.54-mRNA-1	1	1	0	0	2	no_AT_hit
NYDRO11998	maker-nt_contig09-snap-gene-56.59-mRNA-1	1	0	0	1	2	no_AT_hit
NYDRO12000	augustus_masked-nt_contig09-processed-gene-56.41-mRNA-1	1	1	1	1	4	AT2G17070
NYDRO12014	1:maker-nt_contig09-augustus-gene-57.36-mRNA-1	1	0	0	0	1	AT2G16230
NYDRO12018	maker-nt_contig09-snap-gene-57.67-mRNA-1	1	1	0	0	2	no_AT_hit
NYDRO12019	maker-nt_contig09-snap-gene-57.73-mRNA-1	1	0	0	0	1	AT5G41980
NYDRO12038	maker-nt_contig09-snap-gene-59.48-mRNA-1	1	0	1	0	2	AT1G62750
NYDRO12053	1:maker-nt_contig09-augustus-gene-60.58-mRNA-1	1	0	0	0	1	AT5G51880
NYDRO12054	0:maker-nm_contig09-snap-gene-60.26-mRNA-1	1	1	1	1	4	AT5G51880
NYDRO12058	1:maker-nt_contig09-snap-gene-60.22-mRNA-1	1	0	1	0	2	AT1G43760
NYDRO12064	maker-nt_contig09-snap-gene-61.8-mRNA-1	1	1	0	0	2	AT4G20330
NYDRO12065	snap_masked-nt_contig09-processed-gene-61.10-mRNA-1	1	1	0	0	2	AT3G01470
NYDRO12068	augustus_masked-nt_contig09-processed-gene-61.48-mRNA-1	1	0	0	1	2	AT2G05920
NYDRO12070	maker-nt_contig09-snap-gene-61.21-mRNA-1	1	0	1	1	3	no_AT_hit
NYDRO12078	maker-nt_contig09-snap-gene-62.20-mRNA-1	1	0	1	1	3	AT4G05200
NYDRO12080	maker-nt_contig09-snap-gene-62.25-mRNA-1	1	1	0	0	2	AT2G18420
NYDRO12090	1:snap_masked-nt_contig09-processed-gene-63.16-mRNA-1	1	1	0	0	2	no_AT_hit
NYDRO12107	0:maker-nm_contig09-snap-gene-64.51-mRNA-1	1	0	0	0	1	AT1G76240
NYDRO12113	maker-nt_contig09-snap-gene-64.44-mRNA-1	1	0	0	0	1	AT2G21120
NYDRO12120	0:maker-nm_contig09-augustus-gene-65.55-mRNA-1	1	0	0	0	1	AT1G60860
NYDRO12122	maker-nt_contig09-snap-gene-65.16-mRNA-1	1	0	0	0	1	AT5G09860
NYDRO12131	maker-nt_contig09-snap-gene-66.63-mRNA-1	1	1	0	1	3	AT1G20760
NYDRO12134	0:augustus_masked-nm_contig09-processed-gene-66.3-mRNA-1	1	1	0	0	2	no_AT_hit
NYDRO12135	maker-nt_contig09-snap-gene-66.66-mRNA-1	1	0	1	0	2	AT5G66120
NYDRO12142	maker-nt_contig09-snap-gene-67.47-mRNA-1	1	0	0	0	1	AT4G11820
NYDRO12150	maker-nt_contig09-augustus-gene-68.22-mRNA-1	1	0	1	1	3	AT5G62090
NYDRO12155	0:maker-nm_contig09-snap-gene-68.35-mRNA-1	1	0	0	1	2	AT2G15580
NYDRO12157	maker-nt_contig09-snap-gene-68.71-mRNA-1	1	1	0	1	3	AT5G65980
NYDRO12173	0:maker-nm_contig09-snap-gene-70.34-mRNA-1	1	0	0	0	1	AT4G38760
NYDRO12188	maker-nt_contig09-snap-gene-71.53-mRNA-1	1	0	1	1	3	AT2G36200
NYDRO12192	maker-nt_contig09-snap-gene-71.61-mRNA-1	1	0	0	0	1	AT4G10550
NYDRO12197	augustus_masked-nt_contig09-processed-gene-72.23-mRNA-1	1	1	0	0	2	AT1G32900
NYDRO12200	maker-nt_contig09-snap-gene-72.61-mRNA-1	1	0	0	0	1	AT3G49430
NYDRO12213	maker-nt_contig09-snap-gene-73.54-mRNA-1	1	0	0	0	1	AT2G40095
NYDRO12233	snap_masked-nt_contig09-processed-gene-75.12-mRNA-1	1	1	0	0	2	AT4G36040
NYDRO12234	maker-nt_contig09-snap-gene-75.49-mRNA-1	1	1	0	0	2	AT5G66190
NYDRO12236	maker-nt_contig09-augustus-gene-75.23-mRNA-1	1	1	1	1	4	AT2G21340
NYDRO12269	augustus_masked-nt_contig09-processed-gene-79.51-mRNA-1	1	0	0	0	1	no_AT_hit
NYDRO12276	augustus_masked-nt_contig09-processed-gene-79.58-mRNA-1	1	1	0	0	2	AT4G20440
NYDRO12277	maker-nt_contig09-augustus-gene-79.25-mRNA-1	1	0	0	0	1	AT1G01090
NYDRO12283	0:snap_masked-nm_contig09-processed-gene-79.41-mRNA-1	1	1	0	1	3	AT5G42190
NYDRO12284	maker-nt_contig09-augustus-gene-79.46-mRNA-1	1	0	0	0	1	AT5G62700
NYDRO12291	0:maker-nm_contig09-augustus-gene-80.32-mRNA-1	1	1	1	1	4	AT4G20910
NYDRO12297	0:maker-nm_contig09-snap-gene-80.67-mRNA-1	1	0	0	0	1	AT3G60670
NYDRO12299	maker-nt_contig09-snap-gene-81.40-mRNA-1	1	1	0	1	3	AT4G38495
NYDRO12314	maker-nt_contig09-snap-gene-82.14-mRNA-1	1	0	0	0	1	AT1G11000
NYDRO12325	maker-nt_contig09-snap-gene-83.32-mRNA-1	1	0	1	1	3	AT1G75100
NYDRO12326	0:maker-nm_contig09-augustus-gene-83.42-mRNA-1	1	1	0	0	2	AT4G20910
NYDRO12328	snap_masked-nt_contig09-processed-gene-83.43-mRNA-1	1	0	0	0	1	AT4G11880
NYDRO12335	maker-nt_contig09-snap-gene-83.30-mRNA-1	1	0	0	0	1	AT5G62165
NYDRO12338	0:augustus_masked-nm_contig09-processed-gene-84.3-mRNA-1	1	0	1	0	2	AT5G25350
NYDRO12339	0:augustus_masked-nm_contig09-processed-gene-84.9-mRNA-1	1	1	0	0	2	AT5G42190
NYDRO12340	maker-nt_contig09-snap-gene-84.31-mRNA-1	1	1	0	0	2	AT1G68010
NYDRO12347	0:maker-nm_contig09-snap-gene-84.26-mRNA-1	1	0	0	0	1	AT4G11970
NYDRO12353	0:snap_masked-nm_contig09-processed-gene-85.48-mRNA-1	1	1	0	0	2	no_AT_hit
NYDRO12357	snap_masked-nt_contig09-processed-gene-85.64-mRNA-1	1	0	0	0	1	AT5G65360
NYDRO12364	maker-nt_contig09-augustus-gene-86.0-mRNA-1	1	0	1	1	3	AT3G49400
NYDRO12365	maker-nt_contig09-augustus-gene-86.3-mRNA-1	1	0	0	0	1	AT5G20150
NYDRO12375	0:maker-nm_contig09-snap-gene-86.8-mRNA-1	1	0	0	1	2	AT4G25000
NYDRO12389	maker-nt_contig09-snap-gene-88.14-mRNA-1	1	0	0	0	1	AT5G23210
NYDRO12392	maker-nt_contig09-snap-gene-88.31-mRNA-1	1	1	0	0	2	AT3G19970
NYDRO12398	maker-nt_contig09-snap-gene-88.24-mRNA-1	1	0	0	0	1	AT1G32860
NYDRO12408	0:maker-nm_contig09-snap-gene-89.32-mRNA-1	1	1	0	0	2	AT4G36050
NYDRO12410	maker-nt_contig09-augustus-gene-89.51-mRNA-1	1	1	0	0	2	AT5G24580
NYDRO12419	maker-nt_contig09-snap-gene-90.4-mRNA-1	1	1	1	0	3	AT2G23090
NYDRO12422	1:maker-nt_contig09-snap-gene-91.58-mRNA-1	1	1	0	0	2	AT5G24760
NYDRO12425	1:maker-nt_contig09-augustus-gene-91.26-mRNA-1	1	0	1	0	2	AT4G22290
NYDRO12432	0:maker-nm_contig09-augustus-gene-91.80-mRNA-1	1	0	0	0	1	AT5G52110
NYDRO12440	1:snap_masked-nt_contig09-processed-gene-92.43-mRNA-1	1	1	0	0	2	AT5G66330
NYDRO12457	maker-nt_contig09-augustus-gene-94.15-mRNA-1	1	1	0	0	2	AT4G14210
NYDRO12477	maker-nt_contig09-snap-gene-95.60-mRNA-1	1	1	0	0	2	AT4G36730
NYDRO12482	augustus_masked-nt_contig09-processed-gene-96.42-mRNA-1	1	1	0	0	2	AT3G43430
NYDRO12501	0:maker-nm_contig09-snap-gene-97.54-mRNA-1	1	0	0	0	1	AT3G55740
NYDRO12521	maker-nt_contig09-snap-gene-99.0-mRNA-1	1	0	0	0	1	AT3G17670
NYDRO12542	maker-nt_contig09-augustus-gene-100.56-mRNA-1	1	0	1	0	2	AT3G49500
NYDRO12547	maker-nt_contig09-snap-gene-101.47-mRNA-1	1	0	0	0	1	AT1G80245
NYDRO12559	maker-nt_contig09-snap-gene-102.66-mRNA-1	1	1	0	0	2	no_AT_hit
NYDRO12562	augustus_masked-nt_contig09-processed-gene-102.1-mRNA-1	1	1	1	1	4	no_AT_hit
NYDRO12571	maker-nt_contig09-augustus-gene-102.25-mRNA-1	1	0	0	0	1	AT1G75780
NYDRO12572	0:maker-nm_contig09-augustus-gene-102.60-mRNA-1	1	1	0	0	2	AT1G08520
NYDRO12573	maker-nt_contig09-augustus-gene-103.41-mRNA-1	1	1	0	0	2	AT2G36200
NYDRO12576	maker-nt_contig09-augustus-gene-103.20-mRNA-1	1	0	0	0	1	AT3G09720
NYDRO12579	snap_masked-nt_contig09-processed-gene-103.12-mRNA-1	1	0	0	0	1	AT2G34585
NYDRO12581	maker-nt_contig09-snap-gene-103.36-mRNA-1	1	1	0	0	2	AT1G17840
NYDRO12592	maker-nt_contig09-snap-gene-104.18-mRNA-1	1	1	0	1	3	AT5G18820
NYDRO12609	maker-nt_contig09-snap-gene-105.76-mRNA-1	1	1	0	0	2	AT4G21110
NYDRO12614	0:maker-nm_contig09-snap-gene-106.17-mRNA-1	1	1	0	0	2	AT5G35630
NYDRO12617	maker-nt_contig09-augustus-gene-107.13-mRNA-1	1	0	0	1	2	AT1G12520
NYDRO12621	maker-nt_contig09-augustus-gene-107.16-mRNA-1	1	1	0	1	3	AT1G32780
NYDRO12623	augustus_masked-nt_contig09-processed-gene-107.8-mRNA-1	1	1	0	0	2	AT5G39650
NYDRO12644	snap_masked-nt_contig09-processed-gene-109.11-mRNA-1	1	1	0	1	3	AT5G23710
NYDRO12645	maker-nt_contig09-snap-gene-109.22-mRNA-1	1	0	1	0	2	AT1G08520
NYDRO12656	0:maker-nm_contig09-snap-gene-110.9-mRNA-1	1	1	1	1	4	no_AT_hit
NYDRO12660	maker-nt_contig09-augustus-gene-110.37-mRNA-1	1	0	0	0	1	AT3G01440
NYDRO12664	maker-nt_contig09-augustus-gene-110.41-mRNA-1	1	1	1	1	4	AT3G22790
NYDRO12671	snap_masked-nt_contig09-processed-gene-111.6-mRNA-1	1	1	0	0	2	AT3G49680
NYDRO12699	maker-nt_contig09-snap-gene-113.39-mRNA-1	1	0	0	1	2	AT4G14130
NYDRO12704	augustus_masked-nt_contig09-processed-gene-113.53-mRNA-1	1	1	0	0	2	AT1G19440
NYDRO12705	maker-nt_contig09-snap-gene-114.0-mRNA-1	1	0	0	0	1	AT2G04780
NYDRO12707	1:maker-nt_contig09-snap-gene-114.15-mRNA-1	1	0	0	0	1	no_AT_hit
NYDRO12711	maker-nt_contig09-snap-gene-114.1-mRNA-1	1	0	0	0	1	AT5G45180
NYDRO12713	1:maker-nt_contig09-snap-gene-114.12-mRNA-1	1	0	0	0	1	AT3G55830
NYDRO12718	augustus_masked-nt_contig09-processed-gene-115.25-mRNA-1	1	0	0	0	1	AT3G07510
NYDRO12725	maker-nt_contig09-augustus-gene-116.49-mRNA-1	1	0	0	0	1	AT3G46510
NYDRO12727	maker-nt_contig09-augustus-gene-116.39-mRNA-1	1	0	0	0	1	AT1G42540
NYDRO12732	maker-nt_contig09-augustus-gene-116.45-mRNA-1	1	1	1	1	4	AT1G01090
NYDRO12733	maker-nt_contig09-snap-gene-116.22-mRNA-1	1	0	0	1	2	no_AT_hit
NYDRO12738	1:maker-nt_contig09-snap-gene-117.85-mRNA-1	1	0	0	0	1	AT3G63530
NYDRO12744	snap_masked-nt_contig09-processed-gene-117.15-mRNA-1	1	0	0	0	1	AT2G27940
NYDRO12746	maker-nt_contig09-augustus-gene-117.56-mRNA-1	1	0	0	0	1	AT1G47670
NYDRO12750	maker-nt_contig09-snap-gene-117.99-mRNA-1	1	1	0	0	2	AT4G32915
NYDRO12751	maker-nt_contig09-snap-gene-117.71-mRNA-1	1	1	1	1	4	AT3G01280
NYDRO12752	maker-nt_contig09-augustus-gene-117.47-mRNA-1	1	0	0	0	1	AT1G09795
NYDRO12755	maker-nt_contig10-snap-gene-0.40-mRNA-1	1	0	0	0	1	AT2G40930
NYDRO12759	maker-nt_contig10-snap-gene-0.35-mRNA-1	1	1	1	1	4	AT4G19900
NYDRO12762	snap_masked-nt_contig10-processed-gene-0.7-mRNA-1	1	0	0	0	1	AT1G32583
NYDRO12763	maker-nt_contig10-snap-gene-0.38-mRNA-1	1	0	0	0	1	AT2G45760
NYDRO12764	maker-nt_contig10-snap-gene-1.28-mRNA-1	1	0	0	1	2	AT2G28305
NYDRO12782	maker-nt_contig10-augustus-gene-2.12-mRNA-1	1	0	1	0	2	AT4G39170
NYDRO12788	maker-nt_contig10-snap-gene-3.34-mRNA-1	1	1	1	1	4	AT3G61050
NYDRO12790	augustus_masked-nt_contig10-processed-gene-3.8-mRNA-1	1	0	0	0	1	AT1G50660
NYDRO12791	snap_masked-nt_contig10-processed-gene-3.61-mRNA-1	1	0	0	0	1	AT2G18500
NYDRO12792	augustus_masked-nt_contig10-processed-gene-3.10-mRNA-1	1	0	0	0	1	AT4G35905
NYDRO12805	maker-nt_contig10-snap-gene-4.37-mRNA-1	1	0	0	0	1	AT2G17710
NYDRO12807	maker-nt_contig10-snap-gene-5.29-mRNA-1	1	1	1	1	4	AT5G62920
NYDRO12828	maker-nt_contig10-augustus-gene-6.56-mRNA-1	1	1	0	0	2	AT2G26580
NYDRO12829	maker-nt_contig10-augustus-gene-6.51-mRNA-1	1	1	0	0	2	AT5G42340
NYDRO12835	maker-nt_contig10-augustus-gene-7.11-mRNA-1	1	1	0	0	2	AT2G23090
NYDRO12838	maker-nt_contig10-snap-gene-7.55-mRNA-1	1	0	0	0	1	AT3G50790
NYDRO12839	maker-nt_contig10-augustus-gene-7.14-mRNA-1	1	1	1	1	4	no_AT_hit
NYDRO12840	maker-nt_contig10-augustus-gene-7.15-mRNA-1	1	1	1	0	3	AT5G24400
NYDRO12862	maker-nt_contig10-snap-gene-9.25-mRNA-1	1	1	0	0	2	AT5G05320
NYDRO12872	snap_masked-nt_contig10-processed-gene-9.19-mRNA-1	1	1	0	1	3	AT2G27820
NYDRO12877	maker-nt_contig10-snap-gene-10.4-mRNA-1	1	1	0	1	3	AT1G75080
NYDRO12878	maker-nt_contig10-snap-gene-10.6-mRNA-1	1	1	0	1	3	AT5G54140
NYDRO12881	maker-nt_contig10-snap-gene-10.9-mRNA-1	1	0	0	1	2	AT5G51970
NYDRO12887	maker-nt_contig10-augustus-gene-11.34-mRNA-1	1	0	0	0	1	AT4G35550
NYDRO12892	maker-nt_contig10-augustus-gene-11.40-mRNA-1	1	0	0	1	2	AT2G37040
NYDRO12893	maker-nt_contig10-augustus-gene-11.42-mRNA-1	1	0	0	0	1	AT3G02875
NYDRO12894	maker-nt_contig10-augustus-gene-11.44-mRNA-1	1	1	0	0	2	no_AT_hit
NYDRO12895	maker-nt_contig10-snap-gene-11.66-mRNA-1	1	0	0	1	2	no_AT_hit
NYDRO12903	snap_masked-nt_contig10-processed-gene-12.65-mRNA-1	1	1	0	0	2	no_AT_hit
NYDRO12906	maker-nt_contig10-snap-gene-12.48-mRNA-1	1	1	0	1	3	no_AT_hit
NYDRO12916	maker-nt_contig10-snap-gene-13.51-mRNA-1	1	1	0	1	3	AT3G50660
NYDRO12920	maker-nt_contig10-snap-gene-13.64-mRNA-1	1	1	0	0	2	AT1G75130
NYDRO12924	maker-nt_contig10-augustus-gene-13.26-mRNA-1	1	1	0	0	2	AT2G02710
NYDRO12936	maker-nt_contig10-snap-gene-14.31-mRNA-1	1	1	0	0	2	AT4G23060
NYDRO12944	maker-nt_contig10-augustus-gene-15.27-mRNA-1	1	1	0	0	2	AT1G75750
NYDRO12946	maker-nt_contig10-augustus-gene-15.17-mRNA-1	1	0	0	0	1	AT2G28100
NYDRO12958	maker-nt_contig10-snap-gene-16.43-mRNA-1	1	0	0	0	1	AT4G22880
NYDRO12973	maker-nt_contig10-snap-gene-17.28-mRNA-1	1	1	0	1	3	no_AT_hit
NYDRO12977	augustus_masked-nt_contig10-processed-gene-17.8-mRNA-1	1	0	0	0	1	AT2G45680
NYDRO12978	maker-nt_contig10-snap-gene-17.30-mRNA-1	1	0	0	1	2	AT3G15840
NYDRO12981	snap_masked-nt_contig10-processed-gene-18.45-mRNA-1	1	0	0	0	1	AT5G62150
NYDRO12992	maker-nt_contig10-snap-gene-18.4-mRNA-1	1	0	0	0	1	no_AT_hit
NYDRO12994	snap_masked-nt_contig10-processed-gene-18.41-mRNA-1	1	1	0	0	2	AT1G20330
NYDRO13006	maker-nt_contig10-snap-gene-19.27-mRNA-1	1	0	0	1	2	AT1G01090
NYDRO13007	maker-nt_contig10-snap-gene-19.29-mRNA-1	1	0	0	0	1	AT5G54140
NYDRO13009	maker-nt_contig10-snap-gene-19.30-mRNA-1	1	1	0	0	2	no_AT_hit
NYDRO13035	maker-nt_contig10-snap-gene-21.9-mRNA-1	1	0	0	0	1	AT2G45760
NYDRO13040	maker-nt_contig10-snap-gene-21.18-mRNA-1	1	1	0	1	3	AT2G45630
NYDRO13049	maker-nt_contig10-augustus-gene-22.14-mRNA-1	1	0	0	0	1	AT3G03720
NYDRO13051	maker-nt_contig10-augustus-gene-22.22-mRNA-1	1	0	0	0	1	AT5G63140
NYDRO13052	maker-nt_contig10-snap-gene-22.39-mRNA-1	1	0	0	0	1	AT3G12750
NYDRO13057	snap_masked-nt_contig10-processed-gene-22.11-mRNA-1	1	1	0	0	2	AT4G24130
NYDRO13060	snap_masked-nt_contig10-processed-gene-23.41-mRNA-1	1	0	0	0	1	AT2G45560
NYDRO13079	snap_masked-nt_contig10-processed-gene-24.14-mRNA-1	1	0	0	1	2	no_AT_hit
NYDRO13090	augustus_masked-nt_contig10-processed-gene-25.18-mRNA-1	1	1	1	1	4	AT3G01280
NYDRO13094	maker-nt_contig10-snap-gene-25.7-mRNA-1	1	0	0	1	2	no_AT_hit
NYDRO13096	snap_masked-nt_contig10-processed-gene-26.19-mRNA-1	1	0	1	0	2	AT5G43822
NYDRO13099	snap_masked-nt_contig10-processed-gene-26.20-mRNA-1	1	1	0	0	2	no_AT_hit
NYDRO13103	snap_masked-nt_contig10-processed-gene-26.29-mRNA-1	1	1	0	1	3	AT1G79550
NYDRO13112	snap_masked-nt_contig10-processed-gene-27.33-mRNA-1	1	1	0	0	2	no_AT_hit
NYDRO13115	maker-nt_contig10-snap-gene-27.23-mRNA-1	1	1	0	0	2	no_AT_hit
NYDRO13116	snap_masked-nt_contig10-processed-gene-27.41-mRNA-1	1	1	0	1	3	AT1G14030
NYDRO13121	snap_masked-nt_contig10-processed-gene-28.11-mRNA-1	1	0	0	0	1	AT2G32270
NYDRO13122	augustus_masked-nt_contig10-processed-gene-28.4-mRNA-1	1	1	1	1	4	AT4G10380
NYDRO13123	augustus_masked-nt_contig10-processed-gene-28.5-mRNA-1	1	1	1	1	4	no_AT_hit
NYDRO13126	snap_masked-nt_contig10-processed-gene-29.19-mRNA-1	1	1	1	1	4	AT4G10380
NYDRO13134	maker-nt_contig10-snap-gene-30.17-mRNA-1	1	0	1	1	3	no_AT_hit
NYDRO13138	maker-nt_contig10-snap-gene-30.32-mRNA-1	1	1	1	1	4	AT5G57720
NYDRO13139	maker-nt_contig10-snap-gene-30.22-mRNA-1	1	1	1	1	4	no_AT_hit
NYDRO13140	maker-nt_contig10-snap-gene-30.21-mRNA-1	1	0	0	0	1	AT5G45100
NYDRO13151	maker-nt_contig10-snap-gene-31.25-mRNA-1	1	1	0	0	2	AT2G26250
NYDRO13153	maker-nt_contig10-snap-gene-31.30-mRNA-1	1	1	0	0	2	AT1G16010
NYDRO13155	augustus_masked-nt_contig10-processed-gene-31.19-mRNA-1	1	0	0	0	1	AT1G16010
NYDRO13156	maker-nt_contig10-snap-gene-31.35-mRNA-1	1	1	0	0	2	AT5G08030
NYDRO13159	maker-nt_contig10-snap-gene-32.24-mRNA-1	1	1	0	0	2	no_AT_hit
NYDRO13160	maker-nt_contig10-augustus-gene-32.34-mRNA-1	1	0	1	1	3	AT3G12920
NYDRO13161	maker-nt_contig10-snap-gene-32.26-mRNA-1	1	1	1	1	4	AT4G19640
NYDRO13162	maker-nt_contig10-snap-gene-32.15-mRNA-1	1	1	1	1	4	AT4G02220
NYDRO13285	maker-nt_contig10-snap-gene-40.26-mRNA-1	1	0	0	0	1	AT3G62470
NYDRO13288	maker-nt_contig10-snap-gene-40.36-mRNA-1	1	1	0	0	2	AT1G62660
NYDRO13297	maker-nt_contig10-snap-gene-41.18-mRNA-1	1	1	1	1	4	AT4G26190
NYDRO13299	maker-nt_contig10-snap-gene-41.21-mRNA-1	1	1	1	1	4	no_AT_hit
NYDRO13306	maker-nt_contig10-augustus-gene-41.48-mRNA-1	1	1	1	1	4	AT3G29760
NYDRO13308	maker-nt_contig10-snap-gene-42.22-mRNA-1	1	1	1	1	4	AT3G29760
NYDRO13310	augustus_masked-nt_contig10-processed-gene-42.1-mRNA-1	1	1	1	1	4	AT4G26370
NYDRO13326	maker-nt_contig10-snap-gene-43.54-mRNA-1	1	1	0	0	2	no_AT_hit
NYDRO13332	maker-nt_contig10-snap-gene-45.93-mRNA-1	1	1	1	1	4	no_AT_hit
NYDRO13341	maker-nt_contig10-snap-gene-45.84-mRNA-1	1	0	0	0	1	AT3G26070
NYDRO13342	maker-nt_contig10-snap-gene-45.86-mRNA-1	1	0	0	0	1	AT3G26120
NYDRO13343	maker-nt_contig10-augustus-gene-45.52-mRNA-1	1	1	0	0	2	AT3G05000
NYDRO13352	maker-nt_contig10-augustus-gene-46.38-mRNA-1	1	0	1	1	3	AT1G14850
NYDRO13356	augustus_masked-nt_contig10-processed-gene-47.44-mRNA-1	1	1	1	1	4	AT5G55850
NYDRO13358	maker-nt_contig10-snap-gene-47.0-mRNA-1	1	1	0	1	3	AT5G55850
NYDRO13364	augustus_masked-nt_contig10-processed-gene-47.47-mRNA-1	1	0	0	0	1	AT5G66520
NYDRO13371	augustus_masked-nt_contig10-processed-gene-48.7-mRNA-1	1	1	1	1	4	AT3G05390
NYDRO13400	augustus_masked-nt_contig10-processed-gene-50.54-mRNA-1	1	0	0	0	1	AT5G48230
NYDRO13401	snap_masked-nt_contig10-processed-gene-50.71-mRNA-1	1	0	1	1	3	no_AT_hit
NYDRO13402	maker-nt_contig10-snap-gene-50.2-mRNA-1	1	1	1	1	4	AT5G63480
NYDRO13403	maker-nt_contig10-augustus-gene-50.46-mRNA-1	1	1	0	0	2	AT5G63480
NYDRO13404	augustus_masked-nt_contig10-processed-gene-50.57-mRNA-1	1	0	0	0	1	AT5G55840
NYDRO13409	maker-nt_contig10-snap-gene-50.22-mRNA-1	1	0	0	0	1	AT3G43850
NYDRO13411	maker-nt_contig10-snap-gene-51.65-mRNA-1	1	1	0	0	2	AT3G43860
NYDRO13428	maker-nt_contig10-snap-gene-53.0-mRNA-1	1	0	1	0	2	AT4G21065
NYDRO13434	maker-nt_contig10-snap-gene-53.6-mRNA-1	1	1	0	1	3	AT3G55720
NYDRO13441	maker-nt_contig10-augustus-gene-53.56-mRNA-1	1	1	0	0	2	AT5G47780
NYDRO13451	snap_masked-nt_contig10-processed-gene-54.74-mRNA-1	1	0	0	0	1	no_AT_hit
NYDRO13461	maker-nt_contig10-augustus-gene-55.75-mRNA-1	1	1	0	1	3	AT1G22460
NYDRO13462	maker-nt_contig10-snap-gene-55.43-mRNA-1	1	0	0	0	1	AT5G67030
NYDRO13490	maker-nt_contig10-snap-gene-59.32-mRNA-1	1	1	0	0	2	AT1G14720
NYDRO13499	maker-nt_contig10-snap-gene-60.52-mRNA-1	1	1	0	1	3	AT1G14870
NYDRO13511	augustus_masked-nt_contig10-processed-gene-61.21-mRNA-1	1	1	1	1	4	no_AT_hit
NYDRO13514	maker-nt_contig10-snap-gene-61.14-mRNA-1	1	0	0	0	1	AT5G65210
NYDRO13517	maker-nt_contig10-snap-gene-62.35-mRNA-1	1	1	1	1	4	no_AT_hit
NYDRO13523	maker-nt_contig10-snap-gene-62.41-mRNA-1	1	0	0	0	1	AT4G30240
NYDRO13525	maker-nt_contig10-snap-gene-62.57-mRNA-1	1	0	0	0	1	AT1G70600
NYDRO13527	maker-nt_contig10-augustus-gene-62.11-mRNA-1	1	0	0	0	1	AT2G02955
NYDRO13530	maker-nt_contig10-snap-gene-63.58-mRNA-1	1	1	0	0	2	AT5G35550
NYDRO13536	maker-nt_contig10-snap-gene-63.65-mRNA-1	1	1	0	0	2	AT1G18180
NYDRO13562	maker-nt_contig10-augustus-gene-66.41-mRNA-1	1	0	1	1	3	AT3G25620
NYDRO13563	maker-nt_contig10-augustus-gene-66.43-mRNA-1	1	1	0	1	3	AT1G68750
NYDRO13572	maker-nt_contig10-snap-gene-67.55-mRNA-1	1	0	0	0	1	AT1G10240
NYDRO13582	maker-nt_contig10-augustus-gene-68.66-mRNA-1	1	0	0	0	1	AT1G78280
NYDRO13589	snap_masked-nt_contig10-processed-gene-68.9-mRNA-1	1	1	0	0	2	AT1G60870
NYDRO13603	maker-nt_contig10-snap-gene-70.35-mRNA-1	1	1	1	1	4	AT1G78060
NYDRO13605	maker-nt_contig10-snap-gene-70.25-mRNA-1	1	1	1	0	3	AT4G39790
NYDRO13610	augustus_masked-nt_contig10-processed-gene-71.17-mRNA-1	1	1	0	0	2	AT3G13980
NYDRO13615	maker-nt_contig10-augustus-gene-71.38-mRNA-1	1	0	0	0	1	AT5G50110
NYDRO13618	maker-nt_contig10-snap-gene-72.11-mRNA-1	1	0	0	0	1	AT1G48900
NYDRO13619	augustus_masked-nt_contig10-processed-gene-72.28-mRNA-1	1	0	1	1	3	AT1G18210
NYDRO13621	maker-nt_contig10-snap-gene-72.3-mRNA-1	1	1	0	0	2	AT2G30390
NYDRO13632	maker-nt_contig10-augustus-gene-73.60-mRNA-1	1	0	1	0	2	AT3G42170
NYDRO13638	maker-nt_contig10-augustus-gene-73.64-mRNA-1	1	0	0	0	1	AT3G12250
NYDRO13641	maker-nt_contig10-snap-gene-73.25-mRNA-1	1	0	0	0	1	AT4G38490
NYDRO13652	maker-nt_contig10-snap-gene-74.18-mRNA-1	1	1	0	0	2	AT1G23190
NYDRO13661	snap_masked-nt_contig10-processed-gene-75.13-mRNA-1	1	0	0	0	1	AT5G64950
NYDRO13665	maker-nt_contig10-snap-gene-76.20-mRNA-1	1	1	1	1	4	AT1G77550
NYDRO13676	maker-nt_contig10-snap-gene-77.6-mRNA-1	1	1	0	1	3	AT5G08170
NYDRO13681	maker-nt_contig10-snap-gene-77.8-mRNA-1	1	1	0	1	3	AT1G34070
NYDRO13682	maker-nt_contig10-snap-gene-77.9-mRNA-1	1	1	0	1	3	AT5G07900
NYDRO13683	maker-nt_contig10-snap-gene-77.2-mRNA-1	1	0	0	0	1	AT5G10290
NYDRO13684	maker-nt_contig10-snap-gene-77.20-mRNA-1	1	1	0	1	3	AT1G34370
NYDRO13714	maker-nt_contig10-snap-gene-80.37-mRNA-1	1	1	0	1	3	AT4G10960
NYDRO13717	maker-nt_contig10-augustus-gene-80.26-mRNA-1	1	0	0	0	1	AT1G74030
NYDRO13723	augustus_masked-nt_contig10-processed-gene-81.53-mRNA-1	1	1	0	0	2	no_AT_hit
NYDRO13725	maker-nt_contig10-snap-gene-81.18-mRNA-1	1	0	0	0	1	AT3G19200
NYDRO13730	maker-nt_contig10-snap-gene-81.31-mRNA-1	1	0	1	1	3	AT1G22275
NYDRO13734	maker-nt_contig10-snap-gene-82.22-mRNA-1	1	0	0	1	2	AT5G63190
NYDRO13738	augustus_masked-nt_contig10-processed-gene-82.4-mRNA-1	1	0	1	1	3	AT1G22640
NYDRO13739	augustus_masked-nt_contig10-processed-gene-82.8-mRNA-1	1	0	0	0	1	AT2G31670
NYDRO13756	maker-nt_contig10-snap-gene-84.31-mRNA-1	1	0	0	0	1	AT2G01770
NYDRO13765	maker-nt_contig10-augustus-gene-85.54-mRNA-1	1	1	0	0	2	AT4G12680
NYDRO13768	maker-nt_contig10-snap-gene-85.22-mRNA-1	1	0	0	0	1	AT1G68020
NYDRO13786	maker-nt_contig10-snap-gene-86.56-mRNA-1	1	0	0	0	1	AT2G26560
NYDRO13790	maker-nt_contig10-augustus-gene-86.23-mRNA-1	1	0	1	1	3	AT1G14830
NYDRO13791	maker-nt_contig10-snap-gene-87.56-mRNA-1	1	0	0	0	1	AT2G04160
NYDRO13792	maker-nt_contig10-snap-gene-87.49-mRNA-1	1	1	0	0	2	AT2G05940
NYDRO13796	maker-nt_contig10-snap-gene-87.63-mRNA-1	1	1	0	0	2	no_AT_hit
NYDRO13800	maker-nt_contig10-snap-gene-87.53-mRNA-1	1	0	0	0	1	AT3G63200
NYDRO13813	snap_masked-nt_contig10-processed-gene-89.0-mRNA-1	1	0	0	0	1	AT4G02750
NYDRO13815	maker-nt_contig10-snap-gene-89.41-mRNA-1	1	0	0	0	1	AT1G67230
NYDRO13817	maker-nt_contig10-snap-gene-89.45-mRNA-1	1	1	0	0	2	AT2G21940
NYDRO13818	snap_masked-nt_contig10-processed-gene-89.4-mRNA-1	1	0	0	0	1	AT5G23190
NYDRO13824	maker-nt_contig10-augustus-gene-90.38-mRNA-1	1	1	0	0	2	AT1G73360
NYDRO13844	snap_masked-nt_contig10-processed-gene-91.11-mRNA-1	1	0	1	0	2	AT3G17950
NYDRO13849	snap_masked-nt_contig10-processed-gene-92.42-mRNA-1	1	1	1	1	4	no_AT_hit
NYDRO13869	augustus_masked-nt_contig10-processed-gene-94.41-mRNA-1	1	0	0	0	1	no_AT_hit
NYDRO13870	maker-nt_contig10-snap-gene-94.19-mRNA-1	1	0	0	0	1	no_AT_hit
NYDRO13874	augustus_masked-nt_contig10-processed-gene-94.44-mRNA-1	1	0	0	0	1	AT3G48090
NYDRO13879	augustus_masked-nt_contig10-processed-gene-95.17-mRNA-1	1	1	0	0	2	AT1G34220
NYDRO13880	maker-nt_contig10-snap-gene-95.23-mRNA-1	1	0	0	1	2	AT1G14860
NYDRO13915	maker-nt_contig10-augustus-gene-98.39-mRNA-1	1	1	0	0	2	AT5G12330
NYDRO13917	maker-nt_contig10-snap-gene-99.0-mRNA-1	1	0	1	1	3	AT1G23870
NYDRO13919	augustus_masked-nt_contig10-processed-gene-99.30-mRNA-1	1	1	0	0	2	AT5G35370
NYDRO13926	maker-nt_contig10-augustus-gene-100.37-mRNA-1	1	0	1	1	3	AT5G16550
NYDRO13930	maker-nt_contig10-snap-gene-100.8-mRNA-1	1	0	0	0	1	AT5G20680
NYDRO13934	snap_masked-nt_contig10-processed-gene-100.62-mRNA-1	1	0	0	0	1	AT1G14790
NYDRO13935	maker-nt_contig10-augustus-gene-101.27-mRNA-1	1	0	1	1	3	AT1G14820
NYDRO13937	maker-nt_contig10-snap-gene-101.12-mRNA-1	1	0	0	0	1	AT5G14400
NYDRO13948	augustus_masked-nt_contig10-processed-gene-102.22-mRNA-1	1	0	0	0	1	AT5G48540
NYDRO13949	snap_masked-nt_contig10-processed-gene-102.3-mRNA-1	1	0	0	0	1	AT5G48540
NYDRO13953	augustus_masked-nt_contig10-processed-gene-102.19-mRNA-1	1	1	0	0	2	AT5G67020
NYDRO13963	maker-nt_contig10-snap-gene-103.0-mRNA-1	1	0	0	1	2	AT2G01080
NYDRO13970	maker-nt_contig10-augustus-gene-103.61-mRNA-1	1	0	0	1	2	AT2G39450
NYDRO13987	maker-nt_contig10-snap-gene-105.19-mRNA-1	1	0	1	0	2	AT1G75290
NYDRO14002	maker-nt_contig10-snap-gene-107.41-mRNA-1	1	0	0	0	1	AT1G59780
NYDRO14006	maker-nt_contig10-snap-gene-107.33-mRNA-1	1	1	0	0	2	AT1G18200
NYDRO14015	maker-nt_contig10-snap-gene-108.14-mRNA-1	1	0	0	0	1	AT1G34750
NYDRO14018	maker-nt_contig10-snap-gene-109.4-mRNA-1	1	1	0	0	2	AT1G73480
NYDRO14021	maker-nt_contig10-snap-gene-109.8-mRNA-1	1	1	1	1	4	AT5G47650
NYDRO14026	maker-nt_contig10-snap-gene-110.22-mRNA-1	1	1	1	1	4	AT3G02360
NYDRO14033	snap_masked-nt_contig10-processed-gene-110.47-mRNA-1	1	0	0	0	1	AT1G68530
NYDRO14035	maker-nt_contig10-snap-gene-110.35-mRNA-1	1	0	0	0	1	AT1G68580
NYDRO14053	maker-nt_contig10-snap-gene-112.22-mRNA-1	1	0	0	0	1	AT3G55260
NYDRO14054	snap_masked-nt_contig10-processed-gene-112.15-mRNA-1	1	1	1	1	4	AT3G56760
NYDRO14062	maker-nt_contig10-snap-gene-113.46-mRNA-1	1	1	0	0	2	AT4G37030
NYDRO14063	maker-nt_contig10-snap-gene-113.48-mRNA-1	1	1	0	0	2	AT5G37510
NYDRO14064	maker-nt_contig10-snap-gene-113.50-mRNA-1	1	0	0	1	2	AT2G26560
NYDRO14089	maker-nt_contig10-snap-gene-115.51-mRNA-1	1	1	0	1	3	AT1G17420
NYDRO14091	maker-nt_contig10-snap-gene-116.9-mRNA-1	1	0	0	0	1	AT5G64970
NYDRO14098	snap_masked-nt_contig10-processed-gene-116.55-mRNA-1	1	0	0	1	2	AT4G33950
NYDRO14104	maker-nt_contig10-augustus-gene-117.78-mRNA-1	1	0	1	0	2	AT5G47710
NYDRO14116	maker-nt_contig10-snap-gene-117.29-mRNA-1	1	0	0	0	1	AT2G04240
NYDRO14125	snap_masked-nt_contig10-processed-gene-117.10-mRNA-1	1	0	0	0	1	AT2G01340
NYDRO14128	0:maker-nm_contig11-augustus-gene-0.17-mRNA-1	1	1	0	0	2	AT4G26485
NYDRO14136	0:augustus_masked-nm_contig11-processed-gene-0.6-mRNA-1	1	1	1	1	4	AT3G49142
NYDRO14143	1:maker-nt_contig11-augustus-gene-1.51-mRNA-1	1	1	0	1	3	AT2G06025
NYDRO14146	maker-nt_contig11-snap-gene-1.38-mRNA-1	1	0	1	1	3	AT4G05030
NYDRO14149	maker-nt_contig11-snap-gene-1.43-mRNA-1	1	0	0	0	1	AT2G22240
NYDRO14150	1:maker-nt_contig11-snap-gene-1.15-mRNA-1	1	0	0	0	1	AT5G08640
NYDRO14154	maker-nt_contig11-augustus-gene-2.45-mRNA-1	1	0	0	0	1	AT5G56075
NYDRO14165	0:maker-nm_contig11-augustus-gene-2.30-mRNA-1	1	0	0	0	1	AT5G65380
NYDRO14170	0:maker-nm_contig11-snap-gene-2.15-mRNA-1	1	0	1	1	3	AT1G49630
NYDRO14171	0:maker-nm_contig11-snap-gene-3.28-mRNA-1	1	1	0	1	3	AT2G05940
NYDRO14178	augustus_masked-nt_contig11-processed-gene-3.44-mRNA-1	1	0	0	0	1	AT1G60190
NYDRO14194	0:maker-nm_contig11-snap-gene-4.48-mRNA-1	1	0	0	0	1	AT1G70710
NYDRO14209	0:augustus_masked-nm_contig11-processed-gene-5.23-mRNA-1	1	1	1	1	4	AT5G09970
NYDRO14215	1:maker-nt_contig11-augustus-gene-5.74-mRNA-1	1	0	0	0	1	AT1G34580
NYDRO14218	1:snap_masked-nt_contig11-processed-gene-5.57-mRNA-1	1	0	0	0	1	AT5G42680
NYDRO14221	snap_masked-nt_contig11-processed-gene-5.33-mRNA-1	1	0	0	0	1	AT5G15870
NYDRO14237	1:maker-nt_contig11-augustus-gene-6.23-mRNA-1	1	0	0	0	1	AT1G25240
NYDRO14243	maker-nt_contig11-snap-gene-7.68-mRNA-1	1	0	0	0	1	AT1G34580
NYDRO14246	augustus_masked-nt_contig11-processed-gene-7.20-mRNA-1	1	0	0	0	1	AT2G01770
NYDRO14258	1:snap_masked-nt_contig11-processed-gene-8.46-mRNA-1	1	1	0	0	2	AT1G58120
NYDRO14261	1:maker-nt_contig11-augustus-gene-8.67-mRNA-1	1	0	0	0	1	AT1G14860
NYDRO14262	maker-nt_contig11-snap-gene-8.22-mRNA-1	1	1	0	0	2	AT5G09970
NYDRO14264	snap_masked-nt_contig11-processed-gene-8.34-mRNA-1	1	1	0	1	3	AT5G16340
NYDRO14267	0:maker-nm_contig11-snap-gene-8.65-mRNA-1	1	0	0	0	1	AT3G02540
NYDRO14270	maker-nt_contig11-snap-gene-8.30-mRNA-1	1	0	0	1	2	AT5G47650
NYDRO14273	maker-nt_contig11-snap-gene-9.41-mRNA-1	1	1	0	0	2	AT4G12720
NYDRO14285	0:augustus_masked-nm_contig11-processed-gene-9.36-mRNA-1	1	1	1	0	3	AT5G62360
NYDRO14288	1:maker-nt_contig11-snap-gene-10.34-mRNA-1	1	1	0	0	2	AT2G13820
NYDRO14293	maker-nt_contig11-augustus-gene-10.52-mRNA-1	1	0	0	0	1	AT2G20480
NYDRO14308	1:maker-nt_contig11-augustus-gene-11.20-mRNA-1	1	0	0	0	1	AT1G14860
NYDRO14318	maker-nt_contig11-augustus-gene-12.10-mRNA-1	1	1	1	1	4	AT4G25434
NYDRO14323	1:snap_masked-nt_contig11-processed-gene-13.17-mRNA-1	1	1	0	0	2	no_AT_hit
NYDRO14343	0:maker-nm_contig11-snap-gene-15.9-mRNA-1	1	0	0	0	1	AT5G42250
NYDRO14353	1:maker-nt_contig11-snap-gene-16.18-mRNA-1	1	1	0	0	2	no_AT_hit
NYDRO14359	augustus_masked-nt_contig11-processed-gene-17.26-mRNA-1	1	1	1	1	4	no_AT_hit
NYDRO14377	augustus_masked-nt_contig11-processed-gene-18.47-mRNA-1	1	1	1	1	4	no_AT_hit
NYDRO14383	augustus_masked-nt_contig11-processed-gene-18.52-mRNA-1	1	1	1	1	4	no_AT_hit
NYDRO14389	augustus_masked-nt_contig11-processed-gene-19.33-mRNA-1	1	1	1	1	4	no_AT_hit
NYDRO14449	augustus_masked-nt_contig11-processed-gene-21.97-mRNA-1	1	1	1	1	4	no_AT_hit
NYDRO14604	1:maker-nt_contig11-augustus-gene-36.33-mRNA-1	1	1	1	1	4	AT1G19835
NYDRO14611	snap_masked-nt_contig11-processed-gene-36.17-mRNA-1	1	1	1	1	4	no_AT_hit
NYDRO14613	snap_masked-nt_contig11-processed-gene-36.21-mRNA-1	1	1	1	1	4	no_AT_hit
NYDRO14614	snap_masked-nt_contig11-processed-gene-37.18-mRNA-1	1	1	1	1	4	no_AT_hit
NYDRO14615	snap_masked-nt_contig11-processed-gene-37.24-mRNA-1	1	1	1	1	4	no_AT_hit
NYDRO14616	snap_masked-nt_contig11-processed-gene-37.28-mRNA-1	1	1	1	1	4	no_AT_hit
NYDRO14617	snap_masked-nt_contig11-processed-gene-37.32-mRNA-1	1	1	1	1	4	no_AT_hit
NYDRO14618	snap_masked-nt_contig11-processed-gene-37.36-mRNA-1	1	1	1	1	4	no_AT_hit
NYDRO14619	snap_masked-nt_contig11-processed-gene-37.40-mRNA-1	1	1	1	1	4	no_AT_hit
NYDRO14620	snap_masked-nt_contig11-processed-gene-37.44-mRNA-1	1	1	1	1	4	no_AT_hit
NYDRO14621	snap_masked-nt_contig11-processed-gene-37.48-mRNA-1	1	1	1	1	4	no_AT_hit
NYDRO14622	snap_masked-nt_contig11-processed-gene-37.52-mRNA-1	1	1	1	1	4	no_AT_hit
NYDRO14623	snap_masked-nt_contig11-processed-gene-38.4-mRNA-1	1	1	1	1	4	no_AT_hit
NYDRO14624	snap_masked-nt_contig11-processed-gene-38.8-mRNA-1	1	1	1	1	4	no_AT_hit
NYDRO14630	snap_masked-nt_contig11-processed-gene-39.91-mRNA-1	1	1	1	1	4	no_AT_hit
NYDRO14631	snap_masked-nt_contig11-processed-gene-39.94-mRNA-1	1	1	1	1	4	no_AT_hit
NYDRO14632	snap_masked-nt_contig11-processed-gene-39.97-mRNA-1	1	1	1	1	4	no_AT_hit
NYDRO14633	snap_masked-nt_contig11-processed-gene-39.100-mRNA-1	1	1	1	1	4	no_AT_hit
NYDRO14634	snap_masked-nt_contig11-processed-gene-39.103-mRNA-1	1	1	1	1	4	no_AT_hit
NYDRO14635	snap_masked-nt_contig11-processed-gene-39.106-mRNA-1	1	1	1	1	4	no_AT_hit
NYDRO14636	snap_masked-nt_contig11-processed-gene-39.109-mRNA-1	1	1	1	1	4	no_AT_hit
NYDRO14637	snap_masked-nt_contig11-processed-gene-39.112-mRNA-1	1	1	1	1	4	no_AT_hit
NYDRO14638	snap_masked-nt_contig11-processed-gene-39.115-mRNA-1	1	1	1	1	4	no_AT_hit
NYDRO14639	snap_masked-nt_contig11-processed-gene-39.118-mRNA-1	1	1	1	1	4	no_AT_hit
NYDRO14640	snap_masked-nt_contig11-processed-gene-39.121-mRNA-1	1	1	1	1	4	no_AT_hit
NYDRO14642	snap_masked-nt_contig11-processed-gene-39.124-mRNA-1	1	1	1	1	4	no_AT_hit
NYDRO14643	snap_masked-nt_contig11-processed-gene-39.127-mRNA-1	1	1	1	1	4	no_AT_hit
NYDRO14644	snap_masked-nt_contig11-processed-gene-39.130-mRNA-1	1	1	1	1	4	no_AT_hit
NYDRO14651	snap_masked-nt_contig11-processed-gene-39.141-mRNA-1	1	1	1	1	4	no_AT_hit
NYDRO14675	1:maker-nt_contig11-snap-gene-41.34-mRNA-1	1	0	0	0	1	AT4G04860
NYDRO14677	0:maker-nm_contig11-snap-gene-41.44-mRNA-1	1	0	0	1	2	AT5G36110
NYDRO14690	augustus_masked-nt_contig11-processed-gene-42.60-mRNA-1	1	1	1	1	4	AT3G24255
NYDRO14691	augustus_masked-nt_contig11-processed-gene-42.61-mRNA-1	1	1	1	1	4	AT2G01050
NYDRO14698	0:augustus_masked-nm_contig11-processed-gene-42.75-mRNA-1	1	0	0	0	1	AT5G50390
NYDRO14705	1:snap_masked-nt_contig11-processed-gene-43.3-mRNA-1	1	1	0	1	3	AT4G04890
NYDRO14710	1:maker-nt_contig11-snap-gene-43.36-mRNA-1	1	0	0	0	1	AT1G11570
NYDRO14713	0:maker-nm_contig11-snap-gene-43.45-mRNA-1	1	0	0	0	1	AT2G33460
NYDRO14723	maker-nt_contig11-augustus-gene-44.24-mRNA-1	1	1	0	0	2	AT4G04880
NYDRO14736	1:maker-nt_contig11-snap-gene-45.51-mRNA-1	1	1	1	1	4	AT5G54750
NYDRO14752	1:maker-nt_contig11-snap-gene-46.29-mRNA-1	1	1	1	1	4	AT4G17170
NYDRO14765	maker-nt_contig11-snap-gene-47.42-mRNA-1	1	1	1	0	3	AT1G05205
NYDRO14769	1:maker-nt_contig11-snap-gene-47.25-mRNA-1	1	1	0	1	3	AT5G54530
NYDRO14790	1:maker-nt_contig11-snap-gene-49.8-mRNA-1	1	1	0	0	2	no_AT_hit
NYDRO14822	0:augustus_masked-nm_contig11-processed-gene-51.8-mRNA-1	1	1	0	0	2	AT3G22060
NYDRO14827	maker-nt_contig11-snap-gene-51.24-mRNA-1	1	0	0	0	1	AT2G32380
NYDRO14889	0:maker-nm_contig11-augustus-gene-56.0-mRNA-1	1	0	0	1	2	AT1G68920
NYDRO14913	0:maker-nm_contig11-augustus-gene-58.43-mRNA-1	1	1	1	1	4	AT1G80840
NYDRO14928	1:maker-nt_contig11-snap-gene-58.27-mRNA-1	1	1	0	1	3	AT5G48930
NYDRO14969	maker-nt_contig11-snap-gene-62.13-mRNA-1	1	1	0	0	2	no_AT_hit
NYDRO14983	1:maker-nt_contig11-snap-gene-63.6-mRNA-1	1	1	0	0	2	no_AT_hit
NYDRO15035	0:augustus_masked-nm_contig11-processed-gene-70.2-mRNA-1	1	1	1	1	4	AT3G55270
NYDRO15057	maker-nt_contig11-snap-gene-73.4-mRNA-1	1	1	0	1	3	AT2G36910
NYDRO15058	maker-nt_contig11-snap-gene-73.17-mRNA-1	1	0	0	0	1	AT5G03420
NYDRO15150	1:maker-nt_contig11-snap-gene-80.2-mRNA-1	1	1	0	1	3	AT5G48050
NYDRO15159	0:maker-nm_contig11-snap-gene-82.17-mRNA-1	1	1	0	0	2	AT1G21280
NYDRO15165	1:snap_masked-nt_contig11-processed-gene-83.28-mRNA-1	1	1	0	0	2	AT4G08980
NYDRO15203	0:maker-nm_contig11-snap-gene-85.30-mRNA-1	1	1	1	1	4	no_AT_hit
NYDRO15208	0:maker-nm_contig11-snap-gene-85.43-mRNA-1	1	1	0	0	2	AT3G42170
NYDRO15212	1:maker-nt_contig11-snap-gene-86.29-mRNA-1	1	1	0	0	2	AT2G02520
NYDRO15241	maker-nt_contig11-snap-gene-88.15-mRNA-1	1	0	1	1	3	AT2G37390
NYDRO15244	maker-nt_contig11-snap-gene-88.17-mRNA-1	1	1	0	1	3	no_AT_hit
NYDRO15256	0:maker-nm_contig11-snap-gene-89.8-mRNA-1	1	1	0	0	2	AT5G42900
NYDRO15260	1:maker-nt_contig11-snap-gene-90.3-mRNA-1	1	0	0	0	1	AT4G02210
NYDRO15281	1:maker-nt_contig11-snap-gene-91.22-mRNA-1	1	0	0	0	1	no_AT_hit
NYDRO15282	1:augustus_masked-nt_contig11-processed-gene-91.28-mRNA-1	1	1	1	1	4	AT5G48050
NYDRO15313	maker-nt_contig11-snap-gene-95.39-mRNA-1	1	1	1	0	3	no_AT_hit
NYDRO15316	maker-nt_contig11-snap-gene-95.21-mRNA-1	1	1	0	0	2	no_AT_hit
NYDRO15317	maker-nt_contig11-snap-gene-95.20-mRNA-1	1	0	0	0	1	AT5G47480
NYDRO15339	1:maker-nt_contig11-augustus-gene-97.1-mRNA-1	1	1	0	1	3	AT1G63750
NYDRO15340	0:maker-nm_contig11-snap-gene-98.4-mRNA-1	1	1	1	1	4	AT3G12280
NYDRO15391	0:augustus_masked-nm_contig11-processed-gene-114.25-mRNA-1	1	1	1	1	4	AT2G39020
NYDRO15420	0:maker-nm_contig11-snap-gene-116.2-mRNA-1	1	1	0	0	2	no_AT_hit
NYDRO15429	0:maker-nm_contig11-snap-gene-117.0-mRNA-1	1	1	0	0	2	AT3G09830
NYDRO15474	maker-nt_contig12-augustus-gene-2.5-mRNA-1	1	0	0	0	1	AT3G54826
NYDRO15492	maker-nt_contig12-snap-gene-8.14-mRNA-1	1	0	0	0	1	AT2G17370
NYDRO15506	maker-nt_contig12-snap-gene-9.55-mRNA-1	1	1	1	1	4	AT1G64530
NYDRO15508	maker-nt_contig12-snap-gene-10.49-mRNA-1	1	0	0	1	2	AT5G53080
NYDRO15511	maker-nt_contig12-snap-gene-10.52-mRNA-1	1	0	1	1	3	AT3G05430
NYDRO15512	maker-nt_contig12-snap-gene-10.41-mRNA-1	1	0	0	0	1	AT3G56930
NYDRO15515	maker-nt_contig12-snap-gene-10.54-mRNA-1	1	1	1	1	4	AT2G27020
NYDRO15537	0:maker-nm_contig12-augustus-gene-12.21-mRNA-1	1	1	1	1	4	AT2G13600
NYDRO15546	maker-nt_contig12-snap-gene-13.57-mRNA-1	1	0	0	0	1	AT5G04160
NYDRO15549	maker-nt_contig12-snap-gene-13.61-mRNA-1	1	1	0	0	2	AT1G07650
NYDRO15550	maker-nt_contig12-snap-gene-13.72-mRNA-1	1	0	0	0	1	AT1G78600
NYDRO15552	maker-nt_contig12-snap-gene-13.74-mRNA-1	1	0	1	1	3	AT2G26930
NYDRO15569	0:maker-nm_contig12-snap-gene-15.72-mRNA-1	1	1	0	0	2	AT3G10230
NYDRO15583	maker-nt_contig12-snap-gene-16.41-mRNA-1	1	0	0	0	1	AT5G53190
NYDRO15584	maker-nt_contig12-snap-gene-16.30-mRNA-1	1	0	0	0	1	no_AT_hit
NYDRO15585	maker-nt_contig12-augustus-gene-16.73-mRNA-1	1	1	0	0	2	AT1G64110
NYDRO15592	0:maker-nm_contig12-augustus-gene-17.30-mRNA-1	1	0	0	1	2	AT2G32560
NYDRO15597	maker-nt_contig12-snap-gene-18.40-mRNA-1	1	0	1	0	2	AT4G31120
NYDRO15609	augustus_masked-nt_contig12-processed-gene-19.7-mRNA-1	1	1	0	0	2	AT3G46790
NYDRO15619	maker-nt_contig12-augustus-gene-20.16-mRNA-1	1	0	0	0	1	AT4G18810
NYDRO15624	1:snap_masked-nt_contig12-processed-gene-20.45-mRNA-1	1	1	1	1	4	no_AT_hit
NYDRO15635	maker-nt_contig12-augustus-gene-21.76-mRNA-1	1	0	1	1	3	AT1G07650
NYDRO15644	snap_masked-nt_contig12-processed-gene-22.45-mRNA-1	1	0	0	0	1	AT4G16330
NYDRO15646	0:maker-nm_contig12-snap-gene-22.0-mRNA-1	1	0	0	0	1	AT5G53120
NYDRO15666	maker-nt_contig12-snap-gene-24.10-mRNA-1	1	0	0	0	1	AT4G33170
NYDRO15670	0:maker-nm_contig12-augustus-gene-25.40-mRNA-1	1	0	0	1	2	AT4G23820
NYDRO15681	0:maker-nm_contig12-augustus-gene-25.56-mRNA-1	1	0	0	0	1	AT3G49250
NYDRO15686	snap_masked-nt_contig12-processed-gene-26.7-mRNA-1	1	0	0	0	1	AT5G66730
NYDRO15697	1:snap_masked-nt_contig12-processed-gene-27.72-mRNA-1	1	1	1	1	4	AT5G48050
NYDRO15705	maker-nt_contig12-snap-gene-28.12-mRNA-1	1	1	0	1	3	AT3G54440
NYDRO15728	maker-nt_contig12-snap-gene-30.39-mRNA-1	1	0	0	0	1	AT5G50810
NYDRO15736	0:maker-nm_contig12-augustus-gene-31.23-mRNA-1	1	0	0	0	1	AT4G31270
NYDRO15746	maker-nt_contig12-snap-gene-32.68-mRNA-1	1	0	0	0	1	no_AT_hit
NYDRO15748	0:maker-nm_contig12-augustus-gene-32.43-mRNA-1	1	0	0	0	1	AT1G53430
NYDRO15784	maker-nt_contig12-snap-gene-36.23-mRNA-1	1	0	0	0	1	AT2G42840
NYDRO15788	0:snap_masked-nm_contig12-processed-gene-36.57-mRNA-1	1	1	0	0	2	AT4G24890
NYDRO15789	maker-nt_contig12-augustus-gene-36.68-mRNA-1	1	1	0	1	3	AT5G50400
NYDRO15797	maker-nt_contig12-snap-gene-37.41-mRNA-1	1	0	0	0	1	AT1G53730
NYDRO15806	maker-nt_contig12-snap-gene-38.51-mRNA-1	1	1	0	0	2	AT2G01300
NYDRO15812	maker-nt_contig12-snap-gene-38.34-mRNA-1	1	1	0	1	3	AT4G38440
NYDRO15826	maker-nt_contig12-snap-gene-39.30-mRNA-1	1	0	1	1	3	AT5G27600
NYDRO15829	0:snap_masked-nm_contig12-processed-gene-39.19-mRNA-1	1	0	0	0	1	AT2G33860
NYDRO15844	snap_masked-nt_contig12-processed-gene-40.49-mRNA-1	1	0	0	1	2	AT3G43810
NYDRO15847	maker-nt_contig12-snap-gene-41.11-mRNA-1	1	1	1	1	4	AT1G07650
NYDRO15850	maker-nt_contig12-augustus-gene-41.48-mRNA-1	1	1	0	0	2	AT4G28400
NYDRO15857	maker-nt_contig12-snap-gene-42.1-mRNA-1	1	0	1	1	3	AT5G03900
NYDRO15890	maker-nt_contig12-snap-gene-45.47-mRNA-1	1	1	0	0	2	AT5G45650
NYDRO15899	maker-nt_contig12-snap-gene-46.37-mRNA-1	1	0	0	0	1	AT5G45660
NYDRO15917	maker-nt_contig12-snap-gene-47.15-mRNA-1	1	1	1	1	4	AT1G75750
NYDRO15918	augustus_masked-nt_contig12-processed-gene-47.44-mRNA-1	1	0	0	0	1	AT1G01300
NYDRO15935	maker-nt_contig12-snap-gene-48.60-mRNA-1	1	0	0	0	1	AT5G24270
NYDRO15947	maker-nt_contig12-snap-gene-49.68-mRNA-1	1	0	0	0	1	AT2G33770
NYDRO15956	1:maker-nt_contig12-snap-gene-50.65-mRNA-1	1	1	1	1	4	AT5G59160
NYDRO15957	maker-nt_contig12-augustus-gene-50.69-mRNA-1	1	0	0	0	1	AT3G54470
NYDRO15960	maker-nt_contig12-snap-gene-51.46-mRNA-1	1	0	0	1	2	AT5G63630
NYDRO15970	maker-nt_contig12-snap-gene-51.54-mRNA-1	1	1	0	0	2	no_AT_hit
NYDRO15971	augustus_masked-nt_contig12-processed-gene-51.4-mRNA-1	1	1	0	0	2	AT5G42905
NYDRO15973	maker-nt_contig12-augustus-gene-51.43-mRNA-1	1	1	0	1	3	AT2G38440
NYDRO15976	maker-nt_contig12-snap-gene-51.57-mRNA-1	1	1	0	0	2	AT3G01480
NYDRO15977	maker-nt_contig12-snap-gene-52.22-mRNA-1	1	1	1	0	3	AT5G61930
NYDRO15981	0:snap_masked-nm_contig12-processed-gene-52.18-mRNA-1	1	1	1	1	4	no_AT_hit
NYDRO15989	0:maker-nm_contig12-augustus-gene-53.44-mRNA-1	1	1	1	1	4	no_AT_hit
NYDRO15990	maker-nt_contig12-snap-gene-53.8-mRNA-1	1	0	0	0	1	AT4G23650
NYDRO15994	maker-nt_contig12-snap-gene-53.14-mRNA-1	1	0	0	0	1	AT1G74670
NYDRO16034	maker-nt_contig12-augustus-gene-56.18-mRNA-1	1	0	0	0	1	AT5G46110
NYDRO16061	maker-nt_contig12-snap-gene-58.74-mRNA-1	1	1	0	1	3	AT1G09230
NYDRO16063	maker-nt_contig12-snap-gene-58.77-mRNA-1	1	0	0	1	2	AT1G23080
NYDRO16066	maker-nt_contig12-augustus-gene-58.40-mRNA-1	1	1	0	0	2	no_AT_hit
NYDRO16116	maker-nt_contig12-snap-gene-62.51-mRNA-1	1	0	0	0	1	AT4G18570
NYDRO16122	0:maker-nm_contig12-augustus-gene-63.7-mRNA-1	1	1	0	0	2	AT4G24000
NYDRO16129	maker-nt_contig12-snap-gene-64.10-mRNA-1	1	0	1	1	3	AT4G27810
NYDRO16141	maker-nt_contig12-snap-gene-65.50-mRNA-1	1	1	0	0	2	AT5G13630
NYDRO16143	maker-nt_contig12-snap-gene-65.59-mRNA-1	1	1	0	1	3	AT5G53050
NYDRO16146	augustus_masked-nt_contig12-processed-gene-65.3-mRNA-1	1	0	0	0	1	no_AT_hit
NYDRO16147	maker-nt_contig12-augustus-gene-65.14-mRNA-1	1	0	0	0	1	AT5G14760
NYDRO16154	1:maker-nt_contig12-augustus-gene-66.0-mRNA-1	1	1	0	0	2	AT5G13700
NYDRO16161	maker-nt_contig12-snap-gene-66.40-mRNA-1	1	1	0	1	3	AT3G20190
NYDRO16164	0:maker-nm_contig12-augustus-gene-67.37-mRNA-1	1	0	0	0	1	AT3G13050
NYDRO16168	snap_masked-nt_contig12-processed-gene-67.43-mRNA-1	1	1	0	0	2	no_AT_hit
NYDRO16170	1:maker-nt_contig12-snap-gene-67.44-mRNA-1	1	1	1	1	4	AT3G57660
NYDRO16171	maker-nt_contig12-augustus-gene-67.74-mRNA-1	1	1	1	1	4	AT5G42140
NYDRO16177	maker-nt_contig12-snap-gene-68.10-mRNA-1	1	1	0	0	2	AT2G26250
NYDRO16193	snap_masked-nt_contig12-processed-gene-69.60-mRNA-1	1	0	1	0	2	no_AT_hit
NYDRO16211	maker-nt_contig12-snap-gene-70.53-mRNA-1	1	1	0	0	2	no_AT_hit
NYDRO16215	1:maker-nt_contig12-snap-gene-71.16-mRNA-1	1	1	1	1	4	no_AT_hit
NYDRO16219	maker-nt_contig12-snap-gene-71.2-mRNA-1	1	0	0	0	1	AT5G12430
NYDRO16221	augustus_masked-nt_contig12-processed-gene-71.44-mRNA-1	1	0	0	0	1	AT3G54540
NYDRO16239	1:maker-nt_contig12-snap-gene-73.39-mRNA-1	1	1	0	0	2	AT2G07180
NYDRO16243	maker-nt_contig12-augustus-gene-73.50-mRNA-1	1	1	0	0	2	AT4G35160
NYDRO16244	maker-nt_contig12-snap-gene-73.8-mRNA-1	1	0	0	0	1	AT1G28380
NYDRO16259	augustus_masked-nt_contig12-processed-gene-74.74-mRNA-1	1	1	0	1	3	AT5G49700
NYDRO16269	0:maker-nm_contig12-snap-gene-75.55-mRNA-1	1	0	1	1	3	no_AT_hit
NYDRO16273	1:maker-nt_contig12-snap-gene-75.43-mRNA-1	1	1	0	0	2	AT3G45600
NYDRO16282	maker-nt_contig12-snap-gene-76.27-mRNA-1	1	0	0	0	1	AT2G27430
NYDRO16284	augustus_masked-nt_contig12-processed-gene-76.10-mRNA-1	1	0	0	0	1	AT1G53430
NYDRO16291	augustus_masked-nt_contig12-processed-gene-77.2-mRNA-1	1	0	0	0	1	AT1G01250
NYDRO16322	maker-nt_contig12-snap-gene-79.22-mRNA-1	1	0	1	1	3	AT5G44150
NYDRO16325	maker-nt_contig12-augustus-gene-80.39-mRNA-1	1	0	0	0	1	AT2G30990
NYDRO16338	maker-nt_contig12-snap-gene-81.2-mRNA-1	1	1	0	1	3	AT5G04830
NYDRO16356	maker-nt_contig12-snap-gene-82.26-mRNA-1	1	1	1	1	4	AT4G18910
NYDRO16372	maker-nt_contig12-snap-gene-83.61-mRNA-1	1	0	1	0	2	AT3G49220
NYDRO16413	1:maker-nt_contig12-snap-gene-86.62-mRNA-1	1	0	0	0	1	AT3G49190
NYDRO16419	maker-nt_contig12-snap-gene-86.13-mRNA-1	1	0	0	0	1	AT3G52490
NYDRO16423	0:augustus_masked-nm_contig12-processed-gene-87.21-mRNA-1	1	1	0	0	2	AT3G04760
NYDRO16424	maker-nt_contig12-snap-gene-87.55-mRNA-1	1	1	0	0	2	AT5G12260
NYDRO16425	maker-nt_contig12-snap-gene-87.51-mRNA-1	1	1	1	1	4	AT2G21580
NYDRO16428	maker-nt_contig12-augustus-gene-87.17-mRNA-1	1	1	0	0	2	AT1G08500
NYDRO16436	maker-nt_contig12-snap-gene-88.16-mRNA-1	1	1	1	1	4	AT3G56590
NYDRO16439	maker-nt_contig12-snap-gene-88.27-mRNA-1	1	1	0	0	2	AT4G15020
NYDRO16440	maker-nt_contig12-snap-gene-88.29-mRNA-1	1	1	0	0	2	AT1G79740
NYDRO16447	maker-nt_contig12-augustus-gene-88.51-mRNA-1	1	0	0	0	1	no_AT_hit
NYDRO16467	0:maker-nm_contig12-augustus-gene-90.50-mRNA-1	1	0	0	1	2	AT4G33550
NYDRO16471	maker-nt_contig12-snap-gene-90.44-mRNA-1	1	0	0	0	1	AT4G18930
NYDRO16475	1:maker-nt_contig12-snap-gene-90.49-mRNA-1	1	0	1	1	3	AT4G10850
NYDRO16476	snap_masked-nt_contig12-processed-gene-90.14-mRNA-1	1	0	0	0	1	AT4G28590
NYDRO16492	maker-nt_contig12-augustus-gene-91.19-mRNA-1	1	0	0	0	1	AT3G22220
NYDRO16494	maker-nt_contig12-snap-gene-91.64-mRNA-1	1	1	0	0	2	no_AT_hit
NYDRO16497	0:maker-nm_contig12-snap-gene-91.60-mRNA-1	1	0	0	0	1	AT1G08060
NYDRO16551	maker-nt_contig12-snap-gene-96.0-mRNA-1	1	1	0	0	2	AT2G36330
NYDRO16560	maker-nt_contig12-augustus-gene-97.0-mRNA-1	1	0	1	1	3	AT1G20510
NYDRO16564	0:augustus_masked-nm_contig12-processed-gene-97.45-mRNA-1	1	0	1	0	2	AT4G01070
NYDRO16590	snap_masked-nt_contig12-processed-gene-99.10-mRNA-1	1	0	0	0	1	AT5G22360
NYDRO16600	augustus_masked-nt_contig12-processed-gene-100.32-mRNA-1	1	1	1	1	4	AT1G52340
NYDRO16604	snap_masked-nt_contig12-processed-gene-100.24-mRNA-1	1	1	0	0	2	AT3G45600
NYDRO16605	augustus_masked-nt_contig12-processed-gene-100.37-mRNA-1	1	0	0	0	1	AT3G52500
NYDRO16611	0:augustus_masked-nm_contig12-processed-gene-101.18-mRNA-1	1	1	1	0	3	AT1G20510
NYDRO16619	maker-nt_contig12-snap-gene-101.30-mRNA-1	1	1	1	0	3	AT1G51440
NYDRO16623	snap_masked-nt_contig12-processed-gene-102.6-mRNA-1	1	1	0	0	2	AT3G16520
NYDRO16653	0:maker-nm_contig12-augustus-gene-104.10-mRNA-1	1	0	0	0	1	no_AT_hit
NYDRO16663	augustus_masked-nt_contig12-processed-gene-105.6-mRNA-1	1	0	0	1	2	AT5G53080
NYDRO16666	augustus_masked-nt_contig12-processed-gene-105.8-mRNA-1	1	0	0	0	1	AT4G01130
NYDRO16667	snap_masked-nt_contig12-processed-gene-106.1-mRNA-1	1	0	1	1	3	AT1G66770
NYDRO16773	maker-nt_contig12-snap-gene-113.26-mRNA-1	1	1	1	1	4	AT1G60550
NYDRO16831	maker-nt_contig13-snap-gene-0.18-mRNA-1	1	0	0	0	1	AT1G74630
NYDRO16835	maker-nt_contig13-snap-gene-1.80-mRNA-1	1	1	0	1	3	AT3G10960
NYDRO16841	maker-nt_contig13-augustus-gene-1.9-mRNA-1	1	0	0	1	2	AT3G55490
NYDRO16843	maker-nt_contig13-augustus-gene-1.29-mRNA-1	1	0	0	1	2	AT4G33625
NYDRO16845	maker-nt_contig13-augustus-gene-2.21-mRNA-1	1	0	0	0	1	AT3G21865
NYDRO16847	maker-nt_contig13-augustus-gene-2.23-mRNA-1	1	0	0	0	1	AT3G07565
NYDRO16851	maker-nt_contig13-augustus-gene-2.15-mRNA-1	1	0	0	0	1	AT2G20890
NYDRO16857	maker-nt_contig13-snap-gene-3.5-mRNA-1	1	0	1	1	3	AT5G08370
NYDRO16876	maker-nt_contig13-snap-gene-4.54-mRNA-1	1	1	0	0	2	AT2G21250
NYDRO16878	maker-nt_contig13-snap-gene-5.73-mRNA-1	1	0	0	0	1	AT5G49740
NYDRO16881	maker-nt_contig13-augustus-gene-5.30-mRNA-1	1	1	0	0	2	AT1G66340
NYDRO16882	augustus_masked-nt_contig13-processed-gene-5.179-mRNA-1	1	1	0	0	2	AT2G37240
NYDRO16884	maker-nt_contig13-augustus-gene-5.32-mRNA-1	1	1	1	1	4	AT4G35785
NYDRO16885	maker-nt_contig13-augustus-gene-5.33-mRNA-1	1	1	1	1	4	AT5G40820
NYDRO16896	maker-nt_contig13-augustus-gene-6.48-mRNA-1	1	1	1	0	3	AT4G24790
NYDRO16902	snap_masked-nt_contig13-processed-gene-6.68-mRNA-1	1	0	0	0	1	no_AT_hit
NYDRO16914	maker-nt_contig13-augustus-gene-7.6-mRNA-1	1	0	0	0	1	AT3G19830
NYDRO16922	maker-nt_contig13-augustus-gene-8.17-mRNA-1	1	1	0	1	3	AT1G77210
NYDRO16933	maker-nt_contig13-snap-gene-9.0-mRNA-1	1	0	0	0	1	AT3G13460
NYDRO16941	maker-nt_contig13-snap-gene-9.18-mRNA-1	1	1	0	0	2	AT5G41010
NYDRO16945	maker-nt_contig13-augustus-gene-10.29-mRNA-1	1	0	0	0	1	AT1G19850
NYDRO16950	maker-nt_contig13-augustus-gene-10.23-mRNA-1	1	0	0	1	2	AT4G38890
NYDRO16951	maker-nt_contig13-augustus-gene-10.25-mRNA-1	1	0	0	0	1	AT3G07880
NYDRO16976	maker-nt_contig13-snap-gene-13.38-mRNA-1	1	1	1	1	4	AT2G13600
NYDRO16981	maker-nt_contig13-augustus-gene-14.4-mRNA-1	1	1	0	0	2	no_AT_hit
NYDRO16984	augustus_masked-nt_contig13-processed-gene-14.39-mRNA-1	1	0	0	0	1	no_AT_hit
NYDRO16993	maker-nt_contig13-snap-gene-15.46-mRNA-1	1	0	0	0	1	AT4G23240
NYDRO17007	augustus_masked-nt_contig13-processed-gene-17.49-mRNA-1	1	1	0	1	3	AT4G14760
NYDRO17017	snap_masked-nt_contig13-processed-gene-18.32-mRNA-1	1	0	0	0	1	no_AT_hit
NYDRO17018	maker-nt_contig13-augustus-gene-18.46-mRNA-1	1	0	0	0	1	AT3G50700
NYDRO17032	maker-nt_contig13-snap-gene-19.68-mRNA-1	1	0	0	0	1	AT2G26470
NYDRO17053	augustus_masked-nt_contig13-processed-gene-20.8-mRNA-1	1	0	1	1	3	AT5G54060
NYDRO17056	maker-nt_contig13-snap-gene-21.45-mRNA-1	1	0	0	0	1	AT2G26790
NYDRO17063	maker-nt_contig13-augustus-gene-22.8-mRNA-1	1	0	0	0	1	AT2G02090
NYDRO17072	maker-nt_contig13-augustus-gene-23.18-mRNA-1	1	1	0	0	2	AT1G29670
NYDRO17074	maker-nt_contig13-snap-gene-23.50-mRNA-1	1	0	0	0	1	AT3G26120
NYDRO17075	maker-nt_contig13-augustus-gene-23.26-mRNA-1	1	0	0	0	1	AT3G23100
NYDRO17078	augustus_masked-nt_contig13-processed-gene-23.75-mRNA-1	1	1	0	0	2	AT2G35980
NYDRO17122	snap_masked-nt_contig13-processed-gene-27.37-mRNA-1	1	1	0	1	3	AT1G19870
NYDRO17126	maker-nt_contig13-augustus-gene-28.19-mRNA-1	1	1	0	0	2	AT3G47160
NYDRO17129	maker-nt_contig13-augustus-gene-28.14-mRNA-1	1	1	0	0	2	AT2G21300
NYDRO17143	maker-nt_contig13-snap-gene-29.18-mRNA-1	1	0	0	0	1	AT2G17520
NYDRO17148	maker-nt_contig13-snap-gene-30.44-mRNA-1	1	0	0	0	1	AT5G01400
NYDRO17149	maker-nt_contig13-snap-gene-30.46-mRNA-1	1	1	0	0	2	AT3G09640
NYDRO17150	maker-nt_contig13-augustus-gene-30.11-mRNA-1	1	1	1	1	4	AT1G50300
NYDRO17157	maker-nt_contig13-augustus-gene-31.2-mRNA-1	1	0	0	1	2	AT1G76110
NYDRO17160	maker-nt_contig13-augustus-gene-31.6-mRNA-1	1	0	0	0	1	AT5G18170
NYDRO17175	maker-nt_contig13-augustus-gene-33.66-mRNA-1	1	0	0	0	1	AT1G27600
NYDRO17200	snap_masked-nt_contig13-processed-gene-35.31-mRNA-1	1	1	1	1	4	AT2G31980
NYDRO17209	maker-nt_contig13-augustus-gene-35.16-mRNA-1	1	1	0	0	2	AT4G13600
NYDRO17213	maker-nt_contig13-augustus-gene-36.51-mRNA-1	1	0	0	0	1	AT5G56510
NYDRO17228	maker-nt_contig13-augustus-gene-37.48-mRNA-1	1	0	0	1	2	AT3G11930
NYDRO17229	augustus_masked-nt_contig13-processed-gene-37.9-mRNA-1	1	1	0	0	2	AT4G38180
NYDRO17230	maker-nt_contig13-augustus-gene-37.36-mRNA-1	1	1	1	1	4	AT1G04580
NYDRO17239	augustus_masked-nt_contig13-processed-gene-38.33-mRNA-1	1	1	1	1	4	AT3G19990
NYDRO17255	maker-nt_contig13-snap-gene-39.68-mRNA-1	1	0	0	0	1	AT2G22070
NYDRO17281	augustus_masked-nt_contig13-processed-gene-41.32-mRNA-1	1	0	0	0	1	AT2G01860
NYDRO17282	maker-nt_contig13-augustus-gene-42.54-mRNA-1	1	1	0	0	2	AT2G28680
NYDRO17283	maker-nt_contig13-augustus-gene-42.40-mRNA-1	1	0	0	0	1	AT3G48420
NYDRO17289	maker-nt_contig13-snap-gene-42.22-mRNA-1	1	0	0	0	1	AT2G17290
NYDRO17291	maker-nt_contig13-augustus-gene-42.61-mRNA-1	1	0	0	0	1	AT1G48930
NYDRO17299	maker-nt_contig13-snap-gene-43.0-mRNA-1	1	0	0	0	1	AT1G75670
NYDRO17301	maker-nt_contig13-snap-gene-43.15-mRNA-1	1	1	0	1	3	AT4G13730
NYDRO17305	maker-nt_contig13-augustus-gene-43.54-mRNA-1	1	0	0	0	1	AT5G18610
NYDRO17306	maker-nt_contig13-snap-gene-44.62-mRNA-1	1	0	0	0	1	AT3G55020
NYDRO17308	maker-nt_contig13-augustus-gene-44.13-mRNA-1	1	0	0	1	2	AT5G49120
NYDRO17310	maker-nt_contig13-augustus-gene-44.15-mRNA-1	1	0	0	0	1	AT4G30990
NYDRO17315	maker-nt_contig13-augustus-gene-44.6-mRNA-1	1	1	0	0	2	AT2G04360
NYDRO17344	maker-nt_contig13-snap-gene-47.41-mRNA-1	1	1	1	0	3	AT4G14200
NYDRO17346	maker-nt_contig13-snap-gene-47.46-mRNA-1	1	1	0	0	2	AT4G23180
NYDRO17354	maker-nt_contig13-augustus-gene-48.29-mRNA-1	1	0	0	0	1	AT3G07150
NYDRO17355	maker-nt_contig13-augustus-gene-48.30-mRNA-1	1	0	0	1	2	AT5G66730
NYDRO17372	maker-nt_contig13-snap-gene-50.59-mRNA-1	1	0	0	0	1	AT1G65810
NYDRO17378	maker-nt_contig13-snap-gene-50.63-mRNA-1	1	0	0	0	1	no_AT_hit
NYDRO17394	maker-nt_contig13-snap-gene-52.39-mRNA-1	1	1	0	0	2	AT2G02120
NYDRO17396	maker-nt_contig13-augustus-gene-53.7-mRNA-1	1	0	0	0	1	AT2G37250
NYDRO17405	maker-nt_contig13-snap-gene-54.22-mRNA-1	1	0	0	0	1	AT5G56890
NYDRO17407	maker-nt_contig13-snap-gene-54.24-mRNA-1	1	0	0	0	1	AT5G47740
NYDRO17408	augustus_masked-nt_contig13-processed-gene-54.2-mRNA-1	1	0	0	0	1	AT1G11260
NYDRO17422	maker-nt_contig13-augustus-gene-55.68-mRNA-1	1	1	0	0	2	AT3G55280
NYDRO17423	augustus_masked-nt_contig13-processed-gene-55.33-mRNA-1	1	0	0	0	1	AT5G23280
NYDRO17433	maker-nt_contig13-augustus-gene-56.55-mRNA-1	1	0	0	0	1	AT1G71080
NYDRO17440	augustus_masked-nt_contig13-processed-gene-56.24-mRNA-1	1	0	0	1	2	AT3G22530
NYDRO17446	augustus_masked-nt_contig13-processed-gene-57.35-mRNA-1	1	1	1	1	4	no_AT_hit
NYDRO17447	maker-nt_contig13-augustus-gene-57.11-mRNA-1	1	0	0	0	1	AT1G65840
NYDRO17456	snap_masked-nt_contig13-processed-gene-58.5-mRNA-1	1	0	0	0	1	no_AT_hit
NYDRO17484	maker-nt_contig13-augustus-gene-60.35-mRNA-1	1	1	0	1	3	AT2G43070
NYDRO17488	maker-nt_contig13-augustus-gene-60.39-mRNA-1	1	1	0	1	3	AT3G45640
NYDRO17489	maker-nt_contig13-augustus-gene-60.48-mRNA-1	1	0	0	0	1	AT3G54970
NYDRO17500	maker-nt_contig13-augustus-gene-61.34-mRNA-1	1	1	0	1	3	AT3G07130
NYDRO17506	augustus_masked-nt_contig13-processed-gene-62.58-mRNA-1	1	0	0	0	1	AT5G19570
NYDRO17508	maker-nt_contig13-augustus-gene-62.20-mRNA-1	1	0	0	0	1	AT3G63410
NYDRO17509	maker-nt_contig13-snap-gene-62.47-mRNA-1	1	0	0	0	1	AT5G37780
NYDRO17510	augustus_masked-nt_contig13-processed-gene-62.60-mRNA-1	1	1	0	0	2	AT3G22830
NYDRO17514	maker-nt_contig13-snap-gene-63.29-mRNA-1	1	1	1	1	4	AT1G08070
NYDRO17518	augustus_masked-nt_contig13-processed-gene-63.52-mRNA-1	1	1	0	1	3	AT2G36770
NYDRO17522	maker-nt_contig13-snap-gene-63.32-mRNA-1	1	1	0	1	3	AT2G17550
NYDRO17523	maker-nt_contig13-snap-gene-63.41-mRNA-1	1	1	1	1	4	AT3G25070
NYDRO17524	maker-nt_contig13-augustus-gene-63.27-mRNA-1	1	0	0	1	2	AT3G07310
NYDRO17525	maker-nt_contig13-augustus-gene-64.6-mRNA-1	1	1	1	1	4	no_AT_hit
NYDRO17527	snap_masked-nt_contig13-processed-gene-64.17-mRNA-1	1	0	0	0	1	AT5G57850
NYDRO17534	maker-nt_contig13-snap-gene-64.45-mRNA-1	1	0	0	0	1	AT4G38960
NYDRO17535	maker-nt_contig13-snap-gene-64.47-mRNA-1	1	0	0	1	2	AT3G26510
NYDRO17548	augustus_masked-nt_contig13-processed-gene-66.1-mRNA-1	1	0	1	0	2	AT2G36880
NYDRO17553	maker-nt_contig13-snap-gene-66.15-mRNA-1	1	0	0	0	1	AT1G65780
NYDRO17560	snap_masked-nt_contig13-processed-gene-67.46-mRNA-1	1	0	1	1	3	AT4G35140
NYDRO17573	maker-nt_contig13-snap-gene-68.52-mRNA-1	1	0	0	1	2	AT4G14030
NYDRO17581	augustus_masked-nt_contig13-processed-gene-68.44-mRNA-1	1	0	0	0	1	AT4G26370
NYDRO17593	maker-nt_contig13-augustus-gene-69.53-mRNA-1	1	1	0	0	2	AT2G26670
NYDRO17618	maker-nt_contig13-snap-gene-71.2-mRNA-1	1	1	0	1	3	AT5G17930
NYDRO17629	maker-nt_contig13-augustus-gene-72.29-mRNA-1	1	1	0	1	3	AT4G29250
NYDRO17646	maker-nt_contig13-snap-gene-73.52-mRNA-1	1	0	0	0	1	AT1G10330
NYDRO17650	maker-nt_contig13-augustus-gene-73.15-mRNA-1	1	1	0	0	2	AT1G76880
NYDRO17669	maker-nt_contig13-snap-gene-75.29-mRNA-1	1	1	0	0	2	AT2G18060
NYDRO17671	maker-nt_contig13-augustus-gene-75.36-mRNA-1	1	1	0	0	2	AT3G51440
NYDRO17674	maker-nt_contig13-augustus-gene-75.39-mRNA-1	1	1	0	0	2	AT5G56270
NYDRO17682	maker-nt_contig13-augustus-gene-76.26-mRNA-1	1	0	0	0	1	AT1G03090
NYDRO17688	maker-nt_contig13-augustus-gene-77.40-mRNA-1	1	0	0	0	1	AT4G23180
NYDRO17699	maker-nt_contig13-snap-gene-77.32-mRNA-1	1	1	0	0	2	AT5G22020
NYDRO17706	maker-nt_contig13-snap-gene-78.14-mRNA-1	1	0	0	0	1	no_AT_hit
NYDRO17707	snap_masked-nt_contig13-processed-gene-78.56-mRNA-1	1	1	0	0	2	AT3G55280
NYDRO17728	maker-nt_contig13-snap-gene-80.42-mRNA-1	1	1	1	1	4	AT2G18110
NYDRO17730	maker-nt_contig13-augustus-gene-80.23-mRNA-1	1	0	0	0	1	AT2G35840
NYDRO17732	maker-nt_contig13-snap-gene-80.49-mRNA-1	1	0	0	0	1	AT1G11340
NYDRO17737	maker-nt_contig13-snap-gene-80.57-mRNA-1	1	0	1	1	3	AT1G54730
NYDRO17741	snap_masked-nt_contig13-processed-gene-81.42-mRNA-1	1	1	0	0	2	AT1G08845
NYDRO17745	maker-nt_contig13-augustus-gene-81.31-mRNA-1	1	0	1	1	3	AT3G52380
NYDRO17755	maker-nt_contig13-snap-gene-82.31-mRNA-1	1	1	0	0	2	no_AT_hit
NYDRO17764	augustus_masked-nt_contig13-processed-gene-82.9-mRNA-1	1	1	0	0	2	AT1G13810
NYDRO17790	augustus_masked-nt_contig13-processed-gene-84.10-mRNA-1	1	0	0	0	1	AT1G05560
NYDRO17806	maker-nt_contig13-augustus-gene-85.6-mRNA-1	1	1	0	1	3	AT1G60710
NYDRO17807	maker-nt_contig13-snap-gene-85.65-mRNA-1	1	0	0	0	1	AT1G17860
NYDRO17815	maker-nt_contig13-augustus-gene-86.4-mRNA-1	1	1	0	0	2	AT1G17850
NYDRO17819	maker-nt_contig13-augustus-gene-86.2-mRNA-1	1	0	1	1	3	AT4G36220
NYDRO17834	maker-nt_contig13-snap-gene-88.50-mRNA-1	1	0	0	0	1	AT5G48470
NYDRO17846	maker-nt_contig13-augustus-gene-88.39-mRNA-1	1	0	0	1	2	AT4G14040
NYDRO17850	maker-nt_contig13-augustus-gene-89.11-mRNA-1	1	0	0	0	1	AT4G35750
NYDRO17870	maker-nt_contig13-augustus-gene-90.26-mRNA-1	1	0	0	0	1	AT5G48480
NYDRO17877	maker-nt_contig13-augustus-gene-90.32-mRNA-1	1	0	0	1	2	AT3G26430
NYDRO17881	augustus_masked-nt_contig13-processed-gene-91.5-mRNA-1	1	0	0	0	1	AT3G07350
NYDRO17883	maker-nt_contig13-augustus-gene-91.33-mRNA-1	1	0	1	0	2	AT5G42210
NYDRO17896	maker-nt_contig13-augustus-gene-91.40-mRNA-1	1	1	0	0	2	AT3G27400
NYDRO17908	maker-nt_contig13-snap-gene-92.5-mRNA-1	1	0	0	0	1	no_AT_hit
NYDRO17925	snap_masked-nt_contig13-processed-gene-93.35-mRNA-1	1	1	0	0	2	AT3G22830
NYDRO17934	augustus_masked-nt_contig13-processed-gene-94.10-mRNA-1	1	1	0	0	2	AT1G65450
NYDRO17937	maker-nt_contig13-snap-gene-94.0-mRNA-1	1	1	0	0	2	AT1G01620
NYDRO17947	maker-nt_contig13-augustus-gene-95.0-mRNA-1	1	1	0	1	3	AT4G31940
NYDRO17950	maker-nt_contig13-snap-gene-95.33-mRNA-1	1	0	1	0	2	AT5G42210
NYDRO17951	maker-nt_contig13-snap-gene-95.32-mRNA-1	1	0	1	1	3	AT5G42210
NYDRO17956	snap_masked-nt_contig13-processed-gene-95.20-mRNA-1	1	0	1	1	3	AT5G43850
NYDRO17958	augustus_masked-nt_contig13-processed-gene-95.27-mRNA-1	1	0	0	1	2	AT3G54420
NYDRO17961	augustus_masked-nt_contig13-processed-gene-96.1-mRNA-1	1	1	0	1	3	AT3G26330
NYDRO17964	augustus_masked-nt_contig13-processed-gene-96.7-mRNA-1	1	0	0	1	2	AT3G07350
NYDRO17967	maker-nt_contig13-snap-gene-96.12-mRNA-1	1	0	1	1	3	AT2G48020
NYDRO17972	snap_masked-nt_contig13-processed-gene-97.18-mRNA-1	1	0	0	0	1	no_AT_hit
NYDRO17994	maker-nt_contig13-snap-gene-107.0-mRNA-1	1	1	0	0	2	AT4G30900
NYDRO18003	augustus_masked-nt_contig13-processed-gene-109.4-mRNA-1	1	1	1	1	4	no_AT_hit
NYDRO18033	maker-nt_contig13-snap-gene-114.35-mRNA-1	1	1	0	0	2	AT3G56190
NYDRO18042	maker-nt_contig13-snap-gene-114.63-mRNA-1	1	0	0	0	1	no_AT_hit
NYDRO18043	maker-nt_contig13-snap-gene-114.62-mRNA-1	1	1	0	1	3	AT3G42170
NYDRO18046	augustus_masked-nt_contig13-processed-gene-115.3-mRNA-1	1	1	0	0	2	AT1G14330
NYDRO18071	augustus_masked-nt_contig13-processed-gene-117.20-mRNA-1	1	0	0	0	1	AT4G22150
NYDRO18084	maker-nt_contig14-snap-gene-0.10-mRNA-1	1	1	1	1	4	AT1G79740
NYDRO18113	maker-nt_contig14-snap-gene-2.39-mRNA-1	1	1	0	0	2	no_AT_hit
NYDRO18121	maker-nt_contig14-snap-gene-3.29-mRNA-1	1	1	0	0	2	no_AT_hit
NYDRO18128	maker-nt_contig14-snap-gene-4.29-mRNA-1	1	1	0	0	2	no_AT_hit
NYDRO18132	augustus_masked-nt_contig14-processed-gene-4.33-mRNA-1	1	0	0	0	1	AT3G23830
NYDRO18229	maker-nt_contig14-augustus-gene-23.39-mRNA-1	1	1	1	1	4	AT3G27060
NYDRO18239	maker-nt_contig14-augustus-gene-24.10-mRNA-1	1	0	0	0	1	AT1G71270
NYDRO18243	maker-nt_contig14-snap-gene-24.20-mRNA-1	1	0	1	0	2	AT1G13950
NYDRO18245	maker-nt_contig14-snap-gene-24.28-mRNA-1	1	0	0	0	1	AT5G38840
NYDRO18246	maker-nt_contig14-snap-gene-25.7-mRNA-1	1	1	0	0	2	AT3G30390
NYDRO18250	maker-nt_contig14-augustus-gene-25.54-mRNA-1	1	0	0	1	2	AT1G69450
NYDRO18254	augustus_masked-nt_contig14-processed-gene-25.25-mRNA-1	1	0	1	0	2	AT4G01070
NYDRO18268	maker-nt_contig14-snap-gene-27.0-mRNA-1	1	0	0	0	1	AT1G69370
NYDRO18276	maker-nt_contig14-snap-gene-28.47-mRNA-1	1	0	0	0	1	AT3G01100
NYDRO18278	maker-nt_contig14-snap-gene-28.39-mRNA-1	1	1	1	1	4	AT3G02360
NYDRO18279	augustus_masked-nt_contig14-processed-gene-28.38-mRNA-1	1	0	0	0	1	AT1G74360
NYDRO18291	snap_masked-nt_contig14-processed-gene-30.17-mRNA-1	1	0	0	0	1	AT1G69450
NYDRO18297	augustus_masked-nt_contig14-processed-gene-31.15-mRNA-1	1	0	1	1	3	AT3G02360
NYDRO18309	maker-nt_contig14-snap-gene-32.12-mRNA-1	1	1	0	0	2	no_AT_hit
NYDRO18311	maker-nt_contig14-snap-gene-32.17-mRNA-1	1	1	0	1	3	no_AT_hit
NYDRO18326	maker-nt_contig14-augustus-gene-34.10-mRNA-1	1	1	0	0	2	AT3G47780
NYDRO18350	maker-nt_contig14-augustus-gene-37.2-mRNA-1	1	1	1	1	4	AT1G74700
NYDRO18358	augustus_masked-nt_contig14-processed-gene-37.34-mRNA-1	1	1	0	0	2	AT4G34510
NYDRO18359	maker-nt_contig14-snap-gene-38.0-mRNA-1	1	0	1	0	2	AT5G39890
NYDRO18364	maker-nt_contig14-augustus-gene-38.41-mRNA-1	1	1	0	0	2	AT5G15130
[truncated: 5,721 more rows]

## Sheet: Nd vs (Nd x Nt)
target_id	maker_id	baseMean	log2FoldChange	lfcSE	stat	pvalue	padj
NYDRO00001	maker-nt_contig00-augustus-gene-1.6-mRNA-1	73311.6	0.219403	0.376286	0.583076	0.559842	0.720544
NYDRO00002	maker-nt_contig00-snap-gene-1.22-mRNA-1	102622	-0.175564	0.368707	-0.476161	0.63396	0.777248
NYDRO00003	maker-nt_contig00-snap-gene-1.24-mRNA-1	66221.9	0.349691	0.191894	1.82232	0.0684072	0.170079
NYDRO00004	augustus_masked-nt_contig00-processed-gene-1.5-mRNA-1	2684.88	-0.422859	0.24177	-1.74901	0.0802885	0.192599
NYDRO00005	augustus_masked-nt_contig00-processed-gene-1.3-mRNA-1	6344.07	0.100645	0.277525	0.362651	0.716866	0.834116
NYDRO00006	maker-nt_contig00-snap-gene-1.26-mRNA-1	1617.9	-1.12654	0.281761	-3.99822	6.38212e-05	0.000437644
NYDRO00007	snap_masked-nt_contig00-processed-gene-1.16-mRNA-1	249.404	-0.332424	0.458667	-0.724761	0.468599	0.645821
NYDRO00008	maker-nt_contig00-snap-gene-1.27-mRNA-1	10.8046	7.15832	2.76891	2.58525	0.00973082	0.0356557
NYDRO00009	snap_masked-nt_contig00-processed-gene-2.38-mRNA-1	16.0417	-0.0362956	1.35964	-0.0266949	0.978703	0.989408
NYDRO00010	maker-nt_contig00-snap-gene-2.5-mRNA-1	7597.85	-0.901078	0.290944	-3.09708	0.00195437	0.00901522
NYDRO00011	maker-nt_contig00-snap-gene-2.7-mRNA-1	7300.31	0.0480893	0.281479	0.170845	0.864346	0.926789
NYDRO00012	maker-nt_contig00-snap-gene-2.0-mRNA-1	0	NA	NA	NA	NA	NA
NYDRO00013	maker-nt_contig00-augustus-gene-2.27-mRNA-1	5972.14	-0.312423	0.349896	-0.892903	0.371909	0.555863
NYDRO00014	maker-nt_contig00-snap-gene-2.11-mRNA-1	33972.1	0.523523	0.322637	1.62264	0.104667	0.234416
NYDRO00015	maker-nt_contig00-augustus-gene-2.22-mRNA-1	7261.68	0.110217	0.225183	0.489457	0.624518	0.770273
NYDRO00016	maker-nt_contig00-snap-gene-2.12-mRNA-1	7.34188	4.133	2.5265	1.63586	0.101869	0.229878
NYDRO00017	maker-nt_contig00-snap-gene-2.3-mRNA-1	1330.2	-0.125175	0.522213	-0.2397	0.810563	0.896163
NYDRO00018	maker-nt_contig00-snap-gene-2.4-mRNA-1	10.1104	1.36585	2.23864	0.610124	0.54178	0.706093
NYDRO00019	maker-nt_contig00-augustus-gene-3.20-mRNA-1	1.40692	0.0769681	4.30677	0.0178714	0.985741	NA
NYDRO00020	maker-nt_contig00-augustus-gene-3.22-mRNA-1	17627.8	0.526765	0.376794	1.39802	0.162107	0.319053
NYDRO00021	maker-nt_contig00-snap-gene-3.0-mRNA-1	8627.59	0.797941	0.222007	3.59422	0.000325366	0.00187428
NYDRO00022	maker-nt_contig00-augustus-gene-3.18-mRNA-1	7912.8	-0.62088	0.221055	-2.80871	0.00497399	0.0200987
NYDRO00023	maker-nt_contig00-augustus-gene-3.24-mRNA-1	1808.9	-0.159956	0.261353	-0.612031	0.540517	0.705446
NYDRO00024	maker-nt_contig00-snap-gene-4.0-mRNA-1	0	NA	NA	NA	NA	NA
NYDRO00025	maker-nt_contig00-snap-gene-4.1-mRNA-1	2.07905	4.78043	4.34984	1.09899	0.271772	NA
NYDRO00026	augustus_masked-nt_contig00-processed-gene-4.13-mRNA-1	20421	-0.0630559	0.265868	-0.23717	0.812525	0.897351
NYDRO00027	augustus_masked-nt_contig00-processed-gene-4.14-mRNA-1	984.183	-2.96937	0.455228	-6.52282	6.89957e-11	1.25317e-09
NYDRO00028	maker-nt_contig00-augustus-gene-4.33-mRNA-1	55.7765	-9.05941	1.69148	-5.35591	8.51279e-08	1.0048e-06
NYDRO00029	maker-nt_contig00-snap-gene-4.6-mRNA-1	3205	0.530669	0.540937	0.981018	0.326584	0.50919
NYDRO00030	augustus_masked-nt_contig00-processed-gene-4.17-mRNA-1	3760.02	0.445397	0.21643	2.05793	0.0395973	0.111535
NYDRO00031	augustus_masked-nt_contig00-processed-gene-4.18-mRNA-1	3540.29	0.496198	0.219234	2.26333	0.0236154	0.0741555
NYDRO00032	maker-nt_contig00-augustus-gene-4.37-mRNA-1	2251.94	-0.17719	0.28645	-0.618571	0.536199	0.701984
NYDRO00033	maker-nt_contig00-snap-gene-4.7-mRNA-1	74231.5	2.44815	0.350544	6.98384	2.8722e-12	6.26015e-11
NYDRO00034	maker-nt_contig00-augustus-gene-5.20-mRNA-1	2624.13	-0.491309	0.218275	-2.25087	0.0243935	0.076
NYDRO00035	snap_masked-nt_contig00-processed-gene-5.28-mRNA-1	1542.14	0.155647	0.269149	0.578294	0.563066	0.72308
NYDRO00036	maker-nt_contig00-snap-gene-4.11-mRNA-1	0	NA	NA	NA	NA	NA
NYDRO00037	maker-nt_contig00-snap-gene-4.12-mRNA-1	1.85961	4.61999	4.3524	1.06148	0.288471	NA
NYDRO00038	maker-nt_contig00-snap-gene-5.1-mRNA-1	0	NA	NA	NA	NA	NA
NYDRO00039	maker-nt_contig00-snap-gene-5.10-mRNA-1	0	NA	NA	NA	NA	NA
NYDRO00040	maker-nt_contig00-snap-gene-5.11-mRNA-1	3.87374	5.67786	4.33973	1.30834	0.190757	0.353948
NYDRO00041	maker-nt_contig00-snap-gene-5.16-mRNA-1	0.185103	1.3141	4.56027	0.288162	0.773223	NA
NYDRO00042	maker-nt_contig00-snap-gene-5.7-mRNA-1	48.5983	0.407898	0.757783	0.538278	0.590385	0.744701
NYDRO00043	snap_masked-nt_contig00-processed-gene-5.38-mRNA-1	10768.8	-0.346649	0.484924	-0.714852	0.4747	0.651071
NYDRO00044	maker-nt_contig00-snap-gene-5.17-mRNA-1	790.465	0.469624	0.259127	1.81233	0.0699357	0.173029
NYDRO00045	maker-nt_contig00-snap-gene-5.9-mRNA-1	0	NA	NA	NA	NA	NA
NYDRO00046	maker-nt_contig00-snap-gene-5.8-mRNA-1	0	NA	NA	NA	NA	NA
NYDRO00047	maker-nt_contig00-snap-gene-5.18-mRNA-1	10.1768	3.10045	1.87935	1.64975	0.0989945	0.22514
NYDRO00048	augustus_masked-nt_contig00-processed-gene-5.49-mRNA-1	1316.13	-0.724805	0.331491	-2.1865	0.0287789	0.0866466
NYDRO00049	maker-nt_contig00-snap-gene-5.19-mRNA-1	9467.36	0.852428	0.331898	2.56835	0.0102185	0.0371039
NYDRO00050	maker-nt_contig00-snap-gene-6.17-mRNA-1	0	NA	NA	NA	NA	NA
NYDRO00051	augustus_masked-nt_contig00-processed-gene-6.0-mRNA-1	0	NA	NA	NA	NA	NA
NYDRO00052	maker-nt_contig00-snap-gene-6.19-mRNA-1	38.5812	0.29921	0.797528	0.375172	0.707532	0.827558
NYDRO00053	maker-nt_contig00-snap-gene-6.20-mRNA-1	0	NA	NA	NA	NA	NA
NYDRO00054	maker-nt_contig00-snap-gene-6.13-mRNA-1	1.48082	4.29169	4.35861	0.984646	0.324798	NA
NYDRO00055	maker-nt_contig00-snap-gene-6.14-mRNA-1	18.6396	-0.933354	1.93164	-0.483193	0.628959	0.773669
NYDRO00056	maker-nt_contig00-snap-gene-7.33-mRNA-1	20.6976	-7.63173	2.16353	-3.52744	0.000419597	0.0023455
NYDRO00057	maker-nt_contig00-snap-gene-6.15-mRNA-1	32.4389	-8.27538	1.95772	-4.22705	2.36776e-05	0.000178326
NYDRO00058	maker-nt_contig00-snap-gene-6.16-mRNA-1	74.5119	-1.54088	1.10734	-1.39151	0.16407	0.321689
NYDRO00059	augustus_masked-nt_contig00-processed-gene-7.2-mRNA-1	15.4456	-0.464375	2.91116	-0.159515	0.873263	0.93179
NYDRO00060	maker-nt_contig00-snap-gene-7.34-mRNA-1	6977.17	-3.1937	0.593425	-5.3818	7.37433e-08	8.79459e-07
NYDRO00061	augustus_masked-nt_contig00-processed-gene-7.4-mRNA-1	1.14495	3.9194	4.36759	0.897384	0.369514	NA
NYDRO00062	maker-nt_contig00-augustus-gene-7.20-mRNA-1	69.2377	-9.3719	4.40812	-2.12605	0.0334987	0.0976872
NYDRO00063	augustus_masked-nt_contig00-processed-gene-8.2-mRNA-1	158.23	-0.337771	0.787461	-0.428936	0.66797	0.800903
NYDRO00064	maker-nt_contig00-snap-gene-8.0-mRNA-1	0	NA	NA	NA	NA	NA
NYDRO00065	maker-nt_contig00-snap-gene-8.1-mRNA-1	0	NA	NA	NA	NA	NA
NYDRO00066	maker-nt_contig00-snap-gene-10.0-mRNA-1	0	NA	NA	NA	NA	NA
NYDRO00067	maker-nt_contig00-augustus-gene-10.10-mRNA-1	0	NA	NA	NA	NA	NA
NYDRO00068	maker-nt_contig00-snap-gene-11.19-mRNA-1	0	NA	NA	NA	NA	NA
NYDRO00069	maker-nt_contig00-snap-gene-11.20-mRNA-1	19.939	-7.576	3.04738	-2.48607	0.0129162	0.0451286
NYDRO00070	snap_masked-nt_contig00-processed-gene-10.8-mRNA-1	1.55563	-3.88236	4.43921	-0.87456	0.381813	NA
NYDRO00071	augustus_masked-nt_contig00-processed-gene-10.3-mRNA-1	1.14495	3.9194	4.36759	0.897384	0.369514	NA
NYDRO00072	maker-nt_contig00-snap-gene-11.21-mRNA-1	851.385	-2.41045	0.424443	-5.67909	1.3541e-08	1.81621e-07
NYDRO00073	snap_masked-nt_contig00-processed-gene-11.100-mRNA-1	4765.6	-1.74662	0.309582	-5.64186	1.6822e-08	2.21517e-07
NYDRO00074	augustus_masked-nt_contig00-processed-gene-11.111-mRNA-1	3.70206	5.61311	4.34027	1.29326	0.19592	0.360524
NYDRO00075	maker-nt_contig00-snap-gene-11.29-mRNA-1	114.135	-5.32845	1.06239	-5.01552	5.28912e-07	5.42714e-06
NYDRO00076	snap_masked-nt_contig00-processed-gene-11.107-mRNA-1	2.46604	-4.55436	3.5235	-1.29257	0.196161	NA
NYDRO00077	augustus_masked-nt_contig00-processed-gene-11.125-mRNA-1	11.4459	-6.77854	2.38215	-2.84555	0.00443346	0.0182173
NYDRO00078	maker-nt_contig00-snap-gene-11.26-mRNA-1	3.08889	-4.881	4.42336	-1.10346	0.269828	0.445479
NYDRO00079	maker-nt_contig00-snap-gene-11.27-mRNA-1	26.2383	-2.07499	1.24203	-1.67065	0.0947918	0.217743
NYDRO00080	maker-nt_contig00-snap-gene-11.36-mRNA-1	0.387374	2.35339	4.44422	0.52954	0.596431	NA
NYDRO00081	maker-nt_contig00-snap-gene-11.38-mRNA-1	2.82688	-4.76013	4.42476	-1.07579	0.282019	NA
NYDRO00082	augustus_masked-nt_contig00-processed-gene-11.116-mRNA-1	106.082	-9.98791	1.57061	-6.35927	2.02719e-10	3.5081e-09
NYDRO00083	maker-nt_contig00-snap-gene-11.2-mRNA-1	7.31094	-6.1263	3.64822	-1.67926	0.0931016	0.214732
NYDRO00084	maker-nt_contig00-snap-gene-11.1-mRNA-1	5.98104	-5.84325	2.77396	-2.10647	0.0351637	0.101324
NYDRO00085	maker-nt_contig00-augustus-gene-11.84-mRNA-1	0	NA	NA	NA	NA	NA
NYDRO00086	maker-nt_contig00-snap-gene-11.43-mRNA-1	2.39004	-4.51945	4.42789	-1.02068	0.307407	NA
NYDRO00087	augustus_masked-nt_contig00-processed-gene-11.128-mRNA-1	0	NA	NA	NA	NA	NA
NYDRO00088	maker-nt_contig00-snap-gene-11.5-mRNA-1	0	NA	NA	NA	NA	NA
NYDRO00089	maker-nt_contig00-snap-gene-11.7-mRNA-1	0	NA	NA	NA	NA	NA
NYDRO00090	maker-nt_contig00-snap-gene-11.48-mRNA-1	0.72638	-0.905778	4.49282	-0.201606	0.840225	NA
NYDRO00091	maker-nt_contig00-snap-gene-11.49-mRNA-1	0.518542	-2.27244	4.50358	-0.504585	0.61385	NA
NYDRO00092	maker-nt_contig00-snap-gene-11.9-mRNA-1	0.518542	-2.27244	4.50358	-0.504585	0.61385	NA
NYDRO00093	maker-nt_contig00-snap-gene-11.10-mRNA-1	0.72638	-0.905778	4.49282	-0.201606	0.840225	NA
NYDRO00094	maker-nt_contig00-snap-gene-11.56-mRNA-1	0	NA	NA	NA	NA	NA
NYDRO00095	maker-nt_contig00-augustus-gene-11.93-mRNA-1	0	NA	NA	NA	NA	NA
NYDRO00096	maker-nt_contig00-snap-gene-12.1-mRNA-1	0	NA	NA	NA	NA	NA
NYDRO00097	maker-nt_contig00-snap-gene-12.0-mRNA-1	0	NA	NA	NA	NA	NA
NYDRO00098	maker-nt_contig00-augustus-gene-12.8-mRNA-1	12025.3	-0.594983	0.244021	-2.43825	0.0147587	0.0504734
NYDRO00099	maker-nt_contig00-snap-gene-12.4-mRNA-1	59031.2	0.388024	0.217338	1.78535	0.0742053	0.181497
NYDRO00100	maker-nt_contig00-augustus-gene-12.12-mRNA-1	1002.95	1.06052	0.50194	2.11285	0.034614	0.100064
NYDRO00101	maker-nt_contig00-snap-gene-13.36-mRNA-1	17589.7	-0.2505	0.254925	-0.982645	0.325782	0.508296
NYDRO00102	maker-nt_contig00-snap-gene-13.30-mRNA-1	5146.23	0.156852	0.230653	0.680034	0.496483	0.669425
NYDRO00103	maker-nt_contig00-snap-gene-13.32-mRNA-1	17164.1	0.297782	0.25713	1.1581	0.246823	0.419497
NYDRO00104	augustus_masked-nt_contig00-processed-gene-13.5-mRNA-1	11639.4	0.202016	0.223647	0.903281	0.366377	0.550458
NYDRO00105	maker-nt_contig00-augustus-gene-13.19-mRNA-1	19441.1	0.225784	0.284567	0.79343	0.427527	0.609208
NYDRO00106	maker-nt_contig00-snap-gene-13.40-mRNA-1	6033.37	-0.0586637	0.175974	-0.333366	0.738858	0.849116
NYDRO00107	maker-nt_contig00-snap-gene-13.35-mRNA-1	9.33987	3.63111	2.78182	1.3053	0.191791	0.355138
NYDRO00108	maker-nt_contig00-augustus-gene-14.13-mRNA-1	45013.7	0.0352666	0.349241	0.100981	0.919566	0.957868
NYDRO00109	maker-nt_contig00-augustus-gene-14.8-mRNA-1	23773.9	-0.845501	0.281695	-3.00148	0.00268675	0.0118467
NYDRO00110	maker-nt_contig00-augustus-gene-14.14-mRNA-1	19204.1	0.0758491	0.320936	0.236337	0.813171	0.897909
NYDRO00111	maker-nt_contig00-snap-gene-14.45-mRNA-1	347350	0.704769	0.454025	1.55227	0.120598	0.259983
NYDRO00112	maker-nt_contig00-snap-gene-14.47-mRNA-1	6383.36	-0.6381	0.305205	-2.09073	0.0365527	0.104496
NYDRO00113	maker-nt_contig00-augustus-gene-14.10-mRNA-1	1051.64	0.247948	0.2594	0.95585	0.339148	0.523133
NYDRO00114	augustus_masked-nt_contig00-processed-gene-14.6-mRNA-1	780.945	0.0748851	0.370832	0.201938	0.839965	0.91312
NYDRO00115	maker-nt_contig00-augustus-gene-14.20-mRNA-1	6705.22	-0.225192	0.287513	-0.78324	0.433486	0.614685
NYDRO00116	maker-nt_contig00-snap-gene-15.65-mRNA-1	9424.06	0.560295	0.361965	1.54793	0.12164	0.261672
NYDRO00117	maker-nt_contig00-augustus-gene-15.16-mRNA-1	19403.9	-0.272078	0.259736	-1.04752	0.294861	0.473511
NYDRO00118	snap_masked-nt_contig00-processed-gene-15.4-mRNA-1	3.88716	5.68348	4.33968	1.30965	0.190313	0.353644
NYDRO00119	maker-nt_contig00-augustus-gene-15.32-mRNA-1	0	NA	NA	NA	NA	NA
NYDRO00120	augustus_masked-nt_contig00-processed-gene-15.61-mRNA-1	4.26111	5.81539	4.33866	1.34036	0.180127	0.341106
NYDRO00121	maker-nt_contig00-augustus-gene-15.18-mRNA-1	3767.05	-0.207117	0.193566	-1.07001	0.284616	0.461781
NYDRO00122	maker-nt_contig00-snap-gene-15.81-mRNA-1	41.0982	9.08547	1.68236	5.40044	6.64758e-08	7.99195e-07
NYDRO00123	maker-nt_contig00-snap-gene-15.70-mRNA-1	2298.6	-0.552432	0.208547	-2.64896	0.00807398	0.0306232
NYDRO00124	maker-nt_contig00-snap-gene-15.77-mRNA-1	4614.81	-0.267039	0.191463	-1.39473	0.163096	0.320202
NYDRO00125	maker-nt_contig00-augustus-gene-15.49-mRNA-1	41359.7	0.837605	0.27314	3.06657	0.00216528	0.00983202
NYDRO00126	maker-nt_contig00-augustus-gene-15.31-mRNA-1	35486.8	0.239794	0.197583	1.21364	0.224886	0.393209
NYDRO00127	maker-nt_contig00-augustus-gene-15.51-mRNA-1	220.492	-0.847173	0.42107	-2.01195	0.0442248	0.121536
NYDRO00128	augustus_masked-nt_contig00-processed-gene-16.29-mRNA-1	19995.8	0.41776	0.169943	2.45823	0.0139623	0.0481726
NYDRO00129	augustus_masked-nt_contig00-processed-gene-16.31-mRNA-1	6.86759	3.57771	2.66318	1.3434	0.179143	0.340343
NYDRO00130	snap_masked-nt_contig00-processed-gene-16.10-mRNA-1	740.076	0.0958312	0.4002	0.239458	0.81075	0.896331
NYDRO00131	snap_masked-nt_contig00-processed-gene-16.11-mRNA-1	269.217	0.0710438	0.696511	0.102	0.918757	0.957302
NYDRO00132	maker-nt_contig00-snap-gene-16.2-mRNA-1	3592.91	0.306179	0.302257	1.01298	0.311071	0.492043
NYDRO00133	maker-nt_contig00-augustus-gene-16.24-mRNA-1	1377.77	0.013726	0.226996	0.0604679	0.951783	0.974723
NYDRO00134	maker-nt_contig00-augustus-gene-16.25-mRNA-1	6.63953	2.24761	3.09744	0.725636	0.468062	0.645398
NYDRO00135	augustus_masked-nt_contig00-processed-gene-16.36-mRNA-1	281.584	-0.364627	0.500209	-0.728948	0.466033	0.643741
NYDRO00136	maker-nt_contig00-augustus-gene-16.27-mRNA-1	937.315	0.646774	0.341973	1.8913	0.058584	0.151187
NYDRO00137	augustus_masked-nt_contig00-processed-gene-16.35-mRNA-1	2264.23	-0.266916	0.325221	-0.82072	0.411806	0.593964
NYDRO00138	maker-nt_contig00-augustus-gene-17.24-mRNA-1	12673	-0.0077452	0.329907	-0.0234769	0.98127	0.990793
NYDRO00139	snap_masked-nt_contig00-processed-gene-16.19-mRNA-1	0.188862	-1.0808	4.56209	-0.23691	0.812727	NA
NYDRO00140	maker-nt_contig00-snap-gene-17.7-mRNA-1	7353.04	0.287841	0.211295	1.36227	0.173113	0.332736
NYDRO00141	maker-nt_contig00-augustus-gene-17.20-mRNA-1	7895.61	0.129077	0.485191	0.266033	0.790214	0.883713
NYDRO00142	maker-nt_contig00-augustus-gene-17.29-mRNA-1	13779.8	1.34223	0.279328	4.80523	1.54573e-06	1.45661e-05
NYDRO00143	maker-nt_contig00-augustus-gene-17.31-mRNA-1	1020.33	1.52617	0.441979	3.45303	0.00055433	0.00300174
NYDRO00144	maker-nt_contig00-augustus-gene-17.32-mRNA-1	2562.87	1.14157	0.541938	2.10646	0.035164	0.101324
NYDRO00145	maker-nt_contig00-augustus-gene-17.22-mRNA-1	9109.42	0.992409	0.308592	3.21592	0.00130026	0.00633299
NYDRO00146	maker-nt_contig00-augustus-gene-18.17-mRNA-1	14902.1	0.322815	0.241662	1.33581	0.181611	0.342626
NYDRO00147	maker-nt_contig00-snap-gene-18.2-mRNA-1	10403.4	-2.08344	0.193771	-10.7521	5.79332e-27	4.78669e-25
NYDRO00148	maker-nt_contig00-augustus-gene-18.30-mRNA-1	3618.27	-0.433008	0.368171	-1.1761	0.239553	0.41094
NYDRO00149	maker-nt_contig00-snap-gene-18.12-mRNA-1	3859.19	-0.131386	0.358868	-0.366113	0.714281	0.832411
NYDRO00150	augustus_masked-nt_contig00-processed-gene-18.53-mRNA-1	536.959	1.79811	0.549636	3.27145	0.00106996	0.00533356
NYDRO00151	maker-nt_contig00-augustus-gene-18.34-mRNA-1	72307.1	0.261435	0.371661	0.703422	0.481793	0.656915
NYDRO00152	maker-nt_contig00-augustus-gene-18.21-mRNA-1	1775.91	1.08102	0.198008	5.45949	4.77507e-08	5.89205e-07
NYDRO00153	snap_masked-nt_contig00-processed-gene-18.44-mRNA-1	29.9196	8.62746	1.85281	4.65641	3.21778e-06	2.88117e-05
NYDRO00154	maker-nt_contig00-snap-gene-18.16-mRNA-1	1.93687	4.67757	4.35145	1.07495	0.282399	NA
NYDRO00155	snap_masked-nt_contig00-processed-gene-18.45-mRNA-1	296.483	0.387391	0.354802	1.09185	0.274898	0.450888
NYDRO00156	maker-nt_contig00-snap-gene-18.5-mRNA-1	3999.98	0.806075	0.237862	3.38884	0.000701896	0.00368627
NYDRO00157	maker-nt_contig00-augustus-gene-19.25-mRNA-1	3683.93	-0.26785	0.209845	-1.27642	0.201807	0.367481
NYDRO00158	maker-nt_contig00-augustus-gene-19.24-mRNA-1	1.9252	3.49976	4.35522	0.803577	0.421642	NA
NYDRO00159	maker-nt_contig00-snap-gene-19.3-mRNA-1	4913.53	-0.367089	0.412916	-0.889017	0.373994	0.557792
NYDRO00160	maker-nt_contig00-snap-gene-19.5-mRNA-1	1430.89	-0.618383	0.358281	-1.72597	0.0843521	0.199969
NYDRO00161	maker-nt_contig00-augustus-gene-19.29-mRNA-1	550.105	-0.221516	0.319463	-0.693402	0.488057	0.662415
NYDRO00162	augustus_masked-nt_contig00-processed-gene-19.63-mRNA-1	2230.86	-0.741132	0.353008	-2.09947	0.0357751	0.102738
NYDRO00163	maker-nt_contig00-augustus-gene-19.39-mRNA-1	10272.2	-0.290924	0.185242	-1.57051	0.116296	0.253192
NYDRO00164	augustus_masked-nt_contig00-processed-gene-19.65-mRNA-1	868.644	-1.2727	0.262155	-4.85476	1.2053e-06	1.17296e-05
NYDRO00165	maker-nt_contig00-augustus-gene-19.41-mRNA-1	1365.62	-0.945687	0.2331	-4.057	4.9708e-05	0.000349102
NYDRO00166	maker-nt_contig00-augustus-gene-19.43-mRNA-1	9009.01	0.250558	0.2891	0.866684	0.386115	0.569421
NYDRO00167	maker-nt_contig00-snap-gene-19.21-mRNA-1	12809.2	-2.29788	0.24018	-9.56731	1.09718e-21	5.8647e-20
NYDRO00168	maker-nt_contig00-augustus-gene-19.46-mRNA-1	6761.4	-0.0536211	0.239171	-0.224196	0.822605	0.903389
NYDRO00169	maker-nt_contig00-augustus-gene-20.21-mRNA-1	2060.72	0.212016	0.23597	0.898488	0.368926	0.55294
NYDRO00170	maker-nt_contig00-snap-gene-20.55-mRNA-1	609.458	0.182128	0.313061	0.581767	0.560723	0.72117
NYDRO00171	maker-nt_contig00-augustus-gene-20.17-mRNA-1	0	NA	NA	NA	NA	NA
NYDRO00172	maker-nt_contig00-snap-gene-20.40-mRNA-1	0	NA	NA	NA	NA	NA
NYDRO00173	maker-nt_contig00-snap-gene-20.46-mRNA-1	0	NA	NA	NA	NA	NA
NYDRO00174	maker-nt_contig00-snap-gene-20.45-mRNA-1	0	NA	NA	NA	NA	NA
NYDRO00175	maker-nt_contig00-snap-gene-20.43-mRNA-1	0	NA	NA	NA	NA	NA
NYDRO00176	augustus_masked-nt_contig00-processed-gene-20.33-mRNA-1	0.259271	-1.0808	4.56209	-0.23691	0.812727	NA
NYDRO00177	maker-nt_contig00-snap-gene-20.57-mRNA-1	0.193687	1.34708	4.55772	0.295559	0.767567	NA
NYDRO00178	maker-nt_contig00-snap-gene-20.41-mRNA-1	0	NA	NA	NA	NA	NA
NYDRO00179	maker-nt_contig00-snap-gene-20.56-mRNA-1	0.777813	-2.8695	4.47129	-0.641762	0.521027	NA
NYDRO00180	maker-nt_contig00-snap-gene-20.58-mRNA-1	2.08764	4.78627	4.34975	1.10036	0.271177	NA
NYDRO00181	maker-nt_contig00-augustus-gene-20.19-mRNA-1	3290.58	-0.40983	0.189194	-2.16619	0.0302966	0.090361
NYDRO00182	augustus_masked-nt_contig00-processed-gene-20.38-mRNA-1	0	NA	NA	NA	NA	NA
NYDRO00183	maker-nt_contig00-snap-gene-20.48-mRNA-1	11377.6	-0.357845	0.242561	-1.47528	0.140137	0.288361
NYDRO00184	snap_masked-nt_contig00-processed-gene-20.14-mRNA-1	9.77502	7.01343	2.76665	2.53498	0.0112452	0.0401403
NYDRO00185	snap_masked-nt_contig00-processed-gene-20.15-mRNA-1	20.9876	-0.639309	1.9435	-0.328948	0.742195	0.851549
NYDRO00186	maker-nt_contig00-augustus-gene-20.30-mRNA-1	23072.4	-0.238011	0.35168	-0.676782	0.498544	0.671177
NYDRO00187	maker-nt_contig00-augustus-gene-21.19-mRNA-1	5384.92	0.442719	0.362562	1.22108	0.222054	0.39001
NYDRO00188	maker-nt_contig00-augustus-gene-21.31-mRNA-1	2723.68	0.0993102	0.175923	0.564508	0.572408	0.73044
NYDRO00189	maker-nt_contig00-augustus-gene-21.21-mRNA-1	25116	0.341396	0.251895	1.35531	0.175319	0.335456
NYDRO00190	maker-nt_contig00-snap-gene-21.49-mRNA-1	179.046	0.586375	0.609654	0.961817	0.336142	0.519733
NYDRO00191	maker-nt_contig00-augustus-gene-21.35-mRNA-1	11240.4	-0.694926	0.21845	-3.18116	0.00146686	0.00705742
NYDRO00192	maker-nt_contig00-snap-gene-21.42-mRNA-1	1402.47	0.821366	0.282629	2.90617	0.00365886	0.015441
NYDRO00193	maker-nt_contig00-snap-gene-21.52-mRNA-1	12090.9	-0.203137	0.164332	-1.23614	0.216407	0.384257
NYDRO00194	maker-nt_contig00-augustus-gene-21.29-mRNA-1	81880.6	0.244849	0.283297	0.864282	0.387433	0.570645
NYDRO00195	maker-nt_contig00-snap-gene-22.58-mRNA-1	21408	0.204674	0.165228	1.23874	0.215442	0.383146
NYDRO00196	maker-nt_contig00-snap-gene-22.60-mRNA-1	6553.44	0.336274	0.17045	1.97286	0.0485113	0.131178
NYDRO00197	maker-nt_contig00-snap-gene-22.62-mRNA-1	1432.5	-0.364579	0.264645	-1.37762	0.168322	0.326933
NYDRO00198	maker-nt_contig00-snap-gene-22.63-mRNA-1	183.6	-0.422792	0.381748	-1.10752	0.268071	0.443775
NYDRO00199	maker-nt_contig00-augustus-gene-22.10-mRNA-1	48424.8	0.085761	0.217673	0.39399	0.693588	0.818101
NYDRO00200	augustus_masked-nt_contig00-processed-gene-22.53-mRNA-1	17109.2	-0.485593	0.171585	-2.83005	0.00465409	0.0189982
NYDRO00201	maker-nt_contig00-augustus-gene-22.12-mRNA-1	8207.51	-0.53499	0.197945	-2.70272	0.00687739	0.0266811
NYDRO00202	maker-nt_contig00-augustus-gene-22.20-mRNA-1	9239.05	-0.803568	0.328334	-2.44741	0.0143886	0.0494544
NYDRO00203	maker-nt_contig00-snap-gene-22.72-mRNA-1	2615.55	-0.735629	0.259648	-2.83317	0.00460884	0.018843
NYDRO00204	maker-nt_contig00-augustus-gene-22.23-mRNA-1	92020.6	0.130316	0.172196	0.756793	0.449174	0.629342
NYDRO00205	maker-nt_contig00-snap-gene-22.73-mRNA-1	13510.9	-0.165565	0.225927	-0.732826	0.463665	0.641741
NYDRO00206	maker-nt_contig00-augustus-gene-22.25-mRNA-1	46.4524	0.0429296	0.727094	0.0590427	0.952918	0.975329
NYDRO00207	maker-nt_contig00-augustus-gene-23.22-mRNA-1	5271.97	0.686875	0.18495	3.71383	0.000204143	0.0012458
NYDRO00208	snap_masked-nt_contig00-processed-gene-23.49-mRNA-1	2996.54	0.158353	0.230919	0.685751	0.49287	0.666269
NYDRO00209	maker-nt_contig00-snap-gene-23.11-mRNA-1	2177.47	0.298382	0.246118	1.21235	0.225377	0.393815
NYDRO00210	snap_masked-nt_contig00-processed-gene-23.39-mRNA-1	3.71064	5.61646	4.15497	1.35174	0.176457	0.336707
NYDRO00211	maker-nt_contig00-snap-gene-23.6-mRNA-1	0	NA	NA	NA	NA	NA
NYDRO00212	maker-nt_contig00-snap-gene-23.5-mRNA-1	0	NA	NA	NA	NA	NA
NYDRO00213	maker-nt_contig00-snap-gene-23.14-mRNA-1	1096.53	0.396427	0.227668	1.74125	0.0816397	0.195186
NYDRO00214	maker-nt_contig00-augustus-gene-23.30-mRNA-1	816.949	-0.227041	0.337361	-0.672992	0.500953	0.673558
NYDRO00215	maker-nt_contig00-snap-gene-23.7-mRNA-1	25359.5	-0.800195	0.205364	-3.89647	9.76051e-05	0.00064114
NYDRO00216	maker-nt_contig00-snap-gene-23.17-mRNA-1	25.1847	2.3985	1.78634	1.34269	0.179373	0.340523
NYDRO00217	augustus_masked-nt_contig00-processed-gene-23.64-mRNA-1	5402.23	-0.105148	0.280458	-0.374916	0.707723	0.827669
NYDRO00218	maker-nt_contig00-snap-gene-24.1-mRNA-1	20668.5	0.162345	0.224329	0.723693	0.469254	0.646376
NYDRO00219	snap_masked-nt_contig00-processed-gene-24.47-mRNA-1	1747.46	0.282169	0.32408	0.870679	0.38393	0.567289
NYDRO00220	augustus_masked-nt_contig00-processed-gene-24.18-mRNA-1	914.12	0.167253	0.236302	0.707792	0.479075	0.654762
NYDRO00221	augustus_masked-nt_contig00-processed-gene-24.22-mRNA-1	2.47501	5.03177	4.34635	1.1577	0.246986	NA
NYDRO00222	maker-nt_contig00-snap-gene-24.14-mRNA-1	14957.7	0.532947	0.294953	1.80688	0.0707803	0.174674
NYDRO00223	maker-nt_contig00-augustus-gene-24.29-mRNA-1	94.7694	4.19499	1.10861	3.784	0.000154327	0.000969554
NYDRO00224	maker-nt_contig00-snap-gene-24.15-mRNA-1	4388.82	-0.674661	0.192419	-3.50621	0.000454544	0.00251526
NYDRO00225	maker-nt_contig00-snap-gene-24.10-mRNA-1	4795.01	1.10777	1.33379	0.830538	0.406235	0.588789
NYDRO00226	augustus_masked-nt_contig00-processed-gene-24.26-mRNA-1	85.9368	-0.856214	0.673007	-1.27222	0.203295	0.36861
NYDRO00227	maker-nt_contig00-augustus-gene-24.38-mRNA-1	10198.4	-0.288715	0.159265	-1.8128	0.0698631	0.172883
NYDRO00228	maker-nt_contig00-augustus-gene-25.22-mRNA-1	6.19798	6.35604	4.33533	1.4661	0.14262	0.29169
NYDRO00229	maker-nt_contig00-snap-gene-25.40-mRNA-1	2914.8	0.992494	0.267038	3.71668	0.000201858	0.00123394
NYDRO00230	maker-nt_contig00-snap-gene-25.41-mRNA-1	7850.98	0.990146	0.185285	5.34391	9.09626e-08	1.06473e-06
NYDRO00231	maker-nt_contig00-augustus-gene-25.28-mRNA-1	4970.62	-0.215812	0.188597	-1.14431	0.252496	0.42577
NYDRO00232	maker-nt_contig00-augustus-gene-25.30-mRNA-1	9663.12	0.250579	0.168673	1.48559	0.137388	0.284213
NYDRO00233	augustus_masked-nt_contig00-processed-gene-25.2-mRNA-1	746.742	0.00815368	0.303901	0.02683	0.978595	0.989396
NYDRO00234	maker-nt_contig00-augustus-gene-25.32-mRNA-1	12972.9	-0.0160477	0.188159	-0.0852883	0.932032	0.964259
NYDRO00235	augustus_masked-nt_contig00-processed-gene-25.6-mRNA-1	3234.18	0.233616	0.336395	0.694469	0.487388	0.661867
NYDRO00236	maker-nt_contig00-snap-gene-25.52-mRNA-1	6995.39	0.0929415	0.196456	0.47309	0.636149	0.778762
NYDRO00237	maker-nt_contig00-snap-gene-25.53-mRNA-1	3.77723	-5.17805	4.4204	-1.1714	0.241439	0.412899
NYDRO00238	maker-nt_contig00-augustus-gene-26.19-mRNA-1	2483.37	-1.12832	0.221951	-5.08365	3.70251e-07	3.89395e-06
NYDRO00239	maker-nt_contig00-augustus-gene-26.14-mRNA-1	216.399	2.81544	0.549805	5.12079	3.04251e-07	3.25397e-06
NYDRO00240	maker-nt_contig00-augustus-gene-26.21-mRNA-1	11583.8	-0.708384	0.158995	-4.45538	8.37434e-06	6.98312e-05
NYDRO00241	augustus_masked-nt_contig00-processed-gene-26.38-mRNA-1	30722.4	-0.54655	0.443366	-1.23273	0.217678	0.385321
NYDRO00242	maker-nt_contig00-snap-gene-26.2-mRNA-1	0	NA	NA	NA	NA	NA
NYDRO00243	augustus_masked-nt_contig00-processed-gene-26.35-mRNA-1	0	NA	NA	NA	NA	NA
NYDRO00244	augustus_masked-nt_contig00-processed-gene-26.39-mRNA-1	15659.1	-0.231128	0.356045	-0.649155	0.516238	0.686483
NYDRO00245	augustus_masked-nt_contig00-processed-gene-26.40-mRNA-1	4560.62	0.460792	0.223154	2.06491	0.0389317	0.11004
NYDRO00246	maker-nt_contig00-snap-gene-26.12-mRNA-1	56774.5	-0.0943679	0.42598	-0.221531	0.824679	0.90457
NYDRO00247	maker-nt_contig00-augustus-gene-26.17-mRNA-1	15999.3	-0.235604	0.216938	-1.08605	0.277459	0.453719
NYDRO00248	maker-nt_contig00-snap-gene-27.1-mRNA-1	21607	-0.120623	0.185235	-0.651193	0.514922	0.685487
NYDRO00249	maker-nt_contig00-snap-gene-27.6-mRNA-1	1.55563	-3.88236	4.43921	-0.87456	0.381813	NA
NYDRO00250	maker-nt_contig00-snap-gene-27.3-mRNA-1	8324.7	0.152535	0.235291	0.648282	0.516803	0.686869
NYDRO00251	maker-nt_contig00-augustus-gene-27.21-mRNA-1	4179.41	-0.107985	0.306092	-0.352787	0.724248	0.839128
NYDRO00252	augustus_masked-nt_contig00-processed-gene-27.10-mRNA-1	1848.52	0.30444	0.33342	0.913083	0.361199	0.545597
NYDRO00253	augustus_masked-nt_contig00-processed-gene-27.13-mRNA-1	0	NA	NA	NA	NA	NA
NYDRO00254	augustus_masked-nt_contig00-processed-gene-28.22-mRNA-1	8784.59	0.0301129	0.217223	0.138627	0.889745	0.942021
NYDRO00255	maker-nt_contig00-augustus-gene-28.35-mRNA-1	44344.1	-0.268247	0.26028	-1.03061	0.302723	0.482339
NYDRO00256	maker-nt_contig00-augustus-gene-28.45-mRNA-1	12177.1	0.137106	0.310108	0.442124	0.658399	0.794005
NYDRO00257	maker-nt_contig00-augustus-gene-28.36-mRNA-1	1895.97	-0.624506	0.299277	-2.08671	0.0369141	0.105387
NYDRO00258	maker-nt_contig00-augustus-gene-28.38-mRNA-1	7336.37	-0.374966	0.179783	-2.08566	0.0370094	0.105575
NYDRO00259	maker-nt_contig00-augustus-gene-28.47-mRNA-1	26813.3	0.344495	0.152669	2.25648	0.0240405	0.075234
NYDRO00260	maker-nt_contig00-snap-gene-28.9-mRNA-1	13810.9	2.40058	0.393648	6.09831	1.07196e-09	1.66375e-08
NYDRO00261	maker-nt_contig00-augustus-gene-28.41-mRNA-1	1162.63	0.0016028	0.471396	0.00340012	0.997287	0.998432
NYDRO00262	maker-nt_contig00-snap-gene-28.18-mRNA-1	1739.85	0.202197	0.376948	0.536406	0.591678	0.745931
NYDRO00263	maker-nt_contig00-augustus-gene-28.51-mRNA-1	898.416	0.691106	0.267849	2.58021	0.00987403	0.0360394
NYDRO00264	maker-nt_contig00-snap-gene-28.12-mRNA-1	10299.6	-0.0343523	0.206666	-0.166222	0.867983	0.928663
NYDRO00265	snap_masked-nt_contig00-processed-gene-28.62-mRNA-1	1.11062	3.87692	4.36877	0.887418	0.374854	NA
NYDRO00266	maker-nt_contig00-snap-gene-29.32-mRNA-1	30589.9	0.614661	0.165754	3.70828	0.000208674	0.00126946
NYDRO00267	maker-nt_contig00-snap-gene-29.29-mRNA-1	1.5495	4.35549	4.35729	0.999587	0.31751	NA
NYDRO00268	maker-nt_contig00-snap-gene-29.28-mRNA-1	0	NA	NA	NA	NA	NA
NYDRO00269	maker-nt_contig00-augustus-gene-29.6-mRNA-1	15491.2	-0.389067	0.165413	-2.3521	0.0186676	0.0612476
NYDRO00270	augustus_masked-nt_contig00-processed-gene-29.3-mRNA-1	2045.47	0.562328	0.316635	1.77595	0.0757413	0.184326
NYDRO00271	maker-nt_contig00-snap-gene-29.35-mRNA-1	1080.43	-0.185771	0.325256	-0.571153	0.567896	0.726662
NYDRO00272	augustus_masked-nt_contig00-processed-gene-29.5-mRNA-1	15448.1	0.328857	0.625761	0.525531	0.599214	0.751491
NYDRO00273	maker-nt_contig00-snap-gene-30.57-mRNA-1	10.3256	-1.42987	2.34253	-0.610396	0.541599	0.705983
NYDRO00274	maker-nt_contig00-snap-gene-30.58-mRNA-1	5105.58	0.524179	0.267741	1.95778	0.0502557	0.134514
NYDRO00275	maker-nt_contig00-snap-gene-29.38-mRNA-1	0	NA	NA	NA	NA	NA
NYDRO00276	maker-nt_contig00-augustus-gene-30.37-mRNA-1	1574.65	-0.0555445	0.363215	-0.152925	0.878458	0.93457
NYDRO00277	maker-nt_contig00-augustus-gene-30.39-mRNA-1	4.84701	6.00184	3.59764	1.66827	0.0952621	0.218558
NYDRO00278	maker-nt_contig00-snap-gene-30.66-mRNA-1	0	NA	NA	NA	NA	NA
NYDRO00279	maker-nt_contig00-snap-gene-30.63-mRNA-1	0	NA	NA	NA	NA	NA
NYDRO00280	maker-nt_contig00-snap-gene-30.64-mRNA-1	0	NA	NA	NA	NA	NA
NYDRO00281	maker-nt_contig00-snap-gene-30.65-mRNA-1	1.29572	4.09916	4.36297	0.939535	0.347456	NA
NYDRO00282	maker-nt_contig00-snap-gene-30.75-mRNA-1	4553.22	-0.0478591	0.306248	-0.156275	0.875816	0.933051
NYDRO00283	maker-nt_contig00-augustus-gene-30.50-mRNA-1	2325.42	-0.483246	0.319934	-1.51046	0.130927	0.274889
NYDRO00284	maker-nt_contig00-augustus-gene-30.52-mRNA-1	16335.7	-0.0769558	0.228439	-0.336876	0.73621	0.847537
NYDRO00285	maker-nt_contig00-snap-gene-30.85-mRNA-1	8388.81	0.0230129	0.343625	0.066971	0.946605	0.971702
NYDRO00286	maker-nt_contig00-snap-gene-30.77-mRNA-1	168.66	0.00100668	0.597225	0.00168559	0.998655	0.999158
NYDRO00287	maker-nt_contig00-augustus-gene-30.55-mRNA-1	848.794	-0.908571	0.229378	-3.96102	7.46295e-05	0.000502358
NYDRO00288	augustus_masked-nt_contig00-processed-gene-30.13-mRNA-1	10997.5	-0.337659	0.248698	-1.35771	0.174557	0.334492
NYDRO00289	maker-nt_contig00-augustus-gene-31.59-mRNA-1	6880.43	0.627558	0.390126	1.6086	0.107703	0.239682
NYDRO00290	maker-nt_contig00-augustus-gene-31.61-mRNA-1	16628.1	-0.0393827	0.170848	-0.230514	0.817693	0.90054
NYDRO00291	augustus_masked-nt_contig00-processed-gene-31.27-mRNA-1	1058.76	2.82246	0.932197	3.02775	0.00246385	0.011004
NYDRO00292	maker-nt_contig00-augustus-gene-31.52-mRNA-1	1152.42	0.711248	0.245228	2.90035	0.00372745	0.0156876
NYDRO00293	maker-nt_contig00-augustus-gene-31.54-mRNA-1	48363.8	2.00788	0.470693	4.26579	1.99196e-05	0.000152061
NYDRO00294	maker-nt_contig00-snap-gene-31.14-mRNA-1	13310.1	10.6619	0.549993	19.3856	1.02186e-83	1.51974e-80
NYDRO00295	maker-nt_contig00-augustus-gene-31.55-mRNA-1	33935.8	-0.402912	0.233063	-1.72877	0.0838501	0.199043
NYDRO00296	maker-nt_contig00-snap-gene-31.5-mRNA-1	12912.2	-0.225213	0.27125	-0.830278	0.406382	0.588916
NYDRO00297	maker-nt_contig00-augustus-gene-31.58-mRNA-1	7099.25	-0.0301783	0.315756	-0.0955749	0.923858	0.960361
NYDRO00298	maker-nt_contig00-augustus-gene-31.66-mRNA-1	76704.5	1.03735	0.51164	2.0275	0.0426118	0.117988
NYDRO00299	maker-nt_contig00-augustus-gene-31.68-mRNA-1	764.208	13.3024	1.22888	10.8248	2.62521e-27	2.21984e-25
NYDRO00300	maker-nt_contig00-augustus-gene-31.73-mRNA-1	5886.85	1.03275	0.273745	3.77267	0.000161513	0.00101127
NYDRO00301	maker-nt_contig00-snap-gene-31.7-mRNA-1	0.188862	-1.0808	4.56209	-0.23691	0.812727	NA
NYDRO00302	maker-nt_contig00-snap-gene-32.0-mRNA-1	17356.8	-0.115783	0.220995	-0.523917	0.600336	0.752257
NYDRO00303	maker-nt_contig00-augustus-gene-32.27-mRNA-1	1.35581	4.16274	4.36147	0.954437	0.339863	NA
NYDRO00304	maker-nt_contig00-snap-gene-32.6-mRNA-1	2.60861	5.10807	4.34541	1.17551	0.23979	NA
NYDRO00305	maker-nt_contig00-snap-gene-32.13-mRNA-1	12837.9	-0.00652801	0.440232	-0.0148286	0.988169	0.993987
NYDRO00306	augustus_masked-nt_contig00-processed-gene-32.50-mRNA-1	2016.66	0.0189368	0.299835	0.0631576	0.949641	0.973546
NYDRO00307	maker-nt_contig00-augustus-gene-32.23-mRNA-1	10399.2	0.306764	0.268139	1.14405	0.252605	0.425902
NYDRO00308	maker-nt_contig00-augustus-gene-32.25-mRNA-1	48590.5	0.594573	0.334803	1.77589	0.0757509	0.184332
NYDRO00309	maker-nt_contig00-snap-gene-32.15-mRNA-1	12295.2	-0.0480013	0.280402	-0.171187	0.864077	0.926655
NYDRO00310	maker-nt_contig00-augustus-gene-32.34-mRNA-1	2816.77	-0.191367	0.355124	-0.538875	0.589973	0.744475
NYDRO00311	maker-nt_contig00-snap-gene-32.19-mRNA-1	22589.1	0.204252	0.299276	0.682489	0.49493	0.668196
NYDRO00312	maker-nt_contig00-augustus-gene-33.19-mRNA-1	33209.8	0.101684	0.262544	0.387301	0.698533	0.821252
NYDRO00313	maker-nt_contig00-augustus-gene-33.21-mRNA-1	2115.44	-1.02778	0.572463	-1.79536	0.0725966	0.178148
NYDRO00314	maker-nt_contig00-augustus-gene-33.23-mRNA-1	4561.03	0.277839	0.194939	1.42526	0.154082	0.30837
NYDRO00315	maker-nt_contig00-snap-gene-33.36-mRNA-1	5440.69	0.252216	0.245407	1.02775	0.304068	0.483872
NYDRO00316	maker-nt_contig00-snap-gene-33.37-mRNA-1	3435.98	-0.0645894	0.194088	-0.332784	0.739298	0.849505
NYDRO00317	maker-nt_contig00-snap-gene-33.39-mRNA-1	12386.7	-0.00569819	0.15917	-0.0357995	0.971442	0.985574
NYDRO00318	maker-nt_contig00-augustus-gene-34.16-mRNA-1	35241	0.0845085	0.216172	0.390932	0.695847	0.819542
NYDRO00319	maker-nt_contig00-augustus-gene-34.18-mRNA-1	6780.46	-0.43772	0.336145	-1.30218	0.192855	0.356613
NYDRO00320	augustus_masked-nt_contig00-processed-gene-34.37-mRNA-1	7295.28	0.259858	0.532875	0.487653	0.625796	0.771391
NYDRO00321	maker-nt_contig00-augustus-gene-34.19-mRNA-1	1724.25	0.27065	0.517415	0.523082	0.600917	0.752641
NYDRO00322	maker-nt_contig00-snap-gene-34.63-mRNA-1	115.883	-2.58828	0.559043	-4.62985	3.65936e-06	3.25315e-05
NYDRO00323	maker-nt_contig00-snap-gene-34.62-mRNA-1	19.5496	1.14274	1.10026	1.03862	0.298983	0.478059
NYDRO00324	maker-nt_contig00-augustus-gene-34.27-mRNA-1	36.865	3.75757	1.55485	2.41668	0.0156629	0.053034
NYDRO00325	maker-nt_contig00-snap-gene-34.54-mRNA-1	4.85873	-1.81791	4.23785	-0.428971	0.667945	0.800903
NYDRO00326	maker-nt_contig00-augustus-gene-34.28-mRNA-1	2654.83	-0.0503203	0.25473	-0.197544	0.843402	0.914788
NYDRO00327	maker-nt_contig00-snap-gene-34.67-mRNA-1	25286	0.14958	0.377506	0.396232	0.691934	0.817446
NYDRO00328	maker-nt_contig00-snap-gene-34.57-mRNA-1	106.251	1.221	0.688079	1.77451	0.0759787	0.184708
NYDRO00329	maker-nt_contig00-snap-gene-34.68-mRNA-1	79834.2	-0.153181	0.292902	-0.522976	0.600991	0.752641
NYDRO00330	maker-nt_contig00-augustus-gene-34.25-mRNA-1	5773.39	0.5624	0.277808	2.02442	0.0429272	0.118706
NYDRO00331	maker-nt_contig00-snap-gene-34.71-mRNA-1	6888.79	0.24044	0.274711	0.875245	0.381441	0.565098
NYDRO00332	snap_masked-nt_contig00-processed-gene-34.11-mRNA-1	148.733	5.28714	1.26097	4.19291	2.75399e-05	0.000205154
NYDRO00333	maker-nt_contig00-augustus-gene-35.46-mRNA-1	14128	1.11026	0.428917	2.58852	0.00963881	0.0353955
NYDRO00334	maker-nt_contig00-snap-gene-35.16-mRNA-1	6058.3	-0.770936	0.22225	-3.46877	0.000522848	0.00284589
NYDRO00335	maker-nt_contig00-augustus-gene-35.55-mRNA-1	379.08	-1.07052	0.441927	-2.42238	0.015419	0.0523415
NYDRO00336	maker-nt_contig00-snap-gene-35.18-mRNA-1	4224.69	-0.174831	0.260252	-0.671775	0.501727	0.67424
NYDRO00337	maker-nt_contig00-snap-gene-35.21-mRNA-1	0	NA	NA	NA	NA	NA
NYDRO00338	maker-nt_contig00-snap-gene-35.20-mRNA-1	43.1724	9.15646	1.72187	5.31775	1.05059e-07	1.21399e-06
NYDRO00339	maker-nt_contig00-snap-gene-35.22-mRNA-1	42.6219	9.13799	1.66763	5.47963	4.26212e-08	5.3005e-07
NYDRO00340	maker-nt_contig00-snap-gene-35.26-mRNA-1	0	NA	NA	NA	NA	NA
NYDRO00341	maker-nt_contig00-augustus-gene-35.48-mRNA-1	920.424	-1.12426	0.485698	-2.31474	0.0206273	0.0665304
NYDRO00342	maker-nt_contig00-augustus-gene-35.60-mRNA-1	10646.3	0.192129	0.290757	0.66079	0.508747	0.680301
NYDRO00343	augustus_masked-nt_contig00-processed-gene-35.66-mRNA-1	0	NA	NA	NA	NA	NA
NYDRO00344	maker-nt_contig00-snap-gene-35.4-mRNA-1	0	NA	NA	NA	NA	NA
NYDRO00345	maker-nt_contig00-augustus-gene-35.50-mRNA-1	33316.9	-0.780508	0.304687	-2.56167	0.0104169	0.0377484
NYDRO00346	maker-nt_contig00-augustus-gene-35.52-mRNA-1	4.43065	0.902227	2.38994	0.37751	0.705795	0.826598
NYDRO00347	maker-nt_contig00-augustus-gene-35.61-mRNA-1	12438.7	-0.0130991	0.199415	-0.0656878	0.947626	0.972181
NYDRO00348	snap_masked-nt_contig00-processed-gene-36.0-mRNA-1	0	NA	NA	NA	NA	NA
NYDRO00349	maker-nt_contig00-snap-gene-36.35-mRNA-1	0	NA	NA	NA	NA	NA
NYDRO00350	maker-nt_contig00-snap-gene-36.33-mRNA-1	0	NA	NA	NA	NA	NA
NYDRO00351	maker-nt_contig00-snap-gene-36.36-mRNA-1	11797.7	-0.589143	0.196477	-2.99854	0.00271278	0.0119427
NYDRO00352	augustus_masked-nt_contig00-processed-gene-36.29-mRNA-1	243.613	1.32938	0.900276	1.47664	0.139773	0.2878
NYDRO00353	maker-nt_contig00-snap-gene-36.39-mRNA-1	2460.25	0.350304	0.292336	1.19829	0.230802	0.400177
NYDRO00354	maker-nt_contig00-augustus-gene-36.19-mRNA-1	10958.9	0.634501	0.33146	1.91426	0.0555866	0.145696
NYDRO00355	maker-nt_contig00-snap-gene-36.41-mRNA-1	2791.7	0.970023	0.294066	3.29866	0.000971469	0.00490057
NYDRO00356	maker-nt_contig00-augustus-gene-36.24-mRNA-1	45.8114	0.958951	0.917558	1.04511	0.295971	0.474812
NYDRO00357	maker-nt_contig00-augustus-gene-37.17-mRNA-1	20761.6	-0.37663	0.214071	-1.75937	0.0785153	0.189201
NYDRO00358	maker-nt_contig00-snap-gene-37.3-mRNA-1	7.57349	-1.87513	3.27742	-0.572137	0.567229	0.725956
NYDRO00359	maker-nt_contig00-snap-gene-37.2-mRNA-1	2697.28	-1.52732	0.212349	-7.19251	6.36093e-13	1.48088e-11
NYDRO00360	maker-nt_contig00-snap-gene-37.4-mRNA-1	1164.26	-1.00718	0.344347	-2.9249	0.00344569	0.0146811
NYDRO00361	maker-nt_contig00-snap-gene-37.6-mRNA-1	0	NA	NA	NA	NA	NA
NYDRO00362	maker-nt_contig00-snap-gene-37.7-mRNA-1	5180.15	0.178502	0.652838	0.273425	0.784527	0.879593
NYDRO00363	augustus_masked-nt_contig00-processed-gene-37.13-mRNA-1	2584.3	-0.00812137	0.36178	-0.0224484	0.98209	0.991277
NYDRO00364	snap_masked-nt_contig00-processed-gene-37.35-mRNA-1	17611.9	-0.52837	0.174143	-3.03412	0.00241242	0.0108048
NYDRO00365	maker-nt_contig00-augustus-gene-37.24-mRNA-1	126.422	1.79677	0.582095	3.08673	0.00202373	0.00929914
NYDRO00366	maker-nt_contig00-snap-gene-37.5-mRNA-1	0	NA	NA	NA	NA	NA
NYDRO00367	maker-nt_contig00-augustus-gene-38.55-mRNA-1	2113.09	-0.1064	0.352817	-0.301574	0.762977	0.865976
NYDRO00368	maker-nt_contig00-augustus-gene-38.57-mRNA-1	2532.69	-0.0522047	0.40282	-0.129598	0.896885	0.94569
NYDRO00369	maker-nt_contig00-snap-gene-38.14-mRNA-1	176.229	-0.176312	0.384104	-0.459021	0.646219	0.785681
NYDRO00370	maker-nt_contig00-snap-gene-38.0-mRNA-1	16782.7	0.457328	0.241045	1.89727	0.0577925	0.149557
NYDRO00371	maker-nt_contig00-augustus-gene-38.60-mRNA-1	597.088	0.4274	0.334796	1.2766	0.201744	0.367481
NYDRO00372	snap_masked-nt_contig00-processed-gene-38.34-mRNA-1	330.405	-0.288753	0.300371	-0.961323	0.33639	0.520053
NYDRO00373	maker-nt_contig00-snap-gene-38.3-mRNA-1	0	NA	NA	NA	NA	NA
NYDRO00374	maker-nt_contig00-snap-gene-38.16-mRNA-1	2.77655	5.19819	4.34435	1.19654	0.231486	NA
NYDRO00375	maker-nt_contig00-snap-gene-38.6-mRNA-1	1033.71	-0.0846392	0.325378	-0.260126	0.794767	0.887
NYDRO00376	maker-nt_contig00-snap-gene-38.18-mRNA-1	162.738	0.14411	0.776055	0.185695	0.852684	0.920002
NYDRO00377	maker-nt_contig00-augustus-gene-38.64-mRNA-1	436.052	1.37596	0.322949	4.2606	2.03879e-05	0.000155261
NYDRO00378	maker-nt_contig00-snap-gene-38.7-mRNA-1	4535.11	0.0287286	0.198989	0.144373	0.885206	0.939259
NYDRO00379	maker-nt_contig00-augustus-gene-38.65-mRNA-1	9516.16	0.0368597	0.175483	0.210047	0.833631	0.909684
NYDRO00380	maker-nt_contig00-augustus-gene-38.53-mRNA-1	2483.32	0.244992	0.31861	0.76894	0.441929	0.622779
NYDRO00381	maker-nt_contig00-augustus-gene-38.70-mRNA-1	44720.5	-0.554353	0.21059	-2.63238	0.00847884	0.0318909
NYDRO00382	maker-nt_contig00-snap-gene-39.0-mRNA-1	11270.7	-0.272457	0.206783	-1.3176	0.187638	0.350374
NYDRO00383	maker-nt_contig00-snap-gene-39.5-mRNA-1	6796.36	-0.129289	0.210292	-0.614808	0.538681	0.704067
NYDRO00384	maker-nt_contig00-augustus-gene-39.47-mRNA-1	17001.1	-0.215913	0.24772	-0.871602	0.383426	0.566843
NYDRO00385	maker-nt_contig00-snap-gene-39.2-mRNA-1	1257.88	-0.175699	0.370915	-0.473691	0.63572	0.778425
NYDRO00386	maker-nt_contig00-augustus-gene-39.49-mRNA-1	33.5789	-2.66016	0.85559	-3.10915	0.00187625	0.00871048
NYDRO00387	maker-nt_contig00-augustus-gene-39.51-mRNA-1	11594.4	-0.0783976	0.260757	-0.300654	0.763678	0.866455
NYDRO00388	augustus_masked-nt_contig00-processed-gene-39.15-mRNA-1	2601.49	-0.106003	0.216348	-0.489966	0.624158	0.77016
NYDRO00389	augustus_masked-nt_contig00-processed-gene-40.64-mRNA-1	4781.52	-0.0649065	0.302623	-0.21448	0.830173	0.907408
NYDRO00390	maker-nt_contig00-snap-gene-40.0-mRNA-1	15.9521	7.72016	2.23757	3.45024	0.000560081	0.00303158
NYDRO00391	augustus_masked-nt_contig00-processed-gene-40.65-mRNA-1	986.238	-0.130331	0.311477	-0.418429	0.675634	0.806289
NYDRO00392	maker-nt_contig00-snap-gene-40.17-mRNA-1	333.171	-0.0439872	0.510287	-0.0862009	0.931307	0.963943
NYDRO00393	maker-nt_contig00-augustus-gene-40.41-mRNA-1	526.285	0.0294331	0.404942	0.0726846	0.942057	0.96939
NYDRO00394	maker-nt_contig00-snap-gene-40.19-mRNA-1	480.304	-0.343754	0.380079	-0.904428	0.365768	0.549773
NYDRO00395	maker-nt_contig00-snap-gene-40.20-mRNA-1	1008.35	-0.0793445	0.422658	-0.187728	0.85109	0.918879
NYDRO00396	maker-nt_contig00-snap-gene-40.2-mRNA-1	442.408	0.726107	0.479903	1.51303	0.130272	0.273879
NYDRO00397	maker-nt_contig00-augustus-gene-40.29-mRNA-1	1176.75	0.488727	0.418003	1.1692	0.242325	0.414106
NYDRO00398	maker-nt_contig00-augustus-gene-40.30-mRNA-1	28390.6	-0.236497	0.245106	-0.964875	0.334607	0.518026
NYDRO00399	maker-nt_contig00-snap-gene-40.8-mRNA-1	33306.9	-0.138171	0.16847	-0.820155	0.412128	0.594231
NYDRO00400	maker-nt_contig00-augustus-gene-40.44-mRNA-1	476.961	1.01969	0.464446	2.1955	0.028128	0.0851578
NYDRO00401	maker-nt_contig00-augustus-gene-40.33-mRNA-1	8899.77	0.0398585	0.327321	0.121772	0.90308	0.948827
NYDRO00402	maker-nt_contig00-augustus-gene-40.46-mRNA-1	10842.8	0.270937	0.393774	0.688052	0.49142	0.665056
NYDRO00403	maker-nt_contig00-augustus-gene-40.35-mRNA-1	5042.97	0.14508	0.197592	0.734241	0.462802	0.641082
NYDRO00404	augustus_masked-nt_contig00-processed-gene-40.74-mRNA-1	1259.67	0.206403	0.415188	0.497131	0.619097	0.766623
NYDRO00405	augustus_masked-nt_contig00-processed-gene-40.75-mRNA-1	1726.4	0.944266	0.344252	2.74295	0.00608893	0.0239792
NYDRO00406	maker-nt_contig00-augustus-gene-40.37-mRNA-1	4739.64	0.236733	0.293705	0.806024	0.420229	0.602346
NYDRO00407	augustus_masked-nt_contig00-processed-gene-41.35-mRNA-1	160.165	0.63152	0.850101	0.742877	0.457556	0.636781
NYDRO00408	maker-nt_contig00-snap-gene-41.42-mRNA-1	2525.73	4.14091	0.392319	10.555	4.81841e-26	3.69163e-24
NYDRO00409	maker-nt_contig00-snap-gene-41.44-mRNA-1	2600.02	-0.162637	0.207878	-0.782368	0.433998	0.615222
NYDRO00410	maker-nt_contig00-augustus-gene-41.4-mRNA-1	24415.8	0.145082	0.423685	0.342429	0.732028	0.844568
NYDRO00411	maker-nt_contig00-snap-gene-41.52-mRNA-1	19538	-0.100098	0.221284	-0.452351	0.651016	0.788825
NYDRO00412	maker-nt_contig00-augustus-gene-41.12-mRNA-1	9898.56	0.357524	0.466724	0.766029	0.443659	0.624363
NYDRO00413	maker-nt_contig00-augustus-gene-41.13-mRNA-1	3258.81	0.390322	0.510431	0.764692	0.444455	0.625224
NYDRO00414	snap_masked-nt_contig00-processed-gene-41.27-mRNA-1	15.4628	-0.047521	1.96182	-0.0242229	0.980675	0.990429
NYDRO00415	maker-nt_contig00-augustus-gene-41.14-mRNA-1	3525.26	0.276892	0.556695	0.497385	0.618917	0.766537
NYDRO00416	augustus_masked-nt_contig00-processed-gene-41.40-mRNA-1	5.14937	-5.62546	4.41694	-1.27361	0.202802	0.368286
NYDRO00417	maker-nt_contig00-augustus-gene-41.6-mRNA-1	25955.4	-0.124797	0.267419	-0.466671	0.640735	0.781877
NYDRO00418	maker-nt_contig00-snap-gene-41.56-mRNA-1	606.701	0.455784	0.37329	1.22099	0.222089	0.390044
NYDRO00419	maker-nt_contig00-augustus-gene-41.8-mRNA-1	9694.95	-1.52457	0.362876	-4.20135	2.65333e-05	0.00019824
NYDRO00420	maker-nt_contig00-augustus-gene-42.22-mRNA-1	29741.3	0.398548	0.265495	1.50115	0.133317	0.278313
NYDRO00421	maker-nt_contig00-snap-gene-42.2-mRNA-1	135.12	10.8027	1.4273	7.56863	3.77182e-14	9.95438e-13
NYDRO00422	maker-nt_contig00-snap-gene-42.0-mRNA-1	0	NA	NA	NA	NA	NA
NYDRO00423	maker-nt_contig00-augustus-gene-42.17-mRNA-1	0	NA	NA	NA	NA	NA
NYDRO00424	maker-nt_contig00-snap-gene-42.4-mRNA-1	10730.1	0.662445	0.289283	2.28995	0.022024	0.0702095
NYDRO00425	augustus_masked-nt_contig00-processed-gene-42.56-mRNA-1	9506.32	0.255041	0.326641	0.7808	0.43492	0.615996
NYDRO00426	maker-nt_contig00-snap-gene-42.9-mRNA-1	926.25	0.25933	0.365094	0.71031	0.477512	0.653722
NYDRO00427	maker-nt_contig00-augustus-gene-42.20-mRNA-1	2622.82	1.09673	0.283989	3.86189	0.000112514	0.000730534
NYDRO00428	maker-nt_contig00-augustus-gene-42.24-mRNA-1	6132.08	-0.0628731	0.192301	-0.326952	0.743704	0.852698
NYDRO00429	augustus_masked-nt_contig00-processed-gene-42.54-mRNA-1	3243.61	0.352624	0.293432	1.20172	0.229472	0.398882
NYDRO00430	maker-nt_contig00-augustus-gene-42.26-mRNA-1	8814.78	0.519672	0.391785	1.32642	0.1847	0.346782
NYDRO00431	maker-nt_contig00-snap-gene-42.14-mRNA-1	4638.35	-0.144118	0.260861	-0.55247	0.580626	0.736466
NYDRO00432	maker-nt_contig00-snap-gene-42.15-mRNA-1	120162	0.68029	0.205313	3.31343	0.000921587	0.00468163
NYDRO00433	maker-nt_contig00-snap-gene-43.0-mRNA-1	10952.8	-0.290281	0.248363	-1.16878	0.242494	0.414283
NYDRO00434	maker-nt_contig00-snap-gene-43.19-mRNA-1	233.449	0.741352	0.344833	2.14989	0.0315639	0.0932715
NYDRO00435	maker-nt_contig00-augustus-gene-43.37-mRNA-1	1249.51	0.177782	0.327913	0.542163	0.587706	0.742429
NYDRO00436	maker-nt_contig00-snap-gene-43.3-mRNA-1	11575	2.60284	0.392321	6.63445	3.25709e-11	6.14545e-10
NYDRO00437	augustus_masked-nt_contig00-processed-gene-43.32-mRNA-1	711.426	-0.0147779	0.338958	-0.043598	0.965225	0.982116
NYDRO00438	maker-nt_contig00-augustus-gene-43.39-mRNA-1	89934	-0.442177	0.35475	-1.24645	0.212601	0.380114
NYDRO00439	augustus_masked-nt_contig00-processed-gene-43.33-mRNA-1	3506.46	1.78896	0.270308	6.61823	3.63524e-11	6.83343e-10
NYDRO00440	maker-nt_contig00-augustus-gene-43.44-mRNA-1	16001.2	-0.40692	0.227946	-1.78516	0.074235	0.181537
NYDRO00441	maker-nt_contig00-augustus-gene-43.47-mRNA-1	4760.89	-2.1327	0.341799	-6.23963	4.3862e-10	7.28622e-09
NYDRO00442	maker-nt_contig00-augustus-gene-43.49-mRNA-1	3306.38	0.00052314	0.287749	0.00181804	0.998549	0.999158
NYDRO00443	maker-nt_contig00-snap-gene-43.18-mRNA-1	4688.28	0.0318494	0.202481	0.157295	0.875012	0.932647
NYDRO00444	maker-nt_contig00-augustus-gene-43.54-mRNA-1	57.9647	0.462475	0.835436	0.553574	0.57987	0.73595
NYDRO00445	maker-nt_contig00-augustus-gene-44.16-mRNA-1	226.086	-0.0942103	0.437609	-0.215284	0.829546	0.907154
NYDRO00446	maker-nt_contig00-snap-gene-44.48-mRNA-1	0	NA	NA	NA	NA	NA
NYDRO00447	maker-nt_contig00-augustus-gene-44.18-mRNA-1	1037.05	-0.210918	0.256889	-0.821045	0.411621	0.593838
NYDRO00448	maker-nt_contig00-augustus-gene-44.20-mRNA-1	22454	-0.685769	0.200845	-3.41441	0.000639202	0.00340374
NYDRO00449	maker-nt_contig00-augustus-gene-44.11-mRNA-1	7278.48	0.0706748	0.322688	0.219019	0.826635	0.905693
NYDRO00450	snap_masked-nt_contig00-processed-gene-44.36-mRNA-1	436.747	0.453637	0.50936	0.890602	0.373142	0.557048
NYDRO00451	maker-nt_contig00-augustus-gene-44.13-mRNA-1	7590.06	-0.527151	0.257265	-2.04906	0.0404567	0.113387
NYDRO00452	maker-nt_contig00-augustus-gene-44.22-mRNA-1	24.7103	2.61279	1.75948	1.48498	0.137549	0.284423
NYDRO00453	maker-nt_contig00-snap-gene-44.63-mRNA-1	836.088	0.845148	0.384473	2.1982	0.027935	0.0847063
NYDRO00454	maker-nt_contig00-augustus-gene-44.27-mRNA-1	9191.81	-0.596106	0.259128	-2.30043	0.0214238	0.0686337
NYDRO00455	maker-nt_contig00-augustus-gene-44.15-mRNA-1	79.7664	10.0423	1.45636	6.89551	5.36715e-12	1.12703e-10
NYDRO00456	snap_masked-nt_contig00-processed-gene-44.47-mRNA-1	11120	-0.278969	0.363038	-0.76843	0.442232	0.623089
NYDRO00457	maker-nt_contig00-snap-gene-45.42-mRNA-1	1.16212	3.94021	4.36703	0.902264	0.366916	NA
NYDRO00458	maker-nt_contig00-snap-gene-45.51-mRNA-1	27.5389	1.69107	1.0997	1.53776	0.124108	0.264483
NYDRO00459	maker-nt_contig00-snap-gene-45.43-mRNA-1	0.188862	-1.0808	4.56209	-0.23691	0.812727	NA
NYDRO00460	snap_masked-nt_contig00-processed-gene-45.18-mRNA-1	241.215	0.104121	0.649792	0.160238	0.872694	0.93141
NYDRO00461	maker-nt_contig00-augustus-gene-45.0-mRNA-1	34270	1.98926	0.184696	10.7705	4.74398e-27	3.94546e-25
NYDRO00462	maker-nt_contig00-snap-gene-45.57-mRNA-1	34476.8	-0.0553946	0.212844	-0.260259	0.794664	0.886987
NYDRO00463	augustus_masked-nt_contig00-processed-gene-45.35-mRNA-1	2977.2	-0.00936612	0.379312	-0.0246924	0.9803	0.99017
NYDRO00464	augustus_masked-nt_contig00-processed-gene-45.39-mRNA-1	44001.8	-0.29088	0.448356	-0.648769	0.516488	0.686632
NYDRO00465	maker-nt_contig00-augustus-gene-45.2-mRNA-1	703.027	0.384243	0.430698	0.892139	0.372318	0.556056
NYDRO00466	maker-nt_contig00-snap-gene-45.47-mRNA-1	1306.03	0.600109	0.445726	1.34636	0.178185	0.339007
NYDRO00467	maker-nt_contig00-snap-gene-45.48-mRNA-1	1223.2	0.633745	0.43439	1.45893	0.144584	0.294777
NYDRO00468	maker-nt_contig00-snap-gene-45.49-mRNA-1	9338.69	-0.028198	0.17945	-0.157136	0.875138	0.932647
NYDRO00469	maker-nt_contig00-augustus-gene-45.11-mRNA-1	2766.25	-0.537905	0.384667	-1.39837	0.162003	0.318873
NYDRO00470	maker-nt_contig00-augustus-gene-45.6-mRNA-1	2427.05	0.404888	0.220095	1.83961	0.0658257	0.165205
NYDRO00471	maker-nt_contig00-augustus-gene-45.14-mRNA-1	2484.35	6.53631	0.646276	10.1138	4.79781e-24	3.11833e-22
NYDRO00472	maker-nt_contig00-augustus-gene-45.16-mRNA-1	809.574	0.538142	0.552511	0.973993	0.33006	0.513012
NYDRO00473	augustus_masked-nt_contig00-processed-gene-46.0-mRNA-1	2724.92	-0.0224481	0.239759	-0.0936277	0.925405	0.961009
NYDRO00474	augustus_masked-nt_contig00-processed-gene-46.1-mRNA-1	69082.4	0.484881	0.188968	2.56594	0.0102896	0.03733
NYDRO00475	maker-nt_contig00-augustus-gene-46.31-mRNA-1	10716.5	0.219502	0.438749	0.500289	0.616871	0.764599
NYDRO00476	maker-nt_contig00-augustus-gene-46.33-mRNA-1	11720.5	0.565161	0.222011	2.54565	0.0109076	0.0392061
NYDRO00477	maker-nt_contig00-augustus-gene-46.35-mRNA-1	2788.9	-1.34047	0.261422	-5.12759	2.93481e-07	3.15211e-06
NYDRO00478	maker-nt_contig00-snap-gene-46.54-mRNA-1	1002.19	0.245926	0.412647	0.595973	0.551193	0.713272
NYDRO00479	maker-nt_contig00-snap-gene-46.55-mRNA-1	9443.31	0.127611	0.320582	0.398061	0.690585	0.816387
NYDRO00480	augustus_masked-nt_contig00-processed-gene-46.6-mRNA-1	0	NA	NA	NA	NA	NA
NYDRO00481	maker-nt_contig00-snap-gene-46.57-mRNA-1	23.9768	3.70316	2.58916	1.43025	0.152644	0.306391
NYDRO00482	maker-nt_contig00-augustus-gene-46.42-mRNA-1	70.3432	0.928138	1.05118	0.882948	0.377265	0.561147
NYDRO00483	maker-nt_contig00-augustus-gene-46.44-mRNA-1	8632.54	-0.774284	0.447546	-1.73006	0.0836187	0.198734
NYDRO00484	augustus_masked-nt_contig00-processed-gene-46.9-mRNA-1	2689.87	-1.80447	0.333618	-5.40879	6.34506e-08	7.65738e-07
NYDRO00485	augustus_masked-nt_contig00-processed-gene-47.14-mRNA-1	11742.6	-0.0799043	0.158123	-0.505331	0.613326	0.762489
NYDRO00486	maker-nt_contig00-augustus-gene-47.34-mRNA-1	4778.25	0.115537	0.222084	0.520241	0.602895	0.754214
NYDRO00487	maker-nt_contig00-augustus-gene-47.36-mRNA-1	553.964	-0.220724	0.700344	-0.315166	0.752636	0.858726
NYDRO00488	maker-nt_contig00-augustus-gene-47.38-mRNA-1	12289.7	0.3265	0.206407	1.58183	0.113689	0.249276
NYDRO00489	maker-nt_contig00-snap-gene-47.12-mRNA-1	19533.6	0.0616583	0.356344	0.17303	0.862628	0.925674
NYDRO00490	maker-nt_contig00-snap-gene-47.5-mRNA-1	0	NA	NA	NA	NA	NA
NYDRO00491	maker-nt_contig00-augustus-gene-47.40-mRNA-1	3382.75	0.52075	0.234143	2.22407	0.0261437	0.0802865
NYDRO00492	maker-nt_contig00-augustus-gene-47.47-mRNA-1	101.989	-0.188004	0.590329	-0.318474	0.750126	0.857042
NYDRO00493	maker-nt_contig00-augustus-gene-47.48-mRNA-1	820.369	-0.576237	0.580928	-0.991925	0.321234	0.503083
NYDRO00494	maker-nt_contig00-snap-gene-47.8-mRNA-1	1872.81	0.120005	0.224047	0.535623	0.592219	0.74621
NYDRO00495	maker-nt_contig00-augustus-gene-47.44-mRNA-1	33.7982	4.02425	2.10404	1.91263	0.0557954	0.146037
NYDRO00496	maker-nt_contig00-augustus-gene-48.33-mRNA-1	2.22124	4.87638	4.34843	1.12141	0.262113	NA
NYDRO00497	augustus_masked-nt_contig00-processed-gene-48.51-mRNA-1	0.925515	3.6141	4.37687	0.825727	0.408959	NA
NYDRO00498	maker-nt_contig00-snap-gene-48.1-mRNA-1	75297.9	-0.0300917	0.293899	-0.102388	0.918449	0.957249
NYDRO00499	maker-nt_contig00-augustus-gene-48.36-mRNA-1	1040.93	0.532385	0.331478	1.6061	0.108253	0.240548
NYDRO00500	maker-nt_contig00-snap-gene-48.9-mRNA-1	3546.57	-1.66366	0.459201	-3.62295	0.000291265	0.00169874
NYDRO00501	maker-nt_contig00-snap-gene-48.10-mRNA-1	14046.4	0.166319	0.223447	0.744334	0.456675	0.635834
NYDRO00502	maker-nt_contig00-snap-gene-48.6-mRNA-1	1561.95	0.32256	0.397111	0.812267	0.416639	0.598949
NYDRO00503	augustus_masked-nt_contig00-processed-gene-48.58-mRNA-1	0	NA	NA	NA	NA	NA
NYDRO00504	snap_masked-nt_contig00-processed-gene-48.28-mRNA-1	467.871	0.33794	0.404999	0.834422	0.404043	0.586414
NYDRO00505	maker-nt_contig00-augustus-gene-48.48-mRNA-1	45987.1	0.630846	0.244486	2.5803	0.00987149	0.0360354
NYDRO00506	maker-nt_contig00-augustus-gene-49.18-mRNA-1	31492.3	0.243214	0.229211	1.06109	0.288648	0.466705
NYDRO00507	maker-nt_contig00-snap-gene-49.50-mRNA-1	13228.6	-0.0364006	0.184939	-0.196825	0.843964	0.915156
NYDRO00508	snap_masked-nt_contig00-processed-gene-49.2-mRNA-1	8633.32	-0.416984	0.278949	-1.49484	0.134957	0.280555
NYDRO00509	maker-nt_contig00-snap-gene-49.60-mRNA-1	1927.54	0.044825	0.267985	0.167267	0.86716	0.928135
NYDRO00510	maker-nt_contig00-snap-gene-49.53-mRNA-1	936.586	0.184166	0.4434	0.41535	0.677886	0.807909
NYDRO00511	maker-nt_contig00-augustus-gene-49.29-mRNA-1	15886.2	0.455685	0.283712	1.60615	0.108241	0.240542
NYDRO00512	maker-nt_contig00-snap-gene-49.64-mRNA-1	26917.7	1.1344	0.276311	4.10553	4.03395e-05	0.000288925
NYDRO00513	maker-nt_contig00-augustus-gene-49.25-mRNA-1	894.51	-0.550552	0.338051	-1.62861	0.103396	0.232494
NYDRO00514	maker-nt_contig00-augustus-gene-49.24-mRNA-1	2.89565	3.29784	4.3152	0.764237	0.444726	NA
NYDRO00515	maker-nt_contig00-snap-gene-49.55-mRNA-1	4.81013	1.87472	2.40515	0.779461	0.435708	0.616694
NYDRO00516	augustus_masked-nt_contig00-processed-gene-49.45-mRNA-1	7192.41	0.153274	0.445278	0.344221	0.73068	0.84386
NYDRO00517	maker-nt_contig00-augustus-gene-49.34-mRNA-1	3.24135	-4.95881	4.42253	-1.12126	0.262177	0.436783
NYDRO00518	maker-nt_contig00-augustus-gene-50.17-mRNA-1	5810.09	-0.108189	0.234365	-0.461628	0.644348	0.784342
NYDRO00519	augustus_masked-nt_contig00-processed-gene-50.28-mRNA-1	0	NA	NA	NA	NA	NA
NYDRO00520	augustus_masked-nt_contig00-processed-gene-50.29-mRNA-1	0	NA	NA	NA	NA	NA
NYDRO00521	maker-nt_contig00-augustus-gene-50.19-mRNA-1	14595.9	0.974257	1.75156	0.556221	0.57806	0.734688
NYDRO00522	maker-nt_contig00-snap-gene-50.40-mRNA-1	1375.97	-0.381644	0.348957	-1.09367	0.274099	0.449975
NYDRO00523	maker-nt_contig00-snap-gene-50.33-mRNA-1	2146.29	-1.80905	0.424822	-4.25838	2.05913e-05	0.000156621
NYDRO00524	augustus_masked-nt_contig00-processed-gene-50.26-mRNA-1	5.35106	2.91404	3.20805	0.908354	0.363691	0.547832
NYDRO00525	augustus_masked-nt_contig00-processed-gene-50.27-mRNA-1	5.35106	2.91404	3.20805	0.908354	0.363691	0.547832
NYDRO00526	maker-nt_contig00-augustus-gene-50.22-mRNA-1	3539.86	4.15373	0.326435	12.7245	4.32264e-37	7.38441e-35
NYDRO00527	maker-nt_contig00-snap-gene-51.54-mRNA-1	953.349	4.71579	2.21734	2.12678	0.0334386	0.0975345
NYDRO00528	maker-nt_contig00-augustus-gene-51.45-mRNA-1	0	NA	NA	NA	NA	NA
NYDRO00529	maker-nt_contig00-snap-gene-51.55-mRNA-1	0	NA	NA	NA	NA	NA
NYDRO00530	maker-nt_contig00-snap-gene-51.67-mRNA-1	25.4464	1.24888	1.99909	0.624725	0.532152	0.698842
NYDRO00531	maker-nt_contig00-snap-gene-51.56-mRNA-1	0.259271	-1.0808	4.56209	-0.23691	0.812727	NA
NYDRO00532	maker-nt_contig00-augustus-gene-51.39-mRNA-1	82.9929	-0.461683	0.820516	-0.562675	0.573656	0.731257
NYDRO00533	maker-nt_contig00-snap-gene-51.69-mRNA-1	0	NA	NA	NA	NA	NA
NYDRO00534	augustus_masked-nt_contig00-processed-gene-51.3-mRNA-1	0	NA	NA	NA	NA	NA
NYDRO00535	snap_masked-nt_contig00-processed-gene-51.19-mRNA-1	866.283	4.0433	0.624027	6.47937	9.21048e-11	1.65153e-09
NYDRO00536	maker-nt_contig00-snap-gene-51.70-mRNA-1	0	NA	NA	NA	NA	NA
NYDRO00537	maker-nt_contig00-augustus-gene-51.43-mRNA-1	768.673	-0.713469	0.347835	-2.05117	0.0402501	0.112971
NYDRO00538	maker-nt_contig00-augustus-gene-51.50-mRNA-1	146.115	3.25933	0.506686	6.43264	1.25407e-10	2.22346e-09
NYDRO00539	snap_masked-nt_contig00-processed-gene-51.26-mRNA-1	0	NA	NA	NA	NA	NA
NYDRO00540	snap_masked-nt_contig00-processed-gene-51.32-mRNA-1	1129.84	0.641645	0.518664	1.23711	0.216045	0.383883
NYDRO00541	maker-nt_contig00-augustus-gene-52.55-mRNA-1	735.474	-0.579689	0.486065	-1.19262	0.23302	0.402806
NYDRO00542	maker-nt_contig00-augustus-gene-52.38-mRNA-1	5348.78	0.0881726	0.193467	0.45575	0.64857	0.787409
NYDRO00543	snap_masked-nt_contig00-processed-gene-52.74-mRNA-1	561.653	0.624685	0.497965	1.25447	0.20967	0.376703
NYDRO00544	maker-nt_contig00-snap-gene-52.16-mRNA-1	13.6831	7.49862	2.63453	2.84628	0.0044233	0.0181985
NYDRO00545	maker-nt_contig00-augustus-gene-52.40-mRNA-1	25847.2	0.361834	0.219068	1.6517	0.0985959	0.224507
NYDRO00546	maker-nt_contig00-snap-gene-52.17-mRNA-1	2162.47	2.44174	0.470369	5.19111	2.09042e-07	2.30695e-06
NYDRO00547	maker-nt_contig00-snap-gene-52.19-mRNA-1	8549.59	-0.194078	0.527363	-0.368017	0.712861	0.831342
NYDRO00548	augustus_masked-nt_contig00-processed-gene-52.26-mRNA-1	11565.6	-0.62547	0.186335	-3.3567	0.000788789	0.00407665
NYDRO00549	maker-nt_contig00-snap-gene-52.4-mRNA-1	42.2528	9.12558	1.65606	5.51041	3.58003e-08	4.51441e-07
NYDRO00550	maker-nt_contig00-augustus-gene-52.51-mRNA-1	62084.3	-0.252798	0.261392	-0.96712	0.333484	0.516857
NYDRO00551	augustus_masked-nt_contig00-processed-gene-52.35-mRNA-1	279.024	0.36929	0.418466	0.882484	0.377515	0.561454
NYDRO00552	maker-nt_contig00-snap-gene-52.9-mRNA-1	0	NA	NA	NA	NA	NA
NYDRO00553	snap_masked-nt_contig00-processed-gene-52.72-mRNA-1	432.406	12.4808	1.25738	9.92606	3.20671e-23	1.9396e-21
NYDRO00554	augustus_masked-nt_contig00-processed-gene-52.36-mRNA-1	1431.64	0.885448	0.579528	1.52788	0.126543	0.268383
NYDRO00555	maker-nt_contig00-augustus-gene-52.53-mRNA-1	80886.3	0.571446	0.207637	2.75215	0.00592062	0.0233783
NYDRO00556	maker-nt_contig00-snap-gene-52.21-mRNA-1	904.314	0.232886	0.332603	0.70019	0.483809	0.658988
NYDRO00557	maker-nt_contig00-augustus-gene-53.34-mRNA-1	1087.58	1.23843	0.375581	3.29737	0.000975944	0.0049214
NYDRO00558	maker-nt_contig00-snap-gene-53.50-mRNA-1	20.7455	1.1292	1.22712	0.920205	0.357466	0.542062
NYDRO00559	augustus_masked-nt_contig00-processed-gene-53.1-mRNA-1	311.127	0.466563	0.428145	1.08973	0.275831	0.45203
NYDRO00560	augustus_masked-nt_contig00-processed-gene-53.2-mRNA-1	188.44	2.27395	0.810821	2.80451	0.00503939	0.0203337
NYDRO00561	augustus_masked-nt_contig00-processed-gene-53.7-mRNA-1	1131.23	-2.07953	0.368473	-5.64365	1.66485e-08	2.19575e-07
NYDRO00562	maker-nt_contig00-augustus-gene-53.40-mRNA-1	3248.08	-0.633102	0.449545	-1.40832	0.159037	0.314973
NYDRO00563	maker-nt_contig00-augustus-gene-53.42-mRNA-1	0	NA	NA	NA	NA	NA
NYDRO00564	maker-nt_contig00-snap-gene-53.67-mRNA-1	14.3339	7.56595	2.32668	3.25182	0.00114669	0.00566357
NYDRO00565	maker-nt_contig00-augustus-gene-53.36-mRNA-1	9.9268	2.38362	2.21329	1.07696	0.281499	0.458225
NYDRO00566	maker-nt_contig00-snap-gene-53.53-mRNA-1	4.84787	-5.54041	2.9464	-1.8804	0.0600535	0.15413
NYDRO00567	maker-nt_contig00-snap-gene-53.56-mRNA-1	0	NA	NA	NA	NA	NA
NYDRO00568	augustus_masked-nt_contig00-processed-gene-53.4-mRNA-1	68.6874	-0.654442	0.543757	-1.20356	0.228761	0.398029
NYDRO00569	maker-nt_contig00-snap-gene-53.69-mRNA-1	44884.5	0.0435281	0.264128	0.164799	0.869102	0.929112
NYDRO00570	maker-nt_contig00-snap-gene-53.58-mRNA-1	30.7924	-0.0343842	0.960038	-0.0358155	0.971429	0.985574
NYDRO00571	maker-nt_contig00-snap-gene-53.59-mRNA-1	7.74273	-0.0500464	1.42719	-0.0350663	0.972027	0.985909
NYDRO00572	augustus_masked-nt_contig00-processed-gene-53.6-mRNA-1	409.812	-0.573874	0.428505	-1.33925	0.18049	0.34139
NYDRO00573	snap_masked-nt_contig00-processed-gene-54.1-mRNA-1	337.583	-0.375201	0.390785	-0.96012	0.336995	0.520583
NYDRO00574	maker-nt_contig00-snap-gene-53.61-mRNA-1	1.48082	4.29169	4.35861	0.984646	0.324798	NA
NYDRO00575	maker-nt_contig00-snap-gene-54.47-mRNA-1	9872.98	0.298442	0.473775	0.629923	0.528745	0.695857
NYDRO00576	augustus_masked-nt_contig00-processed-gene-54.37-mRNA-1	14.1424	-0.718029	2.77671	-0.25859	0.795952	0.887695
NYDRO00577	snap_masked-nt_contig00-processed-gene-54.2-mRNA-1	0	NA	NA	NA	NA	NA
NYDRO00578	snap_masked-nt_contig00-processed-gene-54.3-mRNA-1	0	NA	NA	NA	NA	NA
NYDRO00579	maker-nt_contig00-augustus-gene-54.21-mRNA-1	8062.39	-1.73098	0.207841	-8.32838	8.19564e-17	2.80014e-15
NYDRO00580	augustus_masked-nt_contig00-processed-gene-54.34-mRNA-1	281.374	-2.69363	0.458454	-5.87547	4.21648e-09	6.07784e-08
NYDRO00581	maker-nt_contig00-augustus-gene-54.29-mRNA-1	4671.27	0.751286	0.290268	2.58825	0.0096466	0.035419
NYDRO00582	augustus_masked-nt_contig00-processed-gene-54.39-mRNA-1	1945.27	-0.525347	0.327076	-1.60619	0.108232	0.240542
NYDRO00583	maker-nt_contig00-snap-gene-54.44-mRNA-1	937.049	0.212555	0.569874	0.372987	0.709158	0.828657
NYDRO00584	maker-nt_contig00-augustus-gene-54.26-mRNA-1	652.534	-1.15348	0.790584	-1.45903	0.144557	0.29477
NYDRO00585	augustus_masked-nt_contig00-processed-gene-55.45-mRNA-1	48.9401	9.33736	1.68961	5.52635	3.26962e-08	4.14365e-07
NYDRO00586	augustus_masked-nt_contig00-processed-gene-55.46-mRNA-1	2926.12	-0.317017	0.492912	-0.643152	0.520126	0.689087
NYDRO00587	maker-nt_contig00-augustus-gene-55.21-mRNA-1	17341.3	-0.201248	0.169936	-1.18426	0.23631	0.407019
NYDRO00588	augustus_masked-nt_contig00-processed-gene-55.47-mRNA-1	8711.92	-0.801789	0.208629	-3.84314	0.00012147	0.000780861
NYDRO00589	maker-nt_contig00-snap-gene-55.0-mRNA-1	0	NA	NA	NA	NA	NA
NYDRO00590	augustus_masked-nt_contig00-processed-gene-55.48-mRNA-1	2682.56	-1.2602	0.229014	-5.50271	3.73997e-08	4.70203e-07
NYDRO00591	augustus_masked-nt_contig00-processed-gene-55.51-mRNA-1	1406.15	1.40098	0.275649	5.08247	3.7256e-07	3.9166e-06
NYDRO00592	maker-nt_contig00-augustus-gene-55.25-mRNA-1	0.259271	-1.0808	4.56209	-0.23691	0.812727	NA
NYDRO00593	maker-nt_contig00-augustus-gene-55.27-mRNA-1	97942	0.631335	0.290515	2.17315	0.0297687	0.0890278
NYDRO00594	augustus_masked-nt_contig00-processed-gene-56.2-mRNA-1	219.022	3.26577	0.866263	3.76995	0.000163279	0.00102057
NYDRO00595	maker-nt_contig00-augustus-gene-56.31-mRNA-1	1404.89	-1.04819	0.285308	-3.67389	0.000238884	0.00142446
NYDRO00596	maker-nt_contig00-snap-gene-56.55-mRNA-1	0	NA	NA	NA	NA	NA
NYDRO00597	maker-nt_contig00-snap-gene-56.53-mRNA-1	10.3904	7.10147	2.80407	2.53256	0.0113234	0.0403795
NYDRO00598	maker-nt_contig00-augustus-gene-56.24-mRNA-1	10.3219	-1.28096	2.01365	-0.636136	0.524688	0.693022
NYDRO00599	maker-nt_contig00-snap-gene-56.58-mRNA-1	3143.65	-2.12202	0.570602	-3.71892	0.000200076	0.00122482
NYDRO00600	augustus_masked-nt_contig00-processed-gene-56.6-mRNA-1	39.042	-2.19147	1.27287	-1.72167	0.0851291	0.201452
NYDRO00601	maker-nt_contig00-augustus-gene-56.41-mRNA-1	0.555309	2.87795	4.40911	0.652728	0.513932	NA
NYDRO00602	maker-nt_contig00-snap-gene-56.44-mRNA-1	35874.3	-0.207547	0.297274	-0.698168	0.485072	0.660052
NYDRO00603	augustus_masked-nt_contig00-processed-gene-56.8-mRNA-1	2767.38	0.473106	0.19533	2.42208	0.0154318	0.0523709
NYDRO00604	augustus_masked-nt_contig00-processed-gene-57.9-mRNA-1	264.177	-0.94388	0.472552	-1.99741	0.0457809	0.125146
NYDRO00605	augustus_masked-nt_contig00-processed-gene-57.10-mRNA-1	16421.3	-2.42165	0.262367	-9.23002	2.70593e-20	1.30561e-18
NYDRO00606	maker-nt_contig00-snap-gene-57.0-mRNA-1	15.1903	-1.43094	2.90949	-0.491819	0.622848	0.769117
NYDRO00607	maker-nt_contig00-snap-gene-57.3-mRNA-1	0	NA	NA	NA	NA	NA
NYDRO00608	maker-nt_contig00-augustus-gene-57.17-mRNA-1	217.159	-0.695194	0.378158	-1.83837	0.0660078	0.165612
NYDRO00609	maker-nt_contig00-snap-gene-57.5-mRNA-1	0	NA	NA	NA	NA	NA
NYDRO00610	maker-nt_contig00-augustus-gene-57.19-mRNA-1	107.007	-1.24743	0.642698	-1.94092	0.0522675	0.138665
NYDRO00611	maker-nt_contig00-augustus-gene-57.20-mRNA-1	6057.31	-0.383549	0.197762	-1.93945	0.0524471	0.13901
NYDRO00612	maker-nt_contig00-snap-gene-58.15-mRNA-1	12.4168	1.05517	2.81252	0.375168	0.707535	0.827558
NYDRO00613	augustus_masked-nt_contig00-processed-gene-58.0-mRNA-1	570.782	0.148575	0.258811	0.574067	0.565922	0.725064
NYDRO00614	maker-nt_contig00-snap-gene-58.18-mRNA-1	798.279	-1.02757	0.466439	-2.20301	0.0275941	0.083894
NYDRO00615	maker-nt_contig00-snap-gene-58.17-mRNA-1	0	NA	NA	NA	NA	NA
NYDRO00616	maker-nt_contig00-snap-gene-58.14-mRNA-1	0.259271	-1.0808	4.56209	-0.23691	0.812727	NA
NYDRO00617	maker-nt_contig00-snap-gene-58.19-mRNA-1	0	NA	NA	NA	NA	NA
NYDRO00618	maker-nt_contig00-snap-gene-58.11-mRNA-1	31.5409	-4.39848	2.4105	-1.82471	0.0680443	0.169459
NYDRO00619	snap_masked-nt_contig00-processed-gene-58.9-mRNA-1	0	NA	NA	NA	NA	NA
NYDRO00620	maker-nt_contig00-snap-gene-58.13-mRNA-1	4.14834	-5.30581	4.4193	-1.2006	0.229907	0.399281
NYDRO00621	maker-nt_contig00-snap-gene-58.22-mRNA-1	1.29636	-3.61669	4.44561	-0.813542	0.415907	NA
NYDRO00622	maker-nt_contig00-snap-gene-58.21-mRNA-1	5.49799	-0.363134	3.33366	-0.10893	0.913258	0.954033
NYDRO00623	maker-nt_contig00-augustus-gene-59.4-mRNA-1	2578.82	-0.129223	0.286114	-0.451649	0.651522	0.789227
NYDRO00624	augustus_masked-nt_contig00-processed-gene-59.7-mRNA-1	2074.87	0.91624	0.36578	2.50489	0.0122488	0.043198
NYDRO00625	maker-nt_contig00-snap-gene-59.8-mRNA-1	495.627	-0.00304059	0.274262	-0.0110864	0.991154	0.995462
NYDRO00626	augustus_masked-nt_contig00-processed-gene-60.21-mRNA-1	3.30913	-4.98814	4.39763	-1.13428	0.256677	0.430527
NYDRO00627	maker-nt_contig00-augustus-gene-60.3-mRNA-1	0.581061	2.93926	4.40577	0.667139	0.504683	NA
NYDRO00628	augustus_masked-nt_contig00-processed-gene-60.26-mRNA-1	660.251	0.0619587	0.280188	0.221133	0.824989	0.90463
NYDRO00629	augustus_masked-nt_contig00-processed-gene-60.27-mRNA-1	938.596	0.433365	0.419901	1.03206	0.302042	0.481465
NYDRO00630	maker-nt_contig00-snap-gene-60.32-mRNA-1	837.011	0.171027	0.241359	0.708597	0.478575	0.654362
NYDRO00631	augustus_masked-nt_contig00-processed-gene-60.22-mRNA-1	14.7358	1.8735	1.91196	0.979885	0.327143	0.509873
NYDRO00632	maker-nt_contig00-snap-gene-60.41-mRNA-1	2120.88	0.482338	0.522136	0.923779	0.355601	0.54046
NYDRO00633	maker-nt_contig00-snap-gene-60.33-mRNA-1	1687.79	0.263718	0.311733	0.845974	0.397567	0.580117
NYDRO00634	maker-nt_contig00-augustus-gene-60.2-mRNA-1	3003.15	0.0937168	0.254439	0.368327	0.712629	0.831215
NYDRO00635	maker-nt_contig00-augustus-gene-60.8-mRNA-1	4397.04	0.3854	0.465609	0.827733	0.407821	0.590209
NYDRO00636	maker-nt_contig00-augustus-gene-60.10-mRNA-1	1916.04	0.932372	0.367949	2.53397	0.0112779	0.0402399
NYDRO00637	augustus_masked-nt_contig00-processed-gene-60.31-mRNA-1	0	NA	NA	NA	NA	NA
NYDRO00638	maker-nt_contig00-augustus-gene-61.0-mRNA-1	0.925515	3.6141	4.37687	0.825727	0.408959	NA
NYDRO00639	snap_masked-nt_contig00-processed-gene-61.11-mRNA-1	7.21902	6.57641	4.33429	1.5173	0.129192	0.272196
NYDRO00640	maker-nt_contig00-augustus-gene-61.6-mRNA-1	2806.14	1.84093	0.760779	2.41979	0.0155293	0.0526663
NYDRO00641	maker-nt_contig00-snap-gene-61.31-mRNA-1	22.6587	8.22658	1.9812	4.15233	3.29109e-05	0.000241956
NYDRO00642	maker-nt_contig00-snap-gene-61.39-mRNA-1	21.8298	1.41803	1.36174	1.04133	0.297721	0.476561
NYDRO00643	maker-nt_contig00-snap-gene-61.41-mRNA-1	606.924	-0.565259	0.31042	-1.82095	0.0686141	0.17051
NYDRO00644	augustus_masked-nt_contig00-processed-gene-61.20-mRNA-1	1607.56	0.307586	0.287837	1.06861	0.285244	0.462564
NYDRO00645	maker-nt_contig00-snap-gene-61.32-mRNA-1	304.505	-1.30979	0.955411	-1.37092	0.1704	0.32935
NYDRO00646	snap_masked-nt_contig00-processed-gene-62.13-mRNA-1	29579.3	-0.960113	0.186277	-5.15422	2.54691e-07	2.76367e-06
NYDRO00647	maker-nt_contig00-augustus-gene-62.10-mRNA-1	97.7817	0.212216	0.638951	0.332132	0.73979	0.849955
NYDRO00648	augustus_masked-nt_contig00-processed-gene-62.6-mRNA-1	260.675	0.0344254	0.816543	0.04216	0.966371	0.982577
NYDRO00649	snap_masked-nt_contig00-processed-gene-62.19-mRNA-1	0	NA	NA	NA	NA	NA
NYDRO00650	snap_masked-nt_contig00-processed-gene-62.15-mRNA-1	0	NA	NA	NA	NA	NA
NYDRO00651	augustus_masked-nt_contig00-processed-gene-62.4-mRNA-1	19867.4	-0.359022	0.334192	-1.0743	0.282689	0.45957
NYDRO00652	maker-nt_contig00-snap-gene-62.25-mRNA-1	436.654	1.4522	0.816771	1.77798	0.0754078	0.183707
NYDRO00653	augustus_masked-nt_contig00-processed-gene-62.5-mRNA-1	45.78	2.52899	1.95257	1.29521	0.195248	0.35993
NYDRO00654	augustus_masked-nt_contig00-processed-gene-63.17-mRNA-1	2199.52	0.825031	0.3654	2.25789	0.0239527	0.0749925
NYDRO00655	maker-nt_contig00-augustus-gene-63.1-mRNA-1	10679.2	1.13718	0.617021	1.84301	0.0653275	0.164199
NYDRO00656	maker-nt_contig00-snap-gene-63.30-mRNA-1	1509.52	-0.421999	0.459934	-0.917521	0.35887	0.54326
NYDRO00657	maker-nt_contig00-snap-gene-63.36-mRNA-1	1.69975	-4.02865	4.43616	-0.908138	0.363805	NA
NYDRO00658	maker-nt_contig00-augustus-gene-63.3-mRNA-1	55471.5	0.415637	0.213707	1.94489	0.051788	0.13768
NYDRO00659	maker-nt_contig00-augustus-gene-63.6-mRNA-1	387663	-1.11237	0.286153	-3.88734	0.000101348	0.000664692
NYDRO00660	augustus_masked-nt_contig00-processed-gene-63.23-mRNA-1	1727.12	0.224478	0.28701	0.782126	0.43414	0.615294
NYDRO00661	maker-nt_contig00-snap-gene-63.34-mRNA-1	0	NA	NA	NA	NA	NA
NYDRO00662	augustus_masked-nt_contig00-processed-gene-63.26-mRNA-1	2.66561	4.03004	4.34686	0.927114	0.353867	NA
NYDRO00663	maker-nt_contig00-snap-gene-63.35-mRNA-1	0	NA	NA	NA	NA	NA
NYDRO00664	augustus_masked-nt_contig00-processed-gene-64.10-mRNA-1	75771.8	-0.20858	0.223889	-0.931621	0.351532	0.535914
NYDRO00665	maker-nt_contig00-augustus-gene-64.5-mRNA-1	10832.3	-0.029122	0.272854	-0.106731	0.915002	0.955055
NYDRO00666	maker-nt_contig00-snap-gene-64.22-mRNA-1	0	NA	NA	NA	NA	NA
NYDRO00667	maker-nt_contig00-augustus-gene-64.6-mRNA-1	5.26872	6.12206	3.37356	1.81472	0.0695671	0.172303
NYDRO00668	maker-nt_contig00-snap-gene-64.21-mRNA-1	0	NA	NA	NA	NA	NA
NYDRO00669	maker-nt_contig00-snap-gene-64.20-mRNA-1	34.1855	8.81981	1.75017	5.03941	4.66961e-07	4.83859e-06
NYDRO00670	augustus_masked-nt_contig00-processed-gene-64.11-mRNA-1	11.3438	6.24416	2.35848	2.64754	0.00810793	0.0307335
NYDRO00671	maker-nt_contig00-snap-gene-64.24-mRNA-1	0	NA	NA	NA	NA	NA
NYDRO00672	maker-nt_contig00-snap-gene-64.25-mRNA-1	29.9405	8.6284	1.99669	4.32135	1.55074e-05	0.000121574
NYDRO00673	augustus_masked-nt_contig00-processed-gene-64.15-mRNA-1	0	NA	NA	NA	NA	NA
NYDRO00674	augustus_masked-nt_contig00-processed-gene-64.12-mRNA-1	57.4092	-0.882743	0.690438	-1.27853	0.201064	0.366834
NYDRO00675	maker-nt_contig00-snap-gene-65.2-mRNA-1	5.01656	3.06999	4.17696	0.734983	0.46235	0.64059
NYDRO00676	maker-nt_contig00-snap-gene-65.3-mRNA-1	57.9073	1.56423	1.13126	1.38273	0.166747	0.325147
NYDRO00677	maker-nt_contig00-snap-gene-65.0-mRNA-1	0	NA	NA	NA	NA	NA
NYDRO00678	maker-nt_contig00-snap-gene-65.1-mRNA-1	0	NA	NA	NA	NA	NA
NYDRO00679	maker-nt_contig00-augustus-gene-65.17-mRNA-1	2847.74	-0.954177	0.469951	-2.03038	0.0423182	0.117278
NYDRO00680	augustus_masked-nt_contig00-processed-gene-65.10-mRNA-1	209.05	3.85183	0.969684	3.97225	7.1196e-05	0.000481941
NYDRO00681	maker-nt_contig00-augustus-gene-65.18-mRNA-1	191.28	-3.35676	0.666533	-5.03615	4.74981e-07	4.91968e-06
NYDRO00682	maker-nt_contig00-snap-gene-65.6-mRNA-1	0	NA	NA	NA	NA	NA
NYDRO00683	augustus_masked-nt_contig00-processed-gene-65.8-mRNA-1	7.81236	2.06486	3.95954	0.52149	0.602025	0.753329
NYDRO00684	snap_masked-nt_contig00-processed-gene-65.15-mRNA-1	0	NA	NA	NA	NA	NA
NYDRO00685	maker-nt_contig00-snap-gene-67.0-mRNA-1	0	NA	NA	NA	NA	NA
NYDRO00686	maker-nt_contig00-snap-gene-67.1-mRNA-1	0	NA	NA	NA	NA	NA
NYDRO00687	maker-nt_contig00-snap-gene-67.2-mRNA-1	3.36133	1.76886	4.23526	0.417652	0.676202	0.806566
NYDRO00688	augustus_masked-nt_contig00-processed-gene-67.4-mRNA-1	0	NA	NA	NA	NA	NA
NYDRO00689	augustus_masked-nt_contig00-processed-gene-67.5-mRNA-1	1556.58	0.266725	0.219144	1.21712	0.223557	0.391803
NYDRO00690	maker-nt_contig00-snap-gene-68.0-mRNA-1	0	NA	NA	NA	NA	NA
NYDRO00691	maker-nt_contig00-snap-gene-68.1-mRNA-1	0	NA	NA	NA	NA	NA
NYDRO00692	maker-nt_contig00-snap-gene-68.2-mRNA-1	0	NA	NA	NA	NA	NA
NYDRO00693	maker-nt_contig00-snap-gene-71.64-mRNA-1	0	NA	NA	NA	NA	NA
NYDRO00694	maker-nt_contig00-snap-gene-71.48-mRNA-1	7465.75	-4.41894	0.18247	-24.2174	1.45848e-129	1.22916e-125
NYDRO00695	maker-nt_contig00-snap-gene-71.67-mRNA-1	127.567	-3.14306	0.866603	-3.62687	0.000286881	0.00167472
NYDRO00696	maker-nt_contig00-snap-gene-71.55-mRNA-1	0.185103	1.3141	4.56027	0.288162	0.773223	NA
NYDRO00697	maker-nt_contig00-snap-gene-71.65-mRNA-1	46.1107	7.27277	1.50989	4.81676	1.45911e-06	1.3942e-05
NYDRO00698	maker-nt_contig00-snap-gene-71.53-mRNA-1	1.95321	-4.23098	4.43241	-0.954556	0.339802	NA
NYDRO00699	maker-nt_contig00-snap-gene-71.54-mRNA-1	1.70026	4.49029	4.35469	1.03114	0.302475	NA
NYDRO00700	maker-nt_contig00-snap-gene-71.51-mRNA-1	0	NA	NA	NA	NA	NA
NYDRO00701	maker-nt_contig00-augustus-gene-71.28-mRNA-1	11.2732	1.46008	2.19073	0.666481	0.505103	0.677287
NYDRO00702	maker-nt_contig00-augustus-gene-72.13-mRNA-1	0	NA	NA	NA	NA	NA
NYDRO00703	maker-nt_contig00-augustus-gene-72.14-mRNA-1	0	NA	NA	NA	NA	NA
NYDRO00704	maker-nt_contig00-augustus-gene-72.15-mRNA-1	58.3637	-1.09224	0.747665	-1.46086	0.144053	0.293953
NYDRO00705	maker-nt_contig00-augustus-gene-72.16-mRNA-1	0	NA	NA	NA	NA	NA
NYDRO00706	maker-nt_contig00-augustus-gene-72.17-mRNA-1	0	NA	NA	NA	NA	NA
NYDRO00707	maker-nt_contig00-augustus-gene-72.18-mRNA-1	0	NA	NA	NA	NA	NA
NYDRO00708	maker-nt_contig00-augustus-gene-72.19-mRNA-1	0	NA	NA	NA	NA	NA
NYDRO00709	maker-nt_contig00-augustus-gene-72.20-mRNA-1	62.1115	-9.21468	1.6643	-5.53666	3.08294e-08	3.92675e-07
NYDRO00710	snap_masked-nt_contig00-processed-gene-72.36-mRNA-1	0	NA	NA	NA	NA	NA
NYDRO00711	maker-nt_contig00-augustus-gene-72.22-mRNA-1	77.6047	-2.8927	0.764896	-3.78182	0.000155685	0.000977207
NYDRO00712	maker-nt_contig00-snap-gene-72.45-mRNA-1	0.177564	-1.0808	4.56209	-0.23691	0.812727	NA
NYDRO00713	maker-nt_contig00-snap-gene-72.46-mRNA-1	0	NA	NA	NA	NA	NA
NYDRO00714	maker-nt_contig00-augustus-gene-72.25-mRNA-1	887.151	-1.96213	0.325475	-6.02851	1.65473e-09	2.51724e-08
NYDRO00715	snap_masked-nt_contig00-processed-gene-72.37-mRNA-1	81.1515	-1.60033	1.84811	-0.865926	0.386531	0.569787
NYDRO00716	maker-nt_contig00-snap-gene-72.56-mRNA-1	423.64	-10.524	3.21805	-3.27029	NA	NA
NYDRO00717	augustus_masked-nt_contig00-processed-gene-72.9-mRNA-1	9989.11	-2.37029	0.33014	-7.17964	6.98946e-13	1.61826e-11
NYDRO00718	maker-nt_contig00-augustus-gene-72.31-mRNA-1	2858.9	-2.19064	0.204027	-10.737	6.82183e-27	5.59988e-25
NYDRO00719	maker-nt_contig00-snap-gene-72.61-mRNA-1	5.03212	6.05591	3.55717	1.70246	0.0886701	0.207072
NYDRO00720	maker-nt_contig00-augustus-gene-73.19-mRNA-1	10.1248	-6.59888	3.47737	-1.89766	0.0577403	0.149467
NYDRO00721	maker-nt_contig00-augustus-gene-73.20-mRNA-1	0.942683	3.63956	4.37602	0.831705	0.405575	NA
NYDRO00722	augustus_masked-nt_contig00-processed-gene-73.0-mRNA-1	0.259271	-1.0808	4.56209	-0.23691	0.812727	NA
NYDRO00723	maker-nt_contig00-snap-gene-73.25-mRNA-1	2.51793	5.05622	4.34604	1.16341	0.244664	NA
NYDRO00724	maker-nt_contig00-snap-gene-73.48-mRNA-1	0	NA	NA	NA	NA	NA
NYDRO00725	maker-nt_contig00-snap-gene-73.35-mRNA-1	4583.2	0.702643	0.241652	2.90766	0.00364141	0.0153853
NYDRO00726	augustus_masked-nt_contig00-processed-gene-73.3-mRNA-1	18544	-0.553924	0.351293	-1.57682	0.114838	0.250903
NYDRO00727	maker-nt_contig00-snap-gene-74.0-mRNA-1	0	NA	NA	NA	NA	NA
NYDRO00728	maker-nt_contig00-snap-gene-74.1-mRNA-1	1052.88	3.69685	0.767814	4.81477	1.47366e-06	1.40174e-05
NYDRO00729	maker-nt_contig00-snap-gene-74.5-mRNA-1	0	NA	NA	NA	NA	NA
NYDRO00730	maker-nt_contig00-snap-gene-74.2-mRNA-1	0	NA	NA	NA	NA	NA
NYDRO00731	maker-nt_contig00-snap-gene-74.4-mRNA-1	0	NA	NA	NA	NA	NA
NYDRO00732	maker-nt_contig00-snap-gene-74.3-mRNA-1	0	NA	NA	NA	NA	NA
NYDRO00733	maker-nt_contig00-augustus-gene-75.17-mRNA-1	31613.5	-1.80176	0.288589	-6.24333	4.28363e-10	7.1393e-09
NYDRO00734	maker-nt_contig00-augustus-gene-75.21-mRNA-1	910.824	-1.11675	0.325944	-3.4262	0.000612084	0.00328145
NYDRO00735	maker-nt_contig00-augustus-gene-75.19-mRNA-1	2786.02	0.947902	0.453169	2.09172	0.0364637	0.104324
NYDRO00736	snap_masked-nt_contig00-processed-gene-75.15-mRNA-1	46.4985	-4.00105	1.45985	-2.74072	0.00613039	0.0241312
NYDRO00737	snap_masked-nt_contig00-processed-gene-75.14-mRNA-1	15.3074	2.28577	2.61469	0.874205	0.382007	0.56557
NYDRO00738	maker-nt_contig00-augustus-gene-75.23-mRNA-1	232.404	11.585	1.36617	8.47986	2.25469e-17	8.09735e-16
NYDRO00739	maker-nt_contig00-snap-gene-75.9-mRNA-1	7.2939	1.30885	2.04882	0.638831	0.522933	0.691672
NYDRO00740	maker-nt_contig00-snap-gene-76.12-mRNA-1	0.387374	2.35339	4.44422	0.52954	0.596431	NA
NYDRO00741	maker-nt_contig00-snap-gene-76.11-mRNA-1	938.871	2.85265	0.935949	3.04787	0.0023047	0.0103757
NYDRO00742	maker-nt_contig00-snap-gene-76.17-mRNA-1	0	NA	NA	NA	NA	NA
NYDRO00743	maker-nt_contig00-snap-gene-77.12-mRNA-1	0	NA	NA	NA	NA	NA
NYDRO00744	augustus_masked-nt_contig00-processed-gene-77.71-mRNA-1	1344.34	-1.3538	0.356173	-3.80095	0.000144142	0.000910177
NYDRO00745	maker-nt_contig00-snap-gene-77.0-mRNA-1	4586.29	0.447262	0.334667	1.33644	0.181406	0.342453
NYDRO00746	augustus_masked-nt_contig00-processed-gene-77.78-mRNA-1	224.81	2.9233	0.527116	5.54585	2.92535e-08	3.73921e-07
NYDRO00747	maker-nt_contig00-augustus-gene-77.38-mRNA-1	745.807	2.63472	0.302924	8.6976	3.38967e-18	1.32255e-16
NYDRO00748	maker-nt_contig00-snap-gene-77.18-mRNA-1	1.93687	4.67757	4.35145	1.07495	0.282399	NA
NYDRO00749	snap_masked-nt_contig00-processed-gene-77.67-mRNA-1	0	NA	NA	NA	NA	NA
NYDRO00750	snap_masked-nt_contig00-processed-gene-77.68-mRNA-1	0	NA	NA	NA	NA	NA
NYDRO00751	maker-nt_contig00-snap-gene-77.14-mRNA-1	1.48082	4.29169	4.35861	0.984646	0.324798	NA
NYDRO00752	maker-nt_contig00-augustus-gene-77.60-mRNA-1	262.446	-1.47211	0.696838	-2.11256	0.0346383	0.100111
NYDRO00753	maker-nt_contig00-snap-gene-77.32-mRNA-1	3.19616	-4.93895	4.42274	-1.11672	0.264115	0.439172
NYDRO00754	maker-nt_contig00-snap-gene-77.6-mRNA-1	236.173	1.37687	0.648156	2.12429	0.0336458	0.0979693
NYDRO00755	maker-nt_contig00-snap-gene-77.7-mRNA-1	2029.68	0.0489714	0.208625	0.234734	0.814415	0.898693
NYDRO00756	maker-nt_contig00-snap-gene-77.8-mRNA-1	15.3602	-0.885523	2.82358	-0.313617	0.753812	0.859271
NYDRO00757	maker-nt_contig00-snap-gene-77.9-mRNA-1	3.19616	-4.93895	4.42274	-1.11672	0.264115	0.439172
NYDRO00758	augustus_masked-nt_contig00-processed-gene-78.0-mRNA-1	20.5889	-2.33312	2.58872	-0.901262	0.367449	0.551488
NYDRO00759	maker-nt_contig00-snap-gene-79.13-mRNA-1	0	NA	NA	NA	NA	NA
NYDRO00760	maker-nt_contig00-augustus-gene-79.2-mRNA-1	0	NA	NA	NA	NA	NA
NYDRO00761	maker-nt_contig00-snap-gene-79.11-mRNA-1	0	NA	NA	NA	NA	NA
NYDRO00762	maker-nt_contig00-snap-gene-79.19-mRNA-1	0	NA	NA	NA	NA	NA
NYDRO00763	maker-nt_contig00-snap-gene-80.0-mRNA-1	16.271	-7.28198	1.98469	-3.66908	0.000243428	0.00144753
NYDRO00764	maker-nt_contig00-snap-gene-79.18-mRNA-1	48.8716	-3.30911	1.28167	-2.58186	0.00982682	0.0359138
NYDRO00765	maker-nt_contig00-snap-gene-79.21-mRNA-1	0	NA	NA	NA	NA	NA
NYDRO00766	maker-nt_contig00-snap-gene-79.20-mRNA-1	0	NA	NA	NA	NA	NA
NYDRO00767	maker-nt_contig00-snap-gene-79.22-mRNA-1	0.968434	3.67698	4.3748	0.840492	0.400632	NA
NYDRO00768	maker-nt_contig00-snap-gene-80.2-mRNA-1	13.4232	5.35944	2.1285	2.51793	0.0118045	0.0418412
NYDRO00769	maker-nt_contig00-snap-gene-80.3-mRNA-1	0	NA	NA	NA	NA	NA
NYDRO00770	maker-nt_contig00-snap-gene-80.4-mRNA-1	51.0815	-1.39715	0.855737	-1.63268	0.102536	0.231013
NYDRO00771	maker-nt_contig00-snap-gene-81.0-mRNA-1	16.6396	-3.43959	2.04038	-1.68575	0.0918432	0.212702
NYDRO00772	maker-nt_contig00-augustus-gene-82.0-mRNA-1	6.7253	-6.00819	3.74385	-1.60482	0.108534	0.241025
NYDRO00773	maker-nt_contig00-snap-gene-83.2-mRNA-1	18.747	-6.03251	1.92853	-3.12803	0.00175982	0.00825791
NYDRO00774	maker-nt_contig00-snap-gene-83.3-mRNA-1	523.151	-0.3136	0.39824	-0.787464	0.43101	0.612514
NYDRO00775	maker-nt_contig00-snap-gene-83.4-mRNA-1	1405.7	14.1816	1.22833	11.5454	7.78729e-31	8.0691e-29
NYDRO00776	maker-nt_contig00-snap-gene-83.6-mRNA-1	775.126	4.24316	0.386019	10.9921	4.17186e-28	3.74032e-26
NYDRO00777	maker-nt_contig00-snap-gene-83.8-mRNA-1	2.80256	1.25954	2.68293	0.469465	0.638737	NA
NYDRO00778	maker-nt_contig00-snap-gene-83.12-mRNA-1	0	NA	NA	NA	NA	NA
NYDRO00779	maker-nt_contig00-snap-gene-83.11-mRNA-1	0	NA	NA	NA	NA	NA
NYDRO00780	augustus_masked-nt_contig00-processed-gene-84.37-mRNA-1	11110.3	-0.322099	0.34098	-0.944626	0.34485	0.528895
NYDRO00781	maker-nt_contig00-snap-gene-84.2-mRNA-1	4385.08	-0.507065	0.336473	-1.507	0.131811	0.276195
NYDRO00782	maker-nt_contig00-augustus-gene-84.29-mRNA-1	0	NA	NA	NA	NA	NA
NYDRO00783	augustus_masked-nt_contig00-processed-gene-84.41-mRNA-1	48.0462	9.31091	1.59155	5.85023	4.90884e-09	7.01584e-08
NYDRO00784	maker-nt_contig00-snap-gene-84.3-mRNA-1	4731.86	-0.529363	0.262921	-2.0134	0.0440729	0.121159
NYDRO00785	augustus_masked-nt_contig00-processed-gene-84.40-mRNA-1	283.338	0.19283	0.631922	0.305149	0.760253	0.86381
NYDRO00786	maker-nt_contig00-snap-gene-84.13-mRNA-1	0	NA	NA	NA	NA	NA
NYDRO00787	maker-nt_contig00-snap-gene-84.11-mRNA-1	0	NA	NA	NA	NA	NA
NYDRO00788	maker-nt_contig00-snap-gene-84.14-mRNA-1	0	NA	NA	NA	NA	NA
NYDRO00789	maker-nt_contig00-snap-gene-84.12-mRNA-1	0	NA	NA	NA	NA	NA
NYDRO00790	maker-nt_contig00-snap-gene-85.1-mRNA-1	26984.5	0.483865	0.259211	1.86668	0.0619458	0.157626
NYDRO00791	maker-nt_contig00-snap-gene-85.2-mRNA-1	0	NA	NA	NA	NA	NA
NYDRO00792	maker-nt_contig00-snap-gene-85.6-mRNA-1	0	NA	NA	NA	NA	NA
NYDRO00793	maker-nt_contig00-snap-gene-85.4-mRNA-1	0	NA	NA	NA	NA	NA
NYDRO00794	maker-nt_contig00-snap-gene-85.5-mRNA-1	0	NA	NA	NA	NA	NA
NYDRO00795	maker-nt_contig00-augustus-gene-86.0-mRNA-1	2088.18	-0.423035	0.215167	-1.96608	0.0492892	0.132655
NYDRO00796	maker-nt_contig00-snap-gene-86.26-mRNA-1	10.1501	7.06805	2.66009	2.65708	0.00788213	0.0299991
NYDRO00797	maker-nt_contig00-snap-gene-86.29-mRNA-1	0	NA	NA	NA	NA	NA
NYDRO00798	maker-nt_contig00-snap-gene-86.28-mRNA-1	0	NA	NA	NA	NA	NA
NYDRO00799	maker-nt_contig00-snap-gene-86.27-mRNA-1	0	NA	NA	NA	NA	NA
NYDRO00800	maker-nt_contig00-snap-gene-86.32-mRNA-1	0	NA	NA	NA	NA	NA
NYDRO00801	maker-nt_contig00-snap-gene-86.30-mRNA-1	0	NA	NA	NA	NA	NA
NYDRO00802	maker-nt_contig00-snap-gene-86.31-mRNA-1	0	NA	NA	NA	NA	NA
NYDRO00803	maker-nt_contig00-snap-gene-86.19-mRNA-1	0	NA	NA	NA	NA	NA
NYDRO00804	augustus_masked-nt_contig00-processed-gene-86.16-mRNA-1	3913.4	-0.0967512	0.228264	-0.423856	0.671671	0.80357
NYDRO00805	maker-nt_contig00-snap-gene-86.20-mRNA-1	0.566585	-2.45204	4.49246	-0.545812	0.585195	NA
NYDRO00806	maker-nt_contig00-snap-gene-86.21-mRNA-1	0	NA	NA	NA	NA	NA
NYDRO00807	maker-nt_contig00-snap-gene-86.24-mRNA-1	0	NA	NA	NA	NA	NA
NYDRO00808	snap_masked-nt_contig00-processed-gene-86.11-mRNA-1	2.06188	4.76869	4.35001	1.09625	0.272971	NA
NYDRO00809	maker-nt_contig00-augustus-gene-87.19-mRNA-1	5487.68	-0.298595	0.32335	-0.923443	0.355777	0.540506
NYDRO00810	snap_masked-nt_contig00-processed-gene-87.4-mRNA-1	0	NA	NA	NA	NA	NA
NYDRO00811	maker-nt_contig00-snap-gene-87.49-mRNA-1	0	NA	NA	NA	NA	NA
NYDRO00812	maker-nt_contig00-augustus-gene-87.21-mRNA-1	206.879	2.5333	2.87711	0.880502	0.378587	0.562618
NYDRO00813	maker-nt_contig00-snap-gene-87.35-mRNA-1	0	NA	NA	NA	NA	NA
NYDRO00814	maker-nt_contig00-snap-gene-87.34-mRNA-1	0	NA	NA	NA	NA	NA
NYDRO00815	maker-nt_contig00-snap-gene-87.37-mRNA-1	0	NA	NA	NA	NA	NA
NYDRO00816	maker-nt_contig00-snap-gene-87.36-mRNA-1	0	NA	NA	NA	NA	NA
NYDRO00817	maker-nt_contig00-snap-gene-87.45-mRNA-1	0	NA	NA	NA	NA	NA
NYDRO00818	maker-nt_contig00-snap-gene-87.46-mRNA-1	7.1319	0.251	3.082	0.0814407	0.935091	0.965843
NYDRO00819	maker-nt_contig00-snap-gene-87.44-mRNA-1	16.0599	7.72996	2.22718	3.47074	0.000519028	0.00282754
NYDRO00820	maker-nt_contig00-snap-gene-87.52-mRNA-1	62494.8	-0.585986	0.226318	-2.58922	0.00961949	0.0353451
NYDRO00821	maker-nt_contig00-augustus-gene-88.33-mRNA-1	22278.5	0.372611	0.364581	1.02202	0.30677	0.487119
NYDRO00822	augustus_masked-nt_contig00-processed-gene-88.42-mRNA-1	0	NA	NA	NA	NA	NA
NYDRO00823	maker-nt_contig00-snap-gene-88.9-mRNA-1	21.3582	8.14114	2.06228	3.94764	7.89243e-05	0.000527035
NYDRO00824	maker-nt_contig00-snap-gene-88.10-mRNA-1	0	NA	NA	NA	NA	NA
NYDRO00825	maker-nt_contig00-snap-gene-88.5-mRNA-1	0	NA	NA	NA	NA	NA
NYDRO00826	maker-nt_contig00-snap-gene-88.6-mRNA-1	0	NA	NA	NA	NA	NA
NYDRO00827	maker-nt_contig00-snap-gene-88.4-mRNA-1	0	NA	NA	NA	NA	NA
NYDRO00828	maker-nt_contig00-snap-gene-88.11-mRNA-1	0	NA	NA	NA	NA	NA
NYDRO00829	maker-nt_contig00-snap-gene-88.7-mRNA-1	886.191	1.08956	0.327756	3.32429	0.00088644	0.00451963
NYDRO00830	maker-nt_contig00-augustus-gene-88.38-mRNA-1	88547.4	-0.81063	0.358735	-2.25969	0.0238403	0.0747279
NYDRO00831	maker-nt_contig00-snap-gene-88.16-mRNA-1	0	NA	NA	NA	NA	NA
NYDRO00832	maker-nt_contig00-snap-gene-88.17-mRNA-1	0	NA	NA	NA	NA	NA
NYDRO00833	maker-nt_contig00-snap-gene-88.14-mRNA-1	0	NA	NA	NA	NA	NA
NYDRO00834	maker-nt_contig00-snap-gene-88.15-mRNA-1	0	NA	NA	NA	NA	NA
NYDRO00835	maker-nt_contig00-snap-gene-89.0-mRNA-1	1.70885	4.4974	4.35456	1.0328	0.301696	NA
NYDRO00836	maker-nt_contig00-augustus-gene-89.11-mRNA-1	789.921	3.48805	0.565615	6.16682	6.96768e-10	1.12998e-08
NYDRO00837	snap_masked-nt_contig00-processed-gene-89.22-mRNA-1	0	NA	NA	NA	NA	NA
NYDRO00838	maker-nt_contig00-snap-gene-89.2-mRNA-1	0.740412	3.29248	4.38899	0.750168	0.453153	NA
NYDRO00839	maker-nt_contig00-snap-gene-89.1-mRNA-1	9.13013	6.91538	2.91512	2.37225	0.0176802	0.0585857
NYDRO00840	maker-nt_contig00-snap-gene-89.7-mRNA-1	17205	-0.83352	0.172485	-4.83242	1.34881e-06	1.30061e-05
NYDRO00841	maker-nt_contig00-augustus-gene-89.17-mRNA-1	0	NA	NA	NA	NA	NA
NYDRO00842	maker-nt_contig00-snap-gene-90.1-mRNA-1	0.555309	2.87795	4.40911	0.652728	0.513932	NA
NYDRO00843	maker-nt_contig00-snap-gene-90.6-mRNA-1	2.27274	4.90889	4.34798	1.129	0.258896	NA
NYDRO00844	maker-nt_contig00-snap-gene-90.5-mRNA-1	0	NA	NA	NA	NA	NA
NYDRO00845	maker-nt_contig00-snap-gene-90.12-mRNA-1	0	NA	NA	NA	NA	NA
NYDRO00846	maker-nt_contig00-snap-gene-90.13-mRNA-1	0	NA	NA	NA	NA	NA
NYDRO00847	maker-nt_contig00-snap-gene-90.11-mRNA-1	17.7897	7.87735	2.23515	3.52431	0.000424589	0.00236973
NYDRO00848	maker-nt_contig00-snap-gene-90.14-mRNA-1	2855.45	-0.249386	0.343346	-0.72634	0.46763	0.645215
NYDRO00849	maker-nt_contig00-augustus-gene-90.21-mRNA-1	32893.6	-0.343376	0.22621	-1.51795	0.129027	0.271984
NYDRO00851	maker-nt_contig00-snap-gene-91.3-mRNA-1	0	NA	NA	NA	NA	NA
NYDRO00850	maker-nt_contig00-snap-gene-90.10-mRNA-1	0	NA	NA	NA	NA	NA
NYDRO00852	snap_masked-nt_contig00-processed-gene-91.40-mRNA-1	85.0182	8.20649	1.31462	6.24247	4.30715e-10	7.16904e-09
NYDRO00853	maker-nt_contig00-snap-gene-91.1-mRNA-1	0	NA	NA	NA	NA	NA
NYDRO00854	maker-nt_contig00-snap-gene-91.18-mRNA-1	8.52812	0.40945	2.12894	0.192326	0.847487	0.916742
NYDRO00855	maker-nt_contig00-snap-gene-91.4-mRNA-1	0	NA	NA	NA	NA	NA
NYDRO00856	maker-nt_contig00-augustus-gene-91.66-mRNA-1	3083.42	-0.25256	0.197023	-1.28188	0.199884	0.365203
NYDRO00857	maker-nt_contig00-snap-gene-91.7-mRNA-1	0	NA	NA	NA	NA	NA
NYDRO00858	maker-nt_contig00-snap-gene-91.8-mRNA-1	4.43342	0.202701	2.69452	0.075227	0.940034	0.96818
NYDRO00859	maker-nt_contig00-snap-gene-91.22-mRNA-1	0	NA	NA	NA	NA	NA
NYDRO00860	augustus_masked-nt_contig00-processed-gene-91.36-mRNA-1	0.370206	2.29394	4.44904	0.515603	0.606131	NA
NYDRO00861	maker-nt_contig00-snap-gene-91.21-mRNA-1	0	NA	NA	NA	NA	NA
NYDRO00862	maker-nt_contig00-snap-gene-91.11-mRNA-1	0	NA	NA	NA	NA	NA
NYDRO00863	maker-nt_contig00-snap-gene-91.12-mRNA-1	3.37372	-5.01674	4.42193	-1.13451	0.256579	0.430458
NYDRO00864	maker-nt_contig00-augustus-gene-91.60-mRNA-1	6190.09	0.611753	0.364712	1.67736	0.0934722	0.21541
NYDRO00865	maker-nt_contig00-augustus-gene-91.61-mRNA-1	3400.23	-0.506506	0.228334	-2.21827	0.0265368	0.0812951
NYDRO00866	maker-nt_contig00-snap-gene-91.26-mRNA-1	0	NA	NA	NA	NA	NA
NYDRO00867	maker-nt_contig00-snap-gene-91.24-mRNA-1	0	NA	NA	NA	NA	NA
NYDRO00868	maker-nt_contig00-snap-gene-91.25-mRNA-1	0	NA	NA	NA	NA	NA
NYDRO00869	snap_masked-nt_contig00-processed-gene-91.56-mRNA-1	18.6317	0.0800814	1.85475	0.0431765	0.965561	0.982267
NYDRO00870	maker-nt_contig00-snap-gene-92.18-mRNA-1	0	NA	NA	NA	NA	NA
NYDRO00871	maker-nt_contig00-snap-gene-92.19-mRNA-1	3566.72	0.472382	0.236554	1.99694	0.0458322	0.125219
NYDRO00872	augustus_masked-nt_contig00-processed-gene-92.4-mRNA-1	2829.61	0.275684	0.474491	0.581009	0.561234	0.721616
NYDRO00873	maker-nt_contig00-snap-gene-92.23-mRNA-1	61.2612	0.432844	0.844586	0.512493	0.608306	0.758485
NYDRO00874	maker-nt_contig00-snap-gene-92.21-mRNA-1	2.28991	4.91957	4.34783	1.1315	0.257845	NA
NYDRO00875	maker-nt_contig00-snap-gene-92.22-mRNA-1	22.4956	8.21625	2.06679	3.97536	7.02717e-05	0.000477217
NYDRO00876	maker-nt_contig00-snap-gene-93.21-mRNA-1	22868.5	-0.0542462	0.158973	-0.341229	0.732931	0.845032
NYDRO00877	augustus_masked-nt_contig00-processed-gene-93.1-mRNA-1	2601.61	0.111299	0.454494	0.244885	0.806545	0.894146
NYDRO00878	maker-nt_contig00-augustus-gene-93.19-mRNA-1	17106.4	0.325627	0.170369	1.9113	0.055966	0.146403
NYDRO00879	maker-nt_contig00-snap-gene-93.26-mRNA-1	6.61824	2.48764	2.30958	1.07709	0.281438	0.458155
NYDRO00880	maker-nt_contig00-snap-gene-93.28-mRNA-1	19.8393	6.22491	2.35388	2.64454	0.00818026	0.0309706
NYDRO00881	maker-nt_contig00-snap-gene-93.30-mRNA-1	0	NA	NA	NA	NA	NA
NYDRO00882	maker-nt_contig00-snap-gene-93.29-mRNA-1	0	NA	NA	NA	NA	NA
NYDRO00883	maker-nt_contig00-snap-gene-93.23-mRNA-1	0	NA	NA	NA	NA	NA
NYDRO00884	maker-nt_contig00-snap-gene-93.31-mRNA-1	0	NA	NA	NA	NA	NA
NYDRO00885	maker-nt_contig00-augustus-gene-94.26-mRNA-1	8730.93	-0.13738	0.712609	-0.192785	0.847128	0.916572
NYDRO00886	maker-nt_contig00-snap-gene-94.43-mRNA-1	29927.6	0.283701	0.619406	0.458021	0.646937	0.786182
NYDRO00887	maker-nt_contig00-snap-gene-94.45-mRNA-1	8099.9	0.0523843	0.235395	0.222538	0.823895	0.904108
NYDRO00888	maker-nt_contig00-snap-gene-94.54-mRNA-1	0	NA	NA	NA	NA	NA
NYDRO00889	maker-nt_contig00-snap-gene-94.53-mRNA-1	5.28263	-2.44254	2.47738	-0.985937	0.324164	0.506479
NYDRO00890	maker-nt_contig00-snap-gene-94.46-mRNA-1	5.20484	5.09202	3.09453	1.64549	0.0998687	0.22672
NYDRO00891	maker-nt_contig00-snap-gene-94.55-mRNA-1	0	NA	NA	NA	NA	NA
NYDRO00892	maker-nt_contig00-augustus-gene-94.35-mRNA-1	0	NA	NA	NA	NA	NA
NYDRO00893	maker-nt_contig00-snap-gene-94.58-mRNA-1	0	NA	NA	NA	NA	NA
NYDRO00894	maker-nt_contig00-snap-gene-94.47-mRNA-1	2.22124	4.87638	4.34843	1.12141	0.262113	NA
NYDRO00895	maker-nt_contig00-snap-gene-94.48-mRNA-1	0	NA	NA	NA	NA	NA
NYDRO00896	maker-nt_contig00-augustus-gene-94.36-mRNA-1	30542.7	-0.0513364	0.184809	-0.27778	0.781181	0.877371
NYDRO00897	maker-nt_contig00-snap-gene-94.70-mRNA-1	840.371	1.518	0.303132	5.00771	5.50801e-07	5.63345e-06
NYDRO00898	maker-nt_contig00-augustus-gene-94.33-mRNA-1	15683.1	-0.133156	0.16569	-0.803644	0.421603	0.603452
NYDRO00899	maker-nt_contig00-augustus-gene-94.39-mRNA-1	568.396	0.300046	0.349862	0.857613	0.391106	0.574003
NYDRO00900	augustus_masked-nt_contig00-processed-gene-94.4-mRNA-1	13.0766	0.745258	2.02002	0.368935	0.712176	0.830827
NYDRO00901	maker-nt_contig00-augustus-gene-95.42-mRNA-1	30586.5	0.20441	0.238485	0.857121	0.391378	0.574281
NYDRO00902	maker-nt_contig00-snap-gene-95.3-mRNA-1	9043.5	-0.00025711	0.24459	-0.00105119	0.999161	0.999478
NYDRO00903	maker-nt_contig00-snap-gene-95.5-mRNA-1	0	NA	NA	NA	NA	NA
NYDRO00904	augustus_masked-nt_contig00-processed-gene-95.24-mRNA-1	0	NA	NA	NA	NA	NA
NYDRO00905	maker-nt_contig00-snap-gene-95.16-mRNA-1	395.435	-0.703122	0.359934	-1.95348	0.0507631	0.135541
NYDRO00906	maker-nt_contig00-snap-gene-95.11-mRNA-1	6.19798	6.35604	4.33533	1.4661	0.14262	0.29169
NYDRO00907	maker-nt_contig00-augustus-gene-95.60-mRNA-1	2.9053	5.26273	4.34364	1.21159	0.225668	NA
NYDRO00908	maker-nt_contig00-snap-gene-95.20-mRNA-1	5.55309	6.19795	4.33618	1.42936	0.152901	0.306623
NYDRO00909	maker-nt_contig00-snap-gene-95.19-mRNA-1	20.8077	8.1036	2.03325	3.98554	6.73272e-05	0.000459566
NYDRO00910	snap_masked-nt_contig00-processed-gene-95.34-mRNA-1	2.60003	5.10339	4.34546	1.17442	0.240228	NA
NYDRO00911	maker-nt_contig00-augustus-gene-95.63-mRNA-1	5967.22	-0.394334	0.309912	-1.27241	0.203229	0.36857
NYDRO00912	maker-nt_contig00-snap-gene-96.3-mRNA-1	0	NA	NA	NA	NA	NA
NYDRO00913	maker-nt_contig00-snap-gene-96.0-mRNA-1	0	NA	NA	NA	NA	NA
NYDRO00914	maker-nt_contig00-augustus-gene-96.14-mRNA-1	3171.64	0.00711051	0.307566	0.0231187	0.981556	0.990844
NYDRO00915	maker-nt_contig00-snap-gene-96.2-mRNA-1	0	NA	NA	NA	NA	NA
NYDRO00916	maker-nt_contig00-snap-gene-97.30-mRNA-1	0	NA	NA	NA	NA	NA
NYDRO00917	maker-nt_contig00-snap-gene-97.31-mRNA-1	0	NA	NA	NA	NA	NA
NYDRO00918	augustus_masked-nt_contig00-processed-gene-97.19-mRNA-1	6.04347	6.31992	3.19138	1.98031	0.0476686	0.129203
NYDRO00919	maker-nt_contig00-snap-gene-97.36-mRNA-1	14876.6	-0.254261	0.371345	-0.684702	0.493532	0.666878
NYDRO00920	maker-nt_contig00-snap-gene-97.34-mRNA-1	0	NA	NA	NA	NA	NA
NYDRO00921	maker-nt_contig00-snap-gene-97.32-mRNA-1	0	NA	NA	NA	NA	NA
NYDRO00922	maker-nt_contig00-snap-gene-97.27-mRNA-1	85.3688	-0.35602	0.659801	-0.539587	0.589482	0.744078
NYDRO00923	maker-nt_contig00-augustus-gene-97.6-mRNA-1	15270.5	1.18124	0.340215	3.47203	0.000516538	0.00281579
NYDRO00924	maker-nt_contig00-snap-gene-97.29-mRNA-1	79.7789	0.491545	1.68253	0.292145	0.770175	0.870397
NYDRO00925	maker-nt_contig00-snap-gene-98.0-mRNA-1	0	NA	NA	NA	NA	NA
NYDRO00926	maker-nt_contig00-snap-gene-98.2-mRNA-1	0	NA	NA	NA	NA	NA
NYDRO00927	maker-nt_contig00-snap-gene-98.1-mRNA-1	0	NA	NA	NA	NA	NA
NYDRO00928	maker-nt_contig00-augustus-gene-98.26-mRNA-1	88.0214	0.208363	3.96319	0.0525745	0.958071	0.978018
NYDRO00929	maker-nt_contig00-snap-gene-98.17-mRNA-1	1.31289	4.1176	4.36253	0.943857	0.345243	NA
NYDRO00930	maker-nt_contig00-snap-gene-98.11-mRNA-1	1.5495	4.35549	4.35729	0.999587	0.31751	NA
NYDRO00931	maker-nt_contig00-augustus-gene-98.28-mRNA-1	6355.76	0.401891	0.308699	1.30189	0.192955	0.35677
NYDRO00932	maker-nt_contig00-snap-gene-98.16-mRNA-1	0.188862	-1.0808	4.56209	-0.23691	0.812727	NA
NYDRO00933	maker-nt_contig00-snap-gene-98.15-mRNA-1	0	NA	NA	NA	NA	NA
NYDRO00934	maker-nt_contig00-augustus-gene-99.6-mRNA-1	61716.3	-0.226725	0.257833	-0.879347	0.379213	0.563217
NYDRO00935	maker-nt_contig00-augustus-gene-99.8-mRNA-1	3193.58	-1.20918	0.239523	-5.04828	4.458e-07	4.63071e-06
NYDRO00936	maker-nt_contig00-snap-gene-100.10-mRNA-1	10126.5	0.0979082	0.204888	0.477862	0.632749	0.77629
NYDRO00937	maker-nt_contig00-snap-gene-100.11-mRNA-1	2305.67	-0.20353	0.299098	-0.680478	0.496202	0.669234
NYDRO00938	maker-nt_contig00-snap-gene-100.12-mRNA-1	17937.4	0.305756	0.261862	1.16762	0.242959	0.414882
NYDRO00939	snap_masked-nt_contig00-processed-gene-100.40-mRNA-1	0	NA	NA	NA	NA	NA
NYDRO00940	maker-nt_contig00-augustus-gene-100.29-mRNA-1	15618.4	0.135014	0.168494	0.8013	0.422958	0.604776
NYDRO00941	maker-nt_contig00-snap-gene-100.3-mRNA-1	0.777813	-2.8695	4.47129	-0.641762	0.521027	NA
NYDRO00942	maker-nt_contig00-snap-gene-100.4-mRNA-1	0	NA	NA	NA	NA	NA
NYDRO00943	maker-nt_contig00-snap-gene-100.2-mRNA-1	0	NA	NA	NA	NA	NA
NYDRO00944	maker-nt_contig00-augustus-gene-100.31-mRNA-1	25449.5	0.402947	0.178911	2.25222	0.0243082	0.0757993
NYDRO00945	maker-nt_contig00-snap-gene-100.15-mRNA-1	0	NA	NA	NA	NA	NA
NYDRO00946	maker-nt_contig00-snap-gene-100.13-mRNA-1	0	NA	NA	NA	NA	NA
NYDRO00947	maker-nt_contig00-snap-gene-100.14-mRNA-1	0	NA	NA	NA	NA	NA
NYDRO00948	maker-nt_contig00-augustus-gene-100.33-mRNA-1	1852.31	-5.92636	0.2494	-23.7625	8.1627e-125	4.12755e-121
NYDRO00949	maker-nt_contig00-snap-gene-100.16-mRNA-1	0	NA	NA	NA	NA	NA
NYDRO00950	snap_masked-nt_contig00-processed-gene-100.51-mRNA-1	31.2234	-4.72453	1.3582	-3.47853	0.000504178	0.00275551
NYDRO00951	snap_masked-nt_contig00-processed-gene-100.52-mRNA-1	26.7191	-7.99652	1.86839	-4.2799	1.86979e-05	0.000143996
NYDRO00952	maker-nt_contig00-snap-gene-100.18-mRNA-1	759.247	0.88954	0.344243	2.58405	0.00976486	0.0357649
NYDRO00953	maker-nt_contig00-snap-gene-101.54-mRNA-1	4.32497	3.93425	2.91332	1.35044	0.176876	0.337251
NYDRO00954	maker-nt_contig00-snap-gene-101.50-mRNA-1	114.927	10.5691	1.39849	7.55746	4.11014e-14	1.07797e-12
NYDRO00955	maker-nt_contig00-snap-gene-101.51-mRNA-1	126790	-0.227626	0.260287	-0.87452	0.381835	0.565484
NYDRO00956	augustus_masked-nt_contig00-processed-gene-101.2-mRNA-1	0	NA	NA	NA	NA	NA
NYDRO00957	maker-nt_contig00-augustus-gene-101.9-mRNA-1	76.3122	9.97831	1.48253	6.73061	1.68949e-11	3.36342e-10
NYDRO00958	maker-nt_contig00-augustus-gene-101.17-mRNA-1	1.16212	3.94021	4.36703	0.902264	0.366916	NA
NYDRO00959	maker-nt_contig00-snap-gene-101.53-mRNA-1	3.09899	5.35586	4.34266	1.23331	0.217459	0.385015
NYDRO00960	augustus_masked-nt_contig00-processed-gene-101.1-mRNA-1	5860.72	3.62517	0.403228	8.99036	2.46412e-19	1.09684e-17
NYDRO00961	snap_masked-nt_contig00-processed-gene-101.49-mRNA-1	22.1941	7.22278	1.97733	3.65279	0.000259403	0.00153021
NYDRO00962	maker-nt_contig00-snap-gene-102.0-mRNA-1	2340.84	0.4558	0.213882	2.13108	0.0330822	0.0968523
NYDRO00963	maker-nt_contig00-snap-gene-102.3-mRNA-1	1.25907	-1.89552	4.44846	-0.426106	0.670031	NA
NYDRO00964	maker-nt_contig00-augustus-gene-102.45-mRNA-1	1109.91	-0.0871015	0.266699	-0.326592	0.743977	0.852827
NYDRO00965	maker-nt_contig00-snap-gene-102.19-mRNA-1	0	NA	NA	NA	NA	NA
NYDRO00966	maker-nt_contig00-snap-gene-102.14-mRNA-1	0	NA	NA	NA	NA	NA
NYDRO00967	maker-nt_contig00-snap-gene-102.15-mRNA-1	0	NA	NA	NA	NA	NA
NYDRO00968	maker-nt_contig00-snap-gene-102.17-mRNA-1	0	NA	NA	NA	NA	NA
NYDRO00969	maker-nt_contig00-augustus-gene-102.52-mRNA-1	3924.77	-1.71079	0.380831	-4.49226	7.0471e-06	5.96891e-05
NYDRO00970	maker-nt_contig00-snap-gene-102.7-mRNA-1	395.659	12.3526	1.26905	9.73377	2.16413e-22	1.22681e-20
NYDRO00971	maker-nt_contig00-snap-gene-102.6-mRNA-1	262.869	11.7627	1.28838	9.12987	6.85808e-20	3.20504e-18
NYDRO00972	maker-nt_contig00-snap-gene-102.12-mRNA-1	195.547	11.3358	1.35218	8.38341	5.1417e-17	1.80052e-15
NYDRO00973	maker-nt_contig00-augustus-gene-103.22-mRNA-1	2564.94	-0.159381	0.348685	-0.457094	0.647604	0.786725
NYDRO00974	maker-nt_contig00-snap-gene-103.30-mRNA-1	0	NA	NA	NA	NA	NA
NYDRO00975	maker-nt_contig00-snap-gene-103.31-mRNA-1	0	NA	NA	NA	NA	NA
NYDRO00976	maker-nt_contig00-snap-gene-103.28-mRNA-1	0	NA	NA	NA	NA	NA
NYDRO00977	maker-nt_contig00-snap-gene-103.29-mRNA-1	0	NA	NA	NA	NA	NA
NYDRO00978	augustus_masked-nt_contig00-processed-gene-103.5-mRNA-1	5930.8	1.10102	0.174905	6.295	3.07394e-10	5.21601e-09
NYDRO00979	maker-nt_contig00-augustus-gene-103.24-mRNA-1	4074.88	-0.425293	0.220917	-1.92513	0.0542134	0.142749
NYDRO00980	maker-nt_contig00-snap-gene-103.35-mRNA-1	0.755446	-2.86412	4.47152	-0.640525	0.521832	NA
NYDRO00981	maker-nt_contig00-snap-gene-103.38-mRNA-1	0	NA	NA	NA	NA	NA
NYDRO00982	maker-nt_contig00-snap-gene-103.33-mRNA-1	1.35581	4.16274	4.36147	0.954437	0.339863	NA
NYDRO00983	maker-nt_contig00-snap-gene-103.34-mRNA-1	9.79686	1.95338	1.98338	0.984871	0.324688	0.507046
NYDRO00984	maker-nt_contig00-snap-gene-103.36-mRNA-1	1.01954	-1.51518	4.4621	-0.339568	0.734182	NA
NYDRO00985	maker-nt_contig00-snap-gene-103.37-mRNA-1	0	NA	NA	NA	NA	NA
NYDRO00986	augustus_masked-nt_contig00-processed-gene-103.3-mRNA-1	0	NA	NA	NA	NA	NA
NYDRO00987	maker-nt_contig00-snap-gene-104.22-mRNA-1	0	NA	NA	NA	NA	NA
NYDRO00988	augustus_masked-nt_contig00-processed-gene-104.16-mRNA-1	32756.6	-0.147749	0.253413	-0.583035	0.559869	0.720544
NYDRO00989	maker-nt_contig00-snap-gene-104.21-mRNA-1	21.0239	-2.17487	1.7457	-1.24585	0.21282	0.380344
NYDRO00990	maker-nt_contig00-snap-gene-104.23-mRNA-1	1604.24	-1.94291	0.667289	-2.91164	0.00359534	0.0152288
NYDRO00991	augustus_masked-nt_contig00-processed-gene-104.19-mRNA-1	1014.83	-0.378013	0.521889	-0.724316	0.468872	0.646056
NYDRO00992	snap_masked-nt_contig00-processed-gene-104.3-mRNA-1	0	NA	NA	NA	NA	NA
NYDRO00993	maker-nt_contig00-snap-gene-104.25-mRNA-1	3978.26	-0.403579	0.312914	-1.28974	0.197139	0.361992
NYDRO00994	maker-nt_contig00-augustus-gene-105.11-mRNA-1	12042.2	0.107102	0.421082	0.25435	0.799225	0.889893
NYDRO00995	maker-nt_contig00-augustus-gene-105.8-mRNA-1	43171.7	1.45299	0.217631	6.67638	2.44913e-11	4.70885e-10
NYDRO00996	maker-nt_contig00-snap-gene-105.27-mRNA-1	0	NA	NA	NA	NA	NA
NYDRO00997	augustus_masked-nt_contig00-processed-gene-105.19-mRNA-1	96.8415	-1.14256	0.675237	-1.69208	0.0906306	0.210583
NYDRO00998	maker-nt_contig00-augustus-gene-105.9-mRNA-1	346.909	6.04617	0.548954	11.014	3.27232e-28	2.95479e-26
NYDRO00999	maker-nt_contig00-augustus-gene-105.13-mRNA-1	3291.49	-0.169933	0.209446	-0.811343	0.417169	0.599269
NYDRO01000	maker-nt_contig00-snap-gene-105.30-mRNA-1	6.43554	2.04873	2.12978	0.961942	0.336079	0.519699
NYDRO01001	maker-nt_contig00-snap-gene-105.31-mRNA-1	5.14225	-0.0270088	2.43704	-0.0110826	0.991158	0.995462
NYDRO01002	augustus_masked-nt_contig00-processed-gene-105.21-mRNA-1	604.208	0.0697468	0.341057	0.204502	0.837961	0.912126
NYDRO01003	maker-nt_contig00-augustus-gene-106.39-mRNA-1	2317.13	0.176008	0.252108	0.698147	0.485086	0.660052
NYDRO01004	maker-nt_contig00-augustus-gene-106.40-mRNA-1	9171.3	0.432128	0.15954	2.70858	0.00675716	0.026251
NYDRO01005	maker-nt_contig00-snap-gene-106.2-mRNA-1	0	NA	NA	NA	NA	NA
NYDRO01006	maker-nt_contig00-snap-gene-106.3-mRNA-1	0	NA	NA	NA	NA	NA
NYDRO01007	maker-nt_contig00-snap-gene-106.18-mRNA-1	0	NA	NA	NA	NA	NA
NYDRO01008	maker-nt_contig00-snap-gene-106.21-mRNA-1	3.87374	5.67786	4.33973	1.30834	0.190757	0.353948
NYDRO01009	maker-nt_contig00-snap-gene-106.17-mRNA-1	0	NA	NA	NA	NA	NA
NYDRO01010	maker-nt_contig00-snap-gene-106.20-mRNA-1	0	NA	NA	NA	NA	NA
NYDRO01011	maker-nt_contig00-snap-gene-106.19-mRNA-1	0	NA	NA	NA	NA	NA
NYDRO01012	maker-nt_contig00-augustus-gene-106.45-mRNA-1	23020.6	-0.0758354	0.257683	-0.294297	0.768531	0.869308
NYDRO01013	maker-nt_contig00-snap-gene-106.15-mRNA-1	0	NA	NA	NA	NA	NA
NYDRO01014	maker-nt_contig00-snap-gene-106.16-mRNA-1	0	NA	NA	NA	NA	NA
NYDRO01015	maker-nt_contig00-snap-gene-107.37-mRNA-1	0	NA	NA	NA	NA	NA
NYDRO01016	maker-nt_contig00-snap-gene-107.34-mRNA-1	0	NA	NA	NA	NA	NA
NYDRO01017	maker-nt_contig00-snap-gene-107.36-mRNA-1	0	NA	NA	NA	NA	NA
NYDRO01018	maker-nt_contig00-snap-gene-107.35-mRNA-1	0	NA	NA	NA	NA	NA
NYDRO01019	maker-nt_contig00-snap-gene-107.39-mRNA-1	1199.86	0.781317	0.378704	2.06313	0.0391	0.110405
NYDRO01020	maker-nt_contig00-snap-gene-107.46-mRNA-1	0	NA	NA	NA	NA	NA
NYDRO01021	maker-nt_contig00-snap-gene-107.48-mRNA-1	0	NA	NA	NA	NA	NA
NYDRO01022	maker-nt_contig00-snap-gene-107.44-mRNA-1	0	NA	NA	NA	NA	NA
NYDRO01023	maker-nt_contig00-snap-gene-107.45-mRNA-1	0	NA	NA	NA	NA	NA
NYDRO01024	maker-nt_contig00-snap-gene-107.47-mRNA-1	0	NA	NA	NA	NA	NA
NYDRO01025	maker-nt_contig00-snap-gene-107.49-mRNA-1	135.003	-0.434154	0.566721	-0.766081	0.443628	0.624363
NYDRO01026	maker-nt_contig00-snap-gene-107.31-mRNA-1	8640	-3.11774	0.252873	-12.3293	6.30149e-35	8.08734e-33
NYDRO01027	maker-nt_contig00-augustus-gene-107.15-mRNA-1	4133.83	0.0812848	0.508771	0.159767	0.873065	0.931694
NYDRO01028	maker-nt_contig00-snap-gene-107.50-mRNA-1	3910.28	-0.132453	0.303244	-0.436788	0.662265	0.796956
NYDRO01029	augustus_masked-nt_contig00-processed-gene-107.26-mRNA-1	34435.9	-0.605211	0.231952	-2.60921	0.00907527	0.0337371
NYDRO01030	maker-nt_contig00-snap-gene-107.52-mRNA-1	16.8872	0.150756	1.20721	0.12488	0.900619	0.947343
NYDRO01031	maker-nt_contig00-snap-gene-108.10-mRNA-1	9834.46	-0.637037	0.197182	-3.2307	0.00123486	0.00604939
NYDRO01032	snap_masked-nt_contig00-processed-gene-108.31-mRNA-1	1152.93	-0.0801594	0.23964	-0.3345	0.738002	0.848707
NYDRO01033	maker-nt_contig00-snap-gene-108.11-mRNA-1	5202.06	-0.317707	0.192077	-1.65406	0.0981159	0.223846
NYDRO01034	maker-nt_contig00-snap-gene-108.13-mRNA-1	4.74775	5.97168	3.49511	1.70858	0.0875288	0.205783
NYDRO01035	maker-nt_contig00-augustus-gene-108.50-mRNA-1	4088.58	0.671039	0.244131	2.74869	0.00598344	0.0235968
NYDRO01036	maker-nt_contig00-augustus-gene-108.37-mRNA-1	4.81268	5.99154	4.33744	1.38135	0.16717	0.325247
NYDRO01037	maker-nt_contig00-augustus-gene-108.52-mRNA-1	1345.04	0.545962	0.252933	2.15852	0.0308872	0.0917247
NYDRO01038	augustus_masked-nt_contig00-processed-gene-109.0-mRNA-1	479.745	0.940154	0.63847	1.47251	0.140883	0.28969
NYDRO01039	maker-nt_contig00-augustus-gene-109.8-mRNA-1	1698.04	-0.313713	0.419598	-0.747651	0.454671	0.634443
NYDRO01040	maker-nt_contig00-augustus-gene-109.9-mRNA-1	11942.9	0.256716	0.19714	1.3022	0.192846	0.356613
NYDRO01041	maker-nt_contig00-augustus-gene-109.12-mRNA-1	3123.77	0.0726362	0.279423	0.25995	0.794902	0.887065
NYDRO01042	maker-nt_contig00-snap-gene-109.14-mRNA-1	7.74373	6.67758	2.90919	2.29534	0.0217138	0.0693694
NYDRO01043	maker-nt_contig00-snap-gene-109.20-mRNA-1	0.581061	2.93926	4.40577	0.667139	0.504683	NA
NYDRO01044	snap_masked-nt_contig00-processed-gene-110.3-mRNA-1	0	NA	NA	NA	NA	NA
NYDRO01045	maker-nt_contig00-snap-gene-109.15-mRNA-1	0	NA	NA	NA	NA	NA
NYDRO01046	maker-nt_contig00-augustus-gene-110.9-mRNA-1	0	NA	NA	NA	NA	NA
NYDRO01047	maker-nt_contig00-snap-gene-110.10-mRNA-1	0	NA	NA	NA	NA	NA
NYDRO01048	maker-nt_contig00-snap-gene-110.14-mRNA-1	0	NA	NA	NA	NA	NA
NYDRO01049	maker-nt_contig00-augustus-gene-110.7-mRNA-1	35143.4	-0.229914	0.383883	-0.598916	0.549229	0.712074
NYDRO01050	maker-nt_contig00-snap-gene-110.16-mRNA-1	0.555309	2.87795	4.40911	0.652728	0.513932	NA
NYDRO01051	maker-nt_contig00-snap-gene-110.17-mRNA-1	0	NA	NA	NA	NA	NA
NYDRO01052	maker-nt_contig00-snap-gene-111.2-mRNA-1	0.185103	1.3141	4.56027	0.288162	0.773223	NA
NYDRO01053	maker-nt_contig00-snap-gene-111.0-mRNA-1	9.88129	-6.56117	3.42718	-1.91445	0.0555623	0.145649
NYDRO01054	maker-nt_contig00-snap-gene-111.1-mRNA-1	0.944308	-3.18418	4.45886	-0.714124	0.475151	NA
NYDRO01055	augustus_masked-nt_contig00-processed-gene-111.7-mRNA-1	185.885	-0.210008	1.07726	-0.194947	0.845435	0.915776
NYDRO01056	maker-nt_contig00-snap-gene-112.13-mRNA-1	5695.7	-0.208366	0.180311	-1.1556	0.247846	0.4205
NYDRO01057	maker-nt_contig00-snap-gene-112.11-mRNA-1	162.887	11.0722	1.32852	8.33425	7.79915e-17	2.67552e-15
NYDRO01058	maker-nt_contig00-snap-gene-112.15-mRNA-1	3.46061	5.51522	4.05326	1.36069	0.173612	0.333342
NYDRO01059	maker-nt_contig00-snap-gene-112.16-mRNA-1	0	NA	NA	NA	NA	NA
NYDRO01060	maker-nt_contig00-snap-gene-113.0-mRNA-1	5263.28	-0.429379	0.168532	-2.54776	0.0108416	0.0390134
NYDRO01061	maker-nt_contig00-augustus-gene-113.45-mRNA-1	16694	0.113626	0.381103	0.29815	0.765589	0.867532
NYDRO01062	augustus_masked-nt_contig00-processed-gene-113.23-mRNA-1	383.537	-0.948271	0.691313	-1.3717	0.170158	0.329123
NYDRO01063	maker-nt_contig00-snap-gene-113.9-mRNA-1	2877.17	0.11986	0.193838	0.618351	0.536344	0.702102
NYDRO01064	maker-nt_contig00-snap-gene-113.1-mRNA-1	828.772	0.0775158	0.40295	0.192371	0.847452	0.916742
NYDRO01065	maker-nt_contig00-augustus-gene-113.49-mRNA-1	8266.38	-0.206196	0.328519	-0.627653	0.530231	0.697225
NYDRO01066	maker-nt_contig00-snap-gene-113.2-mRNA-1	1.35581	4.16274	4.36147	0.954437	0.339863	NA
NYDRO01067	maker-nt_contig00-snap-gene-113.17-mRNA-1	0	NA	NA	NA	NA	NA
NYDRO01068	maker-nt_contig00-snap-gene-113.13-mRNA-1	2.51793	5.05622	4.34604	1.16341	0.244664	NA
NYDRO01069	augustus_masked-nt_contig00-processed-gene-113.25-mRNA-1	10787.2	-0.0578494	0.236952	-0.24414	0.807122	0.894472
NYDRO01070	maker-nt_contig00-augustus-gene-113.43-mRNA-1	4943.72	-0.00229862	0.171651	-0.0133912	0.989316	0.994571
NYDRO01071	snap_masked-nt_contig00-processed-gene-113.34-mRNA-1	758.118	-0.0998331	0.428061	-0.233222	0.815589	0.899282
NYDRO01072	augustus_masked-nt_contig00-processed-gene-114.5-mRNA-1	446.993	-1.36502	0.319947	-4.26638	1.98667e-05	0.000151749
NYDRO01073	augustus_masked-nt_contig00-processed-gene-114.7-mRNA-1	49.8739	-0.960476	0.854794	-1.12363	0.261168	0.435543
NYDRO01074	maker-nt_contig00-snap-gene-114.8-mRNA-1	75.7979	0.456397	1.17067	0.389859	0.696641	0.81998
NYDRO01075	augustus_masked-nt_contig00-processed-gene-115.37-mRNA-1	93.2804	0.987056	0.742594	1.3292	0.183782	0.345598
NYDRO01076	maker-nt_contig00-augustus-gene-115.27-mRNA-1	1230.53	-0.127536	0.250606	-0.508911	0.610814	0.760481
NYDRO01077	snap_masked-nt_contig00-processed-gene-115.15-mRNA-1	35.7417	-2.02557	1.66881	-1.21378	0.224831	0.393139
NYDRO01078	maker-nt_contig00-augustus-gene-115.29-mRNA-1	1401.46	5.3453	0.309943	17.2461	1.19791e-66	7.04341e-64
NYDRO01079	maker-nt_contig00-augustus-gene-115.32-mRNA-1	7061.9	-0.712436	0.354235	-2.0112	0.0443048	0.121704
NYDRO01080	maker-nt_contig00-snap-gene-115.0-mRNA-1	0	NA	NA	NA	NA	NA
NYDRO01081	snap_masked-nt_contig00-processed-gene-115.21-mRNA-1	16.1746	3.60585	2.3461	1.53695	0.124305	0.26482
NYDRO01082	snap_masked-nt_contig00-processed-gene-115.24-mRNA-1	0	NA	NA	NA	NA	NA
NYDRO01083	maker-nt_contig00-snap-gene-115.11-mRNA-1	439.744	1.41599	0.290533	4.87375	1.09502e-06	1.07225e-05
NYDRO01084	maker-nt_contig00-snap-gene-116.0-mRNA-1	53.3831	-0.620703	1.15838	-0.535837	0.592071	0.746154
NYDRO01085	maker-nt_contig00-snap-gene-116.1-mRNA-1	100.681	0.639204	0.988891	0.646385	0.51803	0.687842
NYDRO01086	snap_masked-nt_contig00-processed-gene-116.27-mRNA-1	0	NA	NA	NA	NA	NA
NYDRO01087	augustus_masked-nt_contig00-processed-gene-116.19-mRNA-1	0	NA	NA	NA	NA	NA
NYDRO01088	maker-nt_contig00-snap-gene-116.11-mRNA-1	0.760272	-0.985905	4.48802	-0.219675	0.826125	NA
NYDRO01089	maker-nt_contig00-snap-gene-116.10-mRNA-1	3.68115	-5.13865	4.35162	-1.18086	0.237659	0.408565
NYDRO01090	maker-nt_contig00-snap-gene-116.16-mRNA-1	1918.77	0.265204	0.302321	0.877227	0.380363	0.564262
NYDRO01091	snap_masked-nt_contig00-processed-gene-116.33-mRNA-1	142.022	-1.50197	0.607146	-2.47382	0.0133679	0.0464641
NYDRO01092	maker-nt_contig00-augustus-gene-116.23-mRNA-1	1308.02	-0.404288	0.433728	-0.932124	0.351273	0.535627
NYDRO01093	snap_masked-nt_contig00-processed-gene-117.41-mRNA-1	514.736	0.431377	0.451745	0.954913	0.339622	0.523577
NYDRO01094	maker-nt_contig00-snap-gene-117.0-mRNA-1	8.39831	6.79483	2.95401	2.30021	0.0214366	0.068656
NYDRO01095	maker-nt_contig00-snap-gene-117.7-mRNA-1	3207.21	0.500919	0.326731	1.53312	0.125245	0.266435
NYDRO01096	maker-nt_contig00-augustus-gene-117.61-mRNA-1	413.109	-3.67318	0.494113	-7.43388	1.05455e-13	2.67963e-12
NYDRO01097	maker-nt_contig00-snap-gene-117.1-mRNA-1	0.193687	1.34708	4.55772	0.295559	0.767567	NA
NYDRO01098	maker-nt_contig00-snap-gene-117.18-mRNA-1	0	NA	NA	NA	NA	NA
NYDRO01099	maker-nt_contig00-snap-gene-117.19-mRNA-1	0	NA	NA	NA	NA	NA
NYDRO01100	maker-nt_contig00-augustus-gene-117.68-mRNA-1	5966.48	0.173763	0.290725	0.597687	0.550049	0.712667
NYDRO01101	maker-nt_contig00-snap-gene-117.22-mRNA-1	3316.37	0.419514	0.212914	1.97035	0.0487984	0.131813
NYDRO01102	maker-nt_contig00-snap-gene-117.2-mRNA-1	2390.82	0.104326	0.2651	0.393534	0.693925	0.81827
NYDRO01103	maker-nt_contig00-snap-gene-117.23-mRNA-1	4906.97	-0.546468	0.318182	-1.71747	0.0858931	0.202881
NYDRO01104	maker-nt_contig00-augustus-gene-117.74-mRNA-1	4428.53	0.82694	0.340897	2.42578	0.0152756	0.0519174
NYDRO01105	maker-nt_contig00-snap-gene-117.4-mRNA-1	140.403	-1.43595	0.526544	-2.72712	0.00638888	0.0250047
NYDRO01106	maker-nt_contig00-snap-gene-117.6-mRNA-1	124.558	-1.07451	0.639429	-1.68042	0.0928762	0.214388
NYDRO01107	maker-nt_contig00-snap-gene-117.5-mRNA-1	511.547	-1.74705	0.614578	-2.84268	0.00447366	0.0183676
NYDRO01108	maker-nt_contig00-snap-gene-117.27-mRNA-1	4978.96	0.371549	0.281433	1.32021	0.186766	0.349132
NYDRO01109	maker-nt_contig01-snap-gene-0.7-mRNA-1	8.50224	-1.0546	2.24307	-0.470159	0.638242	0.780114
NYDRO01110	augustus_masked-nt_contig01-processed-gene-0.32-mRNA-1	478.114	-1.83752	0.540032	-3.40261	0.000667459	0.00352967
NYDRO01111	maker-nt_contig01-snap-gene-0.0-mRNA-1	238.089	-0.125446	0.39787	-0.315295	0.752538	0.858723
NYDRO01112	maker-nt_contig01-snap-gene-0.2-mRNA-1	0	NA	NA	NA	NA	NA
NYDRO01113	maker-nt_contig01-snap-gene-0.1-mRNA-1	0	NA	NA	NA	NA	NA
NYDRO01114	maker-nt_contig01-snap-gene-0.3-mRNA-1	0	NA	NA	NA	NA	NA
NYDRO01115	snap_masked-nt_contig01-processed-gene-0.23-mRNA-1	1181	0.0210983	0.400954	0.0526203	0.958034	0.978018
NYDRO01116	maker-nt_contig01-snap-gene-0.5-mRNA-1	0	NA	NA	NA	NA	NA
NYDRO01117	maker-nt_contig01-snap-gene-0.4-mRNA-1	0	NA	NA	NA	NA	NA
NYDRO01118	maker-nt_contig01-snap-gene-0.6-mRNA-1	0	NA	NA	NA	NA	NA
NYDRO01119	maker-nt_contig01-snap-gene-1.5-mRNA-1	17.0449	1.29148	1.94339	0.664548	0.50634	0.678169
NYDRO01120	maker-nt_contig01-snap-gene-1.6-mRNA-1	322.76	-1.51479	0.472696	-3.20458	0.00135259	0.00655881
NYDRO01121	snap_masked-nt_contig01-processed-gene-1.17-mRNA-1	1746.89	0.088143	0.443578	0.198709	0.84249	0.914114
NYDRO01122	maker-nt_contig01-augustus-gene-1.33-mRNA-1	58.2412	-0.657121	0.843984	-0.778594	0.436219	0.61714
NYDRO01123	maker-nt_contig01-snap-gene-1.12-mRNA-1	0	NA	NA	NA	NA	NA
NYDRO01124	maker-nt_contig01-snap-gene-1.0-mRNA-1	0	NA	NA	NA	NA	NA
NYDRO01125	maker-nt_contig01-snap-gene-1.2-mRNA-1	0	NA	NA	NA	NA	NA
NYDRO01126	maker-nt_contig01-snap-gene-1.3-mRNA-1	0	NA	NA	NA	NA	NA
NYDRO01127	augustus_masked-nt_contig01-processed-gene-1.42-mRNA-1	2969.57	0.264684	0.243282	1.08797	0.276608	0.452858
NYDRO01128	maker-nt_contig01-snap-gene-1.14-mRNA-1	0	NA	NA	NA	NA	NA
NYDRO01129	maker-nt_contig01-augustus-gene-2.12-mRNA-1	0	NA	NA	NA	NA	NA
NYDRO01130	maker-nt_contig01-snap-gene-1.13-mRNA-1	0	NA	NA	NA	NA	NA
NYDRO01131	augustus_masked-nt_contig01-processed-gene-2.19-mRNA-1	26915.5	-0.442394	0.205642	-2.15128	0.0314538	0.0930112
NYDRO01132	snap_masked-nt_contig01-processed-gene-2.2-mRNA-1	0.259271	-1.0808	4.56209	-0.23691	0.812727	NA
NYDRO01133	snap_masked-nt_contig01-processed-gene-2.10-mRNA-1	663.984	0.25628	0.379614	0.675107	0.499608	0.672322
NYDRO01134	snap_masked-nt_contig01-processed-gene-2.3-mRNA-1	12517.6	-0.852516	0.333555	-2.55585	0.0105929	0.0382657
NYDRO01135	maker-nt_contig01-snap-gene-2.33-mRNA-1	0	NA	NA	NA	NA	NA
NYDRO01136	maker-nt_contig01-snap-gene-2.32-mRNA-1	0	NA	NA	NA	NA	NA
NYDRO01137	maker-nt_contig01-snap-gene-2.26-mRNA-1	14.2205	3.39227	2.43834	1.39122	0.164158	0.321769
NYDRO01138	maker-nt_contig01-snap-gene-2.30-mRNA-1	0	NA	NA	NA	NA	NA
NYDRO01139	maker-nt_contig01-snap-gene-3.20-mRNA-1	0	NA	NA	NA	NA	NA
NYDRO01140	maker-nt_contig01-snap-gene-3.16-mRNA-1	0	NA	NA	NA	NA	NA
NYDRO01141	maker-nt_contig01-snap-gene-3.15-mRNA-1	0	NA	NA	NA	NA	NA
NYDRO01142	maker-nt_contig01-snap-gene-3.17-mRNA-1	0	NA	NA	NA	NA	NA
NYDRO01143	maker-nt_contig01-snap-gene-3.18-mRNA-1	0	NA	NA	NA	NA	NA
NYDRO01144	snap_masked-nt_contig01-processed-gene-3.10-mRNA-1	5093.5	0.223194	0.31402	0.710763	0.477231	0.653515
NYDRO01145	maker-nt_contig01-snap-gene-4.36-mRNA-1	1.5495	4.35549	4.35729	0.999587	0.31751	NA
NYDRO01146	maker-nt_contig01-snap-gene-4.33-mRNA-1	0	NA	NA	NA	NA	NA
NYDRO01147	maker-nt_contig01-snap-gene-4.34-mRNA-1	10.302	-6.62657	2.35097	-2.81865	0.00482265	0.0196062
NYDRO01148	snap_masked-nt_contig01-processed-gene-4.1-mRNA-1	0.581061	2.93926	4.40577	0.667139	0.504683	NA
NYDRO01149	maker-nt_contig01-snap-gene-4.41-mRNA-1	0	NA	NA	NA	NA	NA
NYDRO01150	maker-nt_contig01-snap-gene-4.22-mRNA-1	19.1847	-0.46159	1.52075	-0.303529	0.761487	0.864783
NYDRO01151	augustus_masked-nt_contig01-processed-gene-4.15-mRNA-1	0.581061	2.93926	4.40577	0.667139	0.504683	NA
NYDRO01152	snap_masked-nt_contig01-processed-gene-4.3-mRNA-1	63.9574	-9.2578	1.60113	-5.78205	7.37967e-09	1.03254e-07
NYDRO01153	maker-nt_contig01-snap-gene-4.24-mRNA-1	6.36698	-5.93034	2.54522	-2.32999	0.0198067	0.0643418
NYDRO01154	maker-nt_contig01-snap-gene-4.43-mRNA-1	13.4664	2.0426	3.62623	0.563285	0.573241	0.73106
NYDRO01155	maker-nt_contig01-augustus-gene-4.13-mRNA-1	0	NA	NA	NA	NA	NA
NYDRO01156	augustus_masked-nt_contig01-processed-gene-4.21-mRNA-1	76.53	-0.962281	0.735805	-1.30779	0.190943	0.354153
NYDRO01157	maker-nt_contig01-snap-gene-5.11-mRNA-1	2883.09	-1.14052	0.208129	-5.47988	4.25626e-08	5.29582e-07
NYDRO01158	maker-nt_contig01-snap-gene-5.12-mRNA-1	3.96509	3.58483	3.44176	1.04157	0.297612	0.476476
NYDRO01159	snap_masked-nt_contig01-processed-gene-5.10-mRNA-1	1.32203	-3.66737	4.4443	-0.825185	0.409266	NA
NYDRO01160	maker-nt_contig01-snap-gene-5.14-mRNA-1	2.6888	-4.68217	4.42572	-1.05795	0.290079	NA
NYDRO01161	maker-nt_contig01-snap-gene-5.15-mRNA-1	0	NA	NA	NA	NA	NA
NYDRO01162	snap_masked-nt_contig01-processed-gene-5.7-mRNA-1	922.23	-3.9212	0.493212	-7.95033	1.86009e-15	5.60533e-14
NYDRO01163	maker-nt_contig01-snap-gene-6.0-mRNA-1	46.3036	-2.05108	0.852069	-2.40718	0.0160763	0.0541943
NYDRO01164	snap_masked-nt_contig01-processed-gene-6.2-mRNA-1	66.5519	3.9807	1.35685	2.93378	0.00334865	0.0143207
NYDRO01165	maker-nt_contig01-snap-gene-8.18-mRNA-1	50.6291	8.41937	1.53576	5.48224	4.1998e-08	5.22815e-07
NYDRO01166	snap_masked-nt_contig01-processed-gene-8.4-mRNA-1	0	NA	NA	NA	NA	NA
NYDRO01167	maker-nt_contig01-snap-gene-8.15-mRNA-1	0	NA	NA	NA	NA	NA
NYDRO01168	maker-nt_contig01-snap-gene-8.17-mRNA-1	0	NA	NA	NA	NA	NA
NYDRO01169	maker-nt_contig01-snap-gene-8.16-mRNA-1	0	NA	NA	NA	NA	NA
NYDRO01170	augustus_masked-nt_contig01-processed-gene-8.13-mRNA-1	0.925515	3.6141	4.37687	0.825727	0.408959	NA
NYDRO01171	maker-nt_contig01-snap-gene-8.19-mRNA-1	0	NA	NA	NA	NA	NA
NYDRO01172	maker-nt_contig01-snap-gene-9.4-mRNA-1	0	NA	NA	NA	NA	NA
NYDRO01173	maker-nt_contig01-snap-gene-9.11-mRNA-1	1.55563	-3.88236	4.43921	-0.87456	0.381813	NA
NYDRO01174	maker-nt_contig01-snap-gene-9.10-mRNA-1	16.4092	-7.29735	2.17485	-3.35533	0.000792693	0.00409348
NYDRO01175	maker-nt_contig01-snap-gene-9.5-mRNA-1	19.3539	-0.896629	0.957139	-0.93678	0.348872	0.533091
NYDRO01176	maker-nt_contig01-snap-gene-9.3-mRNA-1	26.8986	-8.00532	1.89979	-4.21378	2.51129e-05	0.000188183
NYDRO01177	maker-nt_contig01-snap-gene-9.1-mRNA-1	19.2235	-0.213692	1.20743	-0.17698	0.859524	0.923995
NYDRO01178	augustus_masked-nt_contig01-processed-gene-9.98-mRNA-1	10.1807	7.07231	4.28268	1.65137	0.0986623	0.224606
NYDRO01179	snap_masked-nt_contig01-processed-gene-9.80-mRNA-1	6.72995	4.26347	2.62559	1.62381	0.104416	0.234017
NYDRO01180	augustus_masked-nt_contig01-processed-gene-9.96-mRNA-1	360.21	-0.0218569	1.36647	-0.0159952	0.987238	0.993447
NYDRO01181	maker-nt_contig01-snap-gene-9.28-mRNA-1	5081.11	-1.27601	0.183846	-6.94063	3.90366e-12	8.36409e-11
NYDRO01182	maker-nt_contig01-snap-gene-9.30-mRNA-1	0	NA	NA	NA	NA	NA
NYDRO01183	maker-nt_contig01-snap-gene-9.35-mRNA-1	56.1344	1.42195	0.958928	1.48286	0.138112	0.285285
NYDRO01184	maker-nt_contig01-augustus-gene-9.53-mRNA-1	0	NA	NA	NA	NA	NA
NYDRO01185	maker-nt_contig01-snap-gene-9.42-mRNA-1	485.921	0.170218	0.317553	0.536029	0.591939	0.746098
NYDRO01186	maker-nt_contig01-snap-gene-9.41-mRNA-1	493.938	0.381779	0.316826	1.20501	0.2282	0.397299
NYDRO01187	maker-nt_contig01-augustus-gene-9.78-mRNA-1	13303.3	-0.639604	0.350531	-1.82467	0.0680505	0.169459
NYDRO01188	maker-nt_contig01-augustus-gene-10.0-mRNA-1	14374.6	-0.00715153	0.163476	-0.0437467	0.965106	0.982081
NYDRO01189	maker-nt_contig01-snap-gene-10.51-mRNA-1	8696.98	-0.161216	0.369565	-0.436231	0.662669	0.797177
NYDRO01190	maker-nt_contig01-snap-gene-10.62-mRNA-1	58.3535	2.571	1.01715	2.52765	0.0114829	0.0408616
NYDRO01191	snap_masked-nt_contig01-processed-gene-10.27-mRNA-1	5219.75	1.91898	0.167614	11.4488	2.38416e-30	2.39202e-28
NYDRO01192	augustus_masked-nt_contig01-processed-gene-10.45-mRNA-1	1587.2	0.0304526	0.247175	0.123203	0.901947	0.948109
NYDRO01193	snap_masked-nt_contig01-processed-gene-10.28-mRNA-1	371.955	1.76261	0.31838	5.53619	3.09125e-08	3.93535e-07
NYDRO01194	maker-nt_contig01-snap-gene-10.63-mRNA-1	8979.31	-0.138954	0.187374	-0.741588	0.458337	0.637411
NYDRO01195	maker-nt_contig01-augustus-gene-10.17-mRNA-1	20.6604	1.94508	1.14954	1.69205	0.0906366	0.210583
NYDRO01196	maker-nt_contig01-augustus-gene-10.18-mRNA-1	175.137	0.988865	0.589429	1.67767	0.0934125	0.215292
NYDRO01197	maker-nt_contig01-augustus-gene-10.19-mRNA-1	73.4559	1.93769	0.988192	1.96085	0.0498971	0.133837
NYDRO01198	maker-nt_contig01-snap-gene-10.67-mRNA-1	3505.76	0.610993	0.224658	2.71966	0.00653493	0.025517
NYDRO01199	maker-nt_contig01-snap-gene-10.56-mRNA-1	668.343	-0.208747	0.577199	-0.361655	0.71761	0.834444
NYDRO01200	augustus_masked-nt_contig01-processed-gene-10.42-mRNA-1	9469.42	0.259518	0.317386	0.817673	0.413544	0.595592
NYDRO01201	maker-nt_contig01-augustus-gene-10.12-mRNA-1	3798.98	1.53037	0.262399	5.83223	5.46927e-09	7.75979e-08
NYDRO01202	maker-nt_contig01-snap-gene-11.49-mRNA-1	7269.44	0.277259	0.182508	1.51916	0.128721	0.271601
NYDRO01203	augustus_masked-nt_contig01-processed-gene-11.1-mRNA-1	7612.15	-0.808656	0.256464	-3.1531	0.00161544	0.00768019
NYDRO01204	maker-nt_contig01-augustus-gene-11.13-mRNA-1	2140.21	0.1329	0.226709	0.586217	0.55773	0.718439
NYDRO01205	maker-nt_contig01-augustus-gene-11.14-mRNA-1	696.855	-0.451227	0.233341	-1.93377	0.0531419	0.140454
NYDRO01206	maker-nt_contig01-snap-gene-11.70-mRNA-1	11138.3	0.0116414	0.24676	0.047177	0.962372	0.980404
NYDRO01207	maker-nt_contig01-snap-gene-11.55-mRNA-1	9068.06	0.343065	0.208099	1.64856	0.0992373	0.225611
NYDRO01208	snap_masked-nt_contig01-processed-gene-11.41-mRNA-1	18029.2	1.21457	0.427962	2.83804	0.00453914	0.0186062
NYDRO01209	maker-nt_contig01-augustus-gene-11.32-mRNA-1	7515.88	-0.604344	0.232365	-2.60083	0.00929978	0.0344306
NYDRO01210	maker-nt_contig01-augustus-gene-11.24-mRNA-1	12160.8	-0.00163888	0.273729	-0.00598725	0.995223	0.997443
NYDRO01211	maker-nt_contig01-augustus-gene-11.34-mRNA-1	476.854	1.13177	0.364679	3.10347	0.00191263	0.00885175
NYDRO01212	snap_masked-nt_contig01-processed-gene-11.43-mRNA-1	452.283	0.93048	0.463206	2.00878	0.0445605	0.122207
NYDRO01213	maker-nt_contig01-snap-gene-11.67-mRNA-1	38372	0.264921	0.339455	0.780431	0.435137	0.616128
NYDRO01214	maker-nt_contig01-snap-gene-11.68-mRNA-1	21676.2	-0.108482	0.273823	-0.396177	0.691975	0.817456
NYDRO01215	maker-nt_contig01-snap-gene-12.57-mRNA-1	16475.9	0.0869007	0.266032	0.326655	0.743929	0.852815
NYDRO01216	maker-nt_contig01-augustus-gene-12.12-mRNA-1	3499.27	0.0181892	0.200708	0.0906252	0.92779	0.962194
NYDRO01217	maker-nt_contig01-augustus-gene-12.14-mRNA-1	28477.4	0.646988	0.496994	1.3018	0.192984	0.356797
NYDRO01218	augustus_masked-nt_contig01-processed-gene-12.37-mRNA-1	61804.2	-0.396494	0.233354	-1.69911	0.0892989	0.208145
NYDRO01219	augustus_masked-nt_contig01-processed-gene-12.40-mRNA-1	0	NA	NA	NA	NA	NA
NYDRO01220	maker-nt_contig01-snap-gene-12.52-mRNA-1	406.838	5.13517	0.457635	11.2211	3.21257e-29	3.06503e-27
NYDRO01221	maker-nt_contig01-augustus-gene-12.30-mRNA-1	50596.3	-0.442032	0.214429	-2.06144	0.0392612	0.110786
NYDRO01222	maker-nt_contig01-augustus-gene-12.25-mRNA-1	49.0766	-1.61056	1.0068	-1.59968	0.109671	0.243051
NYDRO01223	maker-nt_contig01-snap-gene-13.0-mRNA-1	29930.2	0.0967365	0.196632	0.491966	0.622743	0.769117
NYDRO01224	maker-nt_contig01-augustus-gene-13.41-mRNA-1	46886.3	0.445446	0.283583	1.57078	0.116234	0.253099
NYDRO01225	maker-nt_contig01-snap-gene-13.16-mRNA-1	5386.41	0.290827	0.457184	0.636128	0.524693	0.693022
NYDRO01226	maker-nt_contig01-snap-gene-13.4-mRNA-1	21679.4	-0.480032	0.232057	-2.06859	0.0385845	0.109193
NYDRO01227	maker-nt_contig01-snap-gene-13.5-mRNA-1	14077	0.109257	0.194572	0.561524	0.57444	0.731887
NYDRO01228	maker-nt_contig01-augustus-gene-13.57-mRNA-1	8268.17	-0.365343	0.205852	-1.77478	0.0759339	0.184635
NYDRO01229	maker-nt_contig01-augustus-gene-13.45-mRNA-1	4529.08	0.213826	0.199236	1.07323	0.283168	0.460083
NYDRO01230	maker-nt_contig01-snap-gene-13.22-mRNA-1	5835.89	-0.0296913	0.297301	-0.0998693	0.920448	0.958296
NYDRO01231	maker-nt_contig01-augustus-gene-13.63-mRNA-1	6126.5	-0.526409	0.31474	-1.67252	0.0944225	0.217144
NYDRO01232	maker-nt_contig01-snap-gene-13.9-mRNA-1	6527.5	-0.820209	0.41547	-1.97417	0.0483624	0.130818
NYDRO01233	maker-nt_contig01-augustus-gene-13.48-mRNA-1	115752	0.000357322	0.216678	0.00164909	0.998684	0.999158
NYDRO01234	maker-nt_contig01-snap-gene-13.13-mRNA-1	1566.37	-2.22972	0.377618	-5.9047	3.53297e-09	5.12611e-08
NYDRO01235	maker-nt_contig01-snap-gene-14.46-mRNA-1	9162.64	-0.382582	0.292094	-1.30979	0.190266	0.353644
NYDRO01236	augustus_masked-nt_contig01-processed-gene-14.1-mRNA-1	68.2891	-1.70115	0.78212	-2.17506	0.0296258	0.0887117
NYDRO01237	maker-nt_contig01-augustus-gene-14.33-mRNA-1	77.0027	-0.0856314	0.787404	-0.108752	0.913399	0.954079
NYDRO01238	maker-nt_contig01-augustus-gene-14.25-mRNA-1	12734.6	0.4049	0.205731	1.9681	0.0490562	0.132266
NYDRO01239	maker-nt_contig01-snap-gene-14.50-mRNA-1	43772.2	0.305278	0.306401	0.996337	0.319086	0.500618
NYDRO01240	maker-nt_contig01-augustus-gene-14.27-mRNA-1	23077.5	-0.0175552	0.222773	-0.0788031	0.937189	0.966707
NYDRO01241	augustus_masked-nt_contig01-processed-gene-14.8-mRNA-1	18732.8	1.1989	0.294732	4.06777	4.74649e-05	0.000335117
NYDRO01242	maker-nt_contig01-augustus-gene-14.29-mRNA-1	1105.2	-0.96057	0.235282	-4.08263	4.45283e-05	0.000315618
NYDRO01243	maker-nt_contig01-snap-gene-14.54-mRNA-1	18568.1	0.207959	0.388485	0.535307	0.592437	0.746391
NYDRO01244	maker-nt_contig01-augustus-gene-15.25-mRNA-1	55365.1	-0.198797	0.17314	-1.14819	0.25089	0.423872
NYDRO01245	maker-nt_contig01-augustus-gene-15.30-mRNA-1	12282	-0.67396	0.235426	-2.86273	0.00420008	0.0174092
NYDRO01246	maker-nt_contig01-snap-gene-15.3-mRNA-1	108974	0.719223	0.415087	1.7327	0.0831483	0.197902
NYDRO01247	augustus_masked-nt_contig01-processed-gene-15.36-mRNA-1	1756.76	-0.551245	0.496603	-1.11003	0.266986	0.442618
NYDRO01248	maker-nt_contig01-snap-gene-15.9-mRNA-1	26721.4	0.0759328	0.196648	0.386136	0.699396	0.821922
NYDRO01249	maker-nt_contig01-snap-gene-15.12-mRNA-1	0	NA	NA	NA	NA	NA
NYDRO01250	maker-nt_contig01-snap-gene-15.5-mRNA-1	56.7146	-0.202577	0.859208	-0.235772	0.813609	0.898235
NYDRO01251	maker-nt_contig01-augustus-gene-16.30-mRNA-1	12138.7	-0.0241587	0.197937	-0.122052	0.902858	0.948712
NYDRO01252	maker-nt_contig01-snap-gene-16.62-mRNA-1	4653.59	0.537785	0.249789	2.15295	0.0313223	0.0927416
NYDRO01253	maker-nt_contig01-snap-gene-16.53-mRNA-1	0	NA	NA	NA	NA	NA
NYDRO01254	snap_masked-nt_contig01-processed-gene-16.13-mRNA-1	2.51793	5.05622	4.34604	1.16341	0.244664	NA
NYDRO01255	maker-nt_contig01-snap-gene-16.65-mRNA-1	14432.3	-0.469249	0.179386	-2.61587	0.00890009	0.0332232
NYDRO01256	maker-nt_contig01-snap-gene-16.68-mRNA-1	5968.36	0.441604	0.280463	1.57455	0.11536	0.25176
NYDRO01257	augustus_masked-nt_contig01-processed-gene-16.2-mRNA-1	3795.36	-1.28603	0.497722	-2.58384	0.00977066	0.0357757
NYDRO01258	snap_masked-nt_contig01-processed-gene-16.17-mRNA-1	572.055	-0.975372	0.410717	-2.3748	0.0175583	0.0582659
NYDRO01259	maker-nt_contig01-snap-gene-16.58-mRNA-1	77843.9	-0.0372688	0.462476	-0.0805854	0.935772	0.966251
NYDRO01260	maker-nt_contig01-snap-gene-16.70-mRNA-1	0	NA	NA	NA	NA	NA
NYDRO01261	maker-nt_contig01-augustus-gene-16.33-mRNA-1	1390.94	0.6442	0.27406	2.35058	0.0187444	0.0614594
NYDRO01262	maker-nt_contig01-snap-gene-16.69-mRNA-1	5193.33	0.0236756	0.169282	0.139859	0.888772	0.941699
NYDRO01263	maker-nt_contig01-snap-gene-16.73-mRNA-1	0.377723	-1.87742	4.53272	-0.414193	0.678733	NA
NYDRO01264	maker-nt_contig01-augustus-gene-17.17-mRNA-1	3759.22	0.633138	0.223723	2.83001	0.00465464	0.0189982
NYDRO01265	maker-nt_contig01-snap-gene-17.52-mRNA-1	3223.9	0.253172	0.276665	0.915085	0.360147	0.544626
NYDRO01266	maker-nt_contig01-augustus-gene-17.21-mRNA-1	6088.26	-1.40393	0.18121	-7.74752	9.37072e-15	2.6442e-13
NYDRO01267	maker-nt_contig01-augustus-gene-17.23-mRNA-1	157997	-1.60078	0.291163	-5.49789	3.84355e-08	4.81548e-07
NYDRO01268	augustus_masked-nt_contig01-processed-gene-17.43-mRNA-1	0	NA	NA	NA	NA	NA
NYDRO01269	snap_masked-nt_contig01-processed-gene-17.11-mRNA-1	939.806	-0.852208	0.458864	-1.85721	0.0632808	0.160306
NYDRO01270	maker-nt_contig01-snap-gene-17.56-mRNA-1	116.583	1.2414	0.588729	2.1086	0.034979	0.100864
NYDRO01271	maker-nt_contig01-snap-gene-17.62-mRNA-1	5389.38	4.66386	0.395998	11.7775	5.0997e-32	5.63038e-30
NYDRO01272	maker-nt_contig01-augustus-gene-17.29-mRNA-1	1677.4	0.199352	0.199077	1.00138	0.316643	0.49799
NYDRO01273	maker-nt_contig01-snap-gene-17.66-mRNA-1	43051.6	0.328039	0.200872	1.63308	0.102453	0.230888
NYDRO01274	maker-nt_contig01-snap-gene-17.67-mRNA-1	20548.7	0.0718251	0.18371	0.390969	0.69582	0.819542
NYDRO01275	maker-nt_contig01-augustus-gene-17.36-mRNA-1	5825.85	-0.217049	0.164935	-1.31597	0.188185	0.351135
NYDRO01276	maker-nt_contig01-augustus-gene-18.21-mRNA-1	235.443	0.520641	0.341134	1.52621	0.126958	0.269015
NYDRO01277	augustus_masked-nt_contig01-processed-gene-18.1-mRNA-1	279.638	-0.701292	0.351862	-1.99309	0.0462521	0.126148
NYDRO01278	maker-nt_contig01-snap-gene-18.58-mRNA-1	32.6414	0.319637	1.2347	0.258879	0.795729	0.887525
NYDRO01279	maker-nt_contig01-augustus-gene-18.25-mRNA-1	6335.79	0.0951951	0.17219	0.552849	0.580367	0.736322
NYDRO01280	maker-nt_contig01-augustus-gene-18.27-mRNA-1	1449.53	-0.651513	0.380167	-1.71376	0.0865735	0.203992
NYDRO01281	augustus_masked-nt_contig01-processed-gene-18.9-mRNA-1	30759.2	1.28686	0.197218	6.52506	6.79753e-11	1.24088e-09
NYDRO01282	maker-nt_contig01-augustus-gene-18.11-mRNA-1	9836.57	-0.305395	0.421241	-0.72499	0.468458	0.645698
NYDRO01283	maker-nt_contig01-augustus-gene-18.13-mRNA-1	5474.51	0.288525	0.190549	1.51417	0.129982	0.273428
NYDRO01284	maker-nt_contig01-augustus-gene-18.15-mRNA-1	8879.71	-0.424905	0.200837	-2.11568	0.0343724	0.0995346
NYDRO01285	maker-nt_contig01-augustus-gene-18.17-mRNA-1	3.68003	1.96776	3.29365	0.597442	0.550212	0.712764
NYDRO01286	maker-nt_contig01-snap-gene-18.62-mRNA-1	28817.7	-0.188738	0.220017	-0.857833	0.390985	0.573941
NYDRO01287	snap_masked-nt_contig01-processed-gene-18.43-mRNA-1	903.674	2.71575	0.327225	8.29933	1.04701e-16	3.52953e-15
NYDRO01288	maker-nt_contig01-augustus-gene-18.19-mRNA-1	4554.98	0.344344	0.291918	1.17959	0.238163	0.409262
NYDRO01289	maker-nt_contig01-snap-gene-19.41-mRNA-1	16843.5	0.542732	0.261905	2.07225	0.0382424	0.10842
NYDRO01290	maker-nt_contig01-snap-gene-19.43-mRNA-1	1279.36	0.0907194	0.223774	0.405406	0.685179	0.813304
NYDRO01291	maker-nt_contig01-snap-gene-19.44-mRNA-1	3180.45	-0.372704	0.274508	-1.35772	0.174554	0.334492
NYDRO01292	augustus_masked-nt_contig01-processed-gene-19.5-mRNA-1	29689.6	-0.225327	0.344335	-0.654383	0.512865	0.683793
NYDRO01293	maker-nt_contig01-snap-gene-19.35-mRNA-1	21816.3	-0.314402	0.223821	-1.4047	0.16011	0.316378
NYDRO01294	snap_masked-nt_contig01-processed-gene-19.30-mRNA-1	4182.23	1.36211	0.267305	5.09571	3.47444e-07	3.66935e-06
NYDRO01295	maker-nt_contig01-augustus-gene-19.20-mRNA-1	21328.1	0.198155	0.395416	0.50113	0.61628	0.764394
NYDRO01296	maker-nt_contig01-snap-gene-19.48-mRNA-1	6613.04	0.250137	0.185305	1.34987	0.177059	0.33755
NYDRO01297	maker-nt_contig01-augustus-gene-19.24-mRNA-1	14522.2	0.160534	0.191094	0.840079	0.400864	0.583682
NYDRO01298	maker-nt_contig01-augustus-gene-19.13-mRNA-1	132.485	0.702144	0.590544	1.18898	0.234448	0.404391
NYDRO01299	maker-nt_contig01-augustus-gene-20.26-mRNA-1	12414.6	0.658904	0.246357	2.6746	0.00748193	0.0287224
NYDRO01300	maker-nt_contig01-snap-gene-20.13-mRNA-1	7178.72	-0.0862077	0.230858	-0.373422	0.708834	0.82837
NYDRO01301	maker-nt_contig01-snap-gene-20.2-mRNA-1	25513	0.175846	0.329722	0.533317	0.593814	0.747169
NYDRO01302	maker-nt_contig01-augustus-gene-20.31-mRNA-1	2275.29	0.229292	0.39025	0.587553	0.556832	0.717941
NYDRO01303	maker-nt_contig01-snap-gene-20.14-mRNA-1	550.971	1.19014	0.279252	4.26189	2.02707e-05	0.000154555
NYDRO01304	maker-nt_contig01-snap-gene-20.7-mRNA-1	251977	-0.913323	0.311632	-2.93078	0.00338115	0.0144401
NYDRO01305	maker-nt_contig01-snap-gene-20.10-mRNA-1	28956.8	0.422074	0.298972	1.41175	0.158024	0.313694
NYDRO01306	maker-nt_contig01-snap-gene-20.16-mRNA-1	30404.4	-0.0181571	0.236765	-0.0766883	0.938872	0.967771
NYDRO01307	maker-nt_contig01-snap-gene-21.40-mRNA-1	29674.7	-0.605592	0.277459	-2.18264	0.0290627	0.08734
NYDRO01308	maker-nt_contig01-snap-gene-21.53-mRNA-1	22.6143	1.90562	0.931593	2.04555	0.0408007	0.114023
NYDRO01309	maker-nt_contig01-snap-gene-21.41-mRNA-1	59149.1	-0.503636	0.177453	-2.83815	0.00453762	0.018606
NYDRO01310	maker-nt_contig01-augustus-gene-21.15-mRNA-1	6516.77	-0.242946	0.178486	-1.36115	0.173467	0.333214
NYDRO01311	maker-nt_contig01-augustus-gene-21.17-mRNA-1	6580.46	0.142471	0.318162	0.447794	0.654302	0.791318
NYDRO01312	maker-nt_contig01-snap-gene-21.56-mRNA-1	9663.41	0.586991	0.383697	1.52983	0.126059	0.267635
NYDRO01313	maker-nt_contig01-augustus-gene-21.18-mRNA-1	13840.4	0.063859	0.199663	0.319835	0.749094	0.856402
NYDRO01314	maker-nt_contig01-snap-gene-21.58-mRNA-1	8146.15	-0.0335212	0.16374	-0.204722	0.837789	0.912066
NYDRO01315	maker-nt_contig01-snap-gene-21.51-mRNA-1	802.384	0.1863	0.276458	0.673882	0.500387	0.673059
NYDRO01316	maker-nt_contig01-snap-gene-22.3-mRNA-1	3.70206	5.61311	4.34027	1.29326	0.19592	0.360524
NYDRO01317	maker-nt_contig01-augustus-gene-22.22-mRNA-1	7259.12	0.410828	0.203808	2.01576	0.0438255	0.120629
NYDRO01318	maker-nt_contig01-augustus-gene-22.24-mRNA-1	1737.02	-0.109552	0.272569	-0.401925	0.687739	0.814966
NYDRO01319	maker-nt_contig01-augustus-gene-22.26-mRNA-1	0	NA	NA	NA	NA	NA
NYDRO01320	maker-nt_contig01-augustus-gene-22.18-mRNA-1	7504.1	0.309834	0.178645	1.73435	0.0828554	0.197458
NYDRO01321	augustus_masked-nt_contig01-processed-gene-22.55-mRNA-1	2558.8	-0.753383	0.516921	-1.45745	0.144994	0.295446
NYDRO01322	maker-nt_contig01-snap-gene-22.12-mRNA-1	1473.95	-0.0503634	0.366301	-0.137492	0.890642	0.942327
NYDRO01323	maker-nt_contig01-snap-gene-22.14-mRNA-1	2490.36	0.133532	0.344232	0.387913	0.69808	0.820948
NYDRO01324	maker-nt_contig01-snap-gene-22.16-mRNA-1	1179.29	1.78084	0.376338	4.73202	2.22302e-06	2.03714e-05
NYDRO01325	snap_masked-nt_contig01-processed-gene-22.42-mRNA-1	0.185103	1.3141	4.56027	0.288162	0.773223	NA
NYDRO01326	maker-nt_contig01-augustus-gene-23.22-mRNA-1	5993.51	-0.365794	0.455219	-0.803555	0.421654	0.603492
NYDRO01327	maker-nt_contig01-augustus-gene-23.28-mRNA-1	7686.21	0.565582	0.202469	2.79342	0.0052154	0.020917
NYDRO01328	maker-nt_contig01-snap-gene-23.4-mRNA-1	7253.64	0.317421	0.213432	1.48722	0.136956	0.283661
NYDRO01329	augustus_masked-nt_contig01-processed-gene-23.61-mRNA-1	9923.01	0.285687	0.1693	1.68746	0.0915148	0.212223
NYDRO01330	maker-nt_contig01-snap-gene-23.14-mRNA-1	6318.28	0.432122	0.342592	1.26133	0.207191	0.373664
NYDRO01331	maker-nt_contig01-snap-gene-23.6-mRNA-1	2.09655	-0.177277	3.04596	-0.0582007	0.953589	NA
NYDRO01332	maker-nt_contig01-snap-gene-23.8-mRNA-1	10626.9	0.541302	0.258869	2.09103	0.0365256	0.10443
NYDRO01333	maker-nt_contig01-augustus-gene-23.34-mRNA-1	2896.71	0.66915	0.486778	1.37465	0.169239	0.328034
NYDRO01334	snap_masked-nt_contig01-processed-gene-23.47-mRNA-1	356.135	-1.01455	0.486402	-2.08583	0.036994	0.105543
NYDRO01335	maker-nt_contig01-augustus-gene-23.36-mRNA-1	4179.03	0.321347	0.312114	1.02958	0.303206	0.482834
NYDRO01336	maker-nt_contig01-snap-gene-23.19-mRNA-1	9138.52	0.445365	0.196548	2.26593	0.0234555	0.0737501
NYDRO01337	maker-nt_contig01-augustus-gene-23.39-mRNA-1	2704.8	0.45703	0.256768	1.77993	0.0750872	0.183105
NYDRO01338	maker-nt_contig01-snap-gene-24.0-mRNA-1	40553.5	-0.385173	0.217276	-1.77273	0.0762731	0.185193
NYDRO01339	maker-nt_contig01-augustus-gene-24.45-mRNA-1	7367.51	0.265628	0.213927	1.24167	0.214357	0.382173
NYDRO01340	maker-nt_contig01-augustus-gene-24.46-mRNA-1	13983.6	0.046803	0.255096	0.183472	0.854427	0.92075
NYDRO01341	maker-nt_contig01-snap-gene-24.9-mRNA-1	1681.39	0.993051	0.310771	3.19545	0.00139615	0.00675319
NYDRO01342	maker-nt_contig01-augustus-gene-24.42-mRNA-1	51227.8	-0.424281	0.278009	-1.52614	0.126975	0.269027
NYDRO01343	maker-nt_contig01-augustus-gene-24.50-mRNA-1	12742.4	-0.264137	0.284793	-0.927469	0.353683	0.53836
NYDRO01344	augustus_masked-nt_contig01-processed-gene-24.64-mRNA-1	0	NA	NA	NA	NA	NA
NYDRO01345	maker-nt_contig01-snap-gene-24.4-mRNA-1	3515.94	0.279399	0.303037	0.921997	0.35653	0.541141
NYDRO01346	maker-nt_contig01-augustus-gene-24.52-mRNA-1	93403	-0.0821236	0.278087	-0.295316	0.767753	0.868873
NYDRO01347	maker-nt_contig01-snap-gene-24.15-mRNA-1	40.2565	1.85136	1.26154	1.46754	0.14223	0.291207
NYDRO01348	maker-nt_contig01-snap-gene-24.17-mRNA-1	20.1409	3.22305	1.64155	1.96342	0.0495974	0.133245
NYDRO01349	maker-nt_contig01-snap-gene-25.42-mRNA-1	2252.66	-0.820905	0.521764	-1.57333	0.115643	0.252139
NYDRO01350	augustus_masked-nt_contig01-processed-gene-25.1-mRNA-1	65875.5	0.371213	0.260279	1.42621	0.153807	0.307992
NYDRO01351	augustus_masked-nt_contig01-processed-gene-25.2-mRNA-1	501.479	-0.505168	0.808753	-0.624626	0.532217	0.69887
NYDRO01352	maker-nt_contig01-augustus-gene-25.25-mRNA-1	7.59459	3.38104	2.61275	1.29406	0.195646	0.360375
NYDRO01353	maker-nt_contig01-augustus-gene-25.26-mRNA-1	2143.58	5.53555	0.766653	7.22041	5.18295e-13	1.21559e-11
NYDRO01354	snap_masked-nt_contig01-processed-gene-25.15-mRNA-1	5133.66	-0.685772	0.538542	-1.27339	0.202881	0.368286
NYDRO01355	maker-nt_contig01-augustus-gene-25.29-mRNA-1	4525.06	-0.305642	0.336175	-0.909174	0.363259	0.547515
NYDRO01356	maker-nt_contig01-augustus-gene-25.31-mRNA-1	4698.75	0.511844	0.206091	2.48358	0.013007	0.0454158
NYDRO01357	maker-nt_contig01-snap-gene-25.53-mRNA-1	3021.59	0.0962367	0.253758	0.379246	0.704506	0.825548
NYDRO01358	maker-nt_contig01-snap-gene-25.56-mRNA-1	31.0537	2.47357	2.56492	0.964385	0.334853	0.518311
NYDRO01359	maker-nt_contig01-augustus-gene-26.31-mRNA-1	4995.95	-0.423084	0.241115	-1.75469	0.0793116	0.190684
NYDRO01360	augustus_masked-nt_contig01-processed-gene-26.56-mRNA-1	2025.52	-0.0800094	0.384964	-0.207836	0.835357	0.910634
NYDRO01361	maker-nt_contig01-augustus-gene-26.32-mRNA-1	36473.4	-0.00239857	0.349842	-0.00685614	0.99453	0.997195
NYDRO01362	maker-nt_contig01-snap-gene-26.14-mRNA-1	32114.2	-0.319767	0.264843	-1.20738	0.227284	0.39617
NYDRO01363	maker-nt_contig01-snap-gene-26.16-mRNA-1	14419.8	-0.462431	0.259935	-1.77902	0.0752361	0.183379
NYDRO01364	maker-nt_contig01-augustus-gene-26.23-mRNA-1	16622.2	-1.9257	0.236262	-8.15069	3.61863e-16	1.14806e-14
NYDRO01365	maker-nt_contig01-augustus-gene-26.26-mRNA-1	23243.7	0.0304168	0.255067	0.11925	0.905077	0.94988
NYDRO01366	maker-nt_contig01-augustus-gene-26.28-mRNA-1	174014	-1.98993	0.415654	-4.78745	1.68912e-06	1.5817e-05
NYDRO01367	maker-nt_contig01-augustus-gene-26.38-mRNA-1	808.039	2.09372	0.672483	3.11342	0.00184935	0.0086109
NYDRO01368	augustus_masked-nt_contig01-processed-gene-26.65-mRNA-1	3.85701	2.71575	4.25109	0.638836	0.52293	0.691672
NYDRO01369	maker-nt_contig01-augustus-gene-27.48-mRNA-1	6786.72	0.297833	0.204687	1.45507	0.145651	0.296401
NYDRO01370	maker-nt_contig01-snap-gene-27.11-mRNA-1	2171.74	-0.105751	0.309699	-0.341465	0.732754	0.845002
NYDRO01371	maker-nt_contig01-snap-gene-27.1-mRNA-1	6426.32	-0.0394814	0.217686	-0.181368	0.856078	0.921737
NYDRO01372	maker-nt_contig01-augustus-gene-27.52-mRNA-1	47247.4	0.0629771	0.330365	0.190629	0.848817	0.917591
NYDRO01373	maker-nt_contig01-augustus-gene-27.41-mRNA-1	35492.4	0.308043	0.246213	1.25113	0.210889	0.378041
NYDRO01374	maker-nt_contig01-augustus-gene-27.43-mRNA-1	78679.1	0.154815	0.361027	0.428818	0.668056	0.800943
NYDRO01375	maker-nt_contig01-augustus-gene-27.54-mRNA-1	1413.76	1.93565	0.583905	3.31501	0.000916404	0.00465717
NYDRO01376	maker-nt_contig01-snap-gene-27.6-mRNA-1	2228.78	0.473192	0.205097	2.30716	0.021046	0.06767
NYDRO01377	maker-nt_contig01-augustus-gene-27.47-mRNA-1	5039.68	0.499552	0.312836	1.59685	0.110299	0.243767
NYDRO01378	maker-nt_contig01-snap-gene-27.16-mRNA-1	9719.99	-0.054403	0.257631	-0.211166	0.832758	0.909176
NYDRO01379	maker-nt_contig01-augustus-gene-28.11-mRNA-1	40466.7	0.419327	0.263271	1.59275	0.111215	0.245229
NYDRO01380	augustus_masked-nt_contig01-processed-gene-28.30-mRNA-1	11885.2	0.0641042	0.228714	0.280281	0.779262	0.875907
NYDRO01381	augustus_masked-nt_contig01-processed-gene-28.26-mRNA-1	45152.8	0.562678	0.390129	1.44229	0.149222	0.301509
NYDRO01382	maker-nt_contig01-snap-gene-28.44-mRNA-1	4.98433	2.55214	3.03307	0.841438	0.400103	0.582942
NYDRO01383	maker-nt_contig01-augustus-gene-28.22-mRNA-1	6193.55	-0.417601	0.356531	-1.17129	0.241482	0.412942
NYDRO01384	maker-nt_contig01-augustus-gene-28.14-mRNA-1	15607.4	-0.116287	0.258265	-0.450262	0.652522	0.790008
NYDRO01385	maker-nt_contig01-augustus-gene-28.16-mRNA-1	5076.65	-0.24483	0.271228	-0.902674	0.366699	0.550751
NYDRO01386	maker-nt_contig01-snap-gene-28.39-mRNA-1	7812.46	-0.14498	0.170006	-0.852794	0.393774	0.576411
NYDRO01387	maker-nt_contig01-snap-gene-28.47-mRNA-1	17703.2	-0.0608818	0.274792	-0.221556	0.824659	0.90457
NYDRO01388	maker-nt_contig01-snap-gene-29.37-mRNA-1	11636.3	-1.0596	0.160923	-6.58449	4.56437e-11	8.50412e-10
NYDRO01389	maker-nt_contig01-snap-gene-29.42-mRNA-1	4950.45	0.809991	0.166723	4.85831	1.18394e-06	1.15351e-05
NYDRO01390	maker-nt_contig01-snap-gene-29.39-mRNA-1	235556	-0.88018	0.492376	-1.78762	0.0738379	0.180721
NYDRO01391	maker-nt_contig01-snap-gene-29.44-mRNA-1	13390.3	0.305728	0.174255	1.75448	0.0793475	0.190752
NYDRO01392	maker-nt_contig01-snap-gene-29.46-mRNA-1	35.629	-3.3202	1.77755	-1.86786	0.0617821	0.157471
NYDRO01393	maker-nt_contig01-snap-gene-29.47-mRNA-1	3183.98	0.326812	0.183761	1.77846	0.0753288	0.18357
NYDRO01394	maker-nt_contig01-snap-gene-29.50-mRNA-1	9249.55	0.78843	0.199083	3.96031	7.48534e-05	0.000503597
NYDRO01395	maker-nt_contig01-augustus-gene-29.25-mRNA-1	5824.3	0.303858	0.217779	1.39526	0.162937	0.320013
NYDRO01396	maker-nt_contig01-snap-gene-29.41-mRNA-1	8921.56	0.0992313	0.280411	0.353878	0.72343	0.838705
NYDRO01397	maker-nt_contig01-augustus-gene-30.23-mRNA-1	12400.6	0.999122	0.332048	3.00896	0.00262141	0.0116052
NYDRO01398	maker-nt_contig01-augustus-gene-30.24-mRNA-1	24283.7	-0.0180364	0.227083	-0.0794264	0.936693	0.966393
NYDRO01399	maker-nt_contig01-snap-gene-30.3-mRNA-1	27.6673	-0.834238	1.17813	-0.708102	0.478882	0.654602
NYDRO01400	maker-nt_contig01-snap-gene-30.14-mRNA-1	1173.09	-0.485086	0.442039	-1.09738	0.272474	0.448389
NYDRO01401	maker-nt_contig01-augustus-gene-30.26-mRNA-1	11807.7	0.0198626	0.240831	0.082475	0.934269	0.965242
NYDRO01402	maker-nt_contig01-augustus-gene-30.28-mRNA-1	3763.25	-0.819157	0.302266	-2.71006	0.00672716	0.0261586
NYDRO01403	maker-nt_contig01-augustus-gene-30.38-mRNA-1	55260.6	0.181208	0.533757	0.339495	0.734237	0.846151
NYDRO01404	maker-nt_contig01-snap-gene-30.8-mRNA-1	3064.88	1.26818	0.353393	3.58859	0.000332471	0.00190393
NYDRO01405	maker-nt_contig01-augustus-gene-30.40-mRNA-1	26389.6	0.349086	0.191483	1.82307	0.0682931	0.169846
NYDRO01406	maker-nt_contig01-augustus-gene-30.42-mRNA-1	2427.98	1.17287	0.217071	5.40314	6.54827e-08	7.87981e-07
NYDRO01407	maker-nt_contig01-augustus-gene-30.32-mRNA-1	9902.57	-2.69741	0.215544	-12.5144	6.22618e-36	9.77742e-34
NYDRO01408	maker-nt_contig01-augustus-gene-30.34-mRNA-1	1423.48	0.304788	0.341521	0.892443	0.372156	0.556001
NYDRO01409	maker-nt_contig01-augustus-gene-30.43-mRNA-1	5931.79	-0.0725175	0.299412	-0.2422	0.808625	0.894967
NYDRO01410	maker-nt_contig01-snap-gene-31.52-mRNA-1	87691.1	-0.076254	0.276474	-0.275809	0.782695	0.878452
NYDRO01411	maker-nt_contig01-augustus-gene-31.2-mRNA-1	32375.9	0.0191589	0.242823	0.0789009	0.937111	0.966666
NYDRO01412	maker-nt_contig01-augustus-gene-31.12-mRNA-1	16.4051	0.33399	1.1285	0.295958	0.767262	0.868611
NYDRO01413	maker-nt_contig01-snap-gene-31.65-mRNA-1	2.40634	4.99181	4.34686	1.14837	0.250816	NA
NYDRO01414	maker-nt_contig01-augustus-gene-31.4-mRNA-1	9243.34	-0.0748794	0.220711	-0.339264	0.734411	0.846243
NYDRO01415	augustus_masked-nt_contig01-processed-gene-31.41-mRNA-1	7760.08	0.00449475	0.284158	0.0158178	0.98738	0.99351
NYDRO01416	maker-nt_contig01-snap-gene-31.66-mRNA-1	7130.97	-0.497969	0.520642	-0.95645	0.338845	0.522857
NYDRO01417	maker-nt_contig01-snap-gene-31.59-mRNA-1	273148	-0.515241	0.222114	-2.31972	0.020356	0.065805
NYDRO01418	maker-nt_contig01-augustus-gene-31.10-mRNA-1	10800.5	0.739515	0.175136	4.22251	2.41592e-05	0.000181521
NYDRO01419	maker-nt_contig01-augustus-gene-31.16-mRNA-1	67878.1	-0.147667	0.399056	-0.370041	0.711352	0.830069
NYDRO01420	augustus_masked-nt_contig01-processed-gene-31.44-mRNA-1	8606.13	-0.144815	0.298711	-0.484798	0.62782	0.77289
NYDRO01421	maker-nt_contig01-snap-gene-31.71-mRNA-1	25647.3	-0.260105	0.303597	-0.856746	0.391585	0.574405
NYDRO01422	snap_masked-nt_contig01-processed-gene-31.30-mRNA-1	0	NA	NA	NA	NA	NA
NYDRO01423	maker-nt_contig01-augustus-gene-32.35-mRNA-1	3751.35	1.52759	0.384528	3.97262	7.10853e-05	0.000481803
NYDRO01424	maker-nt_contig01-augustus-gene-32.36-mRNA-1	7997.43	1.81643	0.370226	4.90628	9.28204e-07	9.18504e-06
NYDRO01425	maker-nt_contig01-augustus-gene-32.38-mRNA-1	9364.55	0.517742	0.360489	1.43622	0.150939	0.303788
NYDRO01426	maker-nt_contig01-augustus-gene-32.42-mRNA-1	16192.7	0.593906	0.210908	2.81595	0.00486329	0.0197524
NYDRO01427	maker-nt_contig01-snap-gene-32.12-mRNA-1	24693.6	0.158671	0.213091	0.744615	0.456505	0.635702
NYDRO01428	maker-nt_contig01-augustus-gene-32.47-mRNA-1	5061.5	-1.48404	0.446866	-3.32099	0.000896979	0.00456948
NYDRO01429	augustus_masked-nt_contig01-processed-gene-32.21-mRNA-1	4.61667	-5.46822	4.41804	-1.2377	0.215826	0.383575
NYDRO01430	maker-nt_contig01-snap-gene-33.10-mRNA-1	30849.9	-0.803954	0.157048	-5.11917	3.06879e-07	3.2793e-06
NYDRO01431	maker-nt_contig01-snap-gene-33.0-mRNA-1	34846.7	0.139383	0.305594	0.456107	0.648313	0.787266
NYDRO01432	augustus_masked-nt_contig01-processed-gene-33.55-mRNA-1	2156.98	-0.210652	0.237937	-0.88533	0.375979	0.560005
NYDRO01433	augustus_masked-nt_contig01-processed-gene-33.52-mRNA-1	964.418	-0.873222	0.330091	-2.6454	0.00815951	0.0309059
NYDRO01434	maker-nt_contig01-augustus-gene-33.43-mRNA-1	5974.96	0.366459	0.249001	1.47172	0.141096	0.289992
NYDRO01435	snap_masked-nt_contig01-processed-gene-33.20-mRNA-1	394.801	1.08276	0.412403	2.6255	0.00865216	0.0324222
NYDRO01436	snap_masked-nt_contig01-processed-gene-33.21-mRNA-1	197.169	1.06838	0.483402	2.21014	0.0270956	0.0826068
NYDRO01437	maker-nt_contig01-snap-gene-33.14-mRNA-1	10285.5	0.0406863	0.335716	0.121192	0.903539	0.949073
NYDRO01438	maker-nt_contig01-snap-gene-33.15-mRNA-1	544.618	1.79371	0.453205	3.95784	7.56311e-05	0.000508153
NYDRO01439	maker-nt_contig01-snap-gene-33.5-mRNA-1	5.82242	-5.796	4.04644	-1.43237	0.152038	0.305442
NYDRO01440	maker-nt_contig01-snap-gene-33.8-mRNA-1	10.5145	-1.74908	1.95518	-0.894587	0.371008	0.554877
NYDRO01441	maker-nt_contig01-augustus-gene-34.26-mRNA-1	1114.98	0.271752	0.237053	1.14638	0.251638	0.424739
NYDRO01442	maker-nt_contig01-snap-gene-34.2-mRNA-1	184.662	0.295076	0.417087	0.707469	0.479275	0.654868
NYDRO01443	maker-nt_contig01-augustus-gene-34.36-mRNA-1	23361.3	0.572472	0.248568	2.30308	0.0212743	0.0682596
NYDRO01444	maker-nt_contig01-augustus-gene-34.29-mRNA-1	4371.57	-1.2427	0.296413	-4.19245	2.75958e-05	0.00020551
NYDRO01445	augustus_masked-nt_contig01-processed-gene-34.22-mRNA-1	38.9609	-1.48986	0.941126	-1.58306	0.113409	0.24892
NYDRO01446	maker-nt_contig01-augustus-gene-34.38-mRNA-1	586.207	-0.423918	0.311066	-1.36279	0.172949	0.332472
NYDRO01447	snap_masked-nt_contig01-processed-gene-34.51-mRNA-1	45.9972	-1.84847	0.738833	-2.50188	0.0123537	0.0435316
NYDRO01448	maker-nt_contig01-snap-gene-34.5-mRNA-1	29897	-0.209952	0.250473	-0.838223	0.401906	0.584458
NYDRO01449	maker-nt_contig01-augustus-gene-34.40-mRNA-1	34652.5	-0.0259332	0.313062	-0.0828371	0.933981	0.96517
NYDRO01450	snap_masked-nt_contig01-processed-gene-34.46-mRNA-1	32533	-0.0213371	0.166092	-0.128465	0.897781	0.945976
NYDRO01451	maker-nt_contig01-augustus-gene-34.34-mRNA-1	5374.94	0.491436	0.600791	0.817981	0.413368	0.595509
NYDRO01452	maker-nt_contig01-snap-gene-35.0-mRNA-1	5325.42	0.813082	0.368386	2.20715	0.0273037	0.0831009
NYDRO01453	maker-nt_contig01-augustus-gene-35.39-mRNA-1	200.929	0.669089	0.487208	1.37331	0.169655	0.328464
NYDRO01454	maker-nt_contig01-augustus-gene-35.41-mRNA-1	2.1103	3.65168	4.35251	0.838984	0.401478	NA
NYDRO01455	maker-nt_contig01-augustus-gene-35.43-mRNA-1	6481.53	1.3302	0.172195	7.725	1.11855e-14	3.11115e-13
NYDRO01456	maker-nt_contig01-snap-gene-35.8-mRNA-1	303.421	3.73987	0.421948	8.86334	7.76497e-19	3.28297e-17
NYDRO01457	maker-nt_contig01-augustus-gene-35.47-mRNA-1	11.2183	3.71891	2.39442	1.55316	0.120385	0.259612
NYDRO01458	snap_masked-nt_contig01-processed-gene-35.72-mRNA-1	44432.8	-0.299394	0.291168	-1.02825	0.303831	0.483556
NYDRO01459	maker-nt_contig01-snap-gene-35.20-mRNA-1	929.917	-1.7344	0.427019	-4.06165	4.87271e-05	0.000343146
NYDRO01460	maker-nt_contig01-augustus-gene-35.49-mRNA-1	0	NA	NA	NA	NA	NA
NYDRO01461	maker-nt_contig01-snap-gene-35.14-mRNA-1	24877.6	0.140059	0.263777	0.530977	0.595435	0.748564
NYDRO01462	maker-nt_contig01-augustus-gene-35.53-mRNA-1	204.021	3.96904	0.956038	4.15155	3.30229e-05	0.000242568
NYDRO01463	maker-nt_contig01-augustus-gene-35.58-mRNA-1	2007.32	-0.0572629	0.223155	-0.256606	0.797483	0.888541
NYDRO01464	maker-nt_contig01-snap-gene-35.23-mRNA-1	391.261	-0.427543	0.653437	-0.654299	0.512919	0.683829
NYDRO01465	maker-nt_contig01-augustus-gene-35.55-mRNA-1	175801	-0.458341	0.213148	-2.15034	0.0315285	0.0931995
NYDRO01466	maker-nt_contig01-snap-gene-36.0-mRNA-1	32890	0.58628	0.420568	1.39402	0.163312	0.320551
NYDRO01467	maker-nt_contig01-snap-gene-36.2-mRNA-1	6790.23	0.307311	0.228788	1.34321	0.179203	0.34043
NYDRO01468	maker-nt_contig01-snap-gene-36.4-mRNA-1	65.7564	1.14898	0.93775	1.22525	0.22048	0.388351
NYDRO01469	maker-nt_contig01-augustus-gene-36.45-mRNA-1	4273.87	0.425235	0.45859	0.927266	0.353789	0.538485
NYDRO01470	maker-nt_contig01-snap-gene-36.6-mRNA-1	679.808	-0.144328	0.398668	-0.362026	0.717333	0.834353
NYDRO01471	augustus_masked-nt_contig01-processed-gene-36.22-mRNA-1	7851.58	0.926962	0.516808	1.79363	0.0728724	0.178721
NYDRO01472	maker-nt_contig01-augustus-gene-36.41-mRNA-1	20513.9	-0.31843	0.217957	-1.46098	0.144022	0.293953
NYDRO01473	maker-nt_contig01-augustus-gene-36.47-mRNA-1	40952.7	0.541034	0.204984	2.6394	0.00830537	0.0313597
NYDRO01474	maker-nt_contig01-snap-gene-36.10-mRNA-1	30967.4	0.614527	0.235278	2.61193	0.00900339	0.0334902
NYDRO01475	maker-nt_contig01-snap-gene-37.56-mRNA-1	3734.55	0.259978	0.262087	0.99195	0.321222	0.503083
NYDRO01476	maker-nt_contig01-augustus-gene-37.13-mRNA-1	7939.67	0.0600327	0.294195	0.204058	0.838308	0.912244
NYDRO01477	augustus_masked-nt_contig01-processed-gene-37.1-mRNA-1	76941.1	0.0228366	0.186544	0.122419	0.902567	0.948446
NYDRO01478	maker-nt_contig01-snap-gene-37.70-mRNA-1	38.5542	4.15876	1.53156	2.71538	0.00661999	0.0258133
NYDRO01479	maker-nt_contig01-augustus-gene-37.17-mRNA-1	254.349	3.53748	1.41188	2.50551	0.0122276	0.0431351
NYDRO01480	maker-nt_contig01-snap-gene-37.71-mRNA-1	5223.3	0.339964	0.38227	0.88933	0.373826	0.557792
NYDRO01481	snap_masked-nt_contig01-processed-gene-37.46-mRNA-1	0.387374	2.35339	4.44422	0.52954	0.596431	NA
NYDRO01482	maker-nt_contig01-snap-gene-37.64-mRNA-1	772.306	0.218182	0.565804	0.385614	0.699783	0.822117
NYDRO01483	maker-nt_contig01-snap-gene-37.65-mRNA-1	6133.07	0.226098	0.419321	0.5392	0.589749	0.744266
NYDRO01484	maker-nt_contig01-snap-gene-37.72-mRNA-1	0	NA	NA	NA	NA	NA
NYDRO01485	augustus_masked-nt_contig01-processed-gene-37.7-mRNA-1	8988.99	0.189274	0.269198	0.703105	0.48199	0.657113
NYDRO01486	maker-nt_contig01-augustus-gene-37.28-mRNA-1	1.13317	-3.44592	4.45038	-0.774298	0.438755	NA
NYDRO01487	maker-nt_contig01-augustus-gene-37.29-mRNA-1	6.76514	1.75137	2.94142	0.595415	0.551566	0.713531
NYDRO01488	maker-nt_contig01-snap-gene-37.79-mRNA-1	2340.38	-0.679067	0.245135	-2.77018	0.00560256	0.0222544
NYDRO01489	maker-nt_contig01-augustus-gene-37.22-mRNA-1	47253.1	-1.40348	0.278461	-5.04014	4.65182e-07	4.82411e-06
NYDRO01490	maker-nt_contig01-augustus-gene-37.38-mRNA-1	28.0033	0.180995	1.06592	0.169801	0.865167	0.927184
NYDRO01491	maker-nt_contig01-snap-gene-37.83-mRNA-1	3477.41	-0.454959	0.245975	-1.84962	0.0643687	0.162386
NYDRO01492	maker-nt_contig01-snap-gene-38.55-mRNA-1	13540.1	0.249003	0.244096	1.0201	0.307679	0.488174
NYDRO01493	maker-nt_contig01-augustus-gene-38.29-mRNA-1	15.4866	-0.848828	2.03715	-0.416674	0.676917	0.807107
NYDRO01494	augustus_masked-nt_contig01-processed-gene-38.2-mRNA-1	3320.88	-0.841413	0.378057	-2.22563	0.0260393	0.0800523
NYDRO01495	maker-nt_contig01-augustus-gene-38.49-mRNA-1	7185.04	-0.212713	0.283028	-0.751563	0.452314	0.632444
NYDRO01496	maker-nt_contig01-augustus-gene-38.35-mRNA-1	21006.9	-1.05097	0.397508	-2.64389	0.0081959	0.0310019
NYDRO01497	maker-nt_contig01-snap-gene-38.64-mRNA-1	75537.5	-0.0325489	0.205808	-0.158152	0.874337	0.932331
NYDRO01498	maker-nt_contig01-augustus-gene-38.50-mRNA-1	7.77433	6.68331	4.33384	1.54212	0.123044	0.263025
NYDRO01499	maker-nt_contig01-snap-gene-38.66-mRNA-1	31.5158	1.94616	1.00253	1.94125	0.0522279	0.138575
NYDRO01500	maker-nt_contig01-snap-gene-38.67-mRNA-1	4639.6	0.393484	0.195171	2.0161	0.0437895	0.120563
NYDRO01501	maker-nt_contig01-augustus-gene-39.10-mRNA-1	427.762	-0.956168	1.06539	-0.897481	0.369462	0.553386
NYDRO01502	maker-nt_contig01-snap-gene-39.71-mRNA-1	3.14675	5.37871	4.34243	1.23864	0.215479	0.383146
NYDRO01503	maker-nt_contig01-snap-gene-39.75-mRNA-1	10615	0.33227	0.203328	1.63415	0.102226	0.230541
NYDRO01504	maker-nt_contig01-snap-gene-39.62-mRNA-1	10.3116	2.56211	2.66302	0.962104	0.335997	0.519637
NYDRO01505	maker-nt_contig01-augustus-gene-39.13-mRNA-1	0	NA	NA	NA	NA	NA
NYDRO01506	maker-nt_contig01-augustus-gene-39.1-mRNA-1	2264.51	0.280477	0.30475	0.92035	0.35739	0.542012
NYDRO01507	maker-nt_contig01-augustus-gene-39.15-mRNA-1	22.3095	-2.27182	1.77377	-1.28079	0.200267	0.365638
NYDRO01508	augustus_masked-nt_contig01-processed-gene-39.49-mRNA-1	181.865	0.0127515	0.770907	0.0165409	0.986803	0.993373
NYDRO01509	maker-nt_contig01-snap-gene-39.79-mRNA-1	0	NA	NA	NA	NA	NA
NYDRO01510	maker-nt_contig01-snap-gene-39.81-mRNA-1	9.4958	-2.0075	1.98233	-1.0127	0.311205	0.492143
NYDRO01511	maker-nt_contig01-snap-gene-39.84-mRNA-1	14134.1	-0.103535	0.276906	-0.373899	0.70848	0.828129
NYDRO01512	snap_masked-nt_contig01-processed-gene-39.34-mRNA-1	0	NA	NA	NA	NA	NA
NYDRO01513	snap_masked-nt_contig01-processed-gene-39.35-mRNA-1	0	NA	NA	NA	NA	NA
NYDRO01514	augustus_masked-nt_contig01-processed-gene-39.51-mRNA-1	184.406	-1.29386	0.495981	-2.60869	0.00908907	0.0337592
NYDRO01515	maker-nt_contig01-augustus-gene-39.19-mRNA-1	13642.6	-3.68054	0.307578	-11.9662	5.34147e-33	6.31067e-31
NYDRO01516	augustus_masked-nt_contig01-processed-gene-39.52-mRNA-1	30462.5	-0.560042	0.313441	-1.78675	0.0739778	0.180993
NYDRO01517	augustus_masked-nt_contig01-processed-gene-39.53-mRNA-1	12397.9	0.178309	0.259203	0.687912	0.491508	0.665104
NYDRO01518	maker-nt_contig01-snap-gene-39.88-mRNA-1	1725.41	-0.670473	0.347831	-1.92758	0.0539071	0.14212
NYDRO01519	augustus_masked-nt_contig01-processed-gene-39.54-mRNA-1	61478	0.520407	0.255322	2.03824	0.0415259	0.11564
NYDRO01520	maker-nt_contig01-snap-gene-39.89-mRNA-1	5327.4	-0.319288	0.236284	-1.35129	0.176602	0.336856
NYDRO01521	maker-nt_contig01-augustus-gene-40.18-mRNA-1	18844.6	0.463756	0.248975	1.86266	0.0625098	0.15879
NYDRO01522	augustus_masked-nt_contig01-processed-gene-40.33-mRNA-1	205.121	2.36546	1.13769	2.07918	0.0376012	0.106925
NYDRO01523	augustus_masked-nt_contig01-processed-gene-40.30-mRNA-1	741.411	0.705565	0.245042	2.87937	0.00398473	0.0166165
NYDRO01524	maker-nt_contig01-augustus-gene-40.23-mRNA-1	1.32203	-3.66737	4.4443	-0.825185	0.409266	NA
NYDRO01525	maker-nt_contig01-snap-gene-40.45-mRNA-1	42827.5	-0.394968	0.287623	-1.37321	0.169686	0.328472
NYDRO01526	maker-nt_contig01-snap-gene-40.40-mRNA-1	1704.58	-0.12509	0.314533	-0.3977	0.690851	0.81657
NYDRO01527	snap_masked-nt_contig01-processed-gene-40.15-mRNA-1	4591.62	0.314772	0.322172	0.977031	0.328554	0.511378
NYDRO01528	maker-nt_contig01-snap-gene-40.50-mRNA-1	180.203	1.68907	1.52862	1.10497	0.269174	0.444893
NYDRO01529	maker-nt_contig01-snap-gene-40.49-mRNA-1	480.718	12.6336	1.26266	10.0055	1.44185e-23	8.98615e-22
NYDRO01530	maker-nt_contig01-snap-gene-40.54-mRNA-1	57.7563	9.5764	1.54272	6.2075	5.38351e-10	8.84413e-09
NYDRO01531	maker-nt_contig01-snap-gene-40.53-mRNA-1	32.7673	5.42405	1.74762	3.10368	0.00191131	0.00884722
NYDRO01532	snap_masked-nt_contig01-processed-gene-40.8-mRNA-1	272.963	11.8171	1.28656	9.18503	4.11408e-20	1.96628e-18
NYDRO01533	maker-nt_contig01-snap-gene-40.41-mRNA-1	11227.4	0.375666	0.15717	2.39019	0.0168398	0.0563027
NYDRO01534	maker-nt_contig01-snap-gene-40.43-mRNA-1	17241.2	-0.404063	0.168887	-2.3925	0.0167338	0.0560086
NYDRO01535	maker-nt_contig01-snap-gene-41.0-mRNA-1	2645.06	-0.13144	0.311491	-0.42197	0.673047	0.804417
NYDRO01536	maker-nt_contig01-snap-gene-41.1-mRNA-1	615.356	-0.968503	0.30203	-3.20665	0.00134292	0.00651688
NYDRO01537	maker-nt_contig01-augustus-gene-41.18-mRNA-1	4182.1	0.178293	0.451094	0.395245	0.692662	0.817787
NYDRO01538	maker-nt_contig01-augustus-gene-41.20-mRNA-1	1663.14	-0.0835612	0.321744	-0.259714	0.795085	0.887158
NYDRO01539	maker-nt_contig01-snap-gene-41.11-mRNA-1	3641.34	3.5166	0.778566	4.51676	6.27935e-06	5.37808e-05
NYDRO01540	maker-nt_contig01-augustus-gene-41.22-mRNA-1	1765.41	-2.42319	1.50909	-1.60573	0.108334	0.240687
NYDRO01541	augustus_masked-nt_contig01-processed-gene-41.51-mRNA-1	74.6888	2.8063	0.847892	3.30974	0.000933843	0.00473966
NYDRO01542	maker-nt_contig01-snap-gene-41.8-mRNA-1	691.381	1.60433	0.304958	5.26081	1.43423e-07	1.62317e-06
NYDRO01543	maker-nt_contig01-augustus-gene-41.28-mRNA-1	37288.3	-0.119341	0.409608	-0.291355	0.77078	0.870722
NYDRO01544	maker-nt_contig01-snap-gene-41.15-mRNA-1	5441.78	-0.0214151	0.783198	-0.0273432	0.978186	0.98918
NYDRO01545	maker-nt_contig01-snap-gene-42.33-mRNA-1	4480.97	-0.152331	0.246558	-0.617829	0.536688	0.70237
NYDRO01546	maker-nt_contig01-snap-gene-42.34-mRNA-1	4531.03	-2.54253	0.394868	-6.43894	1.20308e-10	2.13907e-09
NYDRO01547	maker-nt_contig01-snap-gene-42.36-mRNA-1	1808.14	-0.150552	0.212149	-0.709653	0.47792	0.653999
NYDRO01548	maker-nt_contig01-snap-gene-42.38-mRNA-1	41342.4	-0.968447	0.221286	-4.37644	1.20632e-05	9.67006e-05
NYDRO01549	maker-nt_contig01-snap-gene-42.41-mRNA-1	14988.5	0.187835	0.249533	0.752745	0.451603	0.63173
NYDRO01550	maker-nt_contig01-snap-gene-42.42-mRNA-1	2776.06	0.169306	0.27744	0.610245	0.5417	0.706078
NYDRO01551	maker-nt_contig01-snap-gene-42.43-mRNA-1	595.701	0.0965707	0.427595	0.225846	0.821321	0.902726
NYDRO01552	maker-nt_contig01-snap-gene-42.45-mRNA-1	947.049	1.41133	0.477201	2.95752	0.00310124	0.0134215
NYDRO01553	maker-nt_contig01-snap-gene-43.60-mRNA-1	15316.9	0.549726	0.322893	1.7025	0.0886612	0.207072
NYDRO01554	maker-nt_contig01-snap-gene-43.70-mRNA-1	8.71591	6.84794	4.33321	1.58034	0.114029	0.249827
NYDRO01555	snap_masked-nt_contig01-processed-gene-43.40-mRNA-1	22.6796	8.22776	2.01591	4.0814	4.47646e-05	0.000317204
NYDRO01556	maker-nt_contig01-augustus-gene-43.26-mRNA-1	108035	-2.02519	0.404448	-5.0073	5.51995e-07	5.64338e-06
NYDRO01557	maker-nt_contig01-augustus-gene-43.16-mRNA-1	3.33127	-4.99368	4.42217	-1.12924	0.258797	0.432864
NYDRO01558	maker-nt_contig01-snap-gene-43.82-mRNA-1	0.925515	3.6141	4.37687	0.825727	0.408959	NA
NYDRO01559	maker-nt_contig01-augustus-gene-43.29-mRNA-1	0.755446	-2.86412	4.47152	-0.640525	0.521832	NA
NYDRO01560	maker-nt_contig01-augustus-gene-43.31-mRNA-1	8.82002	6.86544	2.81463	2.4392	0.0147199	0.0503808
NYDRO01561	maker-nt_contig01-augustus-gene-43.33-mRNA-1	716.278	-0.271092	0.406175	-0.667427	0.5045	0.676887
NYDRO01562	maker-nt_contig01-snap-gene-43.64-mRNA-1	62.8451	0.0635017	0.83522	0.0760299	0.939395	0.967877
NYDRO01563	maker-nt_contig01-augustus-gene-43.34-mRNA-1	19854.6	-0.0514942	0.259043	-0.198786	0.84243	0.914088
NYDRO01564	maker-nt_contig01-snap-gene-43.90-mRNA-1	5473.77	-0.884925	0.389602	-2.27136	0.0231252	0.0730388
NYDRO01565	augustus_masked-nt_contig01-processed-gene-43.13-mRNA-1	10746.1	0.0820275	0.187223	0.438126	0.661295	0.796177
NYDRO01566	snap_masked-nt_contig01-processed-gene-43.52-mRNA-1	36.3389	-0.0706072	0.799581	-0.0883052	0.929634	0.963197
NYDRO01567	maker-nt_contig01-snap-gene-43.66-mRNA-1	2197.29	1.52542	0.38188	3.99451	6.48289e-05	0.000443832
NYDRO01568	maker-nt_contig01-augustus-gene-44.34-mRNA-1	215.548	2.87149	0.402352	7.13677	9.5548e-13	2.1783e-11
NYDRO01569	maker-nt_contig01-snap-gene-44.5-mRNA-1	2734.78	0.369037	0.22039	1.67448	0.0940371	0.216376
NYDRO01570	augustus_masked-nt_contig01-processed-gene-44.48-mRNA-1	7380.56	-0.290409	0.246937	-1.17604	0.239578	0.41094
NYDRO01571	maker-nt_contig01-augustus-gene-44.39-mRNA-1	3315.56	0.346775	0.330848	1.04814	0.294575	0.473234
NYDRO01572	snap_masked-nt_contig01-processed-gene-44.19-mRNA-1	89.1099	0.727883	0.72981	0.997359	0.31859	0.50015
NYDRO01573	maker-nt_contig01-augustus-gene-44.41-mRNA-1	21122.3	-0.112221	0.240388	-0.466835	0.640618	0.781772
NYDRO01574	maker-nt_contig01-snap-gene-44.0-mRNA-1	16026.8	0.707004	0.198678	3.55855	0.000372905	0.00210874
NYDRO01575	maker-nt_contig01-augustus-gene-44.33-mRNA-1	2079.64	-0.042955	0.354042	-0.121327	0.903432	0.949073
NYDRO01576	augustus_masked-nt_contig01-processed-gene-44.51-mRNA-1	10457	-1.30824	0.669714	-1.95343	0.0507683	0.135541
NYDRO01577	maker-nt_contig01-augustus-gene-45.14-mRNA-1	123.728	-0.360475	0.623085	-0.578532	0.562905	0.722946
NYDRO01578	maker-nt_contig01-snap-gene-45.2-mRNA-1	0	NA	NA	NA	NA	NA
NYDRO01579	maker-nt_contig01-snap-gene-45.4-mRNA-1	0.377723	-1.87742	4.53272	-0.414193	0.678733	NA
NYDRO01580	maker-nt_contig01-augustus-gene-45.16-mRNA-1	3.48019	3.13787	4.28183	0.732834	0.46366	0.641741
NYDRO01581	augustus_masked-nt_contig01-processed-gene-45.9-mRNA-1	0	NA	NA	NA	NA	NA
NYDRO01582	augustus_masked-nt_contig01-processed-gene-45.10-mRNA-1	0.193687	1.34708	4.55772	0.295559	0.767567	NA
NYDRO01583	augustus_masked-nt_contig01-processed-gene-45.11-mRNA-1	1246.45	0.460584	0.950173	0.484738	0.627863	0.77289
NYDRO01584	maker-nt_contig01-augustus-gene-45.15-mRNA-1	2421.61	0.504048	0.20208	2.49431	0.0126204	0.0443126
NYDRO01585	maker-nt_contig01-augustus-gene-46.31-mRNA-1	1559.36	0.173663	0.283364	0.612863	0.539967	0.705019
NYDRO01586	maker-nt_contig01-augustus-gene-46.34-mRNA-1	25956.6	-0.196805	0.271001	-0.726218	0.467705	0.645215
NYDRO01587	maker-nt_contig01-snap-gene-46.12-mRNA-1	0.755446	-2.86412	4.47152	-0.640525	0.521832	NA
NYDRO01588	maker-nt_contig01-augustus-gene-46.36-mRNA-1	5291.8	0.766898	0.254406	3.01447	0.00257432	0.0114227
NYDRO01589	maker-nt_contig01-augustus-gene-46.43-mRNA-1	3802.27	0.0478737	0.319513	0.149834	0.880896	0.936202
NYDRO01590	maker-nt_contig01-snap-gene-46.7-mRNA-1	1596.88	0.513829	0.465266	1.10438	0.269429	0.445082
NYDRO01591	maker-nt_contig01-augustus-gene-46.45-mRNA-1	11431.9	0.0887928	0.313955	0.28282	0.777315	0.874752
NYDRO01592	maker-nt_contig01-augustus-gene-46.47-mRNA-1	1179.23	-0.214753	0.331061	-0.648681	0.516544	0.686671
NYDRO01593	maker-nt_contig01-augustus-gene-46.40-mRNA-1	2903.73	-2.13212	0.222049	-9.60201	7.84033e-22	4.23562e-20
NYDRO01594	maker-nt_contig01-augustus-gene-46.49-mRNA-1	1193.78	0.118525	0.340451	0.348141	0.727735	0.84165
NYDRO01595	maker-nt_contig01-augustus-gene-47.14-mRNA-1	14.9046	0.0624362	2.78398	0.0224269	0.982107	0.991277
NYDRO01596	augustus_masked-nt_contig01-processed-gene-47.1-mRNA-1	42078.5	-0.145677	0.45694	-0.318809	0.749871	0.856969
NYDRO01597	augustus_masked-nt_contig01-processed-gene-47.2-mRNA-1	21.9079	3.34944	2.32053	1.4434	0.148909	0.301152
NYDRO01598	maker-nt_contig01-augustus-gene-47.24-mRNA-1	0	NA	NA	NA	NA	NA
NYDRO01599	maker-nt_contig01-snap-gene-47.63-mRNA-1	0	NA	NA	NA	NA	NA
NYDRO01600	augustus_masked-nt_contig01-processed-gene-47.3-mRNA-1	5.10998	0.84545	4.20393	0.20111	0.840613	0.913449
NYDRO01601	maker-nt_contig01-snap-gene-47.65-mRNA-1	7.69042	-2.20986	2.95887	-0.74686	0.455148	0.634617
NYDRO01602	maker-nt_contig01-snap-gene-47.67-mRNA-1	4172.34	0.820452	0.313125	2.6202	0.00878777	0.0328428
NYDRO01603	maker-nt_contig01-snap-gene-47.80-mRNA-1	75.0551	2.16059	1.56821	1.37774	0.168282	0.326906
NYDRO01604	maker-nt_contig01-snap-gene-47.68-mRNA-1	171.322	-1.00136	0.49374	-2.02811	0.0425495	0.117868
NYDRO01605	maker-nt_contig01-augustus-gene-47.21-mRNA-1	1458.41	-0.100238	0.210498	-0.476195	0.633936	0.777248
NYDRO01606	maker-nt_contig01-snap-gene-47.83-mRNA-1	872.322	-0.682428	0.262601	-2.59873	0.00935688	0.0345964
NYDRO01607	maker-nt_contig01-augustus-gene-47.33-mRNA-1	5.66625	-0.916017	2.40561	-0.380783	0.703364	0.82488
NYDRO01608	augustus_masked-nt_contig01-processed-gene-47.12-mRNA-1	2086.42	-1.6288	0.448626	-3.63064	0.00028272	0.0016531
NYDRO01609	snap_masked-nt_contig01-processed-gene-47.58-mRNA-1	52.9374	-1.5639	1.84393	-0.848137	0.396361	0.578892
NYDRO01610	maker-nt_contig01-augustus-gene-48.44-mRNA-1	8965.44	0.19588	0.309986	0.631901	0.527452	0.694995
NYDRO01611	augustus_masked-nt_contig01-processed-gene-48.63-mRNA-1	51063.4	-0.281853	0.188118	-1.49828	0.13406	0.27938
NYDRO01612	maker-nt_contig01-augustus-gene-48.53-mRNA-1	1.46122	1.48776	4.22692	0.351971	0.72486	NA
NYDRO01613	maker-nt_contig01-snap-gene-48.12-mRNA-1	4.25737	5.8147	4.33867	1.3402	0.180179	0.341106
NYDRO01614	maker-nt_contig01-augustus-gene-48.48-mRNA-1	39.3508	1.05909	0.869557	1.21796	0.223239	0.391466
NYDRO01615	maker-nt_contig01-augustus-gene-48.56-mRNA-1	601.228	1.67816	0.538521	3.11624	0.00183175	0.0085352
NYDRO01616	maker-nt_contig01-augustus-gene-48.50-mRNA-1	16763.6	-0.689925	0.28012	-2.46296	0.0137796	0.0476725
NYDRO01617	augustus_masked-nt_contig01-processed-gene-48.66-mRNA-1	29090.7	-0.0288643	0.379059	-0.0761475	0.939302	0.967851
NYDRO01618	maker-nt_contig01-augustus-gene-48.58-mRNA-1	819.561	-0.0274455	0.387564	-0.0708154	0.943545	0.970032
NYDRO01619	maker-nt_contig01-augustus-gene-48.52-mRNA-1	6223.04	0.354793	0.296002	1.19862	0.230677	0.400011
NYDRO01620	maker-nt_contig01-augustus-gene-48.60-mRNA-1	62876.5	0.116795	0.293016	0.398597	0.69019	0.816149
NYDRO01621	snap_masked-nt_contig01-processed-gene-49.2-mRNA-1	4531.21	-0.549912	0.686693	-0.800812	0.423241	0.604975
NYDRO01622	maker-nt_contig01-snap-gene-49.46-mRNA-1	0	NA	NA	NA	NA	NA
NYDRO01623	maker-nt_contig01-snap-gene-49.45-mRNA-1	10.1329	7.06564	2.67955	2.63687	0.00836742	0.031561
NYDRO01624	maker-nt_contig01-snap-gene-49.47-mRNA-1	12.4571	7.36348	2.4437	3.01325	0.00258468	0.0114566
NYDRO01625	maker-nt_contig01-snap-gene-49.59-mRNA-1	15737.8	-1.21976	0.372907	-3.27094	0.0010719	0.00534112
NYDRO01626	maker-nt_contig01-augustus-gene-49.20-mRNA-1	24204.8	2.31967	0.374887	6.18765	6.10688e-10	9.95488e-09
NYDRO01627	maker-nt_contig01-augustus-gene-49.32-mRNA-1	7433.37	-0.0790752	0.228808	-0.345596	0.729646	0.84306
NYDRO01628	snap_masked-nt_contig01-processed-gene-49.8-mRNA-1	202697	0.0901779	0.650834	0.138557	0.8898	0.942021
NYDRO01629	augustus_masked-nt_contig01-processed-gene-49.42-mRNA-1	349.388	0.416184	0.64977	0.64051	0.521841	0.690662
NYDRO01630	maker-nt_contig01-snap-gene-49.50-mRNA-1	6189.67	0.436866	0.289537	1.50884	0.131339	0.275526
NYDRO01631	maker-nt_contig01-snap-gene-49.52-mRNA-1	7467.32	-0.0781456	0.216852	-0.360364	0.718575	0.835144
NYDRO01632	snap_masked-nt_contig01-processed-gene-49.11-mRNA-1	313.528	-0.425097	0.535122	-0.794394	0.426966	0.608648
NYDRO01633	maker-nt_contig01-snap-gene-49.55-mRNA-1	6218.93	0.350559	0.186795	1.87671	0.0605583	0.155205
NYDRO01634	maker-nt_contig01-augustus-gene-49.33-mRNA-1	56.6077	-0.65714	0.930928	-0.705898	0.480252	0.655624
NYDRO01635	maker-nt_contig01-snap-gene-49.58-mRNA-1	2319.88	1.4105	0.394351	3.57677	0.000347866	0.00198266
NYDRO01636	maker-nt_contig01-snap-gene-50.71-mRNA-1	0	NA	NA	NA	NA	NA
NYDRO01637	maker-nt_contig01-snap-gene-50.57-mRNA-1	14.5883	3.68332	2.38672	1.54325	0.122769	0.263025
NYDRO01638	maker-nt_contig01-snap-gene-50.59-mRNA-1	4834.03	-0.167034	0.183409	-0.910718	0.362444	0.546661
NYDRO01639	maker-nt_contig01-snap-gene-50.61-mRNA-1	0	NA	NA	NA	NA	NA
NYDRO01640	augustus_masked-nt_contig01-processed-gene-50.43-mRNA-1	13.9873	-0.245851	1.97913	-0.124221	0.90114	0.947696
NYDRO01641	maker-nt_contig01-augustus-gene-50.24-mRNA-1	3157.75	-0.798625	0.387075	-2.06323	0.0390907	0.110391
NYDRO01642	maker-nt_contig01-snap-gene-50.67-mRNA-1	2899.21	0.363821	0.282531	1.28772	0.197843	0.362863
NYDRO01643	maker-nt_contig01-snap-gene-50.73-mRNA-1	22499.9	-0.84803	0.188656	-4.49512	6.9531e-06	5.89407e-05
NYDRO01644	snap_masked-nt_contig01-processed-gene-50.8-mRNA-1	2306.39	1.38271	0.335616	4.11993	3.78996e-05	0.000272918
NYDRO01645	augustus_masked-nt_contig01-processed-gene-50.48-mRNA-1	6116.19	-0.435691	0.245248	-1.77653	0.0756451	0.184163
NYDRO01646	augustus_masked-nt_contig01-processed-gene-50.49-mRNA-1	321.086	-1.88124	0.576921	-3.26083	0.00111087	0.00550276
NYDRO01647	maker-nt_contig01-snap-gene-50.76-mRNA-1	1486.18	0.357216	0.406093	0.87964	0.379054	0.563038
NYDRO01648	maker-nt_contig01-snap-gene-50.70-mRNA-1	2310.81	0.128058	0.305499	0.419178	0.675086	0.805826
NYDRO01649	maker-nt_contig01-snap-gene-50.78-mRNA-1	28.9769	3.05101	1.70199	1.79261	0.0730346	0.17901
NYDRO01650	maker-nt_contig01-snap-gene-51.0-mRNA-1	1968.67	0.947264	0.233976	4.04855	5.15365e-05	0.000360342
NYDRO01651	maker-nt_contig01-snap-gene-51.2-mRNA-1	73.9144	9.93224	1.50403	6.60375	4.00899e-11	7.51365e-10
NYDRO01652	maker-nt_contig01-snap-gene-51.3-mRNA-1	393.483	1.44546	0.312284	4.62866	3.68045e-06	3.2696e-05
NYDRO01653	maker-nt_contig01-snap-gene-51.5-mRNA-1	13.8136	2.76303	2.93383	0.941784	0.346303	0.530391
NYDRO01654	maker-nt_contig01-snap-gene-51.16-mRNA-1	0	NA	NA	NA	NA	NA
NYDRO01655	maker-nt_contig01-snap-gene-51.7-mRNA-1	2.64406	-4.66441	4.42594	-1.05388	0.291938	NA
NYDRO01656	maker-nt_contig01-augustus-gene-51.48-mRNA-1	79532.5	-0.682507	0.217346	-3.14018	0.00168841	0.00797015
NYDRO01657	maker-nt_contig01-augustus-gene-51.50-mRNA-1	204654	-0.272303	0.182639	-1.49094	0.135977	0.282119
NYDRO01658	augustus_masked-nt_contig01-processed-gene-51.69-mRNA-1	8938.75	0.8754	1.2026	0.727925	0.46666	0.644342
NYDRO01659	maker-nt_contig01-augustus-gene-51.56-mRNA-1	382044	-1.18321	0.39035	-3.03116	0.00243616	0.0109015
NYDRO01660	maker-nt_contig01-snap-gene-51.13-mRNA-1	11090.9	0.1387	0.170108	0.815364	0.414864	0.596916
NYDRO01661	augustus_masked-nt_contig01-processed-gene-51.67-mRNA-1	5469.42	-0.105754	0.195045	-0.542203	0.587679	0.742429
NYDRO01662	maker-nt_contig01-augustus-gene-51.57-mRNA-1	6.59741	-1.11773	3.06681	-0.364459	0.715515	0.833266
NYDRO01663	maker-nt_contig01-augustus-gene-52.39-mRNA-1	48117.8	-0.421839	0.239392	-1.76213	0.0780475	0.188415
NYDRO01664	maker-nt_contig01-snap-gene-52.1-mRNA-1	322.363	-0.0270646	0.63776	-0.0424369	0.96615	0.982552
NYDRO01665	maker-nt_contig01-augustus-gene-52.45-mRNA-1	5.78175	2.40756	3.01519	0.798479	0.424592	0.60629
NYDRO01666	snap_masked-nt_contig01-processed-gene-52.24-mRNA-1	55.7665	-0.325395	1.75864	-0.185026	0.853208	0.920274
NYDRO01667	snap_masked-nt_contig01-processed-gene-52.25-mRNA-1	2162.35	-0.146828	0.35141	-0.417824	0.676076	0.80656
NYDRO01668	snap_masked-nt_contig01-processed-gene-52.27-mRNA-1	1238.65	0.922285	0.385117	2.39482	0.0166287	0.055729
NYDRO01669	maker-nt_contig01-snap-gene-52.14-mRNA-1	2047.91	0.176711	0.34108	0.518092	0.604394	0.755657
NYDRO01670	augustus_masked-nt_contig01-processed-gene-52.58-mRNA-1	18.9849	4.38914	2.30803	1.90168	0.0572125	0.148457
NYDRO01671	maker-nt_contig01-augustus-gene-52.48-mRNA-1	17028.1	-0.128742	0.306044	-0.420665	0.673999	0.805061
NYDRO01672	maker-nt_contig01-snap-gene-52.20-mRNA-1	0	NA	NA	NA	NA	NA
NYDRO01673	maker-nt_contig01-augustus-gene-52.43-mRNA-1	68336.1	0.223884	0.178886	1.25155	0.210735	0.377819
NYDRO01674	maker-nt_contig01-snap-gene-52.11-mRNA-1	0	NA	NA	NA	NA	NA
NYDRO01675	snap_masked-nt_contig01-processed-gene-53.18-mRNA-1	287.277	6.39962	0.950242	6.73472	1.64242e-11	3.27744e-10
NYDRO01676	augustus_masked-nt_contig01-processed-gene-53.57-mRNA-1	791.007	1.38575	0.378335	3.66275	0.000249525	0.00147919
NYDRO01677	maker-nt_contig01-snap-gene-53.6-mRNA-1	64266.8	-0.256083	0.511655	-0.500499	0.616724	0.764542
NYDRO01678	maker-nt_contig01-snap-gene-53.1-mRNA-1	2464.64	-0.331821	0.207349	-1.6003	0.109532	0.242793
NYDRO01679	maker-nt_contig01-augustus-gene-53.47-mRNA-1	3480.65	-0.303555	0.306267	-0.991145	0.321615	0.503516
NYDRO01680	maker-nt_contig01-augustus-gene-53.42-mRNA-1	659.958	0.944382	0.389367	2.42543	0.0152904	0.0519582
NYDRO01681	maker-nt_contig01-snap-gene-53.10-mRNA-1	415.788	-1.04265	0.602964	-1.72921	0.0837709	0.198927
NYDRO01682	maker-nt_contig01-augustus-gene-53.51-mRNA-1	71082.5	-1.24284	0.165801	-7.49597	6.58102e-14	1.70654e-12
NYDRO01683	maker-nt_contig01-augustus-gene-53.53-mRNA-1	43183.5	-0.225719	0.188282	-1.19883	0.230592	0.39995
NYDRO01684	maker-nt_contig01-augustus-gene-53.54-mRNA-1	13144.9	1.01497	0.273795	3.70705	0.000209686	0.00127461
NYDRO01685	augustus_masked-nt_contig01-processed-gene-53.65-mRNA-1	1.03708	-3.29087	4.45522	-0.738655	0.460116	NA
NYDRO01686	maker-nt_contig01-augustus-gene-53.44-mRNA-1	4194.63	0.725245	0.527986	1.37361	0.169563	0.328462
NYDRO01687	augustus_masked-nt_contig01-processed-gene-54.0-mRNA-1	30.5761	2.04909	1.06273	1.92814	0.0538382	0.142042
NYDRO01688	maker-nt_contig01-snap-gene-54.65-mRNA-1	1.88862	-4.18019	4.4333	-0.942906	0.345729	NA
NYDRO01689	maker-nt_contig01-snap-gene-54.78-mRNA-1	86.7315	2.62777	0.599936	4.38008	1.18636e-05	9.52516e-05
NYDRO01690	maker-nt_contig01-snap-gene-54.80-mRNA-1	407.304	0.15122	0.40927	0.369486	0.711765	0.830441
NYDRO01691	maker-nt_contig01-augustus-gene-54.54-mRNA-1	152.856	-0.241291	0.434512	-0.555314	0.57868	0.735214
NYDRO01692	maker-nt_contig01-snap-gene-54.82-mRNA-1	824.241	-0.387664	0.307572	-1.2604	0.207524	0.37416
NYDRO01693	maker-nt_contig01-augustus-gene-54.56-mRNA-1	62.8018	2.84389	1.13397	2.50791	0.0121449	0.0428974
NYDRO01694	maker-nt_contig01-snap-gene-54.66-mRNA-1	1845.11	-1.30058	0.353209	-3.68219	0.000231239	0.00138475
NYDRO01695	augustus_masked-nt_contig01-processed-gene-54.4-mRNA-1	6885.32	-2.76445	0.349926	-7.90009	2.78695e-15	8.27023e-14
NYDRO01696	maker-nt_contig01-snap-gene-54.68-mRNA-1	394.581	0.0316771	0.384144	0.0824615	0.93428	0.965242
NYDRO01697	maker-nt_contig01-snap-gene-54.85-mRNA-1	0	NA	NA	NA	NA	NA
NYDRO01698	maker-nt_contig01-augustus-gene-54.45-mRNA-1	2.28564	-0.385493	4.25902	-0.0905123	0.92788	NA
NYDRO01699	maker-nt_contig01-snap-gene-54.87-mRNA-1	0	NA	NA	NA	NA	NA
NYDRO01700	maker-nt_contig01-snap-gene-54.88-mRNA-1	0	NA	NA	NA	NA	NA
NYDRO01701	augustus_masked-nt_contig01-processed-gene-54.8-mRNA-1	2731.68	-1.52562	0.386042	-3.95194	7.75197e-05	0.000519325
NYDRO01702	augustus_masked-nt_contig01-processed-gene-54.9-mRNA-1	2.12221	-4.33776	4.43063	-0.979038	0.327561	NA
NYDRO01703	maker-nt_contig01-augustus-gene-54.60-mRNA-1	338.713	-3.41048	0.481732	-7.07963	1.44543e-12	3.23689e-11
NYDRO01704	maker-nt_contig01-augustus-gene-54.61-mRNA-1	1042.9	0.454159	0.327834	1.38533	0.165951	0.32427
NYDRO01705	maker-nt_contig01-augustus-gene-54.47-mRNA-1	1138.46	-0.952652	0.256273	-3.71734	0.000201335	0.00123134
NYDRO01706	augustus_masked-nt_contig01-processed-gene-54.15-mRNA-1	8.93922	-0.767649	3.95235	-0.194226	0.845999	0.915941
NYDRO01707	maker-nt_contig01-augustus-gene-54.63-mRNA-1	9687.63	0.410093	0.168705	2.43083	0.0150641	0.051385
NYDRO01708	maker-nt_contig01-augustus-gene-55.40-mRNA-1	26162	-0.324521	0.374831	-0.865779	0.386611	0.569787
NYDRO01709	maker-nt_contig01-augustus-gene-55.42-mRNA-1	86887.5	0.102869	0.219282	0.469119	0.638984	0.780618
NYDRO01710	maker-nt_contig01-augustus-gene-55.53-mRNA-1	3355.42	-0.730115	0.347303	-2.10224	0.0355323	0.102203
NYDRO01711	maker-nt_contig01-snap-gene-55.69-mRNA-1	54.8365	0.194853	0.810561	0.240393	0.810026	0.895843
NYDRO01712	maker-nt_contig01-augustus-gene-55.55-mRNA-1	2492.49	0.378534	1.30036	0.291099	0.770976	0.870773
NYDRO01713	maker-nt_contig01-augustus-gene-55.47-mRNA-1	70101.8	-0.358015	0.181594	-1.97151	0.0486657	0.131497
NYDRO01714	maker-nt_contig01-augustus-gene-55.49-mRNA-1	14.7414	0.677833	1.36381	0.497014	0.619179	0.766636
NYDRO01715	snap_masked-nt_contig01-processed-gene-55.20-mRNA-1	10384.3	0.00806212	0.379706	0.0212325	0.98306	0.991768
NYDRO01716	snap_masked-nt_contig01-processed-gene-55.35-mRNA-1	21246.6	0.671085	0.361408	1.85686	0.0633311	0.160377
NYDRO01717	maker-nt_contig01-augustus-gene-55.59-mRNA-1	59.2847	0.920798	0.694094	1.32662	0.184635	0.346738
NYDRO01718	maker-nt_contig01-augustus-gene-55.51-mRNA-1	0	NA	NA	NA	NA	NA
NYDRO01719	maker-nt_contig01-snap-gene-55.78-mRNA-1	5.69467	-3.20613	2.27045	-1.41212	0.157916	0.313537
NYDRO01720	maker-nt_contig01-snap-gene-55.79-mRNA-1	4.16602	1.47106	3.32248	0.44276	0.657939	0.793641
NYDRO01721	maker-nt_contig01-snap-gene-55.80-mRNA-1	4.25737	5.8147	4.33867	1.3402	0.180179	0.341106
NYDRO01722	augustus_masked-nt_contig01-processed-gene-55.12-mRNA-1	53.8886	0.63402	0.806772	0.785873	0.431942	0.613273
NYDRO01723	augustus_masked-nt_contig01-processed-gene-55.13-mRNA-1	324.083	0.686701	0.552965	1.24185	0.214291	0.382162
NYDRO01724	maker-nt_contig01-augustus-gene-55.63-mRNA-1	18063.6	0.644958	0.294823	2.18761	0.0286979	0.0865112
NYDRO01725	maker-nt_contig01-snap-gene-56.53-mRNA-1	382.493	0.234586	0.453234	0.517582	0.60475	0.755952
NYDRO01726	maker-nt_contig01-augustus-gene-56.3-mRNA-1	2615.15	-0.135126	0.189245	-0.714028	0.47521	0.651594
NYDRO01727	maker-nt_contig01-snap-gene-56.56-mRNA-1	5678.9	0.515882	0.335335	1.53841	0.123948	0.264276
NYDRO01728	maker-nt_contig01-snap-gene-56.58-mRNA-1	1569.96	1.2989	1.47376	0.881351	0.378128	0.562153
NYDRO01729	maker-nt_contig01-snap-gene-56.57-mRNA-1	21.2171	8.13182	2.07829	3.91274	9.12563e-05	0.000603829
NYDRO01730	maker-nt_contig01-augustus-gene-56.6-mRNA-1	13.5694	4.63748	2.2063	2.10193	0.0355597	0.102258
NYDRO01731	augustus_masked-nt_contig01-processed-gene-56.46-mRNA-1	33.8732	-1.77871	0.849509	-2.09381	0.0362766	0.103894
NYDRO01732	maker-nt_contig01-snap-gene-56.51-mRNA-1	249.503	0.0664715	0.672089	0.0989029	0.921215	0.958757
NYDRO01733	snap_masked-nt_contig01-processed-gene-56.34-mRNA-1	1258.12	0.413718	0.284857	1.45237	0.146398	0.297492
NYDRO01734	snap_masked-nt_contig01-processed-gene-56.24-mRNA-1	13.1756	7.44418	2.44216	3.0482	0.00230217	0.0103698
NYDRO01735	maker-nt_contig01-augustus-gene-56.13-mRNA-1	44724.2	-0.494338	0.206884	-2.38944	0.016874	0.0564021
NYDRO01736	maker-nt_contig01-augustus-gene-56.15-mRNA-1	669653	-1.0319	0.220694	-4.67571	2.9294e-06	2.63573e-05
NYDRO01737	snap_masked-nt_contig01-processed-gene-56.27-mRNA-1	218.33	0.84152	0.481156	1.74896	0.0802986	0.192599
NYDRO01738	augustus_masked-nt_contig01-processed-gene-56.41-mRNA-1	7204.16	0.00502514	0.340138	0.0147738	0.988213	0.993992
NYDRO01739	augustus_masked-nt_contig01-processed-gene-56.42-mRNA-1	3361.03	0.342998	0.186825	1.83593	0.0663675	0.166292
NYDRO01740	augustus_masked-nt_contig01-processed-gene-57.14-mRNA-1	55.1661	-1.02213	0.890014	-1.14844	0.250786	0.423745
NYDRO01741	augustus_masked-nt_contig01-processed-gene-57.13-mRNA-1	6.33591	2.02491	3.20384	0.632026	0.52737	0.694995
NYDRO01742	maker-nt_contig01-augustus-gene-57.23-mRNA-1	0	NA	NA	NA	NA	NA
NYDRO01743	snap_masked-nt_contig01-processed-gene-57.42-mRNA-1	13748.2	2.04392	0.440009	4.64518	3.39777e-06	3.03662e-05
NYDRO01744	augustus_masked-nt_contig01-processed-gene-57.18-mRNA-1	3411.84	2.20393	0.354242	6.22154	4.92292e-10	8.13504e-09
NYDRO01745	maker-nt_contig01-snap-gene-57.5-mRNA-1	35010.5	-0.056952	0.195404	-0.291457	0.770702	0.870673
NYDRO01746	maker-nt_contig01-snap-gene-57.8-mRNA-1	3228.89	0.789694	0.359064	2.19931	0.0278557	0.084476
NYDRO01747	augustus_masked-nt_contig01-processed-gene-57.20-mRNA-1	0	NA	NA	NA	NA	NA
NYDRO01748	snap_masked-nt_contig01-processed-gene-57.49-mRNA-1	141.014	1.59382	0.66236	2.40628	0.0161158	0.0543056
NYDRO01749	maker-nt_contig01-snap-gene-57.9-mRNA-1	3755.03	0.783148	0.182835	4.28337	1.84082e-05	0.000142155
NYDRO01750	maker-nt_contig01-snap-gene-58.2-mRNA-1	12041.2	-0.0632895	0.278241	-0.227463	0.820064	0.901856
NYDRO01751	maker-nt_contig01-snap-gene-58.4-mRNA-1	89378.7	-2.61881	0.336931	-7.77253	7.69338e-15	2.19045e-13
NYDRO01752	snap_masked-nt_contig01-processed-gene-58.37-mRNA-1	0	NA	NA	NA	NA	NA
NYDRO01753	augustus_masked-nt_contig01-processed-gene-58.16-mRNA-1	3.6298	-5.11244	4.421	-1.1564	0.247519	0.420199
NYDRO01754	augustus_masked-nt_contig01-processed-gene-58.17-mRNA-1	1135.42	1.63856	0.881121	1.85963	0.0629377	0.159668
NYDRO01755	augustus_masked-nt_contig01-processed-gene-58.18-mRNA-1	467.628	-2.3576	0.379979	-6.20455	5.48541e-10	8.99401e-09
NYDRO01756	augustus_masked-nt_contig01-processed-gene-58.26-mRNA-1	2957.74	0.247288	0.298459	0.828548	0.40736	0.589777
NYDRO01757	maker-nt_contig01-augustus-gene-58.68-mRNA-1	15.3805	0.0582626	1.70681	0.0341354	0.972769	0.986266
NYDRO01758	maker-nt_contig01-snap-gene-58.5-mRNA-1	467.541	0.51898	0.621803	0.834638	0.403921	0.586346
NYDRO01759	maker-nt_contig01-snap-gene-58.9-mRNA-1	0.387374	2.35339	4.44422	0.52954	0.596431	NA
NYDRO01760	maker-nt_contig01-snap-gene-58.7-mRNA-1	0	NA	NA	NA	NA	NA
NYDRO01761	maker-nt_contig01-augustus-gene-58.75-mRNA-1	1.66593	4.46153	4.35522	1.02441	0.305643	NA
NYDRO01762	maker-nt_contig01-augustus-gene-58.76-mRNA-1	1.66593	4.46153	4.35522	1.02441	0.305643	NA
NYDRO01763	augustus_masked-nt_contig01-processed-gene-58.20-mRNA-1	0	NA	NA	NA	NA	NA
NYDRO01764	maker-nt_contig01-augustus-gene-58.69-mRNA-1	52292.8	-0.880843	0.275879	-3.19286	0.00140873	0.00680747
NYDRO01765	maker-nt_contig01-snap-gene-58.11-mRNA-1	2.22124	4.87638	4.34843	1.12141	0.262113	NA
NYDRO01766	augustus_masked-nt_contig01-processed-gene-58.35-mRNA-1	9647.96	-0.495533	0.254097	-1.95017	0.0511557	0.136446
NYDRO01767	maker-nt_contig01-augustus-gene-58.79-mRNA-1	233.491	-0.672003	0.634982	-1.0583	0.289918	0.467889
NYDRO01768	maker-nt_contig01-snap-gene-59.1-mRNA-1	24934.3	-1.10484	0.357424	-3.09112	0.00199404	0.00917725
NYDRO01769	augustus_masked-nt_contig01-processed-gene-59.25-mRNA-1	31.5835	2.81227	1.73805	1.61806	0.10565	0.235987
NYDRO01770	maker-nt_contig01-snap-gene-59.6-mRNA-1	231.157	-1.33966	0.455319	-2.94224	0.00325845	0.0139823
NYDRO01771	maker-nt_contig01-augustus-gene-59.39-mRNA-1	3.84433	-5.1985	4.27295	-1.21661	0.223755	0.391919
NYDRO01772	augustus_masked-nt_contig01-processed-gene-59.27-mRNA-1	7.77221	0.0293015	3.06351	0.00956467	0.992369	0.996111
NYDRO01773	maker-nt_contig01-augustus-gene-59.41-mRNA-1	62.3441	2.98909	0.766154	3.90142	9.563e-05	0.000629803
NYDRO01774	maker-nt_contig01-augustus-gene-59.36-mRNA-1	19.0983	-0.928385	1.16211	-0.798881	0.424359	0.605991
NYDRO01775	maker-nt_contig01-snap-gene-59.10-mRNA-1	23.2864	8.26583	2.01972	4.09257	4.26616e-05	0.000303664
NYDRO01776	maker-nt_contig01-snap-gene-59.13-mRNA-1	0.185103	1.3141	4.56027	0.288162	0.773223	NA
NYDRO01777	maker-nt_contig01-snap-gene-59.15-mRNA-1	252.923	-0.0948571	0.522784	-0.181446	0.856018	0.921711
NYDRO01778	maker-nt_contig01-snap-gene-59.16-mRNA-1	2.69571	-1.99858	4.30706	-0.464025	0.64263	NA
NYDRO01779	maker-nt_contig01-snap-gene-59.17-mRNA-1	2101.21	-0.901746	0.884851	-1.01909	0.308158	0.488689
NYDRO01780	augustus_masked-nt_contig01-processed-gene-59.33-mRNA-1	0	NA	NA	NA	NA	NA
NYDRO01781	maker-nt_contig01-snap-gene-60.0-mRNA-1	7.11975	6.55651	3.05877	2.14351	0.032072	0.0944637
NYDRO01782	maker-nt_contig01-snap-gene-60.8-mRNA-1	392.102	3.54591	0.62557	5.6683	1.44223e-08	1.92321e-07
NYDRO01783	maker-nt_contig01-snap-gene-60.1-mRNA-1	3696.67	-1.29359	0.179477	-7.20752	5.69813e-13	1.33025e-11
NYDRO01784	augustus_masked-nt_contig01-processed-gene-60.65-mRNA-1	855.372	0.873795	0.347664	2.51333	0.0119596	0.0423139
NYDRO01785	augustus_masked-nt_contig01-processed-gene-60.58-mRNA-1	10.3915	7.10208	2.99537	2.37102	0.0177392	0.0587196
NYDRO01786	maker-nt_contig01-augustus-gene-60.23-mRNA-1	47.8402	9.30478	1.62147	5.73848	9.55284e-09	1.31335e-07
NYDRO01787	maker-nt_contig01-snap-gene-60.13-mRNA-1	10147.4	0.953449	0.21659	4.40209	1.07212e-05	8.69353e-05
NYDRO01788	augustus_masked-nt_contig01-processed-gene-60.60-mRNA-1	113.108	-4.82567	1.34307	-3.59302	0.000326873	0.00187689
NYDRO01789	maker-nt_contig01-augustus-gene-60.29-mRNA-1	4.25737	5.8147	4.33867	1.3402	0.180179	0.341106
NYDRO01790	snap_masked-nt_contig01-processed-gene-60.55-mRNA-1	15320.5	0.266818	0.457791	0.582838	0.560003	0.72061
NYDRO01791	augustus_masked-nt_contig01-processed-gene-60.61-mRNA-1	220.707	-1.68254	0.620976	-2.70951	0.00673818	0.0261933
NYDRO01792	maker-nt_contig01-snap-gene-60.6-mRNA-1	17.427	-7.38201	1.97047	-3.74633	0.000179441	0.00111115
NYDRO01793	maker-nt_contig01-snap-gene-60.7-mRNA-1	108.358	2.78205	0.907302	3.06629	0.00216733	0.00983606
NYDRO01794	maker-nt_contig01-augustus-gene-60.30-mRNA-1	7312.25	-0.672628	0.630207	-1.06731	0.28583	0.463306
NYDRO01795	maker-nt_contig01-snap-gene-61.0-mRNA-1	0	NA	NA	NA	NA	NA
NYDRO01796	augustus_masked-nt_contig01-processed-gene-61.22-mRNA-1	0	NA	NA	NA	NA	NA
NYDRO01797	maker-nt_contig01-snap-gene-61.2-mRNA-1	2.07417	-4.30073	4.43124	-0.970549	0.331773	NA
NYDRO01798	snap_masked-nt_contig01-processed-gene-61.54-mRNA-1	896.948	0.23171	0.269861	0.858628	0.390546	0.573413
NYDRO01799	augustus_masked-nt_contig01-processed-gene-61.33-mRNA-1	8134.55	-0.1235	0.23679	-0.521559	0.601978	0.753329
NYDRO01800	augustus_masked-nt_contig01-processed-gene-61.24-mRNA-1	1317.64	-1.12769	0.462215	-2.43975	0.0146975	0.0503192
NYDRO01801	maker-nt_contig01-augustus-gene-61.41-mRNA-1	45.1348	2.23987	0.878468	2.54975	0.01078	0.0388194
NYDRO01802	maker-nt_contig01-augustus-gene-61.42-mRNA-1	56.0527	-3.08608	1.43998	-2.14314	0.0321015	0.0945286
NYDRO01803	maker-nt_contig01-augustus-gene-61.46-mRNA-1	19095.6	-0.764346	0.485128	-1.57556	0.115128	0.251385
NYDRO01804	augustus_masked-nt_contig01-processed-gene-61.26-mRNA-1	12.977	7.42222	4.02532	1.84388	0.0652001	0.163944
NYDRO01805	maker-nt_contig01-snap-gene-61.14-mRNA-1	385.046	-3.53097	0.404528	-8.72862	2.57794e-18	1.02481e-16
NYDRO01806	augustus_masked-nt_contig01-processed-gene-61.27-mRNA-1	51.5057	9.4111	1.63182	5.76726	8.05711e-09	1.12236e-07
NYDRO01807	maker-nt_contig01-snap-gene-61.7-mRNA-1	5.26872	6.12206	3.37356	1.81472	0.0695671	0.172303
NYDRO01808	maker-nt_contig01-snap-gene-61.18-mRNA-1	1850.89	-1.39482	0.496751	-2.80788	0.00498684	0.0201409
NYDRO01809	maker-nt_contig01-snap-gene-61.9-mRNA-1	15841.7	-0.960657	0.318711	-3.0142	0.00257659	0.0114287
NYDRO01810	augustus_masked-nt_contig01-processed-gene-61.37-mRNA-1	0	NA	NA	NA	NA	NA
NYDRO01811	maker-nt_contig01-snap-gene-61.19-mRNA-1	19.1725	-1.26554	1.39902	-0.904591	0.365682	0.549708
NYDRO01812	maker-nt_contig01-augustus-gene-61.45-mRNA-1	73.4408	3.70612	1.40432	2.63907	0.00831327	0.0313849
NYDRO01813	augustus_masked-nt_contig01-processed-gene-62.17-mRNA-1	1.03708	-3.29087	4.45522	-0.738655	0.460116	NA
NYDRO01814	augustus_masked-nt_contig01-processed-gene-62.20-mRNA-1	20081.4	-0.291396	0.576019	-0.50588	0.612941	0.762235
NYDRO01815	maker-nt_contig01-snap-gene-62.26-mRNA-1	120.843	1.19542	0.700327	1.70695	0.0878322	0.2064
NYDRO01816	augustus_masked-nt_contig01-processed-gene-62.21-mRNA-1	29.7574	3.69215	1.11167	3.32127	0.000896096	0.0045659
NYDRO01817	augustus_masked-nt_contig01-processed-gene-62.19-mRNA-1	1940.87	0.18024	0.341456	0.527857	0.597599	0.750166
NYDRO01818	maker-nt_contig01-snap-gene-62.24-mRNA-1	0	NA	NA	NA	NA	NA
NYDRO01819	maker-nt_contig01-snap-gene-62.25-mRNA-1	1.93687	4.67757	4.35145	1.07495	0.282399	NA
NYDRO01820	augustus_masked-nt_contig01-processed-gene-62.23-mRNA-1	0	NA	NA	NA	NA	NA
NYDRO01821	augustus_masked-nt_contig01-processed-gene-63.14-mRNA-1	52.2968	-8.96577	1.69744	-5.28192	1.27834e-07	1.45784e-06
NYDRO01822	augustus_masked-nt_contig01-processed-gene-63.13-mRNA-1	2.51793	5.05622	4.34604	1.16341	0.244664	NA
NYDRO01823	maker-nt_contig01-snap-gene-63.0-mRNA-1	1.74318	4.5255	4.35405	1.03938	0.298629	NA
NYDRO01824	maker-nt_contig01-snap-gene-64.22-mRNA-1	893.679	-4.98109	0.511063	-9.74653	1.90886e-22	1.09936e-20
NYDRO01825	snap_masked-nt_contig01-processed-gene-64.14-mRNA-1	515.394	0.23776	0.523345	0.454308	0.649607	0.787836
NYDRO01826	maker-nt_contig01-snap-gene-64.18-mRNA-1	4.06742	5.74826	4.33917	1.32474	0.185258	0.347109
NYDRO01827	maker-nt_contig01-snap-gene-64.27-mRNA-1	9.62536	6.9914	4.33272	1.61363	0.106608	0.23775
NYDRO01828	maker-nt_contig01-snap-gene-65.0-mRNA-1	0	NA	NA	NA	NA	NA
NYDRO01829	snap_masked-nt_contig01-processed-gene-65.6-mRNA-1	0	NA	NA	NA	NA	NA
NYDRO01830	maker-nt_contig01-augustus-gene-65.13-mRNA-1	0.259271	-1.0808	4.56209	-0.23691	0.812727	NA
NYDRO01831	snap_masked-nt_contig01-processed-gene-65.7-mRNA-1	0	NA	NA	NA	NA	NA
NYDRO01832	maker-nt_contig01-snap-gene-66.9-mRNA-1	1.5495	4.35549	4.35729	0.999587	0.31751	NA
NYDRO01833	snap_masked-nt_contig01-processed-gene-66.6-mRNA-1	0	NA	NA	NA	NA	NA
NYDRO01834	maker-nt_contig01-snap-gene-66.10-mRNA-1	0	NA	NA	NA	NA	NA
NYDRO01835	maker-nt_contig01-snap-gene-66.12-mRNA-1	0	NA	NA	NA	NA	NA
NYDRO01836	maker-nt_contig01-augustus-gene-67.9-mRNA-1	2053.22	-0.217658	0.336869	-0.646121	0.518201	0.687842
NYDRO01837	maker-nt_contig01-snap-gene-67.4-mRNA-1	5247.66	-0.0215187	0.207278	-0.103816	0.917316	0.956338
NYDRO01838	maker-nt_contig01-augustus-gene-67.11-mRNA-1	370.678	2.19913	0.751985	2.92444	0.0034508	0.0147004
NYDRO01839	maker-nt_contig01-snap-gene-68.33-mRNA-1	3130.01	-0.27905	0.296399	-0.941468	0.346465	0.530536
NYDRO01840	maker-nt_contig01-augustus-gene-68.26-mRNA-1	1781.05	-0.00347874	0.3753	-0.00926923	0.992604	0.996191
NYDRO01841	maker-nt_contig01-snap-gene-68.36-mRNA-1	11683.9	1.97196	0.389917	5.05737	4.25069e-07	4.42264e-06
NYDRO01842	augustus_masked-nt_contig01-processed-gene-68.3-mRNA-1	13052.2	0.104962	0.250086	0.419704	0.674702	0.80552
NYDRO01843	maker-nt_contig01-snap-gene-68.37-mRNA-1	0	NA	NA	NA	NA	NA
NYDRO01844	maker-nt_contig01-snap-gene-68.38-mRNA-1	0	NA	NA	NA	NA	NA
NYDRO01845	maker-nt_contig01-snap-gene-68.39-mRNA-1	0	NA	NA	NA	NA	NA
NYDRO01846	maker-nt_contig01-snap-gene-68.40-mRNA-1	134853	-1.45076	0.34189	-4.24334	2.20221e-05	0.000166652
NYDRO01847	maker-nt_contig01-augustus-gene-68.31-mRNA-1	22.2107	4.34133	2.07167	2.09556	0.0361208	0.103573
NYDRO01848	snap_masked-nt_contig01-processed-gene-69.0-mRNA-1	8.16544	6.75399	2.85496	2.36571	0.0179957	0.0594276
NYDRO01849	maker-nt_contig01-snap-gene-69.26-mRNA-1	0	NA	NA	NA	NA	NA
NYDRO01850	maker-nt_contig01-snap-gene-69.27-mRNA-1	19124.6	-0.218785	0.318997	-0.685852	0.492807	0.666219
NYDRO01851	maker-nt_contig01-snap-gene-69.31-mRNA-1	3.09041	5.35191	4.3427	1.23239	0.217803	0.385328
NYDRO01852	maker-nt_contig01-snap-gene-69.32-mRNA-1	0.387374	2.35339	4.44422	0.52954	0.596431	NA
NYDRO01853	maker-nt_contig01-snap-gene-69.33-mRNA-1	0.968434	3.67698	4.3748	0.840492	0.400632	NA
NYDRO01854	maker-nt_contig01-snap-gene-69.34-mRNA-1	0	NA	NA	NA	NA	NA
NYDRO01855	maker-nt_contig01-snap-gene-69.35-mRNA-1	0	NA	NA	NA	NA	NA
NYDRO01856	snap_masked-nt_contig01-processed-gene-69.9-mRNA-1	0.555309	2.87795	4.40911	0.652728	0.513932	NA
NYDRO01857	maker-nt_contig01-snap-gene-69.37-mRNA-1	0	NA	NA	NA	NA	NA
NYDRO01858	maker-nt_contig01-snap-gene-69.38-mRNA-1	0	NA	NA	NA	NA	NA
NYDRO01859	augustus_masked-nt_contig01-processed-gene-69.22-mRNA-1	1030.23	-0.65881	0.340686	-1.93378	0.0531405	0.140454
NYDRO01860	maker-nt_contig01-augustus-gene-70.30-mRNA-1	1785.18	-0.744998	0.238456	-3.12425	0.00178256	0.0083491
NYDRO01861	maker-nt_contig01-snap-gene-70.9-mRNA-1	0	NA	NA	NA	NA	NA
NYDRO01862	maker-nt_contig01-snap-gene-70.10-mRNA-1	0	NA	NA	NA	NA	NA
NYDRO01863	maker-nt_contig01-augustus-gene-70.39-mRNA-1	1569.56	0.335454	0.360142	0.93145	0.351621	0.535914
NYDRO01864	maker-nt_contig01-snap-gene-70.2-mRNA-1	6984.59	-0.266207	0.444321	-0.599133	0.549084	0.711982
NYDRO01865	maker-nt_contig01-augustus-gene-70.34-mRNA-1	2424.45	0.452466	0.466418	0.970088	0.332003	0.514992
NYDRO01866	maker-nt_contig01-snap-gene-70.13-mRNA-1	0	NA	NA	NA	NA	NA
NYDRO01867	maker-nt_contig01-augustus-gene-70.36-mRNA-1	577.137	0.321345	0.318863	1.00778	0.313558	0.494553
NYDRO01868	maker-nt_contig01-augustus-gene-70.37-mRNA-1	950.023	1.10728	0.430057	2.57474	0.0100317	0.0365304
NYDRO01869	maker-nt_contig01-augustus-gene-71.21-mRNA-1	5004.43	0.277779	0.432928	0.641629	0.521114	0.689952
NYDRO01870	maker-nt_contig01-snap-gene-71.7-mRNA-1	15792	-0.307739	0.374475	-0.821789	0.411197	0.593362
NYDRO01871	snap_masked-nt_contig01-processed-gene-71.11-mRNA-1	0	NA	NA	NA	NA	NA
NYDRO01872	augustus_masked-nt_contig01-processed-gene-71.28-mRNA-1	0	NA	NA	NA	NA	NA
NYDRO01873	augustus_masked-nt_contig01-processed-gene-71.29-mRNA-1	504.848	2.80211	0.450259	6.22333	4.86697e-10	8.05312e-09
NYDRO01874	maker-nt_contig01-snap-gene-71.0-mRNA-1	1576.32	-0.566255	0.311178	-1.81971	0.0688025	0.170878
NYDRO01875	maker-nt_contig01-snap-gene-71.2-mRNA-1	2560.49	-0.445744	0.477849	-0.932813	0.350916	0.535245
NYDRO01876	maker-nt_contig01-augustus-gene-72.31-mRNA-1	0	NA	NA	NA	NA	NA
NYDRO01877	maker-nt_contig01-snap-gene-72.0-mRNA-1	27.9103	8.52733	1.86143	4.58106	4.62635e-06	4.05014e-05
NYDRO01878	maker-nt_contig01-snap-gene-72.1-mRNA-1	37.9439	8.97039	1.69747	5.28458	1.25995e-07	1.44077e-06
NYDRO01879	maker-nt_contig01-snap-gene-72.15-mRNA-1	7806.18	-0.0662428	0.290796	-0.227798	0.819803	0.901687
NYDRO01880	maker-nt_contig01-snap-gene-72.2-mRNA-1	0	NA	NA	NA	NA	NA
NYDRO01881	maker-nt_contig01-snap-gene-72.17-mRNA-1	0	NA	NA	NA	NA	NA
NYDRO01882	maker-nt_contig01-snap-gene-72.3-mRNA-1	0	NA	NA	NA	NA	NA
NYDRO01883	augustus_masked-nt_contig01-processed-gene-72.19-mRNA-1	0	NA	NA	NA	NA	NA
NYDRO01884	snap_masked-nt_contig01-processed-gene-72.27-mRNA-1	0	NA	NA	NA	NA	NA
NYDRO01885	maker-nt_contig01-snap-gene-72.4-mRNA-1	0	NA	NA	NA	NA	NA
NYDRO01886	maker-nt_contig01-snap-gene-72.6-mRNA-1	42.3743	-1.09067	0.984282	-1.10808	0.267825	0.443446
NYDRO01887	maker-nt_contig01-snap-gene-72.7-mRNA-1	16.3326	-2.67565	1.95426	-1.36914	0.170955	0.329784
NYDRO01888	maker-nt_contig01-snap-gene-72.5-mRNA-1	31.4468	-1.5651	1.07306	-1.45854	0.144693	0.29491
NYDRO01889	augustus_masked-nt_contig01-processed-gene-72.20-mRNA-1	726.705	-0.564479	0.294008	-1.91995	0.0548644	0.144238
NYDRO01890	maker-nt_contig01-snap-gene-72.8-mRNA-1	17.8848	-1.36419	1.84638	-0.738848	0.459999	0.6385
NYDRO01891	maker-nt_contig01-snap-gene-73.39-mRNA-1	2.2183	-4.40859	4.42953	-0.995274	0.319603	NA
NYDRO01892	maker-nt_contig01-snap-gene-73.37-mRNA-1	4.64849	5.94094	4.33778	1.36958	0.170817	0.329611
NYDRO01893	maker-nt_contig01-snap-gene-73.38-mRNA-1	2.13056	4.81513	4.34932	1.1071	0.268251	NA
NYDRO01894	maker-nt_contig01-snap-gene-73.40-mRNA-1	2099.54	-0.907048	0.304372	-2.98006	0.00288189	0.0125669
NYDRO01895	maker-nt_contig01-snap-gene-73.32-mRNA-1	8282.47	0.89848	0.189112	4.75104	2.02369e-06	1.86938e-05
NYDRO01896	augustus_masked-nt_contig01-processed-gene-73.26-mRNA-1	193.746	4.32518	0.756567	5.71686	1.08512e-08	1.48539e-07
NYDRO01897	maker-nt_contig01-snap-gene-73.49-mRNA-1	1.42051	-3.77391	4.44168	-0.849657	0.395516	NA
NYDRO01898	maker-nt_contig01-snap-gene-73.50-mRNA-1	18.5301	7.9362	2.18401	3.63377	0.000279311	0.0016343
NYDRO01899	maker-nt_contig01-snap-gene-73.52-mRNA-1	9.95154	7.03927	2.72432	2.58386	0.00977013	0.0357757
NYDRO01900	maker-nt_contig01-snap-gene-73.51-mRNA-1	0	NA	NA	NA	NA	NA
NYDRO01901	maker-nt_contig01-augustus-gene-73.7-mRNA-1	0	NA	NA	NA	NA	NA
NYDRO01902	maker-nt_contig01-snap-gene-73.36-mRNA-1	0	NA	NA	NA	NA	NA
NYDRO01903	maker-nt_contig01-snap-gene-73.34-mRNA-1	5.22955	6.11089	4.33669	1.40912	0.158801	0.31472
NYDRO01904	maker-nt_contig01-augustus-gene-73.10-mRNA-1	0	NA	NA	NA	NA	NA
NYDRO01905	maker-nt_contig01-snap-gene-73.57-mRNA-1	0	NA	NA	NA	NA	NA
NYDRO01906	maker-nt_contig01-snap-gene-74.0-mRNA-1	0	NA	NA	NA	NA	NA
NYDRO01907	maker-nt_contig01-augustus-gene-74.23-mRNA-1	45339.6	-0.646327	0.23612	-2.73728	0.00619488	0.0243477
NYDRO01908	maker-nt_contig01-snap-gene-74.14-mRNA-1	486.15	-0.548634	0.302271	-1.81504	0.0695181	0.172249
NYDRO01909	maker-nt_contig01-snap-gene-74.16-mRNA-1	0	NA	NA	NA	NA	NA
NYDRO01910	maker-nt_contig01-snap-gene-74.17-mRNA-1	0	NA	NA	NA	NA	NA
NYDRO01911	maker-nt_contig01-snap-gene-74.15-mRNA-1	0	NA	NA	NA	NA	NA
NYDRO01912	maker-nt_contig01-augustus-gene-74.25-mRNA-1	1836.53	2.56055	0.786423	3.25594	0.00113018	0.00558964
NYDRO01913	maker-nt_contig01-snap-gene-74.19-mRNA-1	0	NA	NA	NA	NA	NA
NYDRO01914	maker-nt_contig01-snap-gene-74.18-mRNA-1	0	NA	NA	NA	NA	NA
NYDRO01915	maker-nt_contig01-augustus-gene-74.27-mRNA-1	844.394	-0.538138	0.395815	-1.35957	0.173966	0.333869
NYDRO01916	snap_masked-nt_contig01-processed-gene-74.47-mRNA-1	3547.72	0.424323	0.185008	2.29354	0.021817	0.0696462
NYDRO01917	maker-nt_contig01-augustus-gene-74.29-mRNA-1	16465.9	0.868938	0.202836	4.28395	1.83605e-05	0.00014183
NYDRO01918	augustus_masked-nt_contig01-processed-gene-74.57-mRNA-1	6546.84	0.0740402	0.28687	0.258097	0.796332	0.887887
NYDRO01919	maker-nt_contig01-snap-gene-74.11-mRNA-1	0	NA	NA	NA	NA	NA
NYDRO01920	maker-nt_contig01-augustus-gene-74.32-mRNA-1	0	NA	NA	NA	NA	NA
NYDRO01921	maker-nt_contig01-snap-gene-74.21-mRNA-1	33245	-0.52662	0.270421	-1.94741	0.0514856	0.13708
NYDRO01922	maker-nt_contig01-snap-gene-75.12-mRNA-1	0	NA	NA	NA	NA	NA
NYDRO01923	maker-nt_contig01-snap-gene-75.13-mRNA-1	0	NA	NA	NA	NA	NA
NYDRO01924	maker-nt_contig01-snap-gene-75.15-mRNA-1	0	NA	NA	NA	NA	NA
NYDRO01925	maker-nt_contig01-snap-gene-75.14-mRNA-1	0	NA	NA	NA	NA	NA
NYDRO01926	maker-nt_contig01-augustus-gene-75.38-mRNA-1	0	NA	NA	NA	NA	NA
NYDRO01927	maker-nt_contig01-snap-gene-75.4-mRNA-1	54.8339	9.50151	1.55034	6.12866	8.86242e-10	1.38485e-08
NYDRO01928	maker-nt_contig01-augustus-gene-75.40-mRNA-1	9004.99	-0.0612928	0.16295	-0.376144	0.70681	0.827289
NYDRO01929	snap_masked-nt_contig01-processed-gene-75.36-mRNA-1	41.1325	9.08666	1.69188	5.37074	7.8415e-08	9.30345e-07
NYDRO01930	maker-nt_contig01-snap-gene-75.25-mRNA-1	78.1177	10.0122	1.45597	6.87664	6.12799e-12	1.28151e-10
NYDRO01931	maker-nt_contig01-snap-gene-76.0-mRNA-1	96792.2	-0.338568	0.37053	-0.913739	0.360854	0.5453
NYDRO01932	maker-nt_contig01-snap-gene-76.2-mRNA-1	62.5163	-1.19457	0.704553	-1.69549	0.0899819	0.209331
NYDRO01933	maker-nt_contig01-augustus-gene-76.19-mRNA-1	22366.9	-0.00630152	0.238772	-0.0263913	0.978945	0.989408
NYDRO01934	maker-nt_contig01-snap-gene-76.9-mRNA-1	0	NA	NA	NA	NA	NA
NYDRO01935	maker-nt_contig01-snap-gene-76.10-mRNA-1	0	NA	NA	NA	NA	NA
NYDRO01936	maker-nt_contig01-snap-gene-76.8-mRNA-1	0	NA	NA	NA	NA	NA
NYDRO01937	maker-nt_contig01-snap-gene-76.11-mRNA-1	5.96731	-1.46185	3.1045	-0.470879	0.637727	0.779989
NYDRO01938	augustus_masked-nt_contig01-processed-gene-76.35-mRNA-1	19.9788	3.28886	2.40565	1.36714	0.171582	0.330473
NYDRO01939	maker-nt_contig01-snap-gene-76.3-mRNA-1	0	NA	NA	NA	NA	NA
NYDRO01940	maker-nt_contig01-snap-gene-76.12-mRNA-1	9.37218	-1.07678	1.54827	-0.695473	0.486759	0.661296
NYDRO01941	maker-nt_contig01-augustus-gene-77.23-mRNA-1	2.1103	3.65168	4.35251	0.838984	0.401478	NA
NYDRO01942	maker-nt_contig01-snap-gene-77.4-mRNA-1	0	NA	NA	NA	NA	NA
NYDRO01943	maker-nt_contig01-snap-gene-77.7-mRNA-1	0	NA	NA	NA	NA	NA
NYDRO01944	maker-nt_contig01-augustus-gene-77.21-mRNA-1	6140.98	-0.102155	0.217528	-0.469619	0.638627	0.780397
NYDRO01945	augustus_masked-nt_contig01-processed-gene-77.18-mRNA-1	0	NA	NA	NA	NA	NA
NYDRO01946	maker-nt_contig01-snap-gene-77.2-mRNA-1	0.740412	3.29248	4.38899	0.750168	0.453153	NA
NYDRO01947	maker-nt_contig01-augustus-gene-77.24-mRNA-1	19933.2	0.224892	0.213568	1.05302	0.29233	0.470644
NYDRO01948	maker-nt_contig01-snap-gene-77.12-mRNA-1	0	NA	NA	NA	NA	NA
NYDRO01949	maker-nt_contig01-snap-gene-77.13-mRNA-1	17294.4	-0.0995508	0.221096	-0.45026	0.652523	0.790008
NYDRO01950	maker-nt_contig01-snap-gene-78.8-mRNA-1	0	NA	NA	NA	NA	NA
NYDRO01951	maker-nt_contig01-snap-gene-78.6-mRNA-1	7.06144	-3.53324	2.07611	-1.70186	0.0887825	0.207074
NYDRO01952	maker-nt_contig01-snap-gene-78.7-mRNA-1	304.009	-0.775727	0.46866	-1.6552	0.0978833	0.223411
NYDRO01953	maker-nt_contig01-augustus-gene-78.42-mRNA-1	16782	2.71166	0.393257	6.8954	5.37148e-12	1.12703e-10
NYDRO01954	augustus_masked-nt_contig01-processed-gene-78.37-mRNA-1	4185.12	0.502563	0.223627	2.24733	0.0246189	0.076542
NYDRO01955	maker-nt_contig01-augustus-gene-78.49-mRNA-1	7358.5	0.175816	0.32854	0.535144	0.59255	0.746452
NYDRO01956	maker-nt_contig01-augustus-gene-78.44-mRNA-1	0.193687	1.34708	4.55772	0.295559	0.767567	NA
NYDRO01957	maker-nt_contig01-snap-gene-78.26-mRNA-1	13.3349	7.46156	2.40622	3.10094	0.00192905	0.00891468
NYDRO01958	maker-nt_contig01-snap-gene-78.2-mRNA-1	0	NA	NA	NA	NA	NA
NYDRO01959	maker-nt_contig01-augustus-gene-78.56-mRNA-1	8138.14	0.0981182	0.23649	0.414893	0.67822	0.808117
NYDRO01960	augustus_masked-nt_contig01-processed-gene-79.0-mRNA-1	4647.51	0.529902	0.248462	2.13273	0.0329471	0.0965574
NYDRO01961	maker-nt_contig01-snap-gene-79.26-mRNA-1	5214.05	0.372192	0.362187	1.02762	0.304127	0.48388
NYDRO01962	snap_masked-nt_contig01-processed-gene-79.11-mRNA-1	4536.38	-0.506568	0.287538	-1.76174	0.0781128	0.188501
NYDRO01963	maker-nt_contig01-augustus-gene-79.18-mRNA-1	31.7191	8.71177	1.78864	4.87062	1.11248e-06	1.08808e-05
NYDRO01964	maker-nt_contig01-snap-gene-79.36-mRNA-1	1291.27	0.528515	0.443508	1.19167	0.233391	0.4032
NYDRO01965	maker-nt_contig01-snap-gene-79.38-mRNA-1	0	NA	NA	NA	NA	NA
NYDRO01966	maker-nt_contig01-snap-gene-79.32-mRNA-1	26479.1	0.364622	0.290369	1.25572	0.209218	0.37622
NYDRO01967	maker-nt_contig01-snap-gene-79.39-mRNA-1	51.9431	9.42353	1.66223	5.66923	1.43443e-08	1.91483e-07
NYDRO01968	maker-nt_contig01-snap-gene-79.40-mRNA-1	4.21028	3.70516	2.40358	1.54152	0.123191	0.26306
NYDRO01969	maker-nt_contig01-snap-gene-80.0-mRNA-1	9781.24	0.180894	0.279279	0.64772	0.517166	0.687185
NYDRO01970	maker-nt_contig01-augustus-gene-80.25-mRNA-1	7607.8	-0.455597	0.28223	-1.61428	0.106468	0.2375
NYDRO01971	maker-nt_contig01-snap-gene-80.10-mRNA-1	0	NA	NA	NA	NA	NA
NYDRO01972	maker-nt_contig01-snap-gene-80.11-mRNA-1	0	NA	NA	NA	NA	NA
NYDRO01973	maker-nt_contig01-snap-gene-80.13-mRNA-1	34.2233	0.4649	0.781906	0.594574	0.552128	0.713893
NYDRO01974	maker-nt_contig01-snap-gene-80.12-mRNA-1	0	NA	NA	NA	NA	NA
NYDRO01975	maker-nt_contig01-snap-gene-80.14-mRNA-1	14.7291	-1.44334	1.86822	-0.772573	0.439775	0.620956
NYDRO01976	maker-nt_contig01-snap-gene-81.7-mRNA-1	10861	-1.30966	0.466174	-2.80938	0.00496376	0.0200766
NYDRO01977	maker-nt_contig01-snap-gene-81.9-mRNA-1	0	NA	NA	NA	NA	NA
NYDRO01978	maker-nt_contig01-snap-gene-81.8-mRNA-1	0	NA	NA	NA	NA	NA
NYDRO01979	maker-nt_contig01-snap-gene-81.10-mRNA-1	0	NA	NA	NA	NA	NA
NYDRO01980	maker-nt_contig01-augustus-gene-81.11-mRNA-1	1055.02	0.222327	0.37545	0.592161	0.553743	0.715505
NYDRO01981	maker-nt_contig01-augustus-gene-81.13-mRNA-1	18484.1	-0.0365085	0.310021	-0.117761	0.906257	0.950427
NYDRO01982	maker-nt_contig01-augustus-gene-81.15-mRNA-1	56364.3	0.570391	0.271716	2.09922	0.0357976	0.102786
NYDRO01983	maker-nt_contig01-snap-gene-82.21-mRNA-1	0	NA	NA	NA	NA	NA
NYDRO01984	maker-nt_contig01-snap-gene-82.25-mRNA-1	1.11062	3.87692	4.36877	0.887418	0.374854	NA
NYDRO01985	maker-nt_contig01-snap-gene-82.24-mRNA-1	0	NA	NA	NA	NA	NA
NYDRO01986	maker-nt_contig01-snap-gene-82.6-mRNA-1	0	NA	NA	NA	NA	NA
NYDRO01987	maker-nt_contig01-snap-gene-82.3-mRNA-1	0	NA	NA	NA	NA	NA
NYDRO01988	maker-nt_contig01-snap-gene-82.9-mRNA-1	16787.1	0.0826064	0.334292	0.247109	0.804824	0.893217
NYDRO01989	maker-nt_contig01-snap-gene-82.12-mRNA-1	7.12814	-0.649988	3.01106	-0.215867	0.829091	0.906854
NYDRO01990	maker-nt_contig01-snap-gene-82.13-mRNA-1	90.3825	5.04055	1.09569	4.60035	4.21788e-06	3.71053e-05
NYDRO01991	maker-nt_contig01-snap-gene-82.10-mRNA-1	4.08085	5.75365	4.04329	1.42301	0.154733	0.30916
NYDRO01992	maker-nt_contig01-snap-gene-82.11-mRNA-1	1.48082	4.29169	4.35861	0.984646	0.324798	NA
NYDRO01993	maker-nt_contig01-snap-gene-82.28-mRNA-1	741.405	3.77055	0.773946	4.87185	1.10557e-06	1.08174e-05
NYDRO01994	snap_masked-nt_contig01-processed-gene-82.47-mRNA-1	175.432	3.60105	0.532503	6.7625	1.35635e-11	2.72163e-10
NYDRO01995	maker-nt_contig01-snap-gene-82.16-mRNA-1	26.372	8.44529	2.16254	3.90526	9.41252e-05	0.000621187
NYDRO01996	maker-nt_contig01-snap-gene-82.15-mRNA-1	28.185	8.5413	1.87683	4.55091	5.34132e-06	4.63275e-05
NYDRO01997	maker-nt_contig01-snap-gene-82.31-mRNA-1	0	NA	NA	NA	NA	NA
NYDRO01998	maker-nt_contig01-snap-gene-82.34-mRNA-1	0	NA	NA	NA	NA	NA
NYDRO01999	maker-nt_contig01-snap-gene-82.33-mRNA-1	0	NA	NA	NA	NA	NA
[truncated: 37,609 more rows]

## Sheet: Nd vs (Nt x Nd)
target_id	maker_id	baseMean	log2FoldChange	lfcSE	stat	pvalue	padj
NYDRO00001	maker-nt_contig00-augustus-gene-1.6-mRNA-1	58439	-0.473519	0.479891	-0.986722	0.323779	0.54598
NYDRO00002	maker-nt_contig00-snap-gene-1.22-mRNA-1	84431.1	-0.505771	0.450003	-1.12393	0.261043	0.478872
NYDRO00003	maker-nt_contig00-snap-gene-1.24-mRNA-1	57956.4	0.28405	0.259459	1.09478	0.273615	0.492681
NYDRO00004	augustus_masked-nt_contig00-processed-gene-1.5-mRNA-1	2446.76	-0.316648	0.367866	-0.860769	0.389365	0.611323
NYDRO00005	augustus_masked-nt_contig00-processed-gene-1.3-mRNA-1	5659.6	0.00725153	0.364808	0.0198776	0.984141	0.997155
NYDRO00006	maker-nt_contig00-snap-gene-1.26-mRNA-1	1620.54	-0.291988	0.332043	-0.879369	0.379201	0.602136
NYDRO00007	snap_masked-nt_contig00-processed-gene-1.16-mRNA-1	184.815	-1.6292	0.756146	-2.15461	0.0311925	0.110548
NYDRO00008	maker-nt_contig00-snap-gene-1.27-mRNA-1	32.8996	8.31591	2.55031	3.26074	0.00111122	0.00737992
NYDRO00009	snap_masked-nt_contig00-processed-gene-2.38-mRNA-1	9.24714	-1.93961	2.6202	-0.74025	0.459148	0.675489
NYDRO00010	maker-nt_contig00-snap-gene-2.5-mRNA-1	7417.29	-0.124893	0.388272	-0.321665	0.747707	0.878853
NYDRO00011	maker-nt_contig00-snap-gene-2.7-mRNA-1	5486.05	-0.348802	0.301336	-1.15752	0.247061	0.46321
NYDRO00012	maker-nt_contig00-snap-gene-2.0-mRNA-1	0	NA	NA	NA	NA	NA
NYDRO00013	maker-nt_contig00-augustus-gene-2.27-mRNA-1	4769.26	-0.514169	0.459368	-1.1193	0.263014	0.481074
NYDRO00014	maker-nt_contig00-snap-gene-2.11-mRNA-1	24565.4	-0.0970411	0.416585	-0.232944	0.815805	0.917375
NYDRO00015	maker-nt_contig00-augustus-gene-2.22-mRNA-1	6660.88	0.283562	0.284716	0.995944	0.319277	0.541235
NYDRO00016	maker-nt_contig00-snap-gene-2.12-mRNA-1	0.494864	-2.28927	5.7158	-0.400517	0.688776	NA
NYDRO00017	maker-nt_contig00-snap-gene-2.3-mRNA-1	963.205	-0.56648	0.711884	-0.795747	0.426179	0.645283
NYDRO00018	maker-nt_contig00-snap-gene-2.4-mRNA-1	10.0297	1.15619	3.23138	0.3578	0.720493	0.862977
NYDRO00019	maker-nt_contig00-augustus-gene-3.20-mRNA-1	4.49359	-2.81755	4.8933	-0.575797	0.564752	NA
NYDRO00020	maker-nt_contig00-augustus-gene-3.22-mRNA-1	14334.8	0.326307	0.494753	0.659536	0.509552	0.716597
NYDRO00021	maker-nt_contig00-snap-gene-3.0-mRNA-1	6601.74	0.533101	0.301725	1.76684	0.0772549	0.214521
NYDRO00022	maker-nt_contig00-augustus-gene-3.18-mRNA-1	8262.07	0.0511265	0.289485	0.176612	0.859813	0.940052
NYDRO00023	maker-nt_contig00-augustus-gene-3.24-mRNA-1	2149.99	0.809273	0.377981	2.14104	0.0322706	0.113646
NYDRO00024	maker-nt_contig00-snap-gene-4.0-mRNA-1	0	NA	NA	NA	NA	NA
NYDRO00025	maker-nt_contig00-snap-gene-4.1-mRNA-1	0	NA	NA	NA	NA	NA
NYDRO00026	augustus_masked-nt_contig00-processed-gene-4.13-mRNA-1	18058.6	-0.167659	0.362844	-0.462069	0.644032	0.812865
NYDRO00027	augustus_masked-nt_contig00-processed-gene-4.14-mRNA-1	827.266	-3.85012	0.554769	-6.94005	3.91965e-12	1.33866e-10
NYDRO00028	maker-nt_contig00-augustus-gene-4.33-mRNA-1	58.5281	-1.87306	1.15683	-1.61913	0.105419	0.265996
NYDRO00029	maker-nt_contig00-snap-gene-4.6-mRNA-1	2178.38	-0.0437891	0.663848	-0.0659626	0.947408	0.982703
NYDRO00030	augustus_masked-nt_contig00-processed-gene-4.17-mRNA-1	3072.66	0.50985	0.320941	1.58861	0.112148	0.277085
NYDRO00031	augustus_masked-nt_contig00-processed-gene-4.18-mRNA-1	3467.86	0.775047	0.331863	2.33544	0.0195203	0.0775324
NYDRO00032	maker-nt_contig00-augustus-gene-4.37-mRNA-1	1974.53	-0.40919	0.404922	-1.01054	0.312236	0.53349
NYDRO00033	maker-nt_contig00-snap-gene-4.7-mRNA-1	29265	0.623848	0.32012	1.9488	0.0513198	0.160449
NYDRO00034	maker-nt_contig00-augustus-gene-5.20-mRNA-1	2319.9	-0.152751	0.322648	-0.473429	0.635907	0.806806
NYDRO00035	snap_masked-nt_contig00-processed-gene-5.28-mRNA-1	1125.2	-0.521851	0.411409	-1.26845	0.204638	0.411267
NYDRO00036	maker-nt_contig00-snap-gene-4.11-mRNA-1	0	NA	NA	NA	NA	NA
NYDRO00037	maker-nt_contig00-snap-gene-4.12-mRNA-1	1.85161	5.80484	5.41713	1.07157	0.283913	NA
NYDRO00038	maker-nt_contig00-snap-gene-5.1-mRNA-1	0	NA	NA	NA	NA	NA
NYDRO00039	maker-nt_contig00-snap-gene-5.10-mRNA-1	0	NA	NA	NA	NA	NA
NYDRO00040	maker-nt_contig00-snap-gene-5.11-mRNA-1	0	NA	NA	NA	NA	NA
NYDRO00041	maker-nt_contig00-snap-gene-5.16-mRNA-1	0	NA	NA	NA	NA	NA
NYDRO00042	maker-nt_contig00-snap-gene-5.7-mRNA-1	48.7543	1.5756	1.16934	1.34743	0.177842	0.374059
NYDRO00043	snap_masked-nt_contig00-processed-gene-5.38-mRNA-1	8086.37	-0.770452	0.563588	-1.36705	0.17161	0.365519
NYDRO00044	maker-nt_contig00-snap-gene-5.17-mRNA-1	777.027	0.52116	0.386049	1.34998	0.177021	0.372994
NYDRO00045	maker-nt_contig00-snap-gene-5.9-mRNA-1	0	NA	NA	NA	NA	NA
NYDRO00046	maker-nt_contig00-snap-gene-5.8-mRNA-1	0	NA	NA	NA	NA	NA
NYDRO00047	maker-nt_contig00-snap-gene-5.18-mRNA-1	24.8962	4.45396	2.17062	2.05193	0.0401762	0.133824
NYDRO00048	augustus_masked-nt_contig00-processed-gene-5.49-mRNA-1	1272.88	-0.501132	0.413188	-1.21284	0.22519	0.436336
NYDRO00049	maker-nt_contig00-snap-gene-5.19-mRNA-1	6550.65	0.316345	0.303379	1.04274	0.297068	0.517292
NYDRO00050	maker-nt_contig00-snap-gene-6.17-mRNA-1	0.185161	2.483	5.58734	0.444398	0.656755	NA
NYDRO00051	augustus_masked-nt_contig00-processed-gene-6.0-mRNA-1	0	NA	NA	NA	NA	NA
NYDRO00052	maker-nt_contig00-snap-gene-6.19-mRNA-1	22.927	-7.50407	2.6345	-2.84838	0.00439425	0.0233495
NYDRO00053	maker-nt_contig00-snap-gene-6.20-mRNA-1	0	NA	NA	NA	NA	NA
NYDRO00054	maker-nt_contig00-snap-gene-6.13-mRNA-1	0	NA	NA	NA	NA	NA
NYDRO00055	maker-nt_contig00-snap-gene-6.14-mRNA-1	12.0829	-6.88328	3.38069	-2.03605	0.0417449	0.137715
NYDRO00056	maker-nt_contig00-snap-gene-7.33-mRNA-1	20.7125	-7.4705	2.90552	-2.57114	0.0101364	0.04618
NYDRO00057	maker-nt_contig00-snap-gene-6.15-mRNA-1	28.3693	-8.11503	2.83936	-2.85805	0.00426259	0.0227517
NYDRO00058	maker-nt_contig00-snap-gene-6.16-mRNA-1	60.4277	-1.82515	1.05364	-1.73223	0.0832324	0.226482
NYDRO00059	augustus_masked-nt_contig00-processed-gene-7.2-mRNA-1	21.2795	-6.47685	3.81545	-1.69753	0.0895957	0.23764
NYDRO00060	maker-nt_contig00-snap-gene-7.34-mRNA-1	5940.26	-3.36258	0.360626	-9.32429	1.1173e-20	8.23609e-19
NYDRO00061	augustus_masked-nt_contig00-processed-gene-7.4-mRNA-1	0	NA	NA	NA	NA	NA
NYDRO00062	maker-nt_contig00-augustus-gene-7.20-mRNA-1	60.4518	-9.20849	3.6087	-2.55175	0.0107184	0.0483764
NYDRO00063	augustus_masked-nt_contig00-processed-gene-8.2-mRNA-1	117.452	-0.823401	1.14798	-0.71726	0.473214	0.686313
NYDRO00064	maker-nt_contig00-snap-gene-8.0-mRNA-1	0	NA	NA	NA	NA	NA
NYDRO00065	maker-nt_contig00-snap-gene-8.1-mRNA-1	0	NA	NA	NA	NA	NA
NYDRO00066	maker-nt_contig00-snap-gene-10.0-mRNA-1	0	NA	NA	NA	NA	NA
NYDRO00067	maker-nt_contig00-augustus-gene-10.10-mRNA-1	0	NA	NA	NA	NA	NA
NYDRO00068	maker-nt_contig00-snap-gene-11.19-mRNA-1	0	NA	NA	NA	NA	NA
NYDRO00069	maker-nt_contig00-snap-gene-11.20-mRNA-1	17.4076	-7.4123	4.35903	-1.70045	0.0890471	0.236935
NYDRO00070	snap_masked-nt_contig00-processed-gene-10.8-mRNA-1	5.12936	-3.71745	5.67401	-0.655172	0.512357	NA
NYDRO00071	augustus_masked-nt_contig00-processed-gene-10.3-mRNA-1	0	NA	NA	NA	NA	NA
NYDRO00072	maker-nt_contig00-snap-gene-11.21-mRNA-1	747.1	-2.22475	0.409323	-5.43519	5.47379e-08	1.03362e-06
NYDRO00073	snap_masked-nt_contig00-processed-gene-11.100-mRNA-1	4098.63	-1.88032	0.430753	-4.36519	1.27015e-05	0.000144665
NYDRO00074	augustus_masked-nt_contig00-processed-gene-11.111-mRNA-1	16.5414	0.0403477	4.71828	0.00855136	0.993177	0.997155
NYDRO00075	maker-nt_contig00-snap-gene-11.29-mRNA-1	98.3474	-9.91034	2.2396	-4.42505	9.64183e-06	0.000113016
NYDRO00076	snap_masked-nt_contig00-processed-gene-11.107-mRNA-1	2.15609	-4.39537	5.66468	-0.775926	0.437792	NA
NYDRO00077	augustus_masked-nt_contig00-processed-gene-11.125-mRNA-1	10.056	-6.62271	3.64154	-1.81866	0.0689639	0.197715
NYDRO00078	maker-nt_contig00-snap-gene-11.26-mRNA-1	5.30676	-4.71442	4.80649	-0.980845	0.326669	NA
NYDRO00079	maker-nt_contig00-snap-gene-11.27-mRNA-1	25.0666	-2.58061	1.89235	-1.3637	0.172661	0.366552
NYDRO00080	maker-nt_contig00-snap-gene-11.36-mRNA-1	1.11097	5.06789	5.42992	0.933327	0.350651	NA
NYDRO00081	maker-nt_contig00-snap-gene-11.38-mRNA-1	2.48639	-4.60701	5.66255	-0.813593	0.415878	NA
NYDRO00082	augustus_masked-nt_contig00-processed-gene-11.116-mRNA-1	94.0659	-4.80188	1.08002	-4.4461	8.74432e-06	0.000103778
NYDRO00083	maker-nt_contig00-snap-gene-11.2-mRNA-1	6.37965	-5.96262	5.57781	-1.06899	0.285075	0.505268
NYDRO00084	maker-nt_contig00-snap-gene-11.1-mRNA-1	5.24821	-5.68503	4.41156	-1.28867	0.197514	NA
NYDRO00085	maker-nt_contig00-augustus-gene-11.84-mRNA-1	0	NA	NA	NA	NA	NA
NYDRO00086	maker-nt_contig00-snap-gene-11.43-mRNA-1	2.1038	-4.3674	5.66498	-0.770946	0.440739	NA
NYDRO00087	augustus_masked-nt_contig00-processed-gene-11.128-mRNA-1	0	NA	NA	NA	NA	NA
NYDRO00088	maker-nt_contig00-snap-gene-11.5-mRNA-1	0	NA	NA	NA	NA	NA
NYDRO00089	maker-nt_contig00-snap-gene-11.7-mRNA-1	0	NA	NA	NA	NA	NA
NYDRO00090	maker-nt_contig00-snap-gene-11.48-mRNA-1	0.469417	-2.22069	5.71902	-0.388298	0.697795	NA
NYDRO00091	maker-nt_contig00-snap-gene-11.49-mRNA-1	0.452254	-2.10789	5.72466	-0.368213	0.712715	NA
NYDRO00092	maker-nt_contig00-snap-gene-11.9-mRNA-1	0.452254	-2.10789	5.72466	-0.368213	0.712715	NA
NYDRO00093	maker-nt_contig00-snap-gene-11.10-mRNA-1	0.469417	-2.22069	5.71902	-0.388298	0.697795	NA
NYDRO00094	maker-nt_contig00-snap-gene-11.56-mRNA-1	0	NA	NA	NA	NA	NA
NYDRO00095	maker-nt_contig00-augustus-gene-11.93-mRNA-1	0	NA	NA	NA	NA	NA
NYDRO00096	maker-nt_contig00-snap-gene-12.1-mRNA-1	0	NA	NA	NA	NA	NA
NYDRO00097	maker-nt_contig00-snap-gene-12.0-mRNA-1	0	NA	NA	NA	NA	NA
NYDRO00098	maker-nt_contig00-augustus-gene-12.8-mRNA-1	11211.6	-0.293856	0.333222	-0.881864	0.377851	0.600915
NYDRO00099	maker-nt_contig00-snap-gene-12.4-mRNA-1	45622.4	0.0167375	0.27437	0.0610032	0.951357	0.984651
NYDRO00100	maker-nt_contig00-augustus-gene-12.12-mRNA-1	943.119	0.394236	0.66576	0.59216	0.553744	0.749995
NYDRO00101	maker-nt_contig00-snap-gene-13.36-mRNA-1	15039.1	-0.404818	0.356902	-1.13426	0.256687	0.474171
NYDRO00102	maker-nt_contig00-snap-gene-13.30-mRNA-1	4434.46	0.18782	0.338058	0.555586	0.578494	0.768648
NYDRO00103	maker-nt_contig00-snap-gene-13.32-mRNA-1	12912.4	-0.179257	0.271408	-0.660469	0.508953	0.716307
NYDRO00104	augustus_masked-nt_contig00-processed-gene-13.5-mRNA-1	8803.05	-0.541946	0.276391	-1.9608	0.0499026	0.156927
NYDRO00105	maker-nt_contig00-augustus-gene-13.19-mRNA-1	14971.1	-0.15788	0.38037	-0.415069	0.678092	0.836358
NYDRO00106	maker-nt_contig00-snap-gene-13.40-mRNA-1	5447.11	0.0518313	0.287364	0.180369	0.856863	0.9384
NYDRO00107	maker-nt_contig00-snap-gene-13.35-mRNA-1	1.19471	-3.12604	5.68658	-0.549723	0.582509	NA
NYDRO00108	maker-nt_contig00-augustus-gene-14.13-mRNA-1	36992.1	0.0567457	0.456955	0.124182	0.901171	0.959893
NYDRO00109	maker-nt_contig00-augustus-gene-14.8-mRNA-1	22396.4	-0.55	0.391753	-1.40395	0.160335	0.349468
NYDRO00110	maker-nt_contig00-augustus-gene-14.14-mRNA-1	17463.8	0.289263	0.421397	0.686438	0.492437	0.70219
NYDRO00111	maker-nt_contig00-snap-gene-14.45-mRNA-1	354052	1.19366	0.525345	2.27214	0.023078	0.0878698
NYDRO00112	maker-nt_contig00-snap-gene-14.47-mRNA-1	5498.46	-0.437767	0.418454	-1.04615	0.295491	0.515491
NYDRO00113	maker-nt_contig00-augustus-gene-14.10-mRNA-1	944.253	0.354433	0.362395	0.978028	0.328061	0.550149
NYDRO00114	augustus_masked-nt_contig00-processed-gene-14.6-mRNA-1	731.443	-0.188198	0.43497	-0.43267	0.665254	0.82794
NYDRO00115	maker-nt_contig00-augustus-gene-14.20-mRNA-1	6195.42	0.0782342	0.384293	0.20358	0.838682	0.929151
NYDRO00116	maker-nt_contig00-snap-gene-15.65-mRNA-1	7692.13	0.50849	0.480562	1.05812	0.290003	0.510267
NYDRO00117	maker-nt_contig00-augustus-gene-15.16-mRNA-1	16075.9	-0.304296	0.363224	-0.837762	0.402164	0.622546
NYDRO00118	snap_masked-nt_contig00-processed-gene-15.4-mRNA-1	21.0405	7.34098	3.04646	2.40968	0.0159665	0.0662477
NYDRO00119	maker-nt_contig00-augustus-gene-15.32-mRNA-1	0	NA	NA	NA	NA	NA
NYDRO00120	augustus_masked-nt_contig00-processed-gene-15.61-mRNA-1	19.205	8.18343	3.15414	2.5945	0.00947273	0.0437867
NYDRO00121	maker-nt_contig00-augustus-gene-15.18-mRNA-1	3121.53	-0.325594	0.311002	-1.04692	0.295136	0.515303
NYDRO00122	maker-nt_contig00-snap-gene-15.81-mRNA-1	16.9777	7.34097	3.31854	2.21211	0.0269592	0.0990825
NYDRO00123	maker-nt_contig00-snap-gene-15.70-mRNA-1	2027.29	-0.469951	0.329505	-1.42623	0.153801	0.339655
NYDRO00124	maker-nt_contig00-snap-gene-15.77-mRNA-1	4419.45	0.0157697	0.305859	0.0515588	0.95888	0.987972
NYDRO00125	maker-nt_contig00-augustus-gene-15.49-mRNA-1	31849.6	0.39666	0.261929	1.51438	0.12993	0.304781
NYDRO00126	maker-nt_contig00-augustus-gene-15.31-mRNA-1	28873.2	0.0546273	0.272946	0.20014	0.841371	0.930722
NYDRO00127	maker-nt_contig00-augustus-gene-15.51-mRNA-1	213.811	-0.569284	0.644566	-0.883204	0.377126	0.600125
NYDRO00128	augustus_masked-nt_contig00-processed-gene-16.29-mRNA-1	17986.4	0.374411	0.274195	1.36549	0.172098	0.366066
NYDRO00129	augustus_masked-nt_contig00-processed-gene-16.31-mRNA-1	0.659818	-2.70128	5.69933	-0.473964	0.635525	NA
NYDRO00130	snap_masked-nt_contig00-processed-gene-16.10-mRNA-1	604.395	0.341534	0.580339	0.588508	0.556191	0.751766
NYDRO00131	snap_masked-nt_contig00-processed-gene-16.11-mRNA-1	200.621	-0.127175	0.988771	-0.128619	0.897659	0.958731
NYDRO00132	maker-nt_contig00-snap-gene-16.2-mRNA-1	2991.11	0.268212	0.392842	0.682747	0.494767	0.703937
NYDRO00133	maker-nt_contig00-augustus-gene-16.24-mRNA-1	1244.61	0.0410849	0.365535	0.112396	0.910509	0.963954
NYDRO00134	maker-nt_contig00-augustus-gene-16.25-mRNA-1	6.0284	3.32193	4.04889	0.820455	0.411957	NA
NYDRO00135	augustus_masked-nt_contig00-processed-gene-16.36-mRNA-1	286.669	0.404661	0.611204	0.662072	0.507925	0.715369
NYDRO00136	maker-nt_contig00-augustus-gene-16.27-mRNA-1	738.336	0.513842	0.492886	1.04252	0.297173	0.517379
NYDRO00137	augustus_masked-nt_contig00-processed-gene-16.35-mRNA-1	1922.83	-0.292767	0.45453	-0.644108	0.519505	0.72507
NYDRO00138	maker-nt_contig00-augustus-gene-17.24-mRNA-1	11581.5	0.278663	0.397426	0.701169	0.483197	0.694975
NYDRO00139	snap_masked-nt_contig00-processed-gene-16.19-mRNA-1	0.164955	-0.921364	5.77056	-0.159666	0.873144	NA
NYDRO00140	maker-nt_contig00-snap-gene-17.7-mRNA-1	5794.14	-0.22024	0.2795	-0.787977	0.43071	0.649307
NYDRO00141	maker-nt_contig00-augustus-gene-17.20-mRNA-1	6478.64	-0.666269	0.565885	-1.17739	0.239039	0.454036
NYDRO00142	maker-nt_contig00-augustus-gene-17.29-mRNA-1	16997	2.04381	0.334181	6.11587	9.60328e-10	2.4301e-08
NYDRO00143	maker-nt_contig00-augustus-gene-17.31-mRNA-1	1017.8	1.91893	0.587442	3.26659	0.0010885	0.00724325
NYDRO00144	maker-nt_contig00-augustus-gene-17.32-mRNA-1	2400.97	1.56734	0.703554	2.22775	0.0258973	0.0961218
NYDRO00145	maker-nt_contig00-augustus-gene-17.22-mRNA-1	9580.84	1.27059	0.419298	3.03029	0.00244323	0.0143865
NYDRO00146	maker-nt_contig00-augustus-gene-18.17-mRNA-1	13000.2	0.250787	0.32153	0.77998	0.435403	0.653765
NYDRO00147	maker-nt_contig00-snap-gene-18.2-mRNA-1	10059	-1.49055	0.267281	-5.57671	2.45107e-08	4.93458e-07
NYDRO00148	maker-nt_contig00-augustus-gene-18.30-mRNA-1	3100.97	-0.58214	0.503253	-1.15675	0.247373	0.463673
NYDRO00149	maker-nt_contig00-snap-gene-18.12-mRNA-1	3527.99	-0.0866954	0.493606	-0.175637	0.860579	0.940673
NYDRO00150	augustus_masked-nt_contig00-processed-gene-18.53-mRNA-1	545.448	2.13128	0.756769	2.81629	0.00485814	0.0253825
NYDRO00151	maker-nt_contig00-augustus-gene-18.34-mRNA-1	62053.7	0.0401731	0.437959	0.091728	0.926914	0.973421
NYDRO00152	maker-nt_contig00-augustus-gene-18.21-mRNA-1	1415.43	1.19804	0.338161	3.54281	0.000395891	0.00301181
NYDRO00153	snap_masked-nt_contig00-processed-gene-18.44-mRNA-1	32.8874	9.6123	2.54648	3.77474	0.000160173	0.00138653
NYDRO00154	maker-nt_contig00-snap-gene-18.16-mRNA-1	0	NA	NA	NA	NA	NA
NYDRO00155	snap_masked-nt_contig00-processed-gene-18.45-mRNA-1	248.939	0.602959	0.603513	0.999082	0.317755	0.539926
NYDRO00156	maker-nt_contig00-snap-gene-18.5-mRNA-1	3585.03	1.03876	0.300794	3.4534	0.000553567	0.00405414
NYDRO00157	maker-nt_contig00-augustus-gene-19.25-mRNA-1	3553.28	-0.232352	0.318778	-0.728882	0.466074	0.681035
NYDRO00158	maker-nt_contig00-augustus-gene-19.24-mRNA-1	3.92935	5.84306	5.40752	1.08054	0.2799	NA
NYDRO00159	maker-nt_contig00-snap-gene-19.3-mRNA-1	4168.53	-0.817048	0.547572	-1.49213	0.135666	0.313611
NYDRO00160	maker-nt_contig00-snap-gene-19.5-mRNA-1	1171.81	-0.960515	0.47859	-2.00697	0.0447531	0.144711
NYDRO00161	maker-nt_contig00-augustus-gene-19.29-mRNA-1	392.289	-0.938403	0.521829	-1.7983	0.0721299	0.204281
NYDRO00162	augustus_masked-nt_contig00-processed-gene-19.63-mRNA-1	2360.41	-0.476399	0.482213	-0.987944	0.32318	0.545435
NYDRO00163	maker-nt_contig00-augustus-gene-19.39-mRNA-1	9362.98	-0.20905	0.282344	-0.740409	0.459052	0.675389
NYDRO00164	augustus_masked-nt_contig00-processed-gene-19.65-mRNA-1	809.618	-0.642734	0.399548	-1.60865	0.107692	0.269284
NYDRO00165	maker-nt_contig00-augustus-gene-19.41-mRNA-1	1216.19	-1.18406	0.355154	-3.33393	0.000856297	0.00591189
NYDRO00166	maker-nt_contig00-augustus-gene-19.43-mRNA-1	9313.15	0.758826	0.377784	2.00862	0.0445772	0.14431
NYDRO00167	maker-nt_contig00-snap-gene-19.21-mRNA-1	13343.3	-0.884268	0.335272	-2.63747	0.00835277	0.0394001
NYDRO00168	maker-nt_contig00-augustus-gene-19.46-mRNA-1	6327.19	-0.12451	0.320673	-0.388276	0.697812	0.848702
NYDRO00169	maker-nt_contig00-augustus-gene-20.21-mRNA-1	1673.54	0.029746	0.370573	0.0802703	0.936022	0.977233
NYDRO00170	maker-nt_contig00-snap-gene-20.55-mRNA-1	430.381	-0.544514	0.464885	-1.17129	0.241484	0.457013
NYDRO00171	maker-nt_contig00-augustus-gene-20.17-mRNA-1	0	NA	NA	NA	NA	NA
NYDRO00172	maker-nt_contig00-snap-gene-20.40-mRNA-1	0	NA	NA	NA	NA	NA
NYDRO00173	maker-nt_contig00-snap-gene-20.46-mRNA-1	0	NA	NA	NA	NA	NA
NYDRO00174	maker-nt_contig00-snap-gene-20.45-mRNA-1	0	NA	NA	NA	NA	NA
NYDRO00175	maker-nt_contig00-snap-gene-20.43-mRNA-1	0	NA	NA	NA	NA	NA
NYDRO00176	augustus_masked-nt_contig00-processed-gene-20.33-mRNA-1	0.226127	-0.921364	5.77056	-0.159666	0.873144	NA
NYDRO00177	maker-nt_contig00-snap-gene-20.57-mRNA-1	0	NA	NA	NA	NA	NA
NYDRO00178	maker-nt_contig00-snap-gene-20.41-mRNA-1	0	NA	NA	NA	NA	NA
NYDRO00179	maker-nt_contig00-snap-gene-20.56-mRNA-1	0.678381	-2.70476	5.69921	-0.474585	0.635083	NA
NYDRO00180	maker-nt_contig00-snap-gene-20.58-mRNA-1	2.03677	5.94234	5.41539	1.09731	0.272507	NA
NYDRO00181	maker-nt_contig00-augustus-gene-20.19-mRNA-1	2703.59	-0.329992	0.309146	-1.06743	0.285778	0.505782
NYDRO00182	augustus_masked-nt_contig00-processed-gene-20.38-mRNA-1	4.9334	0.0403299	5.77056	0.0069889	0.994424	NA
NYDRO00183	maker-nt_contig00-snap-gene-20.48-mRNA-1	10298.9	-0.126217	0.328465	-0.384263	0.700783	0.84988
NYDRO00184	snap_masked-nt_contig00-processed-gene-20.14-mRNA-1	0.740645	4.48295	5.44587	0.823183	0.410404	NA
NYDRO00185	snap_masked-nt_contig00-processed-gene-20.15-mRNA-1	23.5688	-6.97186	3.60149	-1.93582	0.0528892	0.164102
NYDRO00186	maker-nt_contig00-augustus-gene-20.30-mRNA-1	18839.4	-0.80805	0.440979	-1.8324	0.0668916	0.193798
NYDRO00187	maker-nt_contig00-augustus-gene-21.19-mRNA-1	5888.27	0.89851	0.48908	1.83714	0.0661888	0.192862
NYDRO00188	maker-nt_contig00-augustus-gene-21.31-mRNA-1	2647.66	0.304462	0.294878	1.0325	0.301837	0.521889
NYDRO00189	maker-nt_contig00-augustus-gene-21.21-mRNA-1	23354.6	0.380403	0.34828	1.09223	0.274731	0.493942
NYDRO00190	maker-nt_contig00-snap-gene-21.49-mRNA-1	178.751	-0.0875524	0.853339	-0.1026	0.918281	0.968811
NYDRO00191	maker-nt_contig00-augustus-gene-21.35-mRNA-1	10499.2	-0.382589	0.268974	-1.4224	0.15491	0.341153
NYDRO00192	maker-nt_contig00-snap-gene-21.42-mRNA-1	1067.22	0.223366	0.397721	0.561615	0.574378	0.766539
NYDRO00193	maker-nt_contig00-snap-gene-21.52-mRNA-1	12031.1	0.311153	0.264544	1.17619	0.23952	0.454778
NYDRO00194	maker-nt_contig00-augustus-gene-21.29-mRNA-1	68698.6	-0.0130654	0.374311	-0.0349051	0.972155	0.994033
NYDRO00195	maker-nt_contig00-snap-gene-22.58-mRNA-1	18552.3	0.13844	0.268129	0.516319	0.605632	0.78648
NYDRO00196	maker-nt_contig00-snap-gene-22.60-mRNA-1	6417.08	0.758486	0.274163	2.76655	0.00566525	0.0288217
NYDRO00197	maker-nt_contig00-snap-gene-22.62-mRNA-1	1312.62	0.0366668	0.396789	0.0924088	0.926373	0.973067
NYDRO00198	maker-nt_contig00-snap-gene-22.63-mRNA-1	135.314	-1.01011	0.716239	-1.41029	0.158453	0.346672
NYDRO00199	maker-nt_contig00-augustus-gene-22.10-mRNA-1	39588.1	-0.149813	0.315183	-0.47532	0.634559	0.80588
NYDRO00200	augustus_masked-nt_contig00-processed-gene-22.53-mRNA-1	16038.2	-0.150302	0.270708	-0.55522	0.578744	0.768829
NYDRO00201	maker-nt_contig00-augustus-gene-22.12-mRNA-1	8365.06	0.0426501	0.298501	0.142881	0.886384	0.952518
NYDRO00202	maker-nt_contig00-augustus-gene-22.20-mRNA-1	8252.07	-0.771239	0.450346	-1.71255	0.0867957	0.233237
NYDRO00203	maker-nt_contig00-snap-gene-22.72-mRNA-1	2162.78	-0.981377	0.365834	-2.68257	0.00730581	0.0353107
NYDRO00204	maker-nt_contig00-augustus-gene-22.23-mRNA-1	78279.5	0.104571	0.264548	0.395282	0.692635	0.845568
NYDRO00205	maker-nt_contig00-snap-gene-22.73-mRNA-1	12287.3	-0.168206	0.334362	-0.503064	0.614919	0.792499
NYDRO00206	maker-nt_contig00-augustus-gene-22.25-mRNA-1	97.7899	2.14118	0.907763	2.35874	0.0183371	0.0741522
NYDRO00207	maker-nt_contig00-augustus-gene-23.22-mRNA-1	4231.11	0.253858	0.282603	0.898285	0.369034	0.591815
NYDRO00208	snap_masked-nt_contig00-processed-gene-23.49-mRNA-1	2959.06	0.432376	0.295719	1.46212	0.143709	0.324973
NYDRO00209	maker-nt_contig00-snap-gene-23.11-mRNA-1	2024.54	0.385214	0.309032	1.24652	0.212575	0.421351
NYDRO00210	snap_masked-nt_contig00-processed-gene-23.39-mRNA-1	0	NA	NA	NA	NA	NA
NYDRO00211	maker-nt_contig00-snap-gene-23.6-mRNA-1	0	NA	NA	NA	NA	NA
NYDRO00212	maker-nt_contig00-snap-gene-23.5-mRNA-1	4.353	0.0403314	5.77056	0.00698916	0.994423	NA
NYDRO00213	maker-nt_contig00-snap-gene-23.14-mRNA-1	953.335	0.523362	0.364378	1.43631	0.150913	0.335418
NYDRO00214	maker-nt_contig00-augustus-gene-23.30-mRNA-1	810.595	0.165868	0.39964	0.415044	0.67811	0.836358
NYDRO00215	maker-nt_contig00-snap-gene-23.7-mRNA-1	23289	-0.575151	0.303457	-1.89533	0.058049	0.175836
NYDRO00216	maker-nt_contig00-snap-gene-23.17-mRNA-1	34.4819	3.37501	2.35099	1.43557	0.151124	0.335742
NYDRO00217	augustus_masked-nt_contig00-processed-gene-23.64-mRNA-1	5568.21	0.531004	0.390787	1.35881	0.174207	0.368767
NYDRO00218	maker-nt_contig00-snap-gene-24.1-mRNA-1	18685.4	0.441295	0.320174	1.3783	0.168112	0.360298
NYDRO00219	snap_masked-nt_contig00-processed-gene-24.47-mRNA-1	1863.03	0.772244	0.449596	1.71764	0.0858622	0.231436
NYDRO00220	augustus_masked-nt_contig00-processed-gene-24.18-mRNA-1	1050.31	0.914636	0.372823	2.45327	0.0141563	0.0606086
NYDRO00221	augustus_masked-nt_contig00-processed-gene-24.22-mRNA-1	0	NA	NA	NA	NA	NA
NYDRO00222	maker-nt_contig00-snap-gene-24.14-mRNA-1	11319.3	0.0490362	0.398017	0.123201	0.901948	0.960335
NYDRO00223	maker-nt_contig00-augustus-gene-24.29-mRNA-1	51.6035	4.16997	1.49595	2.78751	0.00531141	0.0273534
NYDRO00224	maker-nt_contig00-snap-gene-24.15-mRNA-1	4382.99	-0.105336	0.300994	-0.349961	0.726368	0.866794
NYDRO00225	maker-nt_contig00-snap-gene-24.10-mRNA-1	2383.83	-0.809916	1.06512	-0.7604	0.447015	0.664851
NYDRO00226	augustus_masked-nt_contig00-processed-gene-24.26-mRNA-1	73.769	-1.6737	0.953128	-1.75601	0.0790866	0.21831
NYDRO00227	maker-nt_contig00-augustus-gene-24.38-mRNA-1	9835.1	-0.130889	0.265997	-0.492068	0.622671	0.797799
NYDRO00228	maker-nt_contig00-augustus-gene-25.22-mRNA-1	0	NA	NA	NA	NA	NA
NYDRO00229	maker-nt_contig00-snap-gene-25.40-mRNA-1	2261.32	0.944672	0.373045	2.53233	0.0113308	0.0506778
NYDRO00230	maker-nt_contig00-snap-gene-25.41-mRNA-1	7272.49	1.16293	0.295048	3.94151	8.09714e-05	0.000751343
NYDRO00231	maker-nt_contig00-augustus-gene-25.28-mRNA-1	3980.96	-0.488895	0.305866	-1.5984	0.109954	0.273457
NYDRO00232	maker-nt_contig00-augustus-gene-25.30-mRNA-1	8184.9	0.0356835	0.275269	0.129631	0.896858	0.958091
NYDRO00233	augustus_masked-nt_contig00-processed-gene-25.2-mRNA-1	641.505	-0.324867	0.456785	-0.711203	0.476958	0.689234
NYDRO00234	maker-nt_contig00-augustus-gene-25.32-mRNA-1	12695	0.117634	0.270396	0.435045	0.66353	0.826661
NYDRO00235	augustus_masked-nt_contig00-processed-gene-25.6-mRNA-1	3228.55	0.720259	0.36058	1.9975	0.0457709	0.147112
NYDRO00236	maker-nt_contig00-snap-gene-25.52-mRNA-1	8360.12	1.22738	0.296558	4.13876	3.49193e-05	0.000353754
NYDRO00237	maker-nt_contig00-snap-gene-25.53-mRNA-1	3.29909	-5.01499	5.65924	-0.88616	0.375531	NA
NYDRO00238	maker-nt_contig00-augustus-gene-26.19-mRNA-1	2437.71	-0.794242	0.328842	-2.41527	0.0157235	0.0654416
NYDRO00239	maker-nt_contig00-augustus-gene-26.14-mRNA-1	69.8292	1.42441	1.03893	1.37104	0.170363	0.363677
NYDRO00240	maker-nt_contig00-augustus-gene-26.21-mRNA-1	10983.8	-0.227011	0.265719	-0.854328	0.392923	0.614438
NYDRO00241	augustus_masked-nt_contig00-processed-gene-26.38-mRNA-1	37662.4	0.407328	0.451737	0.901692	0.367221	0.590282
NYDRO00242	maker-nt_contig00-snap-gene-26.2-mRNA-1	0	NA	NA	NA	NA	NA
NYDRO00243	augustus_masked-nt_contig00-processed-gene-26.35-mRNA-1	0	NA	NA	NA	NA	NA
NYDRO00244	augustus_masked-nt_contig00-processed-gene-26.39-mRNA-1	12167.4	-1.0768	0.326908	-3.29389	0.0009881	0.00669336
NYDRO00245	augustus_masked-nt_contig00-processed-gene-26.40-mRNA-1	3672.91	-0.00734857	0.307578	-0.0238918	0.980939	0.997155
NYDRO00246	maker-nt_contig00-snap-gene-26.12-mRNA-1	46444.9	-0.733931	0.501983	-1.46206	0.143724	0.324973
NYDRO00247	maker-nt_contig00-augustus-gene-26.17-mRNA-1	16184.9	0.0809373	0.298241	0.271382	0.786097	0.901023
NYDRO00248	maker-nt_contig00-snap-gene-27.1-mRNA-1	18308.2	-0.193858	0.28321	-0.684502	0.493658	0.703034
NYDRO00249	maker-nt_contig00-snap-gene-27.6-mRNA-1	1.35676	-3.7174	5.67401	-0.655164	0.512362	NA
NYDRO00250	maker-nt_contig00-snap-gene-27.3-mRNA-1	7347.23	0.0511231	0.328137	0.155798	0.876192	0.947917
NYDRO00251	maker-nt_contig00-augustus-gene-27.21-mRNA-1	3441.67	-0.44413	0.38327	-1.15879	0.24654	0.462599
NYDRO00252	augustus_masked-nt_contig00-processed-gene-27.10-mRNA-1	1679.49	0.318676	0.442283	0.720525	0.471202	0.685111
NYDRO00253	augustus_masked-nt_contig00-processed-gene-27.13-mRNA-1	0	NA	NA	NA	NA	NA
NYDRO00254	augustus_masked-nt_contig00-processed-gene-28.22-mRNA-1	9331.13	0.724701	0.317858	2.27996	0.0226103	0.0865193
NYDRO00255	maker-nt_contig00-augustus-gene-28.35-mRNA-1	34959.9	-0.71983	0.296271	-2.42963	0.0151141	0.0635252
NYDRO00256	maker-nt_contig00-augustus-gene-28.45-mRNA-1	13252.9	0.749331	0.405875	1.84621	0.0648614	0.189998
NYDRO00257	maker-nt_contig00-augustus-gene-28.36-mRNA-1	1830.21	-0.271672	0.433661	-0.626461	0.531013	0.733907
NYDRO00258	maker-nt_contig00-augustus-gene-28.38-mRNA-1	6787.97	-0.384881	0.291425	-1.32068	0.186607	0.386097
NYDRO00259	maker-nt_contig00-augustus-gene-28.47-mRNA-1	25083.5	0.426504	0.257462	1.65657	0.0976067	0.252346
NYDRO00260	maker-nt_contig00-snap-gene-28.9-mRNA-1	17371.2	3.04165	0.51149	5.94665	2.73681e-09	6.43815e-08
NYDRO00261	maker-nt_contig00-augustus-gene-28.41-mRNA-1	1375.25	1.06437	0.464044	2.29369	0.0218083	0.0841421
NYDRO00262	maker-nt_contig00-snap-gene-28.18-mRNA-1	1551.17	0.0917201	0.366764	0.250079	0.802526	0.910517
NYDRO00263	maker-nt_contig00-augustus-gene-28.51-mRNA-1	719.543	-0.0261962	0.426069	-0.0614834	0.950974	0.984401
NYDRO00264	maker-nt_contig00-snap-gene-28.12-mRNA-1	9999.2	0.336023	0.294722	1.14013	0.254231	0.471329
NYDRO00265	snap_masked-nt_contig00-processed-gene-28.62-mRNA-1	0	NA	NA	NA	NA	NA
NYDRO00266	maker-nt_contig00-snap-gene-29.32-mRNA-1	30270.2	1.02845	0.259189	3.96796	7.249e-05	0.00068103
NYDRO00267	maker-nt_contig00-snap-gene-29.29-mRNA-1	0	NA	NA	NA	NA	NA
NYDRO00268	maker-nt_contig00-snap-gene-29.28-mRNA-1	0	NA	NA	NA	NA	NA
NYDRO00269	maker-nt_contig00-augustus-gene-29.6-mRNA-1	13110.3	-0.504502	0.269755	-1.87022	0.061453	0.183152
NYDRO00270	augustus_masked-nt_contig00-processed-gene-29.3-mRNA-1	2080.8	0.633835	0.434002	1.46044	0.144169	0.325686
NYDRO00271	maker-nt_contig00-snap-gene-29.35-mRNA-1	1204	0.839129	0.464272	1.80741	0.0706983	0.201235
NYDRO00272	augustus_masked-nt_contig00-processed-gene-29.5-mRNA-1	14316.9	0.760229	0.790387	0.961844	0.336128	0.55902
NYDRO00273	maker-nt_contig00-snap-gene-30.57-mRNA-1	21.0941	1.25407	2.61706	0.479191	0.631802	0.804359
NYDRO00274	maker-nt_contig00-snap-gene-30.58-mRNA-1	3729.39	0.0915981	0.329416	0.278062	0.780965	0.898284
NYDRO00275	maker-nt_contig00-snap-gene-29.38-mRNA-1	0	NA	NA	NA	NA	NA
NYDRO00276	maker-nt_contig00-augustus-gene-30.37-mRNA-1	1293.86	-0.59543	0.492448	-1.20912	0.226616	0.438419
NYDRO00277	maker-nt_contig00-augustus-gene-30.39-mRNA-1	3.14774	6.57035	5.40922	1.21466	0.224496	NA
NYDRO00278	maker-nt_contig00-snap-gene-30.66-mRNA-1	0	NA	NA	NA	NA	NA
NYDRO00279	maker-nt_contig00-snap-gene-30.63-mRNA-1	0	NA	NA	NA	NA	NA
NYDRO00280	maker-nt_contig00-snap-gene-30.64-mRNA-1	0	NA	NA	NA	NA	NA
NYDRO00281	maker-nt_contig00-snap-gene-30.65-mRNA-1	0	NA	NA	NA	NA	NA
NYDRO00282	maker-nt_contig00-snap-gene-30.75-mRNA-1	3776.77	0.00662857	0.425765	0.0155686	0.987579	0.997155
NYDRO00283	maker-nt_contig00-augustus-gene-30.50-mRNA-1	2465.55	0.0372247	0.44793	0.0831038	0.933769	0.976426
NYDRO00284	maker-nt_contig00-augustus-gene-30.52-mRNA-1	15916.9	0.46017	0.277457	1.65852	0.0972116	0.251736
NYDRO00285	maker-nt_contig00-snap-gene-30.85-mRNA-1	8921.99	0.565454	0.462774	1.22188	0.221753	0.432705
NYDRO00286	maker-nt_contig00-snap-gene-30.77-mRNA-1	145.501	0.0807759	0.875275	0.0922863	0.926471	0.973126
NYDRO00287	maker-nt_contig00-augustus-gene-30.55-mRNA-1	810.328	-0.782889	0.38958	-2.00957	0.0444765	0.144201
NYDRO00288	augustus_masked-nt_contig00-processed-gene-30.13-mRNA-1	9852.67	-0.108654	0.35233	-0.308388	0.757787	0.8844
NYDRO00289	maker-nt_contig00-augustus-gene-31.59-mRNA-1	4736.05	-0.00388452	0.281005	-0.0138236	0.988971	0.997155
NYDRO00290	maker-nt_contig00-augustus-gene-31.61-mRNA-1	14645	-0.0349627	0.272874	-0.128128	0.898048	0.958819
NYDRO00291	augustus_masked-nt_contig00-processed-gene-31.27-mRNA-1	202.371	-1.60179	0.874421	-1.83183	0.0669769	0.193921
NYDRO00292	maker-nt_contig00-augustus-gene-31.52-mRNA-1	769.664	-0.133479	0.392988	-0.339653	0.734118	0.870768
NYDRO00293	maker-nt_contig00-augustus-gene-31.54-mRNA-1	28088.2	1.20717	0.55701	2.16724	0.0302168	0.107951
NYDRO00294	maker-nt_contig00-snap-gene-31.14-mRNA-1	5296.84	8.98522	0.541186	16.6028	6.64988e-62	1.05228e-58
NYDRO00295	maker-nt_contig00-augustus-gene-31.55-mRNA-1	31331.3	-0.212407	0.29136	-0.729019	0.46599	0.680992
NYDRO00296	maker-nt_contig00-snap-gene-31.5-mRNA-1	10638.2	-0.46739	0.316487	-1.47681	0.139727	0.319578
NYDRO00297	maker-nt_contig00-augustus-gene-31.58-mRNA-1	6435.74	0.130289	0.416736	0.312642	0.754553	0.882284
NYDRO00298	maker-nt_contig00-augustus-gene-31.66-mRNA-1	53670.4	-0.117266	0.3784	-0.309899	0.756638	0.883749
NYDRO00299	maker-nt_contig00-augustus-gene-31.68-mRNA-1	627.635	12.7891	1.32454	9.65551	4.65837e-22	3.97737e-20
NYDRO00300	maker-nt_contig00-augustus-gene-31.73-mRNA-1	4607.63	0.716794	0.3701	1.93676	0.0527747	0.163918
NYDRO00301	maker-nt_contig00-snap-gene-31.7-mRNA-1	0.164955	-0.921364	5.77056	-0.159666	0.873144	NA
NYDRO00302	maker-nt_contig00-snap-gene-32.0-mRNA-1	16337.6	0.227623	0.29431	0.773412	0.439278	0.657209
NYDRO00303	maker-nt_contig00-augustus-gene-32.27-mRNA-1	0	NA	NA	NA	NA	NA
NYDRO00304	maker-nt_contig00-snap-gene-32.6-mRNA-1	4.353	0.0403314	5.77056	0.00698916	0.994423	NA
NYDRO00305	maker-nt_contig00-snap-gene-32.13-mRNA-1	10362.3	-0.397212	0.543878	-0.730333	0.465187	0.680377
NYDRO00306	augustus_masked-nt_contig00-processed-gene-32.50-mRNA-1	1541.42	-0.312907	0.432644	-0.723243	0.46953	0.683473
NYDRO00307	maker-nt_contig00-augustus-gene-32.23-mRNA-1	9360.66	0.34621	0.380944	0.908821	0.363445	0.586573
NYDRO00308	maker-nt_contig00-augustus-gene-32.25-mRNA-1	34555.6	-0.439907	0.352031	-1.24962	0.211437	0.419998
NYDRO00309	maker-nt_contig00-snap-gene-32.15-mRNA-1	11459.6	0.293256	0.283779	1.03339	0.301419	0.521464
NYDRO00310	maker-nt_contig00-augustus-gene-32.34-mRNA-1	2296.95	-0.187761	0.317604	-0.59118	0.5544	0.750327
NYDRO00311	maker-nt_contig00-snap-gene-32.19-mRNA-1	23534.3	0.823133	0.291353	2.82521	0.00472499	0.0248179
NYDRO00312	maker-nt_contig00-augustus-gene-33.19-mRNA-1	34267.1	0.297147	0.333051	0.892197	0.372287	0.594696
NYDRO00313	maker-nt_contig00-augustus-gene-33.21-mRNA-1	3114.08	1.17022	0.714744	1.63725	0.101578	0.259561
NYDRO00314	maker-nt_contig00-augustus-gene-33.23-mRNA-1	3226.76	-0.342114	0.297209	-1.15109	0.249695	0.466106
NYDRO00315	maker-nt_contig00-snap-gene-33.36-mRNA-1	5149.45	0.45755	0.326768	1.40023	0.161445	0.350824
NYDRO00316	maker-nt_contig00-snap-gene-33.37-mRNA-1	3095.9	0.0341589	0.302287	0.113002	0.910029	0.963837
NYDRO00317	maker-nt_contig00-snap-gene-33.39-mRNA-1	9591.15	-0.425069	0.268531	-1.58294	0.113435	0.27945
NYDRO00318	maker-nt_contig00-augustus-gene-34.16-mRNA-1	30634.8	-0.0106673	0.305364	-0.034933	0.972133	0.994033
NYDRO00319	maker-nt_contig00-augustus-gene-34.18-mRNA-1	7782.26	0.487066	0.274322	1.77553	0.0758104	0.211574
NYDRO00320	augustus_masked-nt_contig00-processed-gene-34.37-mRNA-1	6705.4	0.449282	0.663815	0.676818	0.498521	0.707427
NYDRO00321	maker-nt_contig00-augustus-gene-34.19-mRNA-1	1415.92	0.335663	0.649376	0.516901	0.605226	0.786354
NYDRO00322	maker-nt_contig00-snap-gene-34.63-mRNA-1	120.368	-1.43235	0.834413	-1.71659	0.0860536	0.231715
NYDRO00323	maker-nt_contig00-snap-gene-34.62-mRNA-1	24.3963	1.97404	1.53698	1.28436	0.199015	0.403505
NYDRO00324	maker-nt_contig00-augustus-gene-34.27-mRNA-1	22.4492	3.37422	2.45867	1.37237	0.169947	0.363084
NYDRO00325	maker-nt_contig00-snap-gene-34.54-mRNA-1	3.59886	-5.14128	5.65839	-0.908611	0.363555	NA
NYDRO00326	maker-nt_contig00-augustus-gene-34.28-mRNA-1	2167.29	0.0312562	0.374668	0.0834239	0.933515	0.976377
NYDRO00327	maker-nt_contig00-snap-gene-34.67-mRNA-1	22633.5	0.305518	0.36696	0.832567	0.405089	0.625216
NYDRO00328	maker-nt_contig00-snap-gene-34.57-mRNA-1	77.575	1.52705	1.11062	1.37495	0.169147	0.361929
NYDRO00329	maker-nt_contig00-snap-gene-34.68-mRNA-1	64983.2	-0.435709	0.295966	-1.47216	0.140978	0.32119
NYDRO00330	maker-nt_contig00-augustus-gene-34.25-mRNA-1	5162.29	0.459396	0.396226	1.15943	0.246281	0.462332
NYDRO00331	maker-nt_contig00-snap-gene-34.71-mRNA-1	5605	0.140553	0.377966	0.371866	0.709992	0.855858
NYDRO00332	snap_masked-nt_contig00-processed-gene-34.11-mRNA-1	292.586	6.18394	1.41387	4.37378	1.22112e-05	0.000139819
NYDRO00333	maker-nt_contig00-augustus-gene-35.46-mRNA-1	9141.54	0.170882	0.318102	0.537193	0.591134	0.776919
NYDRO00334	maker-nt_contig00-snap-gene-35.16-mRNA-1	5469.13	-0.592729	0.328434	-1.80471	0.0711197	0.202046
NYDRO00335	maker-nt_contig00-augustus-gene-35.55-mRNA-1	349.376	-0.469753	0.652269	-0.720182	0.471413	0.68522
NYDRO00336	maker-nt_contig00-snap-gene-35.18-mRNA-1	4363.55	0.325298	0.286084	1.13707	0.255508	0.472995
NYDRO00337	maker-nt_contig00-snap-gene-35.21-mRNA-1	4.44387	7.06784	5.40591	1.30743	0.191068	NA
NYDRO00338	maker-nt_contig00-snap-gene-35.20-mRNA-1	32.2054	9.03761	2.5686	3.5185	0.000434001	0.00325583
NYDRO00339	maker-nt_contig00-snap-gene-35.22-mRNA-1	61.1545	10.2578	2.02994	5.05326	4.34338e-07	6.91445e-06
NYDRO00340	maker-nt_contig00-snap-gene-35.26-mRNA-1	0	NA	NA	NA	NA	NA
NYDRO00341	maker-nt_contig00-augustus-gene-35.48-mRNA-1	924.493	-0.583455	0.664305	-0.878293	0.379785	0.602739
NYDRO00342	maker-nt_contig00-augustus-gene-35.60-mRNA-1	9476.45	0.410611	0.363002	1.13115	0.257991	0.475521
NYDRO00343	augustus_masked-nt_contig00-processed-gene-35.66-mRNA-1	0	NA	NA	NA	NA	NA
NYDRO00344	maker-nt_contig00-snap-gene-35.4-mRNA-1	0	NA	NA	NA	NA	NA
NYDRO00345	maker-nt_contig00-augustus-gene-35.50-mRNA-1	31352.7	-0.450774	0.36962	-1.21956	0.222632	0.433359
NYDRO00346	maker-nt_contig00-augustus-gene-35.52-mRNA-1	1.72928	-4.07738	5.66852	-0.719302	0.471955	NA
NYDRO00347	maker-nt_contig00-augustus-gene-35.61-mRNA-1	10447.2	-0.254011	0.307447	-0.826194	0.408694	0.62868
NYDRO00348	snap_masked-nt_contig00-processed-gene-36.0-mRNA-1	0	NA	NA	NA	NA	NA
NYDRO00349	maker-nt_contig00-snap-gene-36.35-mRNA-1	0	NA	NA	NA	NA	NA
NYDRO00350	maker-nt_contig00-snap-gene-36.33-mRNA-1	0	NA	NA	NA	NA	NA
NYDRO00351	maker-nt_contig00-snap-gene-36.36-mRNA-1	10166.8	-0.777546	0.300831	-2.58466	0.00974749	0.0447777
NYDRO00352	augustus_masked-nt_contig00-processed-gene-36.29-mRNA-1	138.663	-0.0719803	1.11449	-0.064586	0.948504	0.983216
NYDRO00353	maker-nt_contig00-snap-gene-36.39-mRNA-1	2215.14	0.496107	0.311383	1.59324	0.111106	0.275399
NYDRO00354	maker-nt_contig00-augustus-gene-36.19-mRNA-1	8761.3	0.670881	0.423396	1.58452	0.113075	0.27888
NYDRO00355	maker-nt_contig00-snap-gene-36.41-mRNA-1	1966.89	0.331746	0.339118	0.978262	0.327945	0.550128
NYDRO00356	maker-nt_contig00-augustus-gene-36.24-mRNA-1	30.5811	-2.65042	1.66108	-1.5956	0.110578	0.274491
NYDRO00357	maker-nt_contig00-augustus-gene-37.17-mRNA-1	22358.9	0.304896	0.312369	0.976078	0.329026	0.55122
NYDRO00358	maker-nt_contig00-snap-gene-37.3-mRNA-1	5.592	-5.77079	5.6551	-1.02046	0.307512	NA
NYDRO00359	maker-nt_contig00-snap-gene-37.2-mRNA-1	2318.84	-1.46825	0.326004	-4.50378	6.67547e-06	8.14229e-05
NYDRO00360	maker-nt_contig00-snap-gene-37.4-mRNA-1	991.534	-0.984978	0.466978	-2.10926	0.034922	0.120621
NYDRO00361	maker-nt_contig00-snap-gene-37.6-mRNA-1	0	NA	NA	NA	NA	NA
NYDRO00362	maker-nt_contig00-snap-gene-37.7-mRNA-1	4860.7	0.544884	0.831343	0.655426	0.512194	0.718916
NYDRO00363	augustus_masked-nt_contig00-processed-gene-37.13-mRNA-1	3062.14	0.747539	0.470267	1.58961	0.111924	0.276731
NYDRO00364	snap_masked-nt_contig00-processed-gene-37.35-mRNA-1	14052.3	-0.918648	0.28057	-3.27422	0.00105956	0.0070884
NYDRO00365	maker-nt_contig00-augustus-gene-37.24-mRNA-1	104.8	1.84018	0.888435	2.07126	0.0383344	0.129173
NYDRO00366	maker-nt_contig00-snap-gene-37.5-mRNA-1	0	NA	NA	NA	NA	NA
NYDRO00367	maker-nt_contig00-augustus-gene-38.55-mRNA-1	2127.65	0.300522	0.353185	0.850891	0.39483	0.616112
NYDRO00368	maker-nt_contig00-augustus-gene-38.57-mRNA-1	2492.19	0.302175	0.54748	0.551938	0.580991	0.770026
NYDRO00369	maker-nt_contig00-snap-gene-38.14-mRNA-1	162.376	0.22309	0.673278	0.331349	0.740381	0.874494
NYDRO00370	maker-nt_contig00-snap-gene-38.0-mRNA-1	14149.5	0.239214	0.300273	0.796657	0.42565	0.644679
NYDRO00371	maker-nt_contig00-augustus-gene-38.60-mRNA-1	468.243	0.000958389	0.509385	0.00188146	0.998499	0.999292
NYDRO00372	snap_masked-nt_contig00-processed-gene-38.34-mRNA-1	380.101	1.0712	0.480518	2.22927	0.0257959	0.0958804
NYDRO00373	maker-nt_contig00-snap-gene-38.3-mRNA-1	15.1012	6.94241	3.48104	1.99435	0.0461141	0.147974
NYDRO00374	maker-nt_contig00-snap-gene-38.16-mRNA-1	1.48129	5.48292	5.42193	1.01125	0.311898	NA
NYDRO00375	maker-nt_contig00-snap-gene-38.6-mRNA-1	1066.01	0.592038	0.402199	1.472	0.141021	0.321204
NYDRO00376	maker-nt_contig00-snap-gene-38.18-mRNA-1	121.712	-0.538859	1.15142	-0.467995	0.639788	0.809532
NYDRO00377	maker-nt_contig00-augustus-gene-38.64-mRNA-1	443.359	1.34791	0.466012	2.89244	0.00382267	0.020806
NYDRO00378	maker-nt_contig00-snap-gene-38.7-mRNA-1	3710.8	-0.058449	0.30827	-0.189603	0.84962	0.934818
NYDRO00379	maker-nt_contig00-augustus-gene-38.65-mRNA-1	9118.39	0.27287	0.280903	0.971404	0.331347	0.553863
NYDRO00380	maker-nt_contig00-augustus-gene-38.53-mRNA-1	2235.88	0.657339	0.401852	1.63577	0.101887	0.260015
NYDRO00381	maker-nt_contig00-augustus-gene-38.70-mRNA-1	37434.4	-0.70654	0.295064	-2.39454	0.0166414	0.0685895
NYDRO00382	maker-nt_contig00-snap-gene-39.0-mRNA-1	10611.5	0.0172225	0.269522	0.0639002	0.94905	0.98332
NYDRO00383	maker-nt_contig00-snap-gene-39.5-mRNA-1	5374.38	-0.352729	0.315234	-1.11895	0.263163	0.481311
NYDRO00384	maker-nt_contig00-augustus-gene-39.47-mRNA-1	15414	-0.228242	0.328492	-0.694818	0.487169	0.697728
NYDRO00385	maker-nt_contig00-snap-gene-39.2-mRNA-1	1120.41	-0.1633	0.529013	-0.308688	0.757559	0.884303
[truncated: 39,223 more rows]

## Sheet: Nt vs (Nt x Nd)
target_id	maker_id	baseMean	log2FoldChange	lfcSE	stat	pvalue	padj
[truncated: 39,608 more rows]

[truncated: 3 more sheets: Nt vs (Nd x Nt), GO Enrichment, DE MEGs]
