# Supplementary material for: Imprinting and DNA Methylation in Water Lily Endosperm: Implications for Seed Evolution
Source: Mol Biol Evol. 2025 Oct 24;42(11):msaf271. doi: 10.1093/molbev/msaf271 (PMC12619087; doi:10.1093/molbev/msaf271)
Supplement: msaf271_Supplementary_Data [file msaf271_supplementary_data.zip › Povilus_supp_table_3.xlsx]

## Sheet: imprinted loci
Locus ID	maker_id	MEG or PEG	Arabidopsis homolog, TAIR
NYDRO24507	maker-nt_contig19-snap-gene-47.14-mRNA-1	MEG	AT1G24260
NYDRO25228	maker-nt_contig19-augustus-gene-110.16-mRNA-1	MEG	AT5G61430
NYDRO31353	augustus_masked-nt_contig24-processed-gene-10.7-mRNA-1	MEG	AT3G59400
NYDRO31974	maker-nt_contig24-snap-gene-72.0-mRNA-1	MEG	AT5G43290
NYDRO32101	snap_masked-nt_contig24-processed-gene-81.9-mRNA-1	MEG	AT4G27190
NYDRO32122	maker-nt_contig24-snap-gene-83.24-mRNA-1	MEG	no_AT_hit
NYDRO15663	maker-nt_contig12-snap-gene-23.23-mRNA-1	MEG	AT3G15350
NYDRO15885	maker-nt_contig12-augustus-gene-44.26-mRNA-1	MEG	AT2G35940
NYDRO16066	maker-nt_contig12-augustus-gene-58.40-mRNA-1	MEG	no_AT_hit
NYDRO16233	0:maker-nm_contig12-augustus-gene-72.39-mRNA-1	MEG	AT5G06100
NYDRO16319	maker-nt_contig12-snap-gene-79.15-mRNA-1	MEG	AT4G20260
NYDRO16321	augustus_masked-nt_contig12-processed-gene-79.8-mRNA-1	MEG	AT2G38800
NYDRO16413	1:maker-nt_contig12-snap-gene-86.62-mRNA-1	MEG	AT3G49190
NYDRO16428	maker-nt_contig12-augustus-gene-87.17-mRNA-1	MEG	AT1G08500
NYDRO16497	0:maker-nm_contig12-snap-gene-91.60-mRNA-1	MEG	AT1G08060
NYDRO16559	maker-nt_contig12-augustus-gene-96.20-mRNA-1	MEG	AT1G73160
NYDRO27141	maker-nt_contig21-augustus-gene-9.11-mRNA-1	MEG	AT1G08810
NYDRO27164	maker-nt_contig21-augustus-gene-11.62-mRNA-1	MEG	AT2G13820
NYDRO27462	maker-nt_contig21-snap-gene-39.12-mRNA-1	MEG	AT3G15510
NYDRO27524	snap_masked-nt_contig21-processed-gene-43.85-mRNA-1	MEG	AT4G21620
NYDRO27797	maker-nt_contig21-snap-gene-69.18-mRNA-1	MEG	AT4G37790
NYDRO27834	maker-nt_contig21-snap-gene-71.21-mRNA-1	MEG	AT4G30850
NYDRO28011	augustus_masked-nt_contig21-processed-gene-87.4-mRNA-1	MEG	AT3G22142
NYDRO28070	maker-nt_contig21-snap-gene-94.38-mRNA-1	MEG	no_AT_hit
NYDRO21481	augustus_masked-nt_contig17-processed-gene-9.1-mRNA-1	MEG	no_AT_hit
NYDRO21500	maker-nt_contig17-augustus-gene-11.3-mRNA-1	MEG	AT1G15690
NYDRO08644	maker-nt_contig07-augustus-gene-8.20-mRNA-1	MEG	AT4G26270
NYDRO08906	maker-nt_contig07-snap-gene-34.14-mRNA-1	MEG	AT2G32150
NYDRO09214	maker-nt_contig07-snap-gene-64.72-mRNA-1	MEG	AT1G76160
NYDRO09444	maker-nt_contig07-snap-gene-87.24-mRNA-1	MEG	AT4G21500
NYDRO09517	maker-nt_contig07-snap-gene-93.24-mRNA-1	MEG	AT4G14550
NYDRO09660	maker-nt_contig07-augustus-gene-107.30-mRNA-1	MEG	AT1G14920
NYDRO09749	maker-nt_contig07-augustus-gene-116.17-mRNA-1	MEG	AT2G32460
NYDRO09762	maker-nt_contig07-augustus-gene-117.86-mRNA-1	MEG	AT5G23260
NYDRO18358	augustus_masked-nt_contig14-processed-gene-37.34-mRNA-1	MEG	AT4G34510
NYDRO18640	maker-nt_contig14-snap-gene-81.0-mRNA-1	MEG	AT2G30070
NYDRO18811	augustus_masked-nt_contig14-processed-gene-101.21-mRNA-1	MEG	AT4G30880
NYDRO19693	augustus_masked-nt_contig15-processed-gene-76.11-mRNA-1	MEG	AT2G46950
NYDRO19715	maker-nt_contig15-snap-gene-78.38-mRNA-1	MEG	AT5G05270
NYDRO19780	maker-nt_contig15-snap-gene-84.52-mRNA-1	MEG	AT5G01740
NYDRO19873	maker-nt_contig15-snap-gene-94.19-mRNA-1	MEG	AT1G18010
NYDRO20054	augustus_masked-nt_contig15-processed-gene-112.20-mRNA-1	MEG	no_AT_hit
NYDRO20107	snap_masked-nt_contig15-processed-gene-117.51-mRNA-1	MEG	AT1G01120
NYDRO36239	0:maker-nm_contig28-snap-gene-1.11-mRNA-1	MEG	AT3G14040
NYDRO36305	maker-nt_contig28-snap-gene-8.21-mRNA-1	MEG	AT1G13710
NYDRO36437	maker-nt_contig28-snap-gene-21.53-mRNA-1	MEG	AT2G27930
NYDRO37042	0:maker-nm_contig28-snap-gene-63.41-mRNA-1	MEG	AT1G30040
NYDRO37184	1:snap_masked-nt_contig28-processed-gene-78.24-mRNA-1	MEG	AT5G46240
NYDRO37236	0:maker-nm_contig28-snap-gene-83.31-mRNA-1	MEG	AT5G53950
NYDRO37244	maker-nt_contig28-augustus-gene-84.7-mRNA-1	MEG	AT5G60200
NYDRO37276	maker-nt_contig28-snap-gene-86.68-mRNA-1	MEG	AT3G14690
NYDRO37303	1:maker-nt_contig28-augustus-gene-88.52-mRNA-1	MEG	AT1G35180
NYDRO22698	maker-nt_contig18-augustus-gene-18.43-mRNA-1	MEG	AT1G32230
NYDRO23121	maker-nt_contig18-snap-gene-58.39-mRNA-1	MEG	AT1G26560
NYDRO23278	maker-nt_contig18-snap-gene-73.45-mRNA-1	MEG	AT4G28640
NYDRO23351	snap_masked-nt_contig18-processed-gene-80.12-mRNA-1	MEG	AT3G51240
NYDRO23369	maker-nt_contig18-snap-gene-81.35-mRNA-1	MEG	AT3G51240
NYDRO28337	maker-nt_contig22-augustus-gene-1.37-mRNA-1	MEG	AT2G25737
NYDRO28402	maker-nt_contig22-snap-gene-6.37-mRNA-1	MEG	AT5G25610
NYDRO29582	maker-nt_contig22-snap-gene-88.32-mRNA-1	MEG	AT2G23910
NYDRO29685	maker-nt_contig22-snap-gene-98.72-mRNA-1	MEG	AT4G34290
NYDRO29898	snap_masked-nt_contig22-processed-gene-115.21-mRNA-1	MEG	AT4G30440
NYDRO34131	maker-nt_contig26-augustus-gene-24.36-mRNA-1	MEG	AT3G01400
NYDRO34220	augustus_masked-nt_contig26-processed-gene-35.35-mRNA-1	MEG	AT2G18370
NYDRO34328	maker-nt_contig26-snap-gene-47.19-mRNA-1	MEG	AT4G02280
NYDRO34366	maker-nt_contig26-augustus-gene-50.38-mRNA-1	MEG	AT1G50600
NYDRO34480	maker-nt_contig26-augustus-gene-60.23-mRNA-1	MEG	AT1G55920
NYDRO20182	maker-nt_contig16-snap-gene-5.48-mRNA-1	MEG	AT1G73340
NYDRO20177	maker-nt_contig16-augustus-gene-5.33-mRNA-1	MEG	AT5G38630
NYDRO20200	maker-nt_contig16-snap-gene-7.22-mRNA-1	MEG	AT1G14700
NYDRO20437	maker-nt_contig16-snap-gene-28.11-mRNA-1	MEG	AT1G32900
NYDRO20637	maker-nt_contig16-augustus-gene-45.41-mRNA-1	MEG	AT1G68570
NYDRO20818	maker-nt_contig16-snap-gene-61.11-mRNA-1	MEG	AT3G17600
NYDRO20838	maker-nt_contig16-snap-gene-62.47-mRNA-1	MEG	AT5G07050
NYDRO20871	augustus_masked-nt_contig16-processed-gene-64.53-mRNA-1	MEG	AT2G37460
NYDRO20942	snap_masked-nt_contig16-processed-gene-69.5-mRNA-1	MEG	AT3G60730
NYDRO21271	maker-nt_contig16-augustus-gene-105.20-mRNA-1	MEG	no_AT_hit
NYDRO06374	maker-nt_contig05-snap-gene-28.5-mRNA-1	MEG	AT5G57240
NYDRO06412	maker-nt_contig05-augustus-gene-31.4-mRNA-1	MEG	AT5G38220
NYDRO06490	maker-nt_contig05-snap-gene-37.63-mRNA-1	MEG	AT1G62300
NYDRO06654	maker-nt_contig05-augustus-gene-50.28-mRNA-1	MEG	AT5G55090
NYDRO06662	maker-nt_contig05-snap-gene-50.11-mRNA-1	MEG	AT4G39330
NYDRO06734	maker-nt_contig05-augustus-gene-55.22-mRNA-1	MEG	AT3G52820
NYDRO06917	augustus_masked-nt_contig05-processed-gene-79.38-mRNA-1	MEG	AT3G23430
NYDRO06923	maker-nt_contig05-snap-gene-79.27-mRNA-1	MEG	AT3G23430
NYDRO06926	augustus_masked-nt_contig05-processed-gene-79.45-mRNA-1	MEG	AT3G23430
NYDRO06928	snap_masked-nt_contig05-processed-gene-80.32-mRNA-1	MEG	no_AT_hit
NYDRO11364	maker-nt_contig09-snap-gene-7.38-mRNA-1	MEG	AT5G45670
NYDRO11926	0:maker-nm_contig09-snap-gene-50.13-mRNA-1	MEG	AT5G03650
NYDRO12095	1:maker-nt_contig09-snap-gene-63.37-mRNA-1	MEG	AT4G33540
NYDRO12581	maker-nt_contig09-snap-gene-103.36-mRNA-1	MEG	AT1G17840
NYDRO35040	maker-nt_contig27-augustus-gene-3.3-mRNA-1	MEG	AT1G75030
NYDRO35481	augustus_masked-nt_contig27-processed-gene-48.31-mRNA-1	MEG	AT2G32070
NYDRO35564	maker-nt_contig27-snap-gene-57.72-mRNA-1	MEG	AT3G20640
NYDRO35590	maker-nt_contig27-augustus-gene-60.28-mRNA-1	MEG	AT1G63440
NYDRO35614	maker-nt_contig27-snap-gene-62.36-mRNA-1	MEG	AT5G02540
NYDRO36090	maker-nt_contig27-augustus-gene-104.32-mRNA-1	MEG	AT1G69040
NYDRO36110	maker-nt_contig27-snap-gene-106.10-mRNA-1	MEG	AT4G29110
NYDRO36166	maker-nt_contig27-augustus-gene-111.25-mRNA-1	MEG	AT4G15630
NYDRO36214	maker-nt_contig27-augustus-gene-117.85-mRNA-1	MEG	AT4G18180
NYDRO12895	maker-nt_contig10-snap-gene-11.66-mRNA-1	MEG	no_AT_hit
NYDRO13057	snap_masked-nt_contig10-processed-gene-22.11-mRNA-1	MEG	AT4G24130
NYDRO13151	maker-nt_contig10-snap-gene-31.25-mRNA-1	MEG	AT2G26250
NYDRO13619	augustus_masked-nt_contig10-processed-gene-72.28-mRNA-1	MEG	AT1G18210
NYDRO13818	snap_masked-nt_contig10-processed-gene-89.4-mRNA-1	MEG	AT5G23190
NYDRO13987	maker-nt_contig10-snap-gene-105.19-mRNA-1	MEG	AT1G75290
NYDRO14047	maker-nt_contig10-snap-gene-112.26-mRNA-1	MEG	AT1G23800
NYDRO14056	maker-nt_contig10-snap-gene-113.51-mRNA-1	MEG	AT5G64570
NYDRO14081	maker-nt_contig10-augustus-gene-115.27-mRNA-1	MEG	AT5G37600
NYDRO33198	augustus_masked-nt_contig25-processed-gene-66.19-mRNA-1	MEG	AT2G47500
NYDRO33308	maker-nt_contig25-augustus-gene-73.5-mRNA-1	MEG	AT5G59320
NYDRO33355	maker-nt_contig25-snap-gene-76.54-mRNA-1	MEG	AT4G02330
NYDRO33370	augustus_masked-nt_contig25-processed-gene-78.27-mRNA-1	MEG	AT2G47550
NYDRO33828	maker-nt_contig25-snap-gene-113.17-mRNA-1	MEG	AT2G44260
NYDRO33846	1:maker-nt_contig25-snap-gene-114.103-mRNA-1	MEG	AT2G24210
NYDRO29960	augustus_masked-nt_contig23-processed-gene-0.31-mRNA-1	MEG	AT5G07830
NYDRO30204	augustus_masked-nt_contig23-processed-gene-22.32-mRNA-1	MEG	AT1G74360
NYDRO30332	augustus_masked-nt_contig23-processed-gene-34.12-mRNA-1	MEG	AT1G67030
NYDRO30595	maker-nt_contig23-augustus-gene-64.65-mRNA-1	MEG	AT2G33280
NYDRO30968	augustus_masked-nt_contig23-processed-gene-92.25-mRNA-1	MEG	AT5G13930
NYDRO31033	maker-nt_contig23-snap-gene-97.64-mRNA-1	MEG	AT1G12570
NYDRO31132	maker-nt_contig23-augustus-gene-108.38-mRNA-1	MEG	AT4G38770
NYDRO00541	maker-nt_contig00-augustus-gene-52.55-mRNA-1	MEG	AT2G02040
NYDRO00952	maker-nt_contig00-snap-gene-100.18-mRNA-1	MEG	AT3G13980
NYDRO14150	1:maker-nt_contig11-snap-gene-1.15-mRNA-1	MEG	AT5G08640
NYDRO14147	maker-nt_contig11-augustus-gene-1.22-mRNA-1	MEG	AT5G65380
NYDRO14889	0:maker-nm_contig11-augustus-gene-56.0-mRNA-1	MEG	AT1G68920
NYDRO05227	augustus_masked-nt_contig04-processed-gene-47.5-mRNA-1	MEG	AT2G44300
NYDRO05346	maker-nt_contig04-snap-gene-57.20-mRNA-1	MEG	AT5G12380
NYDRO05588	augustus_masked-nt_contig04-processed-gene-78.1-mRNA-1	MEG	AT5G20950
NYDRO05707	maker-nt_contig04-augustus-gene-88.33-mRNA-1	MEG	AT5G28300
NYDRO06063	maker-nt_contig04-augustus-gene-116.28-mRNA-1	MEG	AT4G36610
NYDRO03550	maker-nt_contig03-augustus-gene-5.24-mRNA-1	MEG	AT1G24020
NYDRO03845	maker-nt_contig03-snap-gene-36.10-mRNA-1	MEG	AT3G09925
NYDRO03871	maker-nt_contig03-snap-gene-38.12-mRNA-1	MEG	AT5G14940
NYDRO03962	maker-nt_contig03-augustus-gene-46.9-mRNA-1	MEG	AT3G63170
NYDRO04083	snap_masked-nt_contig03-processed-gene-56.37-mRNA-1	MEG	AT5G23190
NYDRO04097	augustus_masked-nt_contig03-processed-gene-58.15-mRNA-1	MEG	AT1G67730
NYDRO04506	maker-nt_contig03-snap-gene-110.15-mRNA-1	MEG	AT1G32100
NYDRO25422	maker-nt_contig20-snap-gene-5.15-mRNA-1	MEG	AT5G24330
NYDRO25882	0:augustus_masked-nm_contig20-processed-gene-40.64-mRNA-1	MEG	AT5G23530
NYDRO26169	maker-nt_contig20-snap-gene-54.31-mRNA-1	MEG	AT5G09760
NYDRO26580	0:augustus_masked-nm_contig20-processed-gene-85.53-mRNA-1	MEG	AT1G68530
NYDRO26729	maker-nt_contig20-snap-gene-96.54-mRNA-1	MEG	AT1G11580
NYDRO02781	augustus_masked-nt_contig02-processed-gene-42.17-mRNA-1	MEG	AT3G51990
NYDRO02991	maker-nt_contig02-augustus-gene-65.12-mRNA-1	MEG	AT5G13400
NYDRO01375	maker-nt_contig01-augustus-gene-27.54-mRNA-1	MEG	no_AT_hit
NYDRO01444	maker-nt_contig01-augustus-gene-34.29-mRNA-1	MEG	AT3G03530
NYDRO01542	maker-nt_contig01-snap-gene-41.8-mRNA-1	MEG	AT5G22920
NYDRO01546	maker-nt_contig01-snap-gene-42.34-mRNA-1	MEG	AT4G25960
NYDRO01567	maker-nt_contig01-snap-gene-43.66-mRNA-1	MEG	AT5G45100
NYDRO01615	maker-nt_contig01-augustus-gene-48.56-mRNA-1	MEG	AT1G32170
NYDRO01704	maker-nt_contig01-augustus-gene-54.61-mRNA-1	MEG	AT1G12110
NYDRO01791	augustus_masked-nt_contig01-processed-gene-60.61-mRNA-1	MEG	AT1G31350
NYDRO17498	maker-nt_contig13-augustus-gene-61.32-mRNA-1	MEG	AT5G40610
NYDRO17888	maker-nt_contig13-snap-gene-91.27-mRNA-1	MEG	AT4G14746
NYDRO17934	augustus_masked-nt_contig13-processed-gene-94.10-mRNA-1	MEG	AT1G65450
NYDRO09708	maker-nt_contig07-augustus-gene-112.13-mRNA-1	PEG	AT4G24000

## Sheet: Comparisons summary all
	# for Comparison1-4 columns: 1 = called as imprinted in Comparision, 0 = not called as imprinted in Comparision
locus_id	maker_id	TAIR homolog	Comparision 1	Comparision 2	Comparision 3	Comparision 4	number of comparisons in which locus is called as imprinted
NYDRO14849	0:augustus_masked-nm_contig11-processed-gene-53.0-mRNA-1	AT2G14660	1	0	0	0	1
NYDRO16671	0:augustus_masked-nm_contig12-processed-gene-107.15-mRNA-1	AT3G57030	1	0	1	0	2
NYDRO25882	0:augustus_masked-nm_contig20-processed-gene-40.64-mRNA-1	AT5G23530	1	1	1	1	4
NYDRO26580	0:augustus_masked-nm_contig20-processed-gene-85.53-mRNA-1	AT1G68530	1	1	1	1	4
NYDRO32848	0:augustus_masked-nm_contig25-processed-gene-38.24-mRNA-1	AT5G34940	1	0	1	0	2
NYDRO11926	0:maker-nm_contig09-snap-gene-50.13-mRNA-1	AT5G03650	1	1	1	1	4
NYDRO12199	0:maker-nm_contig09-snap-gene-72.9-mRNA-1	AT5G24510	1	0	0	0	1
NYDRO14331	0:maker-nm_contig11-augustus-gene-14.23-mRNA-1	AT2G01770	1	0	1	0	2
NYDRO14889	0:maker-nm_contig11-augustus-gene-56.0-mRNA-1	AT1G68920	1	1	1	1	4
NYDRO14913	0:maker-nm_contig11-augustus-gene-58.43-mRNA-1	AT1G80840	1	0	0	0	1
NYDRO15931	0:maker-nm_contig12-augustus-gene-48.85-mRNA-1	AT3G47930	1	0	0	1	2
NYDRO16233	0:maker-nm_contig12-augustus-gene-72.39-mRNA-1	AT5G06100	1	1	1	1	4
NYDRO16497	0:maker-nm_contig12-snap-gene-91.60-mRNA-1	AT1G08060	1	1	1	0	3
NYDRO24254	0:maker-nm_contig19-augustus-gene-28.52-mRNA-1	AT5G64040	1	0	0	1	2
NYDRO24435	0:maker-nm_contig19-augustus-gene-40.12-mRNA-1	AT1G77060	1	0	1	0	2
NYDRO24467	0:maker-nm_contig19-augustus-gene-43.25-mRNA-1	AT4G25980	1	0	0	0	1
NYDRO24065	0:maker-nm_contig19-snap-gene-11.10-mRNA-1	AT1G67050	1	0	1	0	2
NYDRO37083	0:maker-nm_contig28-augustus-gene-68.12-mRNA-1	AT1G17050	1	0	0	1	2
NYDRO37415	0:maker-nm_contig28-augustus-gene-96.11-mRNA-1	no_AT_hit	1	0	1	0	2
NYDRO36239	0:maker-nm_contig28-snap-gene-1.11-mRNA-1	AT3G14040	1	1	1	1	4
NYDRO37042	0:maker-nm_contig28-snap-gene-63.41-mRNA-1	AT1G30040	1	0	1	1	3
NYDRO37236	0:maker-nm_contig28-snap-gene-83.31-mRNA-1	AT5G53950	1	1	1	1	4
NYDRO12362	0:snap_masked-nm_contig09-processed-gene-85.59-mRNA-1	no_AT_hit	1	0	0	0	1
NYDRO26167	1:augustus_masked-nt_contig20-processed-gene-54.7-mRNA-1	AT3G12770	1	0	0	0	1
NYDRO12095	1:maker-nt_contig09-snap-gene-63.37-mRNA-1	AT4G33540	1	1	1	1	4
NYDRO14782	1:maker-nt_contig11-augustus-gene-49.53-mRNA-1	AT3G53970	1	0	1	0	2
NYDRO14150	1:maker-nt_contig11-snap-gene-1.15-mRNA-1	AT5G08640	1	1	1	1	4
NYDRO16413	1:maker-nt_contig12-snap-gene-86.62-mRNA-1	AT3G49190	1	1	1	1	4
NYDRO25244	1:maker-nt_contig19-augustus-gene-111.12-mRNA-1	AT1G26790	1	0	0	0	1
NYDRO33846	1:maker-nt_contig25-snap-gene-114.103-mRNA-1	AT2G24210	1	1	1	1	4
NYDRO37303	1:maker-nt_contig28-augustus-gene-88.52-mRNA-1	AT1G35180	1	1	1	1	4
NYDRO39096	1:maker-nt_contig29-snap-gene-114.16-mRNA-1	AT5G23870	1	0	1	0	2
NYDRO37184	1:snap_masked-nt_contig28-processed-gene-78.24-mRNA-1	AT5G46240	1	1	1	1	4
NYDRO01722	augustus_masked-nt_contig01-processed-gene-55.12-mRNA-1	AT1G14590	1	0	0	0	1
NYDRO01791	augustus_masked-nt_contig01-processed-gene-60.61-mRNA-1	AT1G31350	1	1	1	1	4
NYDRO01873	augustus_masked-nt_contig01-processed-gene-71.29-mRNA-1	AT5G14070	1	0	1	0	2
NYDRO02781	augustus_masked-nt_contig02-processed-gene-42.17-mRNA-1	AT3G51990	1	1	1	1	4
NYDRO03196	augustus_masked-nt_contig02-processed-gene-86.2-mRNA-1	AT3G14580	1	0	0	0	1
NYDRO04092	augustus_masked-nt_contig03-processed-gene-57.7-mRNA-1	AT5G59720	1	0	0	1	2
NYDRO04097	augustus_masked-nt_contig03-processed-gene-58.15-mRNA-1	AT1G67730	1	1	1	1	4
NYDRO05227	augustus_masked-nt_contig04-processed-gene-47.5-mRNA-1	AT2G44300	1	1	1	1	4
NYDRO05588	augustus_masked-nt_contig04-processed-gene-78.1-mRNA-1	AT5G20950	1	1	1	1	4
NYDRO06124	augustus_masked-nt_contig05-processed-gene-2.60-mRNA-1	AT1G29930	1	0	0	1	2
NYDRO06360	augustus_masked-nt_contig05-processed-gene-26.20-mRNA-1	AT1G29930	1	0	1	0	2
NYDRO06643	augustus_masked-nt_contig05-processed-gene-49.28-mRNA-1	AT2G46800	1	0	0	1	2
NYDRO06776	augustus_masked-nt_contig05-processed-gene-58.14-mRNA-1	AT5G03610	1	0	0	1	2
NYDRO06917	augustus_masked-nt_contig05-processed-gene-79.38-mRNA-1	AT3G23430	1	1	1	1	4
NYDRO06926	augustus_masked-nt_contig05-processed-gene-79.45-mRNA-1	AT3G23430	1	1	1	1	4
NYDRO07521	augustus_masked-nt_contig06-processed-gene-24.27-mRNA-1	AT3G23820	1	0	1	0	2
NYDRO07568	augustus_masked-nt_contig06-processed-gene-28.19-mRNA-1	AT1G76280	1	0	0	0	1
NYDRO07622	augustus_masked-nt_contig06-processed-gene-34.13-mRNA-1	AT1G10800	1	0	0	1	2
NYDRO13619	augustus_masked-nt_contig10-processed-gene-72.28-mRNA-1	AT1G18210	1	1	1	1	4
NYDRO16821	augustus_masked-nt_contig12-processed-gene-117.9-mRNA-1	AT3G49142	1	0	0	0	1
NYDRO16321	augustus_masked-nt_contig12-processed-gene-79.8-mRNA-1	AT2G38800	1	1	1	1	4
NYDRO17239	augustus_masked-nt_contig13-processed-gene-38.33-mRNA-1	AT3G19990	1	0	1	0	2
NYDRO17934	augustus_masked-nt_contig13-processed-gene-94.10-mRNA-1	AT1G65450	1	1	1	0	3
NYDRO18811	augustus_masked-nt_contig14-processed-gene-101.21-mRNA-1	AT4G30880	1	1	1	1	4
NYDRO18358	augustus_masked-nt_contig14-processed-gene-37.34-mRNA-1	AT4G34510	1	1	1	1	4
NYDRO20054	augustus_masked-nt_contig15-processed-gene-112.20-mRNA-1	no_AT_hit	1	1	1	1	4
NYDRO19693	augustus_masked-nt_contig15-processed-gene-76.11-mRNA-1	AT2G46950	1	1	1	1	4
NYDRO20443	augustus_masked-nt_contig16-processed-gene-29.49-mRNA-1	AT4G10490	1	0	0	1	2
NYDRO20578	augustus_masked-nt_contig16-processed-gene-40.10-mRNA-1	AT2G46600	1	0	0	0	1
NYDRO20713	augustus_masked-nt_contig16-processed-gene-52.2-mRNA-1	AT4G10630	1	0	0	0	1
NYDRO20871	augustus_masked-nt_contig16-processed-gene-64.53-mRNA-1	AT2G37460	1	1	1	1	4
NYDRO21481	augustus_masked-nt_contig17-processed-gene-9.1-mRNA-1	no_AT_hit	1	1	1	1	4
NYDRO26146	augustus_masked-nt_contig20-processed-gene-53.50-mRNA-1	AT5G47850	1	0	1	0	2
NYDRO28209	augustus_masked-nt_contig21-processed-gene-107.40-mRNA-1	AT5G12010	1	0	0	0	1
NYDRO28011	augustus_masked-nt_contig21-processed-gene-87.4-mRNA-1	AT3G22142	1	1	1	1	4
NYDRO29299	augustus_masked-nt_contig22-processed-gene-66.13-mRNA-1	AT2G01050	1	0	0	1	2
NYDRO29649	augustus_masked-nt_contig22-processed-gene-94.31-mRNA-1	no_AT_hit	1	0	0	1	2
NYDRO29960	augustus_masked-nt_contig23-processed-gene-0.31-mRNA-1	AT5G07830	1	1	1	1	4
NYDRO30204	augustus_masked-nt_contig23-processed-gene-22.32-mRNA-1	AT1G74360	1	1	1	1	4
NYDRO30332	augustus_masked-nt_contig23-processed-gene-34.12-mRNA-1	AT1G67030	1	1	1	1	4
NYDRO30968	augustus_masked-nt_contig23-processed-gene-92.25-mRNA-1	AT5G13930	1	1	1	1	4
NYDRO31353	augustus_masked-nt_contig24-processed-gene-10.7-mRNA-1	AT3G59400	1	1	1	1	4
NYDRO33091	augustus_masked-nt_contig25-processed-gene-57.39-mRNA-1	AT1G11290	1	0	0	0	1
NYDRO33198	augustus_masked-nt_contig25-processed-gene-66.19-mRNA-1	AT2G47500	1	1	1	1	4
NYDRO33370	augustus_masked-nt_contig25-processed-gene-78.27-mRNA-1	AT2G47550	1	1	1	1	4
NYDRO34974	augustus_masked-nt_contig26-processed-gene-116.0-mRNA-1	AT3G50420	1	0	0	0	1
NYDRO34220	augustus_masked-nt_contig26-processed-gene-35.35-mRNA-1	AT2G18370	1	1	1	1	4
NYDRO35481	augustus_masked-nt_contig27-processed-gene-48.31-mRNA-1	AT2G32070	1	1	1	1	4
NYDRO35630	augustus_masked-nt_contig27-processed-gene-63.10-mRNA-1	AT2G33320	1	0	0	1	2
NYDRO02203	maker-nt_contig01-augustus-gene-100.38-mRNA-1	AT4G24972	1	0	0	0	1
NYDRO02297	maker-nt_contig01-augustus-gene-110.9-mRNA-1	AT1G67340	1	0	0	1	2
NYDRO01375	maker-nt_contig01-augustus-gene-27.54-mRNA-1	no_AT_hit	1	1	1	1	4
NYDRO01444	maker-nt_contig01-augustus-gene-34.29-mRNA-1	AT3G03530	1	1	0	1	3
NYDRO01462	maker-nt_contig01-augustus-gene-35.53-mRNA-1	AT2G20562	1	0	0	1	2
NYDRO01585	maker-nt_contig01-augustus-gene-46.31-mRNA-1	AT2G44830	1	0	0	0	1
NYDRO01615	maker-nt_contig01-augustus-gene-48.56-mRNA-1	AT1G32170	1	1	1	1	4
NYDRO01704	maker-nt_contig01-augustus-gene-54.61-mRNA-1	AT1G12110	1	1	1	1	4
NYDRO01915	maker-nt_contig01-augustus-gene-74.27-mRNA-1	AT4G32090	1	0	0	1	2
NYDRO01137	maker-nt_contig01-snap-gene-2.26-mRNA-1	AT5G17330	1	0	0	1	2
NYDRO01542	maker-nt_contig01-snap-gene-41.8-mRNA-1	AT5G22920	1	1	1	1	4
NYDRO01546	maker-nt_contig01-snap-gene-42.34-mRNA-1	AT4G25960	1	1	1	1	4
NYDRO01567	maker-nt_contig01-snap-gene-43.66-mRNA-1	AT5G45100	1	1	1	1	4
NYDRO01690	maker-nt_contig01-snap-gene-54.80-mRNA-1	AT3G24190	1	0	0	1	2
NYDRO02661	maker-nt_contig02-augustus-gene-30.10-mRNA-1	AT5G61670	1	0	0	0	1
NYDRO02991	maker-nt_contig02-augustus-gene-65.12-mRNA-1	AT5G13400	1	1	1	1	4
NYDRO03447	maker-nt_contig02-snap-gene-110.7-mRNA-1	AT1G47128	1	0	0	0	1
NYDRO03032	maker-nt_contig02-snap-gene-70.53-mRNA-1	AT2G01190	1	0	0	1	2
NYDRO03323	maker-nt_contig02-snap-gene-98.0-mRNA-1	AT1G27170	1	0	0	0	1
NYDRO04522	maker-nt_contig03-augustus-gene-112.10-mRNA-1	AT3G47340	1	0	0	0	1
NYDRO03822	maker-nt_contig03-augustus-gene-33.42-mRNA-1	AT5G40760	1	0	1	0	2
NYDRO03852	maker-nt_contig03-augustus-gene-36.33-mRNA-1	AT5G48740	1	0	0	1	2
NYDRO03962	maker-nt_contig03-augustus-gene-46.9-mRNA-1	AT3G63170	1	1	1	1	4
NYDRO03550	maker-nt_contig03-augustus-gene-5.24-mRNA-1	AT1G24020	1	1	1	1	4
NYDRO04506	maker-nt_contig03-snap-gene-110.15-mRNA-1	AT1G32100	1	1	1	1	4
NYDRO03729	maker-nt_contig03-snap-gene-25.10-mRNA-1	AT1G70230	1	0	0	1	2
NYDRO03845	maker-nt_contig03-snap-gene-36.10-mRNA-1	AT3G09925	1	1	1	1	4
NYDRO03871	maker-nt_contig03-snap-gene-38.12-mRNA-1	AT5G14940	1	1	1	1	4
NYDRO04327	maker-nt_contig03-snap-gene-90.10-mRNA-1	AT3G06980	1	0	0	0	1
NYDRO05999	maker-nt_contig04-augustus-gene-111.42-mRNA-1	AT5G19140	1	0	0	1	2
NYDRO06063	maker-nt_contig04-augustus-gene-116.28-mRNA-1	AT4G36610	1	1	1	1	4
NYDRO05181	maker-nt_contig04-augustus-gene-44.4-mRNA-1	AT1G60950	1	0	0	1	2
NYDRO05205	maker-nt_contig04-augustus-gene-45.35-mRNA-1	AT1G21080	1	0	0	1	2
NYDRO05707	maker-nt_contig04-augustus-gene-88.33-mRNA-1	AT5G28300	1	1	1	1	4
NYDRO05815	maker-nt_contig04-augustus-gene-96.22-mRNA-1	AT3G19430	1	0	0	0	1
NYDRO05846	maker-nt_contig04-augustus-gene-97.69-mRNA-1	AT5G06210	1	0	0	0	1
NYDRO05320	maker-nt_contig04-snap-gene-55.12-mRNA-1	AT4G38470	1	0	0	0	1
NYDRO05346	maker-nt_contig04-snap-gene-57.20-mRNA-1	AT5G12380	1	1	1	0	3
NYDRO05839	maker-nt_contig04-snap-gene-97.9-mRNA-1	no_AT_hit	1	0	1	0	2
NYDRO06412	maker-nt_contig05-augustus-gene-31.4-mRNA-1	AT5G38220	1	1	1	1	4
NYDRO06644	maker-nt_contig05-augustus-gene-49.38-mRNA-1	AT2G01300	1	0	1	0	2
NYDRO06654	maker-nt_contig05-augustus-gene-50.28-mRNA-1	AT5G55090	1	1	1	1	4
NYDRO06734	maker-nt_contig05-augustus-gene-55.22-mRNA-1	AT3G52820	1	1	1	1	4
NYDRO06866	maker-nt_contig05-augustus-gene-72.21-mRNA-1	AT3G07060	1	0	1	0	2
NYDRO06187	maker-nt_contig05-augustus-gene-9.25-mRNA-1	AT4G30130	1	0	0	1	2
NYDRO07258	maker-nt_contig05-snap-gene-113.30-mRNA-1	AT2G37240	1	0	1	0	2
NYDRO06116	maker-nt_contig05-snap-gene-2.18-mRNA-1	no_AT_hit	1	0	0	0	1
NYDRO06324	maker-nt_contig05-snap-gene-23.11-mRNA-1	AT2G36240	1	0	0	0	1
NYDRO06374	maker-nt_contig05-snap-gene-28.5-mRNA-1	AT5G57240	1	1	1	1	4
NYDRO06416	maker-nt_contig05-snap-gene-31.32-mRNA-1	AT3G20260	1	0	1	0	2
NYDRO06490	maker-nt_contig05-snap-gene-37.63-mRNA-1	AT1G62300	1	1	1	1	4
NYDRO06662	maker-nt_contig05-snap-gene-50.11-mRNA-1	AT4G39330	1	1	0	1	3
NYDRO06874	maker-nt_contig05-snap-gene-73.55-mRNA-1	AT1G04420	1	0	1	0	2
NYDRO06916	maker-nt_contig05-snap-gene-79.16-mRNA-1	AT3G54890	1	0	0	1	2
NYDRO06923	maker-nt_contig05-snap-gene-79.27-mRNA-1	AT3G23430	1	1	1	1	4
NYDRO07125	maker-nt_contig05-snap-gene-98.29-mRNA-1	AT4G13600	1	0	1	0	2
NYDRO07520	maker-nt_contig06-augustus-gene-24.9-mRNA-1	no_AT_hit	1	0	0	1	2
NYDRO07440	maker-nt_contig06-snap-gene-14.21-mRNA-1	AT4G24750	1	0	0	0	1
NYDRO09660	maker-nt_contig07-augustus-gene-107.30-mRNA-1	AT1G14920	1	1	1	1	4
NYDRO09749	maker-nt_contig07-augustus-gene-116.17-mRNA-1	AT2G32460	1	1	1	1	4
NYDRO09762	maker-nt_contig07-augustus-gene-117.86-mRNA-1	AT5G23260	1	1	1	1	4
NYDRO08854	maker-nt_contig07-augustus-gene-29.46-mRNA-1	AT2G26190	1	0	0	0	1
NYDRO09213	maker-nt_contig07-augustus-gene-64.40-mRNA-1	no_AT_hit	1	0	0	0	1
NYDRO09303	maker-nt_contig07-augustus-gene-73.21-mRNA-1	AT2G26710	1	0	1	0	2
NYDRO09321	maker-nt_contig07-augustus-gene-75.40-mRNA-1	AT2G26170	1	0	0	0	1
NYDRO09351	maker-nt_contig07-augustus-gene-78.33-mRNA-1	AT4G29100	1	0	0	1	2
NYDRO08644	maker-nt_contig07-augustus-gene-8.20-mRNA-1	AT4G26270	1	1	1	1	4
NYDRO08667	maker-nt_contig07-snap-gene-10.9-mRNA-1	AT2G42280	1	0	1	0	2
NYDRO08906	maker-nt_contig07-snap-gene-34.14-mRNA-1	AT2G32150	1	1	1	1	4
NYDRO09214	maker-nt_contig07-snap-gene-64.72-mRNA-1	AT1G76160	1	1	1	1	4
NYDRO09259	maker-nt_contig07-snap-gene-68.14-mRNA-1	AT3G48880	1	0	0	0	1
NYDRO09444	maker-nt_contig07-snap-gene-87.24-mRNA-1	AT4G21500	1	1	0	1	3
NYDRO08660	maker-nt_contig07-snap-gene-9.26-mRNA-1	AT4G14550	1	0	1	0	2
NYDRO09517	maker-nt_contig07-snap-gene-93.24-mRNA-1	AT4G14550	1	1	1	1	4
NYDRO11243	maker-nt_contig08-snap-gene-115.39-mRNA-1	AT1G53430	1	0	0	0	1
NYDRO10890	maker-nt_contig08-snap-gene-76.8-mRNA-1	AT4G34050	1	0	0	1	2
NYDRO12581	maker-nt_contig09-snap-gene-103.36-mRNA-1	AT1G17840	1	1	1	1	4
NYDRO12114	maker-nt_contig09-snap-gene-65.1-mRNA-1	AT2G16630	1	0	1	0	2
NYDRO11364	maker-nt_contig09-snap-gene-7.38-mRNA-1	AT5G45670	1	1	1	1	4
NYDRO12192	maker-nt_contig09-snap-gene-71.61-mRNA-1	AT4G10550	1	0	0	0	1
NYDRO12213	maker-nt_contig09-snap-gene-73.54-mRNA-1	AT2G40095	1	0	0	1	2
NYDRO13970	maker-nt_contig10-augustus-gene-103.61-mRNA-1	AT2G39450	1	0	0	1	2
NYDRO12894	maker-nt_contig10-augustus-gene-11.44-mRNA-1	no_AT_hit	1	0	1	0	2
NYDRO14081	maker-nt_contig10-augustus-gene-115.27-mRNA-1	AT5G37600	1	1	1	1	4
NYDRO13611	maker-nt_contig10-augustus-gene-71.30-mRNA-1	AT5G10050	1	0	0	0	1
NYDRO13987	maker-nt_contig10-snap-gene-105.19-mRNA-1	AT1G75290	1	1	1	1	4
NYDRO12895	maker-nt_contig10-snap-gene-11.66-mRNA-1	no_AT_hit	1	1	1	1	4
NYDRO14047	maker-nt_contig10-snap-gene-112.26-mRNA-1	AT1G23800	1	1	1	1	4
NYDRO14056	maker-nt_contig10-snap-gene-113.51-mRNA-1	AT5G64570	1	1	1	1	4
NYDRO13151	maker-nt_contig10-snap-gene-31.25-mRNA-1	AT2G26250	1	1	1	1	4
NYDRO13341	maker-nt_contig10-snap-gene-45.84-mRNA-1	AT3G26070	1	0	0	0	1
NYDRO13490	maker-nt_contig10-snap-gene-59.32-mRNA-1	AT1G14720	1	0	0	1	2
NYDRO13544	maker-nt_contig10-snap-gene-64.43-mRNA-1	AT1G72210	1	0	1	0	2
NYDRO12849	maker-nt_contig10-snap-gene-7.52-mRNA-1	AT5G52640	1	0	0	0	1
NYDRO14147	maker-nt_contig11-augustus-gene-1.22-mRNA-1	AT5G65380	1	1	1	1	4
NYDRO14682	maker-nt_contig11-snap-gene-41.18-mRNA-1	no_AT_hit	1	0	0	1	2
NYDRO14831	maker-nt_contig11-snap-gene-51.27-mRNA-1	no_AT_hit	1	0	0	0	1
NYDRO15057	maker-nt_contig11-snap-gene-73.4-mRNA-1	AT2G36910	1	0	0	1	2
NYDRO14273	maker-nt_contig11-snap-gene-9.41-mRNA-1	AT4G12720	1	0	0	1	2
NYDRO15317	maker-nt_contig11-snap-gene-95.20-mRNA-1	AT5G47480	1	0	1	0	2
NYDRO15885	maker-nt_contig12-augustus-gene-44.26-mRNA-1	AT2G35940	1	1	1	1	4
NYDRO16066	maker-nt_contig12-augustus-gene-58.40-mRNA-1	no_AT_hit	1	1	1	1	4
NYDRO16428	maker-nt_contig12-augustus-gene-87.17-mRNA-1	AT1G08500	1	1	1	1	4
NYDRO16559	maker-nt_contig12-augustus-gene-96.20-mRNA-1	AT1G73160	1	1	1	1	4
NYDRO15663	maker-nt_contig12-snap-gene-23.23-mRNA-1	AT3G15350	1	1	1	1	4
NYDRO15881	maker-nt_contig12-snap-gene-44.55-mRNA-1	AT2G34190	1	0	0	1	2
NYDRO16319	maker-nt_contig12-snap-gene-79.15-mRNA-1	AT4G20260	1	1	1	1	4
NYDRO16844	maker-nt_contig13-augustus-gene-1.17-mRNA-1	AT5G64370	1	0	0	0	1
NYDRO16998	maker-nt_contig13-augustus-gene-16.25-mRNA-1	AT3G03750	1	0	0	0	1
NYDRO16859	maker-nt_contig13-augustus-gene-3.58-mRNA-1	AT1G42540	1	0	0	0	1
NYDRO17498	maker-nt_contig13-augustus-gene-61.32-mRNA-1	AT5G40610	1	1	1	1	4
NYDRO17629	maker-nt_contig13-augustus-gene-72.29-mRNA-1	AT4G29250	1	0	1	0	2
NYDRO17638	maker-nt_contig13-augustus-gene-72.39-mRNA-1	AT2G43130	1	0	0	0	1
NYDRO17826	maker-nt_contig13-augustus-gene-87.2-mRNA-1	AT2G25810	1	0	0	1	2
NYDRO17877	maker-nt_contig13-augustus-gene-90.32-mRNA-1	AT3G26430	1	0	0	0	1
NYDRO17249	maker-nt_contig13-snap-gene-38.27-mRNA-1	AT2G19440	1	0	1	0	2
NYDRO17254	maker-nt_contig13-snap-gene-39.66-mRNA-1	no_AT_hit	1	0	0	0	1
NYDRO17827	maker-nt_contig13-snap-gene-87.67-mRNA-1	AT5G07990	1	0	0	1	2
NYDRO17888	maker-nt_contig13-snap-gene-91.27-mRNA-1	AT4G14746	1	1	1	1	4
NYDRO18352	maker-nt_contig14-snap-gene-37.41-mRNA-1	AT3G47730	1	0	0	1	2
NYDRO18640	maker-nt_contig14-snap-gene-81.0-mRNA-1	AT2G30070	1	1	1	1	4
NYDRO19815	maker-nt_contig15-augustus-gene-88.23-mRNA-1	AT1G20610	1	0	0	0	1
NYDRO19369	maker-nt_contig15-snap-gene-45.9-mRNA-1	AT3G43270	1	0	1	0	2
NYDRO19676	maker-nt_contig15-snap-gene-75.75-mRNA-1	AT4G01680	1	0	0	1	2
NYDRO19715	maker-nt_contig15-snap-gene-78.38-mRNA-1	AT5G05270	1	1	1	1	4
NYDRO19780	maker-nt_contig15-snap-gene-84.52-mRNA-1	AT5G01740	1	1	1	1	4
NYDRO19873	maker-nt_contig15-snap-gene-94.19-mRNA-1	AT1G18010	1	1	1	1	4
NYDRO21271	maker-nt_contig16-augustus-gene-105.20-mRNA-1	no_AT_hit	1	1	1	1	4
NYDRO20462	maker-nt_contig16-augustus-gene-30.38-mRNA-1	AT3G62730	1	0	0	0	1
NYDRO20587	maker-nt_contig16-augustus-gene-41.45-mRNA-1	AT1G09575	1	0	0	1	2
NYDRO20637	maker-nt_contig16-augustus-gene-45.41-mRNA-1	AT1G68570	1	1	1	1	4
NYDRO20177	maker-nt_contig16-augustus-gene-5.33-mRNA-1	AT5G38630	1	1	1	1	4
NYDRO20726	maker-nt_contig16-augustus-gene-54.22-mRNA-1	AT1G09210	1	0	0	1	2
NYDRO21304	maker-nt_contig16-snap-gene-108.21-mRNA-1	AT3G24255	1	0	0	0	1
NYDRO20437	maker-nt_contig16-snap-gene-28.11-mRNA-1	AT1G32900	1	1	1	1	4
NYDRO20626	maker-nt_contig16-snap-gene-44.28-mRNA-1	AT1G64430	1	0	0	0	1
NYDRO20182	maker-nt_contig16-snap-gene-5.48-mRNA-1	AT1G73340	1	1	1	1	4
NYDRO20818	maker-nt_contig16-snap-gene-61.11-mRNA-1	AT3G17600	1	1	1	1	4
NYDRO20838	maker-nt_contig16-snap-gene-62.47-mRNA-1	AT5G07050	1	1	1	1	4
NYDRO20200	maker-nt_contig16-snap-gene-7.22-mRNA-1	AT1G14700	1	1	1	1	4
NYDRO21500	maker-nt_contig17-augustus-gene-11.3-mRNA-1	AT1G15690	1	1	1	1	4
NYDRO22445	maker-nt_contig17-snap-gene-109.7-mRNA-1	AT3G42170	1	0	0	0	1
NYDRO22698	maker-nt_contig18-augustus-gene-18.43-mRNA-1	AT1G32230	1	1	1	1	4
NYDRO23472	maker-nt_contig18-augustus-gene-91.25-mRNA-1	AT3G61320	1	0	0	0	1
NYDRO22770	maker-nt_contig18-snap-gene-22.84-mRNA-1	no_AT_hit	1	0	0	0	1
NYDRO23121	maker-nt_contig18-snap-gene-58.39-mRNA-1	AT1G26560	1	1	1	1	4
NYDRO23248	maker-nt_contig18-snap-gene-70.10-mRNA-1	AT4G10120	1	0	0	1	2
NYDRO23273	maker-nt_contig18-snap-gene-72.66-mRNA-1	AT5G66460	1	0	1	0	2
NYDRO23278	maker-nt_contig18-snap-gene-73.45-mRNA-1	AT4G28640	1	1	1	1	4
NYDRO23369	maker-nt_contig18-snap-gene-81.35-mRNA-1	AT3G51240	1	1	1	1	4
NYDRO24066	maker-nt_contig19-augustus-gene-11.28-mRNA-1	AT5G08740	1	0	1	0	2
NYDRO25228	maker-nt_contig19-augustus-gene-110.16-mRNA-1	AT5G61430	1	1	1	1	4
NYDRO25197	maker-nt_contig19-snap-gene-107.20-mRNA-1	AT2G02990	1	0	1	0	2
NYDRO24507	maker-nt_contig19-snap-gene-47.14-mRNA-1	AT1G24260	1	1	1	1	4
NYDRO25422	maker-nt_contig20-snap-gene-5.15-mRNA-1	AT5G24330	1	1	1	1	4
NYDRO26169	maker-nt_contig20-snap-gene-54.31-mRNA-1	AT5G09760	1	1	1	1	4
NYDRO26615	maker-nt_contig20-snap-gene-89.1-mRNA-1	AT1G54570	1	0	0	1	2
NYDRO26713	maker-nt_contig20-snap-gene-95.68-mRNA-1	AT4G15910	1	0	1	0	2
NYDRO26729	maker-nt_contig20-snap-gene-96.54-mRNA-1	AT1G11580	1	1	1	1	4
NYDRO27164	maker-nt_contig21-augustus-gene-11.62-mRNA-1	AT2G13820	1	1	1	1	4
NYDRO27459	maker-nt_contig21-augustus-gene-38.22-mRNA-1	AT5G54510	1	0	1	0	2
NYDRO27820	maker-nt_contig21-augustus-gene-71.78-mRNA-1	AT4G37530	1	0	0	1	2
NYDRO27141	maker-nt_contig21-augustus-gene-9.11-mRNA-1	AT1G08810	1	1	1	1	4
NYDRO27338	maker-nt_contig21-snap-gene-27.2-mRNA-1	AT1G70520	1	0	0	0	1
NYDRO27375	maker-nt_contig21-snap-gene-32.20-mRNA-1	AT3G26610	1	0	0	0	1
NYDRO27462	maker-nt_contig21-snap-gene-39.12-mRNA-1	AT3G15510	1	1	1	1	4
NYDRO27464	maker-nt_contig21-snap-gene-39.15-mRNA-1	AT4G21390	1	0	0	1	2
NYDRO27797	maker-nt_contig21-snap-gene-69.18-mRNA-1	AT4G37790	1	1	1	1	4
NYDRO27819	maker-nt_contig21-snap-gene-71.0-mRNA-1	AT5G43150	1	0	0	0	1
NYDRO27832	maker-nt_contig21-snap-gene-71.19-mRNA-1	AT4G37530	1	0	0	1	2
NYDRO27834	maker-nt_contig21-snap-gene-71.21-mRNA-1	AT4G30850	1	1	1	1	4
NYDRO28070	maker-nt_contig21-snap-gene-94.38-mRNA-1	no_AT_hit	1	1	1	1	4
NYDRO28337	maker-nt_contig22-augustus-gene-1.37-mRNA-1	AT2G25737	1	1	0	1	3
NYDRO29640	maker-nt_contig22-augustus-gene-94.33-mRNA-1	AT4G36870	1	0	0	0	1
NYDRO28402	maker-nt_contig22-snap-gene-6.37-mRNA-1	AT5G25610	1	1	1	1	4
NYDRO29383	maker-nt_contig22-snap-gene-73.28-mRNA-1	ATMG00160.1	1	0	1	0	2
NYDRO29582	maker-nt_contig22-snap-gene-88.32-mRNA-1	AT2G23910	1	1	1	1	4
NYDRO29685	maker-nt_contig22-snap-gene-98.72-mRNA-1	AT4G34290	1	1	1	1	4
NYDRO31132	maker-nt_contig23-augustus-gene-108.38-mRNA-1	AT4G38770	1	1	1	1	4
NYDRO30595	maker-nt_contig23-augustus-gene-64.65-mRNA-1	AT2G33280	1	1	1	1	4
NYDRO30886	maker-nt_contig23-augustus-gene-87.29-mRNA-1	AT5G40390	1	0	1	0	2
NYDRO31133	maker-nt_contig23-snap-gene-109.37-mRNA-1	AT1G50700	1	0	0	0	1
NYDRO30823	maker-nt_contig23-snap-gene-82.59-mRNA-1	AT2G44660	1	0	0	0	1
NYDRO30924	maker-nt_contig23-snap-gene-90.11-mRNA-1	AT4G16790	1	0	0	1	2
NYDRO32346	maker-nt_contig24-augustus-gene-107.6-mRNA-1	AT5G42370	1	0	0	1	2
NYDRO32097	maker-nt_contig24-augustus-gene-81.31-mRNA-1	AT2G39420	1	0	0	0	1
NYDRO31274	maker-nt_contig24-snap-gene-4.39-mRNA-1	AT1G28110	1	0	0	1	2
NYDRO31691	maker-nt_contig24-snap-gene-46.8-mRNA-1	AT5G01530	1	0	1	0	2
NYDRO31974	maker-nt_contig24-snap-gene-72.0-mRNA-1	AT5G43290	1	1	1	1	4
NYDRO32122	maker-nt_contig24-snap-gene-83.24-mRNA-1	no_AT_hit	1	1	1	1	4
NYDRO32225	maker-nt_contig24-snap-gene-96.10-mRNA-1	no_AT_hit	1	0	1	0	2
NYDRO33308	maker-nt_contig25-augustus-gene-73.5-mRNA-1	AT5G59320	1	1	1	0	3
NYDRO33828	maker-nt_contig25-snap-gene-113.17-mRNA-1	AT2G44260	1	1	1	1	4
NYDRO33355	maker-nt_contig25-snap-gene-76.54-mRNA-1	AT4G02330	1	1	1	1	4
NYDRO34939	maker-nt_contig26-augustus-gene-112.36-mRNA-1	AT5G66570	1	0	0	0	1
NYDRO34131	maker-nt_contig26-augustus-gene-24.36-mRNA-1	AT3G01400	1	1	1	1	4
NYDRO34366	maker-nt_contig26-augustus-gene-50.38-mRNA-1	AT1G50600	1	1	1	1	4
NYDRO34480	maker-nt_contig26-augustus-gene-60.23-mRNA-1	AT1G55920	1	1	1	1	4
NYDRO34684	maker-nt_contig26-augustus-gene-82.3-mRNA-1	AT2G40020	1	0	1	0	2
NYDRO35000	maker-nt_contig26-snap-gene-117.35-mRNA-1	AT4G31640	1	0	1	0	2
NYDRO34279	maker-nt_contig26-snap-gene-41.60-mRNA-1	AT1G07615	1	0	0	0	1
NYDRO34298	maker-nt_contig26-snap-gene-44.46-mRNA-1	no_AT_hit	1	0	0	0	1
NYDRO34328	maker-nt_contig26-snap-gene-47.19-mRNA-1	AT4G02280	1	1	1	1	4
NYDRO34715	maker-nt_contig26-snap-gene-86.42-mRNA-1	AT1G32090	1	0	0	0	1
NYDRO36040	maker-nt_contig27-augustus-gene-100.32-mRNA-1	AT3G26690	1	0	1	0	2
NYDRO36090	maker-nt_contig27-augustus-gene-104.32-mRNA-1	AT1G69040	1	1	1	1	4
NYDRO36166	maker-nt_contig27-augustus-gene-111.25-mRNA-1	AT4G15630	1	1	1	1	4
NYDRO36214	maker-nt_contig27-augustus-gene-117.85-mRNA-1	AT4G18180	1	1	1	1	4
NYDRO35040	maker-nt_contig27-augustus-gene-3.3-mRNA-1	AT1G75030	1	1	1	1	4
NYDRO35566	maker-nt_contig27-augustus-gene-57.49-mRNA-1	AT5G59865	1	0	0	0	1
NYDRO35590	maker-nt_contig27-augustus-gene-60.28-mRNA-1	AT1G63440	1	1	1	1	4
NYDRO35788	maker-nt_contig27-augustus-gene-77.49-mRNA-1	AT3G47000	1	0	1	0	2
NYDRO36110	maker-nt_contig27-snap-gene-106.10-mRNA-1	AT4G29110	1	1	1	1	4
NYDRO35564	maker-nt_contig27-snap-gene-57.72-mRNA-1	AT3G20640	1	1	1	1	4
NYDRO35614	maker-nt_contig27-snap-gene-62.36-mRNA-1	AT5G02540	1	1	1	1	4
NYDRO37040	maker-nt_contig28-augustus-gene-63.21-mRNA-1	AT1G15690	1	0	1	0	2
NYDRO37244	maker-nt_contig28-augustus-gene-84.7-mRNA-1	AT5G60200	1	1	1	1	4
NYDRO36437	maker-nt_contig28-snap-gene-21.53-mRNA-1	AT2G27930	1	1	1	1	4
NYDRO36305	maker-nt_contig28-snap-gene-8.21-mRNA-1	AT1G13710	1	1	1	1	4
NYDRO37276	maker-nt_contig28-snap-gene-86.68-mRNA-1	AT3G14690	1	1	1	1	4
NYDRO39221	maker-nt_contig29-augustus-gene-127.14-mRNA-1	AT1G04360	1	0	0	0	1
NYDRO39300	maker-nt_contig29-augustus-gene-133.14-mRNA-1	AT2G45270	1	0	0	0	1
NYDRO39366	maker-nt_contig29-augustus-gene-136.68-mRNA-1	AT3G61440	1	0	1	0	2
NYDRO37816	maker-nt_contig29-snap-gene-10.36-mRNA-1	AT2G23140	1	0	1	0	2
NYDRO39520	maker-nt_contig29-snap-gene-146.8-mRNA-1	no_AT_hit	1	0	0	0	1
NYDRO38648	maker-nt_contig29-snap-gene-74.10-mRNA-1	no_AT_hit	1	0	0	0	1
NYDRO38973	maker-nt_contig29-snap-gene-98.20-mRNA-1	no_AT_hit	1	0	0	0	1
NYDRO01258	snap_masked-nt_contig01-processed-gene-16.17-mRNA-1	AT4G15680	1	0	1	0	2
NYDRO01743	snap_masked-nt_contig01-processed-gene-57.42-mRNA-1	AT2G36830	1	0	0	1	2
NYDRO02943	snap_masked-nt_contig02-processed-gene-59.6-mRNA-1	AT1G77060	1	0	1	0	2
NYDRO04083	snap_masked-nt_contig03-processed-gene-56.37-mRNA-1	AT5G23190	1	1	1	1	4
NYDRO05112	snap_masked-nt_contig04-processed-gene-38.72-mRNA-1	no_AT_hit	1	0	0	0	1
NYDRO05528	snap_masked-nt_contig04-processed-gene-73.66-mRNA-1	AT3G50120	1	0	1	0	2
NYDRO06506	snap_masked-nt_contig05-processed-gene-39.64-mRNA-1	AT1G08250	1	0	0	1	2
NYDRO06928	snap_masked-nt_contig05-processed-gene-80.32-mRNA-1	no_AT_hit	1	1	1	1	4
NYDRO10028	snap_masked-nt_contig08-processed-gene-19.2-mRNA-1	AT1G79950	1	0	0	0	1
NYDRO11632	snap_masked-nt_contig09-processed-gene-27.41-mRNA-1	AT4G23750	1	0	0	1	2
NYDRO11897	snap_masked-nt_contig09-processed-gene-47.2-mRNA-1	AT1G08070	1	0	0	0	1
NYDRO12065	snap_masked-nt_contig09-processed-gene-61.10-mRNA-1	AT3G01470	1	0	0	0	1
NYDRO14098	snap_masked-nt_contig10-processed-gene-116.55-mRNA-1	AT4G33950	1	0	1	0	2
NYDRO13057	snap_masked-nt_contig10-processed-gene-22.11-mRNA-1	AT4G24130	1	1	1	1	4
NYDRO13818	snap_masked-nt_contig10-processed-gene-89.4-mRNA-1	AT5G23190	1	1	1	1	4
NYDRO15435	snap_masked-nt_contig11-processed-gene-117.27-mRNA-1	AT1G58100	1	0	0	0	1
NYDRO16644	snap_masked-nt_contig12-processed-gene-103.21-mRNA-1	AT2G40890	1	0	1	0	2
NYDRO16426	snap_masked-nt_contig12-processed-gene-87.33-mRNA-1	AT1G52340	1	0	1	0	2
NYDRO20107	snap_masked-nt_contig15-processed-gene-117.51-mRNA-1	AT1G01120	1	1	1	1	4
NYDRO19748	snap_masked-nt_contig15-processed-gene-81.41-mRNA-1	no_AT_hit	1	0	0	0	1
NYDRO20815	snap_masked-nt_contig16-processed-gene-60.67-mRNA-1	AT5G59320	1	0	1	0	2
NYDRO20942	snap_masked-nt_contig16-processed-gene-69.5-mRNA-1	AT3G60730	1	1	1	1	4
NYDRO21486	snap_masked-nt_contig17-processed-gene-9.62-mRNA-1	AT1G02610	1	0	0	0	1
NYDRO23351	snap_masked-nt_contig18-processed-gene-80.12-mRNA-1	AT3G51240	1	1	1	1	4
NYDRO28243	snap_masked-nt_contig21-processed-gene-111.51-mRNA-1	AT4G14190	1	0	0	0	1
NYDRO27524	snap_masked-nt_contig21-processed-gene-43.85-mRNA-1	AT4G21620	1	1	1	1	4
NYDRO27663	snap_masked-nt_contig21-processed-gene-58.18-mRNA-1	no_AT_hit	1	0	1	0	2
NYDRO27808	snap_masked-nt_contig21-processed-gene-70.23-mRNA-1	no_AT_hit	1	0	0	0	1
NYDRO29898	snap_masked-nt_contig22-processed-gene-115.21-mRNA-1	AT4G30440	1	1	1	1	4
NYDRO29143	snap_masked-nt_contig22-processed-gene-56.23-mRNA-1	AT5G23950	1	0	1	0	2
NYDRO28435	snap_masked-nt_contig22-processed-gene-7.80-mRNA-1	AT2G19570	1	0	0	1	2
NYDRO32101	snap_masked-nt_contig24-processed-gene-81.9-mRNA-1	AT4G27190	1	1	1	1	4
NYDRO37736	snap_masked-nt_contig29-processed-gene-4.3-mRNA-1	AT1G78390	1	0	0	1	2
NYDRO14733	0:augustus_masked-nm_contig11-processed-gene-45.54-mRNA-1	AT3G22100	0	1	0	0	1
NYDRO25603	0:augustus_masked-nm_contig20-processed-gene-17.4-mRNA-1	AT1G70370	0	1	1	0	2
NYDRO25684	0:augustus_masked-nm_contig20-processed-gene-23.20-mRNA-1	AT3G01500	0	1	1	0	2
NYDRO25704	0:augustus_masked-nm_contig20-processed-gene-25.1-mRNA-1	AT5G23190	0	1	0	1	2
NYDRO12054	0:maker-nm_contig09-snap-gene-60.26-mRNA-1	AT5G51880	0	1	0	0	1
NYDRO14127	0:maker-nm_contig11-augustus-gene-0.15-mRNA-1	AT1G55840	0	1	0	1	2
NYDRO14744	0:maker-nm_contig11-augustus-gene-46.39-mRNA-1	AT5G54570	0	1	0	1	2
NYDRO14343	0:maker-nm_contig11-snap-gene-15.9-mRNA-1	AT5G42250	0	1	0	1	2
NYDRO14749	0:maker-nm_contig11-snap-gene-46.11-mRNA-1	AT4G03210	0	1	0	0	1
NYDRO25198	0:maker-nm_contig19-snap-gene-107.20-mRNA-1	AT3G01175	0	1	0	1	2
NYDRO24021	0:maker-nm_contig19-snap-gene-7.16-mRNA-1	AT1G26090	0	1	0	1	2
NYDRO32881	0:maker-nm_contig25-augustus-gene-41.2-mRNA-1	AT5G23960	0	1	0	0	1
NYDRO36295	0:maker-nm_contig28-snap-gene-7.122-mRNA-1	AT3G04340	0	1	0	1	2
NYDRO37141	0:maker-nm_contig28-snap-gene-75.2-mRNA-1	AT1G27680	0	1	0	1	2
NYDRO37400	0:maker-nm_contig28-snap-gene-94.77-mRNA-1	AT1G53580	0	1	0	0	1
NYDRO11514	0:snap_masked-nm_contig09-processed-gene-19.30-mRNA-1	AT1G21280	0	1	0	1	2
NYDRO37142	0:snap_masked-nm_contig28-processed-gene-75.15-mRNA-1	AT1G27620	0	1	1	0	2
NYDRO14335	1:maker-nt_contig11-augustus-gene-14.14-mRNA-1	no_AT_hit	0	1	0	1	2
NYDRO25227	1:maker-nt_contig19-augustus-gene-110.33-mRNA-1	AT1G13130	0	1	0	1	2
NYDRO24999	1:maker-nt_contig19-augustus-gene-87.47-mRNA-1	AT1G51680	0	1	0	1	2
NYDRO32721	1:maker-nt_contig25-snap-gene-29.36-mRNA-1	AT4G30950	0	1	1	0	2
NYDRO14351	1:snap_masked-nt_contig11-processed-gene-15.14-mRNA-1	AT5G15870	0	1	1	0	2
NYDRO29045	1:snap_masked-nt_contig22-processed-gene-48.33-mRNA-1	no_AT_hit	0	1	1	0	2
NYDRO01508	augustus_masked-nt_contig01-processed-gene-39.49-mRNA-1	AT1G04110	0	1	0	1	2
NYDRO01646	augustus_masked-nt_contig01-processed-gene-50.49-mRNA-1	AT1G65060	0	1	1	0	2
NYDRO01755	augustus_masked-nt_contig01-processed-gene-58.18-mRNA-1	AT1G65060	0	1	0	1	2
NYDRO04042	augustus_masked-nt_contig03-processed-gene-53.36-mRNA-1	AT1G24540	0	1	1	0	2
NYDRO05197	augustus_masked-nt_contig04-processed-gene-45.3-mRNA-1	no_AT_hit	0	1	0	1	2
NYDRO06711	augustus_masked-nt_contig05-processed-gene-53.13-mRNA-1	AT1G03220	0	1	0	1	2
NYDRO07598	augustus_masked-nt_contig06-processed-gene-31.56-mRNA-1	AT5G14410	0	1	1	0	2
NYDRO09153	augustus_masked-nt_contig07-processed-gene-59.30-mRNA-1	AT1G30950	0	1	0	0	1
NYDRO12668	augustus_masked-nt_contig09-processed-gene-111.16-mRNA-1	no_AT_hit	0	1	0	0	1
NYDRO12675	augustus_masked-nt_contig09-processed-gene-111.52-mRNA-1	no_AT_hit	0	1	0	1	2
NYDRO11746	augustus_masked-nt_contig09-processed-gene-36.0-mRNA-1	AT5G07040	0	1	1	0	2
NYDRO12093	augustus_masked-nt_contig09-processed-gene-63.32-mRNA-1	AT1G01550	0	1	0	1	2
NYDRO17790	augustus_masked-nt_contig13-processed-gene-84.10-mRNA-1	AT1G05560	0	1	1	0	2
NYDRO18258	augustus_masked-nt_contig14-processed-gene-25.28-mRNA-1	AT5G61340	0	1	0	1	2
NYDRO18279	augustus_masked-nt_contig14-processed-gene-28.38-mRNA-1	AT1G74360	0	1	0	1	2
NYDRO18692	augustus_masked-nt_contig14-processed-gene-85.33-mRNA-1	AT5G09530	0	1	0	1	2
NYDRO19881	augustus_masked-nt_contig15-processed-gene-95.33-mRNA-1	AT1G67110	0	1	0	1	2
NYDRO20594	augustus_masked-nt_contig16-processed-gene-41.38-mRNA-1	AT2G22420	0	1	0	1	2
NYDRO21582	augustus_masked-nt_contig17-processed-gene-23.0-mRNA-1	AT5G22090	0	1	0	1	2
NYDRO22911	augustus_masked-nt_contig18-processed-gene-31.32-mRNA-1	AT2G46150	0	1	0	1	2
NYDRO25425	augustus_masked-nt_contig20-processed-gene-6.0-mRNA-1	AT2G01660	0	1	1	0	2
NYDRO32384	augustus_masked-nt_contig24-processed-gene-110.5-mRNA-1	AT5G42370	0	1	0	0	1
NYDRO31383	augustus_masked-nt_contig24-processed-gene-12.5-mRNA-1	no_AT_hit	0	1	0	0	1
NYDRO32724	augustus_masked-nt_contig25-processed-gene-30.35-mRNA-1	AT4G32190	0	1	0	0	1
NYDRO35915	augustus_masked-nt_contig27-processed-gene-89.16-mRNA-1	AT1G24577	0	1	0	1	2
NYDRO01225	maker-nt_contig01-snap-gene-13.16-mRNA-1	AT1G16300	0	1	1	0	2
NYDRO02695	maker-nt_contig02-snap-gene-33.35-mRNA-1	AT4G25980	0	1	1	0	2
NYDRO03869	maker-nt_contig03-augustus-gene-38.29-mRNA-1	AT3G25050	0	1	1	0	2
NYDRO03885	maker-nt_contig03-snap-gene-39.76-mRNA-1	AT1G61600	0	1	0	1	2
NYDRO03574	maker-nt_contig03-snap-gene-8.15-mRNA-1	AT3G01470	0	1	0	1	2
NYDRO05943	maker-nt_contig04-augustus-gene-104.20-mRNA-1	no_AT_hit	0	1	0	1	2
NYDRO05573	maker-nt_contig04-augustus-gene-76.17-mRNA-1	AT5G65660	0	1	0	1	2
NYDRO06395	maker-nt_contig05-augustus-gene-29.63-mRNA-1	AT1G05260	0	1	0	1	2
NYDRO06667	maker-nt_contig05-augustus-gene-50.37-mRNA-1	AT1G73805	0	1	0	0	1
NYDRO06525	maker-nt_contig05-snap-gene-40.23-mRNA-1	AT2G42975	0	1	1	0	2
NYDRO06673	maker-nt_contig05-snap-gene-51.29-mRNA-1	AT3G14690	0	1	1	0	2
NYDRO08546	maker-nt_contig06-snap-gene-116.26-mRNA-1	AT1G68200	0	1	1	0	2
NYDRO07434	maker-nt_contig06-snap-gene-13.22-mRNA-1	AT4G12910	0	1	0	1	2
NYDRO09663	maker-nt_contig07-augustus-gene-107.24-mRNA-1	AT3G15510	0	1	1	0	2
NYDRO09666	maker-nt_contig07-augustus-gene-108.12-mRNA-1	no_AT_hit	0	1	1	0	2
NYDRO08771	maker-nt_contig07-augustus-gene-21.41-mRNA-1	AT5G04490	0	1	0	0	1
NYDRO08998	maker-nt_contig07-augustus-gene-43.64-mRNA-1	AT1G29660	0	1	0	1	2
NYDRO09093	maker-nt_contig07-augustus-gene-52.0-mRNA-1	AT5G56550	0	1	0	0	1
NYDRO09524	maker-nt_contig07-augustus-gene-94.29-mRNA-1	AT5G48930	0	1	0	1	2
NYDRO11233	maker-nt_contig08-snap-gene-114.23-mRNA-1	AT4G24380	0	1	0	1	2
NYDRO12537	maker-nt_contig09-augustus-gene-100.54-mRNA-1	AT1G67800	0	1	0	1	2
NYDRO11476	maker-nt_contig09-augustus-gene-16.7-mRNA-1	AT5G53850	0	1	0	0	1
NYDRO11911	maker-nt_contig09-augustus-gene-48.29-mRNA-1	AT2G30870	0	1	1	0	2
NYDRO12007	maker-nt_contig09-augustus-gene-56.33-mRNA-1	AT2G17080	0	1	0	0	1
NYDRO12381	maker-nt_contig09-augustus-gene-87.19-mRNA-1	AT4G00770	0	1	0	1	2
NYDRO12424	maker-nt_contig09-augustus-gene-91.51-mRNA-1	AT2G46680	0	1	0	1	2
NYDRO11999	maker-nt_contig09-snap-gene-56.58-mRNA-1	AT2G17080	0	1	0	0	1
NYDRO12229	maker-nt_contig09-snap-gene-75.56-mRNA-1	AT3G61850	0	1	0	1	2
NYDRO12383	maker-nt_contig09-snap-gene-87.37-mRNA-1	AT1G63120	0	1	0	1	2
NYDRO12770	maker-nt_contig10-augustus-gene-1.11-mRNA-1	AT1G62990	0	1	0	1	2
NYDRO12887	maker-nt_contig10-augustus-gene-11.34-mRNA-1	AT4G35550	0	1	0	0	1
NYDRO12892	maker-nt_contig10-augustus-gene-11.40-mRNA-1	AT2G37040	0	1	0	0	1
NYDRO12982	maker-nt_contig10-snap-gene-18.8-mRNA-1	AT4G22920	0	1	0	0	1
NYDRO13918	maker-nt_contig10-snap-gene-99.3-mRNA-1	AT1G17840	0	1	0	0	1
NYDRO14322	maker-nt_contig11-snap-gene-12.24-mRNA-1	AT1G22440	0	1	0	1	2
NYDRO16800	maker-nt_contig12-snap-gene-116.13-mRNA-1	AT1G20630	0	1	0	1	2
NYDRO15583	maker-nt_contig12-snap-gene-16.41-mRNA-1	AT5G53190	0	1	1	0	2
NYDRO15616	maker-nt_contig12-snap-gene-19.18-mRNA-1	AT4G23895	0	1	0	1	2
NYDRO15890	maker-nt_contig12-snap-gene-45.47-mRNA-1	AT5G45650	0	1	0	1	2
NYDRO15994	maker-nt_contig12-snap-gene-53.14-mRNA-1	AT1G74670	0	1	0	1	2
NYDRO16072	maker-nt_contig12-snap-gene-59.2-mRNA-1	AT1G64210	0	1	0	1	2
NYDRO16113	maker-nt_contig12-snap-gene-62.55-mRNA-1	AT1G64300	0	1	1	0	2
NYDRO17083	maker-nt_contig13-augustus-gene-24.10-mRNA-1	AT5G27760	0	1	0	1	2
NYDRO17311	maker-nt_contig13-augustus-gene-44.2-mRNA-1	AT4G25700	0	1	0	1	2
NYDRO16920	maker-nt_contig13-augustus-gene-7.15-mRNA-1	AT5G37600	0	1	1	0	2
NYDRO17700	maker-nt_contig13-augustus-gene-77.53-mRNA-1	AT3G10940	0	1	0	1	2
NYDRO17013	maker-nt_contig13-snap-gene-17.66-mRNA-1	AT4G14723	0	1	1	0	2
NYDRO17473	maker-nt_contig13-snap-gene-59.15-mRNA-1	AT5G26570	0	1	1	0	2
NYDRO17743	maker-nt_contig13-snap-gene-81.18-mRNA-1	AT2G15580	0	1	0	0	1
NYDRO18547	maker-nt_contig14-augustus-gene-68.35-mRNA-1	AT4G08980	0	1	0	1	2
NYDRO18750	maker-nt_contig14-augustus-gene-92.2-mRNA-1	AT4G10310	0	1	0	1	2
NYDRO18595	maker-nt_contig14-snap-gene-74.27-mRNA-1	AT5G09530	0	1	0	1	2
NYDRO19742	maker-nt_contig15-augustus-gene-80.47-mRNA-1	AT1G02305	0	1	1	0	2
NYDRO19648	maker-nt_contig15-snap-gene-73.42-mRNA-1	AT2G01905	0	1	1	0	2
NYDRO19704	maker-nt_contig15-snap-gene-77.38-mRNA-1	AT1G14720	0	1	0	1	2
NYDRO19817	maker-nt_contig15-snap-gene-88.41-mRNA-1	AT2G22480	0	1	1	0	2
NYDRO19909	maker-nt_contig15-snap-gene-98.20-mRNA-1	AT1G64670	0	1	1	0	2
NYDRO20601	maker-nt_contig16-augustus-gene-42.0-mRNA-1	AT3G60270	0	1	1	0	2
NYDRO20738	maker-nt_contig16-augustus-gene-55.52-mRNA-1	AT2G28100	0	1	0	0	1
NYDRO20927	maker-nt_contig16-augustus-gene-68.24-mRNA-1	AT1G64710	0	1	0	0	1
NYDRO21166	maker-nt_contig16-augustus-gene-96.31-mRNA-1	AT5G57800	0	1	0	1	2
NYDRO22527	maker-nt_contig17-augustus-gene-117.72-mRNA-1	AT1G16310	0	1	0	1	2
NYDRO21576	maker-nt_contig17-augustus-gene-22.2-mRNA-1	AT5G21482	0	1	1	0	2
NYDRO21950	maker-nt_contig17-augustus-gene-70.2-mRNA-1	AT2G41970	0	1	0	1	2
NYDRO22684	maker-nt_contig18-snap-gene-16.13-mRNA-1	AT3G17450	0	1	1	0	2
NYDRO25327	maker-nt_contig19-snap-gene-117.2-mRNA-1	AT5G64570	0	1	1	0	2
NYDRO27418	maker-nt_contig21-augustus-gene-35.41-mRNA-1	AT1G70530	0	1	0	1	2
NYDRO27435	maker-nt_contig21-augustus-gene-37.5-mRNA-1	AT1G27170	0	1	0	1	2
NYDRO27381	maker-nt_contig21-snap-gene-32.13-mRNA-1	AT1G23380	0	1	0	1	2
NYDRO27500	maker-nt_contig21-snap-gene-42.18-mRNA-1	AT2G03200	0	1	0	1	2
NYDRO28110	maker-nt_contig21-snap-gene-98.10-mRNA-1	AT2G39420	0	1	1	0	2
NYDRO28115	maker-nt_contig21-snap-gene-98.19-mRNA-1	AT2G39420	0	1	1	0	2
NYDRO29832	maker-nt_contig22-augustus-gene-110.1-mRNA-1	AT3G20180	0	1	0	1	2
NYDRO28336	maker-nt_contig22-snap-gene-1.9-mRNA-1	no_AT_hit	0	1	0	0	1
NYDRO28413	maker-nt_contig22-snap-gene-6.45-mRNA-1	AT4G09960	0	1	0	1	2
NYDRO29573	maker-nt_contig22-snap-gene-87.57-mRNA-1	AT5G25220	0	1	0	1	2
NYDRO31231	maker-nt_contig23-snap-gene-117.26-mRNA-1	no_AT_hit	0	1	0	0	1
NYDRO30165	maker-nt_contig23-snap-gene-19.43-mRNA-1	AT1G18390	0	1	1	0	2
NYDRO30778	maker-nt_contig23-snap-gene-78.47-mRNA-1	AT2G22170	0	1	1	0	2
NYDRO31033	maker-nt_contig23-snap-gene-97.64-mRNA-1	AT1G12570	0	1	1	1	3
NYDRO31419	maker-nt_contig24-augustus-gene-18.18-mRNA-1	AT3G44150	0	1	0	1	2
NYDRO31263	maker-nt_contig24-augustus-gene-3.35-mRNA-1	AT1G01630	0	1	0	1	2
NYDRO31892	maker-nt_contig24-augustus-gene-65.59-mRNA-1	AT5G01220	0	1	1	0	2
NYDRO31985	maker-nt_contig24-augustus-gene-73.33-mRNA-1	AT3G55120	0	1	1	0	2
NYDRO31368	maker-nt_contig24-snap-gene-11.28-mRNA-1	AT3G51240	0	1	1	0	2
NYDRO31682	maker-nt_contig24-snap-gene-45.39-mRNA-1	AT5G13560	0	1	1	0	2
NYDRO32962	maker-nt_contig25-augustus-gene-47.3-mRNA-1	AT4G37900	0	1	0	1	2
NYDRO33087	maker-nt_contig25-augustus-gene-57.49-mRNA-1	AT2G47240	0	1	1	0	2
NYDRO33289	maker-nt_contig25-augustus-gene-72.73-mRNA-1	AT4G01970	0	1	0	0	1
NYDRO33298	maker-nt_contig25-augustus-gene-73.0-mRNA-1	AT2G47710	0	1	1	0	2
NYDRO33306	maker-nt_contig25-augustus-gene-73.19-mRNA-1	AT2G47520	0	1	1	0	2
NYDRO34961	maker-nt_contig26-snap-gene-114.36-mRNA-1	AT4G36860	0	1	0	1	2
NYDRO34364	maker-nt_contig26-snap-gene-50.53-mRNA-1	AT3G19900	0	1	0	0	1
NYDRO34556	maker-nt_contig26-snap-gene-67.16-mRNA-1	AT1G56130	0	1	0	0	1
NYDRO36055	maker-nt_contig27-augustus-gene-101.59-mRNA-1	AT5G47910	0	1	0	1	2
NYDRO35587	maker-nt_contig27-augustus-gene-59.56-mRNA-1	AT3G21510	0	1	1	0	2
NYDRO35382	maker-nt_contig27-snap-gene-37.32-mRNA-1	AT5G10960	0	1	0	1	2
NYDRO37382	maker-nt_contig28-snap-gene-93.35-mRNA-1	AT5G66390	0	1	0	1	2
NYDRO01733	snap_masked-nt_contig01-processed-gene-56.34-mRNA-1	AT5G46050	0	1	0	1	2
NYDRO04190	snap_masked-nt_contig03-processed-gene-73.15-mRNA-1	AT3G23670	0	1	1	0	2
NYDRO06723	snap_masked-nt_contig05-processed-gene-54.55-mRNA-1	no_AT_hit	0	1	1	0	2
NYDRO06931	snap_masked-nt_contig05-processed-gene-80.41-mRNA-1	AT2G33470	0	1	0	1	2
NYDRO06939	snap_masked-nt_contig05-processed-gene-80.46-mRNA-1	AT3G23430	0	1	0	1	2
NYDRO07009	snap_masked-nt_contig05-processed-gene-87.41-mRNA-1	AT1G68390	0	1	0	1	2
NYDRO09832	snap_masked-nt_contig08-processed-gene-4.60-mRNA-1	AT4G29240	0	1	1	0	2
NYDRO12115	snap_masked-nt_contig09-processed-gene-65.66-mRNA-1	AT4G34880	0	1	1	0	2
NYDRO14221	snap_masked-nt_contig11-processed-gene-5.33-mRNA-1	AT5G15870	0	1	1	0	2
NYDRO16594	snap_masked-nt_contig12-processed-gene-100.18-mRNA-1	AT2G26870	0	1	0	1	2
NYDRO16658	snap_masked-nt_contig12-processed-gene-104.21-mRNA-1	AT1G29640	0	1	0	1	2
NYDRO18900	snap_masked-nt_contig14-processed-gene-108.12-mRNA-1	AT3G10190	0	1	1	0	2
NYDRO18714	snap_masked-nt_contig14-processed-gene-86.31-mRNA-1	no_AT_hit	0	1	1	0	2
NYDRO19325	snap_masked-nt_contig15-processed-gene-40.15-mRNA-1	AT3G14240	0	1	0	0	1
NYDRO20259	snap_masked-nt_contig16-processed-gene-13.0-mRNA-1	AT1G02820	0	1	1	0	2
NYDRO23076	snap_masked-nt_contig18-processed-gene-54.8-mRNA-1	no_AT_hit	0	1	0	0	1
NYDRO23421	snap_masked-nt_contig18-processed-gene-86.10-mRNA-1	AT1G12800	0	1	0	0	1
NYDRO30672	snap_masked-nt_contig23-processed-gene-70.81-mRNA-1	no_AT_hit	0	1	1	0	2
NYDRO36008	snap_masked-nt_contig27-processed-gene-97.45-mRNA-1	AT5G41040	0	1	0	0	1
NYDRO37039	snap_masked-nt_contig28-processed-gene-63.32-mRNA-1	AT5G40450	0	1	0	1	2
NYDRO14209	0:augustus_masked-nm_contig11-processed-gene-5.23-mRNA-1	AT5G09970	0	0	1	0	1
NYDRO16011	0:maker-nm_contig12-snap-gene-54.6-mRNA-1	no_AT_hit	0	0	1	0	1
NYDRO24634	0:maker-nm_contig19-augustus-gene-59.12-mRNA-1	AT5G13050	0	0	1	0	1
NYDRO25887	0:maker-nm_contig20-augustus-gene-40.47-mRNA-1	AT3G49670	0	0	1	0	1
NYDRO33054	1:augustus_masked-nt_contig25-processed-gene-54.15-mRNA-1	AT4G15720	0	0	1	0	1
NYDRO03913	augustus_masked-nt_contig03-processed-gene-42.26-mRNA-1	AT1G70170	0	0	1	0	1
NYDRO04028	augustus_masked-nt_contig03-processed-gene-51.17-mRNA-1	AT1G67910	0	0	1	0	1
NYDRO10007	augustus_masked-nt_contig08-processed-gene-17.8-mRNA-1	AT5G11550	0	0	1	0	1
NYDRO13028	augustus_masked-nt_contig10-processed-gene-20.51-mRNA-1	AT2G45560	0	0	1	0	1
NYDRO20456	augustus_masked-nt_contig16-processed-gene-29.60-mRNA-1	AT5G16720	0	0	1	0	1
NYDRO21125	augustus_masked-nt_contig16-processed-gene-91.25-mRNA-1	AT4G34710	0	0	1	0	1
NYDRO22945	augustus_masked-nt_contig18-processed-gene-35.30-mRNA-1	AT3G54390	0	0	1	0	1
NYDRO23356	augustus_masked-nt_contig18-processed-gene-80.29-mRNA-1	AT5G66460	0	0	1	0	1
NYDRO29752	augustus_masked-nt_contig22-processed-gene-103.4-mRNA-1	AT4G37390	0	0	1	0	1
NYDRO02238	maker-nt_contig01-snap-gene-103.5-mRNA-1	AT4G23100	0	0	1	0	1
NYDRO02372	maker-nt_contig01-snap-gene-117.24-mRNA-1	no_AT_hit	0	0	1	0	1
NYDRO02543	maker-nt_contig02-snap-gene-17.7-mRNA-1	AT5G57190	0	0	1	0	1
NYDRO02880	maker-nt_contig02-snap-gene-53.12-mRNA-1	AT4G01883	0	0	1	0	1
NYDRO03171	maker-nt_contig02-snap-gene-83.29-mRNA-1	AT1G27170	0	0	1	0	1
NYDRO04323	maker-nt_contig03-augustus-gene-89.6-mRNA-1	AT3G55960	0	0	1	0	1
NYDRO09590	maker-nt_contig07-augustus-gene-101.51-mRNA-1	AT5G19740	0	0	1	0	1
NYDRO09657	maker-nt_contig07-augustus-gene-107.16-mRNA-1	AT5G36250	0	0	1	0	1
NYDRO09484	maker-nt_contig07-augustus-gene-91.43-mRNA-1	AT4G28950	0	0	1	0	1
NYDRO08848	maker-nt_contig07-snap-gene-29.19-mRNA-1	AT5G61250	0	0	1	0	1
NYDRO10860	maker-nt_contig08-snap-gene-74.9-mRNA-1	AT3G19508	0	0	1	0	1
NYDRO10958	maker-nt_contig08-snap-gene-83.22-mRNA-1	no_AT_hit	0	0	1	0	1
NYDRO11041	maker-nt_contig08-snap-gene-93.3-mRNA-1	AT1G07650	0	0	1	0	1
NYDRO12034	maker-nt_contig09-augustus-gene-59.17-mRNA-1	AT2G45510	0	0	1	0	1
NYDRO12723	maker-nt_contig09-snap-gene-116.0-mRNA-1	AT1G75820	0	0	1	0	1
NYDRO13360	maker-nt_contig10-augustus-gene-47.34-mRNA-1	AT1G59840	0	0	1	0	1
NYDRO12933	maker-nt_contig10-snap-gene-14.28-mRNA-1	AT5G19030	0	0	1	0	1
NYDRO15862	maker-nt_contig12-snap-gene-42.6-mRNA-1	AT2G41640	0	0	1	0	1
NYDRO17525	maker-nt_contig13-augustus-gene-64.6-mRNA-1	no_AT_hit	0	0	1	1	2
NYDRO16835	maker-nt_contig13-snap-gene-1.80-mRNA-1	AT3G10960	0	0	1	0	1
NYDRO20043	maker-nt_contig15-snap-gene-111.68-mRNA-1	AT5G19730	0	0	1	0	1
NYDRO20053	maker-nt_contig15-snap-gene-112.30-mRNA-1	AT1G47980	0	0	1	0	1
NYDRO19289	maker-nt_contig15-snap-gene-37.21-mRNA-1	AT3G51420	0	0	1	0	1
NYDRO20804	maker-nt_contig16-snap-gene-60.0-mRNA-1	AT5G38990	0	0	1	0	1
NYDRO20840	maker-nt_contig16-snap-gene-62.56-mRNA-1	AT1G64940	0	0	1	0	1
NYDRO21510	maker-nt_contig17-snap-gene-12.23-mRNA-1	AT4G30780	0	0	1	0	1
NYDRO24802	maker-nt_contig19-snap-gene-71.15-mRNA-1	AT1G10200	0	0	1	0	1
NYDRO24852	maker-nt_contig19-snap-gene-75.80-mRNA-1	AT4G30610	0	0	1	0	1
NYDRO25828	maker-nt_contig20-snap-gene-35.11-mRNA-1	no_AT_hit	0	0	1	0	1
NYDRO27830	maker-nt_contig21-augustus-gene-71.77-mRNA-1	AT5G57560	0	0	1	0	1
NYDRO33452	maker-nt_contig25-augustus-gene-85.11-mRNA-1	AT4G33030	0	0	1	0	1
NYDRO34909	maker-nt_contig26-snap-gene-108.16-mRNA-1	AT5G66600	0	0	1	0	1
NYDRO35329	maker-nt_contig27-augustus-gene-31.34-mRNA-1	AT5G56040	0	0	1	0	1
NYDRO06575	snap_masked-nt_contig05-processed-gene-44.60-mRNA-1	AT2G36380	0	0	1	0	1
NYDRO17791	snap_masked-nt_contig13-processed-gene-84.69-mRNA-1	AT1G65810	0	0	1	0	1
NYDRO19417	snap_masked-nt_contig15-processed-gene-52.103-mRNA-1	AT1G19210	0	0	1	0	1
NYDRO29917	snap_masked-nt_contig22-processed-gene-116.20-mRNA-1	AT5G25250	0	0	1	0	1
NYDRO35654	snap_masked-nt_contig27-processed-gene-65.7-mRNA-1	AT4G14465	0	0	1	0	1
NYDRO05406	0:maker-nm_contig04-snap-gene-62.11-mRNA-1	AT5G06580	0	0	0	1	1
NYDRO11669	0:maker-nm_contig09-augustus-gene-29.12-mRNA-1	AT5G45760	0	0	0	1	1
NYDRO15704	0:maker-nm_contig12-snap-gene-27.10-mRNA-1	AT2G34190	0	0	0	1	1
NYDRO24068	0:maker-nm_contig19-snap-gene-11.15-mRNA-1	AT1G25330	0	0	0	1	1
NYDRO26732	0:maker-nm_contig20-augustus-gene-97.14-mRNA-1	AT5G18650	0	0	0	1	1
NYDRO05430	1:maker-nt_contig04-augustus-gene-65.63-mRNA-1	AT5G06320	0	0	0	1	1
NYDRO14681	1:maker-nt_contig11-snap-gene-41.32-mRNA-1	AT1G51100	0	0	0	1	1
NYDRO25235	1:maker-nt_contig19-augustus-gene-110.50-mRNA-1	AT1G63120	0	0	0	1	1
NYDRO25740	1:maker-nt_contig20-augustus-gene-27.26-mRNA-1	AT2G34060	0	0	0	1	1
NYDRO33196	1:maker-nt_contig25-snap-gene-66.61-mRNA-1	AT1G13160	0	0	0	1	1
NYDRO02655	augustus_masked-nt_contig02-processed-gene-29.29-mRNA-1	AT3G09040	0	0	0	1	1
NYDRO03606	augustus_masked-nt_contig03-processed-gene-12.18-mRNA-1	AT1G60060	0	0	0	1	1
NYDRO03706	augustus_masked-nt_contig03-processed-gene-22.11-mRNA-1	AT2G32800	0	0	0	1	1
NYDRO17357	augustus_masked-nt_contig13-processed-gene-48.60-mRNA-1	AT5G46090	0	0	0	1	1
NYDRO17960	augustus_masked-nt_contig13-processed-gene-96.5-mRNA-1	no_AT_hit	0	0	0	1	1
NYDRO18661	augustus_masked-nt_contig14-processed-gene-82.47-mRNA-1	AT5G09530	0	0	0	1	1
NYDRO18676	augustus_masked-nt_contig14-processed-gene-84.38-mRNA-1	AT3G12830	0	0	0	1	1
NYDRO22972	augustus_masked-nt_contig18-processed-gene-38.2-mRNA-1	AT3G16520	0	0	0	1	1
NYDRO34959	augustus_masked-nt_contig26-processed-gene-114.16-mRNA-1	AT4G36830	0	0	0	1	1
NYDRO03753	maker-nt_contig03-augustus-gene-26.10-mRNA-1	AT5G14210	0	0	0	1	1
NYDRO04100	maker-nt_contig03-augustus-gene-58.13-mRNA-1	AT3G26330	0	0	0	1	1
NYDRO03881	maker-nt_contig03-snap-gene-39.69-mRNA-1	no_AT_hit	0	0	0	1	1
NYDRO05039	maker-nt_contig04-snap-gene-28.23-mRNA-1	AT5G10770	0	0	0	1	1
NYDRO05632	maker-nt_contig04-snap-gene-81.44-mRNA-1	AT2G27690	0	0	0	1	1
NYDRO06145	maker-nt_contig05-snap-gene-4.34-mRNA-1	AT3G18280	0	0	0	1	1
NYDRO09497	maker-nt_contig07-augustus-gene-92.50-mRNA-1	AT1G10910	0	0	0	1	1
NYDRO09293	maker-nt_contig07-snap-gene-72.6-mRNA-1	AT5G23060	0	0	0	1	1
NYDRO13551	maker-nt_contig10-snap-gene-65.30-mRNA-1	AT5G37690	0	0	0	1	1
NYDRO13671	maker-nt_contig10-snap-gene-76.15-mRNA-1	AT2G22540	0	0	0	1	1
NYDRO14154	maker-nt_contig11-augustus-gene-2.45-mRNA-1	AT5G56075	0	0	0	1	1
NYDRO18490	maker-nt_contig14-snap-gene-60.22-mRNA-1	AT2G03880	0	0	0	1	1
NYDRO19385	maker-nt_contig15-snap-gene-49.23-mRNA-1	AT3G14310	0	0	0	1	1
NYDRO19756	maker-nt_contig15-snap-gene-81.27-mRNA-1	AT1G12420	0	0	0	1	1
NYDRO20316	maker-nt_contig16-augustus-gene-17.39-mRNA-1	AT3G03280	0	0	0	1	1
NYDRO20420	maker-nt_contig16-augustus-gene-26.53-mRNA-1	AT4G39670	0	0	0	1	1
NYDRO20756	maker-nt_contig16-augustus-gene-56.49-mRNA-1	AT1G64660	0	0	0	1	1
NYDRO20371	maker-nt_contig16-snap-gene-22.28-mRNA-1	AT3G15810	0	0	0	1	1
NYDRO21206	maker-nt_contig16-snap-gene-99.30-mRNA-1	AT4G34230	0	0	0	1	1
NYDRO28318	maker-nt_contig21-snap-gene-117.43-mRNA-1	AT3G13750	0	0	0	1	1
NYDRO29733	maker-nt_contig22-augustus-gene-102.1-mRNA-1	AT2G23540	0	0	0	1	1
NYDRO28385	maker-nt_contig22-augustus-gene-5.58-mRNA-1	AT5G09360	0	0	0	1	1
NYDRO30129	maker-nt_contig23-augustus-gene-17.35-mRNA-1	AT3G43430	0	0	0	1	1
NYDRO30641	maker-nt_contig23-snap-gene-67.49-mRNA-1	AT2G28470	0	0	0	1	1
NYDRO30772	maker-nt_contig23-snap-gene-78.36-mRNA-1	AT5G18460	0	0	0	1	1
NYDRO33139	maker-nt_contig25-augustus-gene-61.11-mRNA-1	AT4G39700	0	0	0	1	1
NYDRO32828	maker-nt_contig25-snap-gene-37.20-mRNA-1	AT3G42170	0	0	0	1	1
NYDRO34365	maker-nt_contig26-augustus-gene-50.35-mRNA-1	AT5G55570	0	0	0	1	1
NYDRO35376	maker-nt_contig27-snap-gene-36.10-mRNA-1	AT1G11700	0	0	0	1	1
NYDRO03180	snap_masked-nt_contig02-processed-gene-84.6-mRNA-1	AT2G31750	0	0	0	1	1
NYDRO12233	snap_masked-nt_contig09-processed-gene-75.12-mRNA-1	AT4G36040	0	0	0	1	1
NYDRO14039	snap_masked-nt_contig10-processed-gene-111.39-mRNA-1	AT1G72510	0	0	0	1	1
NYDRO17362	snap_masked-nt_contig13-processed-gene-49.25-mRNA-1	AT4G34760	0	0	0	1	1
NYDRO19645	snap_masked-nt_contig15-processed-gene-72.29-mRNA-1	AT1G66080	0	0	0	1	1
NYDRO20149	snap_masked-nt_contig16-processed-gene-2.11-mRNA-1	AT5G01870	0	0	0	1	1
NYDRO28387	snap_masked-nt_contig22-processed-gene-5.6-mRNA-1	no_AT_hit	0	0	0	1	1
	locus_name	#N/A	0	0	0	0	0
NYDRO05939	0:augustus_masked-nm_contig04-processed-gene-104.26-mRNA-1	no_AT_hit	0	0	0	0	0
NYDRO05941	0:augustus_masked-nm_contig04-processed-gene-104.27-mRNA-1	no_AT_hit	0	0	0	0	0
NYDRO05949	0:augustus_masked-nm_contig04-processed-gene-105.16-mRNA-1	AT2G32030	0	0	0	0	0
NYDRO06020	0:augustus_masked-nm_contig04-processed-gene-112.12-mRNA-1	no_AT_hit	0	0	0	0	0
NYDRO06032	0:augustus_masked-nm_contig04-processed-gene-113.9-mRNA-1	AT1G77420	0	0	0	0	0
NYDRO04617	0:augustus_masked-nm_contig04-processed-gene-2.39-mRNA-1	AT5G05520	0	0	0	0	0
NYDRO04916	0:augustus_masked-nm_contig04-processed-gene-20.314-mRNA-1	no_AT_hit	0	0	0	0	0
NYDRO04975	0:augustus_masked-nm_contig04-processed-gene-22.7-mRNA-1	no_AT_hit	0	0	0	0	0
NYDRO05054	0:augustus_masked-nm_contig04-processed-gene-30.9-mRNA-1	no_AT_hit	0	0	0	0	0
NYDRO05068	0:augustus_masked-nm_contig04-processed-gene-31.5-mRNA-1	no_AT_hit	0	0	0	0	0
NYDRO05209	0:augustus_masked-nm_contig04-processed-gene-46.55-mRNA-1	AT2G20540	0	0	0	0	0
NYDRO05226	0:augustus_masked-nm_contig04-processed-gene-47.36-mRNA-1	AT2G44300	0	0	0	0	0
NYDRO05295	0:augustus_masked-nm_contig04-processed-gene-53.2-mRNA-1	AT2G04560	0	0	0	0	0
NYDRO05335	0:augustus_masked-nm_contig04-processed-gene-56.32-mRNA-1	AT5G06440	0	0	0	0	0
NYDRO05490	0:augustus_masked-nm_contig04-processed-gene-70.68-mRNA-1	AT1G06280	0	0	0	0	0
NYDRO05516	0:augustus_masked-nm_contig04-processed-gene-72.48-mRNA-1	AT1G08280	0	0	0	0	0
NYDRO05552	0:augustus_masked-nm_contig04-processed-gene-75.5-mRNA-1	AT3G04880	0	0	0	0	0
NYDRO05603	0:augustus_masked-nm_contig04-processed-gene-79.10-mRNA-1	AT2G36460	0	0	0	0	0
NYDRO05606	0:augustus_masked-nm_contig04-processed-gene-79.6-mRNA-1	no_AT_hit	0	0	0	0	0
NYDRO05626	0:augustus_masked-nm_contig04-processed-gene-81.7-mRNA-1	AT5G67090	0	0	0	0	0
NYDRO05676	0:augustus_masked-nm_contig04-processed-gene-85.1-mRNA-1	no_AT_hit	0	0	0	0	0
NYDRO05716	0:augustus_masked-nm_contig04-processed-gene-88.70-mRNA-1	AT5G67090	0	0	0	0	0
NYDRO05726	0:augustus_masked-nm_contig04-processed-gene-89.70-mRNA-1	AT3G50140	0	0	0	0	0
NYDRO04714	0:augustus_masked-nm_contig04-processed-gene-9.2-mRNA-1	AT5G58490	0	0	0	0	0
NYDRO04716	0:augustus_masked-nm_contig04-processed-gene-9.4-mRNA-1	AT5G58700	0	0	0	0	0
NYDRO05737	0:augustus_masked-nm_contig04-processed-gene-90.62-mRNA-1	AT3G23020	0	0	0	0	0
NYDRO05750	0:augustus_masked-nm_contig04-processed-gene-91.43-mRNA-1	no_AT_hit	0	0	0	0	0
NYDRO05783	0:augustus_masked-nm_contig04-processed-gene-93.36-mRNA-1	no_AT_hit	0	0	0	0	0
NYDRO05786	0:augustus_masked-nm_contig04-processed-gene-93.38-mRNA-1	AT4G13920	0	0	0	0	0
NYDRO05831	0:augustus_masked-nm_contig04-processed-gene-97.3-mRNA-1	AT5G67090	0	0	0	0	0
NYDRO05874	0:augustus_masked-nm_contig04-processed-gene-99.10-mRNA-1	AT3G50170	0	0	0	0	0
NYDRO11286	0:augustus_masked-nm_contig09-processed-gene-0.14-mRNA-1	no_AT_hit	0	0	0	0	0
NYDRO11408	0:augustus_masked-nm_contig09-processed-gene-11.3-mRNA-1	no_AT_hit	0	0	0	0	0
NYDRO11411	0:augustus_masked-nm_contig09-processed-gene-11.5-mRNA-1	no_AT_hit	0	0	0	0	0
NYDRO11419	0:augustus_masked-nm_contig09-processed-gene-12.21-mRNA-1	AT1G01310	0	0	0	0	0
NYDRO11450	0:augustus_masked-nm_contig09-processed-gene-14.43-mRNA-1	AT1G21280	0	0	0	0	0
NYDRO11485	0:augustus_masked-nm_contig09-processed-gene-17.38-mRNA-1	AT1G21280	0	0	0	0	0
NYDRO11305	0:augustus_masked-nm_contig09-processed-gene-2.3-mRNA-1	no_AT_hit	0	0	0	0	0
NYDRO11549	0:augustus_masked-nm_contig09-processed-gene-22.3-mRNA-1	no_AT_hit	0	0	0	0	0
NYDRO11579	0:augustus_masked-nm_contig09-processed-gene-23.4-mRNA-1	AT5G60900	0	0	0	0	0
NYDRO11614	0:augustus_masked-nm_contig09-processed-gene-26.44-mRNA-1	AT2G40950	0	0	0	0	0
NYDRO11615	0:augustus_masked-nm_contig09-processed-gene-26.46-mRNA-1	AT1G21280	0	0	0	0	0
NYDRO11684	0:augustus_masked-nm_contig09-processed-gene-30.39-mRNA-1	no_AT_hit	0	0	0	0	0
NYDRO11735	0:augustus_masked-nm_contig09-processed-gene-35.27-mRNA-1	AT2G46300	0	0	0	0	0
NYDRO11914	0:augustus_masked-nm_contig09-processed-gene-49.25-mRNA-1	no_AT_hit	0	0	0	0	0
NYDRO11939	0:augustus_masked-nm_contig09-processed-gene-50.43-mRNA-1	no_AT_hit	0	0	0	0	0
NYDRO11933	0:augustus_masked-nm_contig09-processed-gene-50.48-mRNA-1	no_AT_hit	0	0	0	0	0
NYDRO11938	0:augustus_masked-nm_contig09-processed-gene-50.52-mRNA-1	no_AT_hit	0	0	0	0	0
NYDRO12134	0:augustus_masked-nm_contig09-processed-gene-66.3-mRNA-1	no_AT_hit	0	0	0	0	0
NYDRO12239	0:augustus_masked-nm_contig09-processed-gene-76.48-mRNA-1	AT5G52190	0	0	0	0	0
NYDRO12271	0:augustus_masked-nm_contig09-processed-gene-79.0-mRNA-1	AT1G64940	0	0	0	0	0
NYDRO12311	0:augustus_masked-nm_contig09-processed-gene-82.46-mRNA-1	no_AT_hit	0	0	0	0	0
NYDRO12330	0:augustus_masked-nm_contig09-processed-gene-83.51-mRNA-1	no_AT_hit	0	0	0	0	0
NYDRO12336	0:augustus_masked-nm_contig09-processed-gene-84.0-mRNA-1	AT2G46690	0	0	0	0	0
NYDRO12338	0:augustus_masked-nm_contig09-processed-gene-84.3-mRNA-1	AT5G25350	0	0	0	0	0
NYDRO12339	0:augustus_masked-nm_contig09-processed-gene-84.9-mRNA-1	AT5G42190	0	0	0	0	0
NYDRO12368	0:augustus_masked-nm_contig09-processed-gene-86.40-mRNA-1	AT1G08250	0	0	0	0	0
NYDRO12439	0:augustus_masked-nm_contig09-processed-gene-92.21-mRNA-1	AT5G66330	0	0	0	0	0
NYDRO14136	0:augustus_masked-nm_contig11-processed-gene-0.6-mRNA-1	AT3G49142	0	0	0	0	0
NYDRO14290	0:augustus_masked-nm_contig11-processed-gene-10.18-mRNA-1	AT5G19875	0	0	0	0	0
NYDRO14296	0:augustus_masked-nm_contig11-processed-gene-10.21-mRNA-1	AT3G09580	0	0	0	0	0
NYDRO14300	0:augustus_masked-nm_contig11-processed-gene-11.34-mRNA-1	AT3G45240	0	0	0	0	0
NYDRO14314	0:augustus_masked-nm_contig11-processed-gene-11.42-mRNA-1	AT1G43160	0	0	0	0	0
NYDRO15382	0:augustus_masked-nm_contig11-processed-gene-113.0-mRNA-1	no_AT_hit	0	0	0	0	0
NYDRO15391	0:augustus_masked-nm_contig11-processed-gene-114.25-mRNA-1	AT2G39020	0	0	0	0	0
NYDRO15413	0:augustus_masked-nm_contig11-processed-gene-116.18-mRNA-1	AT2G28085	0	0	0	0	0
NYDRO15438	0:augustus_masked-nm_contig11-processed-gene-117.46-mRNA-1	AT2G38940	0	0	0	0	0
NYDRO14337	0:augustus_masked-nm_contig11-processed-gene-14.35-mRNA-1	AT2G01610	0	0	0	0	0
NYDRO14349	0:augustus_masked-nm_contig11-processed-gene-15.8-mRNA-1	AT1G59970	0	0	0	0	0
NYDRO14155	0:augustus_masked-nm_contig11-processed-gene-2.42-mRNA-1	AT1G55790	0	0	0	0	0
NYDRO14158	0:augustus_masked-nm_contig11-processed-gene-2.43-mRNA-1	AT1G73500	0	0	0	0	0
NYDRO14162	0:augustus_masked-nm_contig11-processed-gene-2.47-mRNA-1	no_AT_hit	0	0	0	0	0
NYDRO14190	0:augustus_masked-nm_contig11-processed-gene-4.27-mRNA-1	AT5G48540	0	0	0	0	0
NYDRO14189	0:augustus_masked-nm_contig11-processed-gene-4.30-mRNA-1	AT5G48540	0	0	0	0	0
NYDRO14668	0:augustus_masked-nm_contig11-processed-gene-40.28-mRNA-1	no_AT_hit	0	0	0	0	0
NYDRO14669	0:augustus_masked-nm_contig11-processed-gene-40.29-mRNA-1	no_AT_hit	0	0	0	0	0
NYDRO14685	0:augustus_masked-nm_contig11-processed-gene-41.18-mRNA-1	no_AT_hit	0	0	0	0	0
NYDRO14698	0:augustus_masked-nm_contig11-processed-gene-42.75-mRNA-1	AT5G50390	0	0	0	0	0
NYDRO14702	0:augustus_masked-nm_contig11-processed-gene-43.21-mRNA-1	AT5G39350	0	0	0	0	0
NYDRO14738	0:augustus_masked-nm_contig11-processed-gene-45.56-mRNA-1	AT2G32350	0	0	0	0	0
NYDRO14739	0:augustus_masked-nm_contig11-processed-gene-45.57-mRNA-1	AT4G27250	0	0	0	0	0
NYDRO14743	0:augustus_masked-nm_contig11-processed-gene-46.58-mRNA-1	AT3G13150	0	0	0	0	0
NYDRO14759	0:augustus_masked-nm_contig11-processed-gene-47.17-mRNA-1	AT5G54640	0	0	0	0	0
NYDRO14774	0:augustus_masked-nm_contig11-processed-gene-48.28-mRNA-1	AT1G05260	0	0	0	0	0
NYDRO14212	0:augustus_masked-nm_contig11-processed-gene-5.25-mRNA-1	AT3G13310	0	0	0	0	0
NYDRO14214	0:augustus_masked-nm_contig11-processed-gene-5.34-mRNA-1	AT4G19950	0	0	0	0	0
NYDRO14833	0:augustus_masked-nm_contig11-processed-gene-51.11-mRNA-1	AT3G20600	0	0	0	0	0
NYDRO14821	0:augustus_masked-nm_contig11-processed-gene-51.7-mRNA-1	AT1G11545	0	0	0	0	0
NYDRO14822	0:augustus_masked-nm_contig11-processed-gene-51.8-mRNA-1	AT3G22060	0	0	0	0	0
NYDRO14835	0:augustus_masked-nm_contig11-processed-gene-52.3-mRNA-1	AT1G50240	0	0	0	0	0
NYDRO14838	0:augustus_masked-nm_contig11-processed-gene-52.4-mRNA-1	no_AT_hit	0	0	0	0	0
NYDRO14842	0:augustus_masked-nm_contig11-processed-gene-52.8-mRNA-1	AT5G65920	0	0	0	0	0
NYDRO14865	0:augustus_masked-nm_contig11-processed-gene-54.1-mRNA-1	no_AT_hit	0	0	0	0	0
NYDRO14961	0:augustus_masked-nm_contig11-processed-gene-61.3-mRNA-1	no_AT_hit	0	0	0	0	0
NYDRO14971	0:augustus_masked-nm_contig11-processed-gene-62.8-mRNA-1	AT4G37700	0	0	0	0	0
NYDRO15013	0:augustus_masked-nm_contig11-processed-gene-65.10-mRNA-1	AT3G12550	0	0	0	0	0
NYDRO15025	0:augustus_masked-nm_contig11-processed-gene-66.26-mRNA-1	no_AT_hit	0	0	0	0	0
NYDRO14245	0:augustus_masked-nm_contig11-processed-gene-7.54-mRNA-1	AT4G08950	0	0	0	0	0
NYDRO15035	0:augustus_masked-nm_contig11-processed-gene-70.2-mRNA-1	AT3G55270	0	0	0	0	0
NYDRO15041	0:augustus_masked-nm_contig11-processed-gene-71.8-mRNA-1	AT3G58180	0	0	0	0	0
NYDRO15046	0:augustus_masked-nm_contig11-processed-gene-72.23-mRNA-1	no_AT_hit	0	0	0	0	0
NYDRO15050	0:augustus_masked-nm_contig11-processed-gene-72.25-mRNA-1	AT4G05160	0	0	0	0	0
NYDRO15142	0:augustus_masked-nm_contig11-processed-gene-78.7-mRNA-1	AT4G24970	0	0	0	0	0
NYDRO14268	0:augustus_masked-nm_contig11-processed-gene-8.8-mRNA-1	no_AT_hit	0	0	0	0	0
NYDRO15162	0:augustus_masked-nm_contig11-processed-gene-82.6-mRNA-1	AT3G09870	0	0	0	0	0
NYDRO15236	0:augustus_masked-nm_contig11-processed-gene-88.9-mRNA-1	AT4G19170	0	0	0	0	0
NYDRO14276	0:augustus_masked-nm_contig11-processed-gene-9.24-mRNA-1	AT5G23190	0	0	0	0	0
NYDRO14285	0:augustus_masked-nm_contig11-processed-gene-9.36-mRNA-1	AT5G62360	0	0	0	0	0
NYDRO15290	0:augustus_masked-nm_contig11-processed-gene-92.23-mRNA-1	no_AT_hit	0	0	0	0	0
NYDRO15297	0:augustus_masked-nm_contig11-processed-gene-92.28-mRNA-1	AT1G45230	0	0	0	0	0
NYDRO15457	0:augustus_masked-nm_contig12-processed-gene-1.18-mRNA-1	AT5G17660	0	0	0	0	0
NYDRO15466	0:augustus_masked-nm_contig12-processed-gene-1.21-mRNA-1	AT2G36985	0	0	0	0	0
NYDRO15465	0:augustus_masked-nm_contig12-processed-gene-1.25-mRNA-1	AT3G48430	0	0	0	0	0
NYDRO16598	0:augustus_masked-nm_contig12-processed-gene-100.17-mRNA-1	no_AT_hit	0	0	0	0	0
NYDRO16611	0:augustus_masked-nm_contig12-processed-gene-101.18-mRNA-1	AT1G20510	0	0	0	0	0
NYDRO16628	0:augustus_masked-nm_contig12-processed-gene-102.34-mRNA-1	AT5G45920	0	0	0	0	0
NYDRO16665	0:augustus_masked-nm_contig12-processed-gene-105.10-mRNA-1	AT1G06280	0	0	0	0	0
NYDRO16661	0:augustus_masked-nm_contig12-processed-gene-105.11-mRNA-1	AT4G12560	0	0	0	0	0
NYDRO16669	0:augustus_masked-nm_contig12-processed-gene-106.8-mRNA-1	AT1G32910	0	0	0	0	0
NYDRO16674	0:augustus_masked-nm_contig12-processed-gene-107.17-mRNA-1	AT1G52340	0	0	0	0	0
NYDRO16679	0:augustus_masked-nm_contig12-processed-gene-107.22-mRNA-1	AT1G32910	0	0	0	0	0
NYDRO16761	0:augustus_masked-nm_contig12-processed-gene-112.5-mRNA-1	AT3G42723	0	0	0	0	0
NYDRO16811	0:augustus_masked-nm_contig12-processed-gene-117.46-mRNA-1	AT1G72690	0	0	0	0	0
NYDRO15559	0:augustus_masked-nm_contig12-processed-gene-14.27-mRNA-1	AT5G64816	0	0	0	0	0
NYDRO15605	0:augustus_masked-nm_contig12-processed-gene-19.1-mRNA-1	AT2G40830	0	0	0	0	0
NYDRO15473	0:augustus_masked-nm_contig12-processed-gene-2.2-mRNA-1	no_AT_hit	0	0	0	0	0
NYDRO15618	0:augustus_masked-nm_contig12-processed-gene-20.18-mRNA-1	AT1G53330	0	0	0	0	0
NYDRO15648	0:augustus_masked-nm_contig12-processed-gene-22.45-mRNA-1	AT3G49170	0	0	0	0	0
NYDRO15740	0:augustus_masked-nm_contig12-processed-gene-31.4-mRNA-1	AT5G04000	0	0	0	0	0
NYDRO15774	0:augustus_masked-nm_contig12-processed-gene-35.66-mRNA-1	AT5G16860	0	0	0	0	0
NYDRO15769	0:augustus_masked-nm_contig12-processed-gene-35.71-mRNA-1	AT2G40590	0	0	0	0	0
NYDRO15787	0:augustus_masked-nm_contig12-processed-gene-36.25-mRNA-1	no_AT_hit	0	0	0	0	0
NYDRO15849	0:augustus_masked-nm_contig12-processed-gene-41.3-mRNA-1	no_AT_hit	0	0	0	0	0
NYDRO15987	0:augustus_masked-nm_contig12-processed-gene-53.31-mRNA-1	no_AT_hit	0	0	0	0	0
NYDRO16000	0:augustus_masked-nm_contig12-processed-gene-53.40-mRNA-1	AT4G01130	0	0	0	0	0
NYDRO16077	0:augustus_masked-nm_contig12-processed-gene-59.24-mRNA-1	AT5G22250	0	0	0	0	0
NYDRO16083	0:augustus_masked-nm_contig12-processed-gene-60.42-mRNA-1	no_AT_hit	0	0	0	0	0
NYDRO16084	0:augustus_masked-nm_contig12-processed-gene-60.46-mRNA-1	no_AT_hit	0	0	0	0	0
NYDRO16107	0:augustus_masked-nm_contig12-processed-gene-62.28-mRNA-1	no_AT_hit	0	0	0	0	0
NYDRO16127	0:augustus_masked-nm_contig12-processed-gene-63.12-mRNA-1	AT1G29150	0	0	0	0	0
NYDRO16423	0:augustus_masked-nm_contig12-processed-gene-87.21-mRNA-1	AT3G04760	0	0	0	0	0
NYDRO16485	0:augustus_masked-nm_contig12-processed-gene-91.46-mRNA-1	no_AT_hit	0	0	0	0	0
NYDRO16564	0:augustus_masked-nm_contig12-processed-gene-97.45-mRNA-1	AT4G01070	0	0	0	0	0
NYDRO16574	0:augustus_masked-nm_contig12-processed-gene-98.42-mRNA-1	no_AT_hit	0	0	0	0	0
NYDRO16577	0:augustus_masked-nm_contig12-processed-gene-98.43-mRNA-1	no_AT_hit	0	0	0	0	0
NYDRO24055	0:augustus_masked-nm_contig19-processed-gene-10.0-mRNA-1	no_AT_hit	0	0	0	0	0
NYDRO25168	0:augustus_masked-nm_contig19-processed-gene-104.19-mRNA-1	AT1G26900	0	0	0	0	0
NYDRO25196	0:augustus_masked-nm_contig19-processed-gene-107.3-mRNA-1	AT2G02870	0	0	0	0	0
NYDRO25207	0:augustus_masked-nm_contig19-processed-gene-108.1-mRNA-1	AT1G74580	0	0	0	0	0
NYDRO25212	0:augustus_masked-nm_contig19-processed-gene-108.8-mRNA-1	AT4G02210	0	0	0	0	0
NYDRO24071	0:augustus_masked-nm_contig19-processed-gene-11.23-mRNA-1	AT5G60190	0	0	0	0	0
NYDRO25243	0:augustus_masked-nm_contig19-processed-gene-111.23-mRNA-1	AT3G01170	0	0	0	0	0
NYDRO25260	0:augustus_masked-nm_contig19-processed-gene-112.48-mRNA-1	AT2G29760	0	0	0	0	0
NYDRO25253	0:augustus_masked-nm_contig19-processed-gene-112.51-mRNA-1	AT2G21950	0	0	0	0	0
NYDRO25268	0:augustus_masked-nm_contig19-processed-gene-113.1-mRNA-1	AT1G14180	0	0	0	0	0
NYDRO25303	0:augustus_masked-nm_contig19-processed-gene-115.56-mRNA-1	AT5G64270	0	0	0	0	0
NYDRO25304	0:augustus_masked-nm_contig19-processed-gene-115.57-mRNA-1	AT5G39840	0	0	0	0	0
NYDRO25346	0:augustus_masked-nm_contig19-processed-gene-117.35-mRNA-1	AT5G23190	0	0	0	0	0
NYDRO24079	0:augustus_masked-nm_contig19-processed-gene-12.9-mRNA-1	AT3G63310	0	0	0	0	0
NYDRO24092	0:augustus_masked-nm_contig19-processed-gene-14.3-mRNA-1	AT4G00960	0	0	0	0	0
NYDRO24118	0:augustus_masked-nm_contig19-processed-gene-16.16-mRNA-1	AT2G01410	0	0	0	0	0
NYDRO24131	0:augustus_masked-nm_contig19-processed-gene-17.23-mRNA-1	AT5G48050	0	0	0	0	0
NYDRO24242	0:augustus_masked-nm_contig19-processed-gene-27.65-mRNA-1	AT5G16860	0	0	0	0	0
NYDRO24246	0:augustus_masked-nm_contig19-processed-gene-27.67-mRNA-1	AT4G35870	0	0	0	0	0
NYDRO24257	0:augustus_masked-nm_contig19-processed-gene-28.2-mRNA-1	AT3G29230	0	0	0	0	0
NYDRO24261	0:augustus_masked-nm_contig19-processed-gene-28.3-mRNA-1	AT2G13610	0	0	0	0	0
NYDRO24286	0:augustus_masked-nm_contig19-processed-gene-31.17-mRNA-1	AT1G49780	0	0	0	0	0
NYDRO24307	0:augustus_masked-nm_contig19-processed-gene-33.0-mRNA-1	AT1G19290	0	0	0	0	0
NYDRO24323	0:augustus_masked-nm_contig19-processed-gene-33.2-mRNA-1	no_AT_hit	0	0	0	0	0
NYDRO24381	0:augustus_masked-nm_contig19-processed-gene-36.46-mRNA-1	no_AT_hit	0	0	0	0	0
NYDRO24423	0:augustus_masked-nm_contig19-processed-gene-39.10-mRNA-1	no_AT_hit	0	0	0	0	0
NYDRO24424	0:augustus_masked-nm_contig19-processed-gene-39.12-mRNA-1	no_AT_hit	0	0	0	0	0
NYDRO24433	0:augustus_masked-nm_contig19-processed-gene-40.21-mRNA-1	AT3G14470	0	0	0	0	0
NYDRO24437	0:augustus_masked-nm_contig19-processed-gene-40.23-mRNA-1	AT1G21370	0	0	0	0	0
NYDRO24444	0:augustus_masked-nm_contig19-processed-gene-41.28-mRNA-1	AT1G77010	0	0	0	0	0
NYDRO24453	0:augustus_masked-nm_contig19-processed-gene-42.27-mRNA-1	no_AT_hit	0	0	0	0	0
NYDRO24468	0:augustus_masked-nm_contig19-processed-gene-43.16-mRNA-1	AT3G19430	0	0	0	0	0
NYDRO24483	0:augustus_masked-nm_contig19-processed-gene-45.14-mRNA-1	AT3G14470	0	0	0	0	0
NYDRO24484	0:augustus_masked-nm_contig19-processed-gene-45.7-mRNA-1	no_AT_hit	0	0	0	0	0
NYDRO24504	0:augustus_masked-nm_contig19-processed-gene-47.23-mRNA-1	no_AT_hit	0	0	0	0	0
NYDRO24510	0:augustus_masked-nm_contig19-processed-gene-48.9-mRNA-1	no_AT_hit	0	0	0	0	0
NYDRO24534	0:augustus_masked-nm_contig19-processed-gene-50.8-mRNA-1	no_AT_hit	0	0	0	0	0
NYDRO24598	0:augustus_masked-nm_contig19-processed-gene-55.1-mRNA-1	AT5G55630	0	0	0	0	0
NYDRO24622	0:augustus_masked-nm_contig19-processed-gene-57.3-mRNA-1	no_AT_hit	0	0	0	0	0
NYDRO24621	0:augustus_masked-nm_contig19-processed-gene-57.6-mRNA-1	AT1G18580	0	0	0	0	0
NYDRO24626	0:augustus_masked-nm_contig19-processed-gene-58.6-mRNA-1	AT1G55920	0	0	0	0	0
NYDRO24640	0:augustus_masked-nm_contig19-processed-gene-59.3-mRNA-1	AT4G16360	0	0	0	0	0
NYDRO24653	0:augustus_masked-nm_contig19-processed-gene-60.2-mRNA-1	no_AT_hit	0	0	0	0	0
NYDRO24682	0:augustus_masked-nm_contig19-processed-gene-61.22-mRNA-1	no_AT_hit	0	0	0	0	0
NYDRO24716	0:augustus_masked-nm_contig19-processed-gene-63.23-mRNA-1	AT5G13110	0	0	0	0	0
NYDRO24742	0:augustus_masked-nm_contig19-processed-gene-65.2-mRNA-1	no_AT_hit	0	0	0	0	0
NYDRO24743	0:augustus_masked-nm_contig19-processed-gene-65.3-mRNA-1	no_AT_hit	0	0	0	0	0
NYDRO24744	0:augustus_masked-nm_contig19-processed-gene-65.4-mRNA-1	no_AT_hit	0	0	0	0	0
NYDRO24740	0:augustus_masked-nm_contig19-processed-gene-65.6-mRNA-1	AT2G14960	0	0	0	0	0
NYDRO24745	0:augustus_masked-nm_contig19-processed-gene-66.0-mRNA-1	no_AT_hit	0	0	0	0	0
NYDRO24751	0:augustus_masked-nm_contig19-processed-gene-66.2-mRNA-1	no_AT_hit	0	0	0	0	0
NYDRO24754	0:augustus_masked-nm_contig19-processed-gene-66.3-mRNA-1	no_AT_hit	0	0	0	0	0
NYDRO24746	0:augustus_masked-nm_contig19-processed-gene-66.5-mRNA-1	AT5G47550	0	0	0	0	0
NYDRO24758	0:augustus_masked-nm_contig19-processed-gene-67.11-mRNA-1	no_AT_hit	0	0	0	0	0
NYDRO24767	0:augustus_masked-nm_contig19-processed-gene-67.13-mRNA-1	no_AT_hit	0	0	0	0	0
NYDRO24765	0:augustus_masked-nm_contig19-processed-gene-68.28-mRNA-1	AT3G42723	0	0	0	0	0
NYDRO24804	0:augustus_masked-nm_contig19-processed-gene-71.69-mRNA-1	AT1G27461	0	0	0	0	0
NYDRO24858	0:augustus_masked-nm_contig19-processed-gene-76.47-mRNA-1	no_AT_hit	0	0	0	0	0
NYDRO24900	0:augustus_masked-nm_contig19-processed-gene-79.52-mRNA-1	AT3G01430	0	0	0	0	0
NYDRO24936	0:augustus_masked-nm_contig19-processed-gene-82.55-mRNA-1	AT2G24540	0	0	0	0	0
NYDRO24930	0:augustus_masked-nm_contig19-processed-gene-82.58-mRNA-1	AT3G25210	0	0	0	0	0
NYDRO24944	0:augustus_masked-nm_contig19-processed-gene-83.4-mRNA-1	no_AT_hit	0	0	0	0	0
NYDRO24966	0:augustus_masked-nm_contig19-processed-gene-85.57-mRNA-1	AT3G19580	0	0	0	0	0
NYDRO24995	0:augustus_masked-nm_contig19-processed-gene-86.31-mRNA-1	AT4G25780	0	0	0	0	0
NYDRO25010	0:augustus_masked-nm_contig19-processed-gene-88.33-mRNA-1	AT5G48930	0	0	0	0	0
NYDRO24048	0:augustus_masked-nm_contig19-processed-gene-9.15-mRNA-1	no_AT_hit	0	0	0	0	0
NYDRO25075	0:augustus_masked-nm_contig19-processed-gene-96.39-mRNA-1	no_AT_hit	0	0	0	0	0
NYDRO25080	0:augustus_masked-nm_contig19-processed-gene-98.2-mRNA-1	AT4G26370	0	0	0	0	0
NYDRO25094	0:augustus_masked-nm_contig19-processed-gene-99.10-mRNA-1	no_AT_hit	0	0	0	0	0
NYDRO25367	0:augustus_masked-nm_contig20-processed-gene-1.11-mRNA-1	AT5G64090	0	0	0	0	0
NYDRO25365	0:augustus_masked-nm_contig20-processed-gene-1.9-mRNA-1	AT5G08250	0	0	0	0	0
NYDRO25531	0:augustus_masked-nm_contig20-processed-gene-10.15-mRNA-1	AT4G10810	0	0	0	0	0
NYDRO26821	0:augustus_masked-nm_contig20-processed-gene-103.8-mRNA-1	AT3G52850	0	0	0	0	0
NYDRO26826	0:augustus_masked-nm_contig20-processed-gene-104.0-mRNA-1	AT3G62920	0	0	0	0	0
NYDRO26837	0:augustus_masked-nm_contig20-processed-gene-104.3-mRNA-1	AT5G58290	0	0	0	0	0
NYDRO26864	0:augustus_masked-nm_contig20-processed-gene-106.0-mRNA-1	AT2G47870	0	0	0	0	0
NYDRO26893	0:augustus_masked-nm_contig20-processed-gene-107.12-mRNA-1	AT2G24190	0	0	0	0	0
NYDRO26915	0:augustus_masked-nm_contig20-processed-gene-109.13-mRNA-1	AT1G01800	0	0	0	0	0
NYDRO26922	0:augustus_masked-nm_contig20-processed-gene-109.16-mRNA-1	AT3G09630	0	0	0	0	0
NYDRO25539	0:augustus_masked-nm_contig20-processed-gene-11.32-mRNA-1	AT3G06270	0	0	0	0	0
NYDRO26966	0:augustus_masked-nm_contig20-processed-gene-115.46-mRNA-1	ATCG00120.1	0	0	0	0	0
NYDRO26965	0:augustus_masked-nm_contig20-processed-gene-115.47-mRNA-1	ATCG00120.1	0	0	0	0	0
NYDRO26968	0:augustus_masked-nm_contig20-processed-gene-115.48-mRNA-1	ATCG00120.1	0	0	0	0	0
NYDRO26989	0:augustus_masked-nm_contig20-processed-gene-116.80-mRNA-1	AT1G58520	0	0	0	0	0
NYDRO25566	0:augustus_masked-nm_contig20-processed-gene-14.33-mRNA-1	AT1G21280	0	0	0	0	0
NYDRO25575	0:augustus_masked-nm_contig20-processed-gene-15.2-mRNA-1	AT4G13650	0	0	0	0	0
NYDRO25577	0:augustus_masked-nm_contig20-processed-gene-15.5-mRNA-1	AT1G53270	0	0	0	0	0
NYDRO25621	0:augustus_masked-nm_contig20-processed-gene-18.8-mRNA-1	AT3G12700	0	0	0	0	0
NYDRO25370	0:augustus_masked-nm_contig20-processed-gene-2.0-mRNA-1	AT5G18560	0	0	0	0	0
NYDRO25647	0:augustus_masked-nm_contig20-processed-gene-21.15-mRNA-1	AT2G34560	0	0	0	0	0
NYDRO25651	0:augustus_masked-nm_contig20-processed-gene-21.18-mRNA-1	no_AT_hit	0	0	0	0	0
NYDRO25661	0:augustus_masked-nm_contig20-processed-gene-22.51-mRNA-1	AT3G01516	0	0	0	0	0
NYDRO25665	0:augustus_masked-nm_contig20-processed-gene-22.57-mRNA-1	no_AT_hit	0	0	0	0	0
NYDRO25679	0:augustus_masked-nm_contig20-processed-gene-23.18-mRNA-1	AT5G53910	0	0	0	0	0
NYDRO25697	0:augustus_masked-nm_contig20-processed-gene-24.32-mRNA-1	AT5G57450	0	0	0	0	0
NYDRO25700	0:augustus_masked-nm_contig20-processed-gene-24.39-mRNA-1	no_AT_hit	0	0	0	0	0
NYDRO25706	0:augustus_masked-nm_contig20-processed-gene-25.5-mRNA-1	no_AT_hit	0	0	0	0	0
NYDRO25710	0:augustus_masked-nm_contig20-processed-gene-25.8-mRNA-1	AT5G41400	0	0	0	0	0
NYDRO25717	0:augustus_masked-nm_contig20-processed-gene-26.19-mRNA-1	AT3G14470	0	0	0	0	0
NYDRO25734	0:augustus_masked-nm_contig20-processed-gene-27.10-mRNA-1	AT1G17147	0	0	0	0	0
NYDRO25748	0:augustus_masked-nm_contig20-processed-gene-28.56-mRNA-1	no_AT_hit	0	0	0	0	0
NYDRO25760	0:augustus_masked-nm_contig20-processed-gene-29.32-mRNA-1	no_AT_hit	0	0	0	0	0
NYDRO25393	0:augustus_masked-nm_contig20-processed-gene-3.55-mRNA-1	AT5G14050	0	0	0	0	0
NYDRO25768	0:augustus_masked-nm_contig20-processed-gene-30.14-mRNA-1	AT1G78410	0	0	0	0	0
NYDRO25770	0:augustus_masked-nm_contig20-processed-gene-30.15-mRNA-1	AT3G12700	0	0	0	0	0
NYDRO25784	0:augustus_masked-nm_contig20-processed-gene-32.9-mRNA-1	AT4G02360	0	0	0	0	0
NYDRO25923	0:augustus_masked-nm_contig20-processed-gene-42.46-mRNA-1	AT5G11590	0	0	0	0	0
NYDRO25958	0:augustus_masked-nm_contig20-processed-gene-44.50-mRNA-1	AT2G25010	0	0	0	0	0
NYDRO26030	0:augustus_masked-nm_contig20-processed-gene-46.105-mRNA-1	AT2G25010	0	0	0	0	0
NYDRO26021	0:augustus_masked-nm_contig20-processed-gene-46.98-mRNA-1	AT2G25010	0	0	0	0	0
NYDRO26099	0:augustus_masked-nm_contig20-processed-gene-50.26-mRNA-1	AT5G40820	0	0	0	0	0
NYDRO26104	0:augustus_masked-nm_contig20-processed-gene-50.27-mRNA-1	AT1G57680	0	0	0	0	0
NYDRO26107	0:augustus_masked-nm_contig20-processed-gene-50.31-mRNA-1	no_AT_hit	0	0	0	0	0
NYDRO26134	0:augustus_masked-nm_contig20-processed-gene-52.25-mRNA-1	no_AT_hit	0	0	0	0	0
NYDRO26155	0:augustus_masked-nm_contig20-processed-gene-53.11-mRNA-1	AT2G37190	0	0	0	0	0
NYDRO26142	0:augustus_masked-nm_contig20-processed-gene-53.2-mRNA-1	AT5G40820	0	0	0	0	0
NYDRO26176	0:augustus_masked-nm_contig20-processed-gene-55.10-mRNA-1	AT1G10280	0	0	0	0	0
NYDRO26179	0:augustus_masked-nm_contig20-processed-gene-55.11-mRNA-1	AT5G23530	0	0	0	0	0
NYDRO26185	0:augustus_masked-nm_contig20-processed-gene-55.13-mRNA-1	AT5G46050	0	0	0	0	0
NYDRO26186	0:augustus_masked-nm_contig20-processed-gene-55.9-mRNA-1	AT1G32930	0	0	0	0	0
NYDRO26190	0:augustus_masked-nm_contig20-processed-gene-56.22-mRNA-1	AT3G46230	0	0	0	0	0
NYDRO26209	0:augustus_masked-nm_contig20-processed-gene-58.1-mRNA-1	AT4G19130	0	0	0	0	0
NYDRO26214	0:augustus_masked-nm_contig20-processed-gene-59.13-mRNA-1	ATCG00540.1	0	0	0	0	0
NYDRO26216	0:augustus_masked-nm_contig20-processed-gene-59.14-mRNA-1	no_AT_hit	0	0	0	0	0
NYDRO26225	0:augustus_masked-nm_contig20-processed-gene-60.4-mRNA-1	no_AT_hit	0	0	0	0	0
NYDRO26239	0:augustus_masked-nm_contig20-processed-gene-60.8-mRNA-1	no_AT_hit	0	0	0	0	0
NYDRO26241	0:augustus_masked-nm_contig20-processed-gene-60.9-mRNA-1	ATCG00540.1	0	0	0	0	0
NYDRO26246	0:augustus_masked-nm_contig20-processed-gene-61.32-mRNA-1	ATCG00540.1	0	0	0	0	0
NYDRO26248	0:augustus_masked-nm_contig20-processed-gene-61.34-mRNA-1	no_AT_hit	0	0	0	0	0
NYDRO26480	0:augustus_masked-nm_contig20-processed-gene-76.1-mRNA-1	no_AT_hit	0	0	0	0	0
NYDRO25457	0:augustus_masked-nm_contig20-processed-gene-8.148-mRNA-1	no_AT_hit	0	0	0	0	0
NYDRO26543	0:augustus_masked-nm_contig20-processed-gene-82.49-mRNA-1	no_AT_hit	0	0	0	0	0
NYDRO26561	0:augustus_masked-nm_contig20-processed-gene-83.57-mRNA-1	AT5G33340	0	0	0	0	0
NYDRO26553	0:augustus_masked-nm_contig20-processed-gene-83.60-mRNA-1	AT1G02460	0	0	0	0	0
NYDRO26559	0:augustus_masked-nm_contig20-processed-gene-83.62-mRNA-1	no_AT_hit	0	0	0	0	0
NYDRO26572	0:augustus_masked-nm_contig20-processed-gene-85.47-mRNA-1	AT1G03470	0	0	0	0	0
NYDRO26588	0:augustus_masked-nm_contig20-processed-gene-86.21-mRNA-1	AT1G34160	0	0	0	0	0
NYDRO26586	0:augustus_masked-nm_contig20-processed-gene-86.24-mRNA-1	AT1G02816	0	0	0	0	0
NYDRO26587	0:augustus_masked-nm_contig20-processed-gene-86.25-mRNA-1	AT4G02350	0	0	0	0	0
NYDRO26602	0:augustus_masked-nm_contig20-processed-gene-87.8-mRNA-1	no_AT_hit	0	0	0	0	0
NYDRO25496	0:augustus_masked-nm_contig20-processed-gene-9.0-mRNA-1	no_AT_hit	0	0	0	0	0
NYDRO26636	0:augustus_masked-nm_contig20-processed-gene-90.45-mRNA-1	AT2G47670	0	0	0	0	0
NYDRO26714	0:augustus_masked-nm_contig20-processed-gene-95.107-mRNA-1	AT5G63690	0	0	0	0	0
NYDRO26725	0:augustus_masked-nm_contig20-processed-gene-96.9-mRNA-1	AT5G18660	0	0	0	0	0
NYDRO26735	0:augustus_masked-nm_contig20-processed-gene-97.3-mRNA-1	AT4G15900	0	0	0	0	0
NYDRO26738	0:augustus_masked-nm_contig20-processed-gene-97.4-mRNA-1	AT5G33340	0	0	0	0	0
NYDRO26739	0:augustus_masked-nm_contig20-processed-gene-97.6-mRNA-1	AT5G33340	0	0	0	0	0
NYDRO26755	0:augustus_masked-nm_contig20-processed-gene-98.53-mRNA-1	AT5G60460	0	0	0	0	0
NYDRO26770	0:augustus_masked-nm_contig20-processed-gene-99.22-mRNA-1	AT4G25000	0	0	0	0	0
NYDRO28325	0:augustus_masked-nm_contig22-processed-gene-0.31-mRNA-1	no_AT_hit	0	0	0	0	0
NYDRO28466	0:augustus_masked-nm_contig22-processed-gene-10.21-mRNA-1	no_AT_hit	0	0	0	0	0
NYDRO28467	0:augustus_masked-nm_contig22-processed-gene-10.22-mRNA-1	AT1G03670	0	0	0	0	0
NYDRO29719	0:augustus_masked-nm_contig22-processed-gene-100.34-mRNA-1	AT2G23690	0	0	0	0	0
NYDRO29743	0:augustus_masked-nm_contig22-processed-gene-102.75-mRNA-1	AT1G27170	0	0	0	0	0
NYDRO29769	0:augustus_masked-nm_contig22-processed-gene-105.21-mRNA-1	AT5G20320	0	0	0	0	0
NYDRO29811	0:augustus_masked-nm_contig22-processed-gene-109.47-mRNA-1	no_AT_hit	0	0	0	0	0
NYDRO29908	0:augustus_masked-nm_contig22-processed-gene-115.19-mRNA-1	AT5G57480	0	0	0	0	0
NYDRO29935	0:augustus_masked-nm_contig22-processed-gene-117.23-mRNA-1	AT1G26370	0	0	0	0	0
NYDRO29948	0:augustus_masked-nm_contig22-processed-gene-117.25-mRNA-1	AT4G32110	0	0	0	0	0
NYDRO28492	0:augustus_masked-nm_contig22-processed-gene-13.19-mRNA-1	no_AT_hit	0	0	0	0	0
NYDRO28500	0:augustus_masked-nm_contig22-processed-gene-14.6-mRNA-1	no_AT_hit	0	0	0	0	0
NYDRO28630	0:augustus_masked-nm_contig22-processed-gene-20.128-mRNA-1	no_AT_hit	0	0	0	0	0
NYDRO28726	0:augustus_masked-nm_contig22-processed-gene-21.113-mRNA-1	no_AT_hit	0	0	0	0	0
NYDRO28730	0:augustus_masked-nm_contig22-processed-gene-22.290-mRNA-1	no_AT_hit	0	0	0	0	0
NYDRO28840	0:augustus_masked-nm_contig22-processed-gene-24.37-mRNA-1	no_AT_hit	0	0	0	0	0
NYDRO28847	0:augustus_masked-nm_contig22-processed-gene-25.58-mRNA-1	AT5G62230	0	0	0	0	0
NYDRO28878	0:augustus_masked-nm_contig22-processed-gene-28.6-mRNA-1	no_AT_hit	0	0	0	0	0
NYDRO28955	0:augustus_masked-nm_contig22-processed-gene-39.5-mRNA-1	AT3G56070	0	0	0	0	0
NYDRO28960	0:augustus_masked-nm_contig22-processed-gene-40.12-mRNA-1	no_AT_hit	0	0	0	0	0
NYDRO28390	0:augustus_masked-nm_contig22-processed-gene-5.3-mRNA-1	AT5G20100	0	0	0	0	0
NYDRO29116	0:augustus_masked-nm_contig22-processed-gene-53.47-mRNA-1	AT3G58180	0	0	0	0	0
NYDRO29153	0:augustus_masked-nm_contig22-processed-gene-57.7-mRNA-1	AT4G38260	0	0	0	0	0
NYDRO29205	0:augustus_masked-nm_contig22-processed-gene-60.9-mRNA-1	no_AT_hit	0	0	0	0	0
NYDRO29221	0:augustus_masked-nm_contig22-processed-gene-61.5-mRNA-1	no_AT_hit	0	0	0	0	0
NYDRO29314	0:augustus_masked-nm_contig22-processed-gene-67.37-mRNA-1	no_AT_hit	0	0	0	0	0
NYDRO28422	0:augustus_masked-nm_contig22-processed-gene-7.51-mRNA-1	no_AT_hit	0	0	0	0	0
NYDRO29340	0:augustus_masked-nm_contig22-processed-gene-70.53-mRNA-1	ATMG00640.1	0	0	0	0	0
NYDRO29338	0:augustus_masked-nm_contig22-processed-gene-70.56-mRNA-1	no_AT_hit	0	0	0	0	0
NYDRO29466	0:augustus_masked-nm_contig22-processed-gene-77.4-mRNA-1	no_AT_hit	0	0	0	0	0
NYDRO29526	0:augustus_masked-nm_contig22-processed-gene-79.75-mRNA-1	AT1G06800	0	0	0	0	0
NYDRO29539	0:augustus_masked-nm_contig22-processed-gene-83.2-mRNA-1	AT4G19130	0	0	0	0	0
NYDRO28452	0:augustus_masked-nm_contig22-processed-gene-9.6-mRNA-1	AT5G19980	0	0	0	0	0
NYDRO29641	0:augustus_masked-nm_contig22-processed-gene-94.26-mRNA-1	no_AT_hit	0	0	0	0	0
NYDRO32451	0:augustus_masked-nm_contig25-processed-gene-0.19-mRNA-1	AT1G29820	0	0	0	0	0
NYDRO33694	0:augustus_masked-nm_contig25-processed-gene-104.53-mRNA-1	no_AT_hit	0	0	0	0	0
NYDRO33717	0:augustus_masked-nm_contig25-processed-gene-105.5-mRNA-1	AT3G52420	0	0	0	0	0
NYDRO33756	0:augustus_masked-nm_contig25-processed-gene-108.5-mRNA-1	no_AT_hit	0	0	0	0	0
NYDRO32498	0:augustus_masked-nm_contig25-processed-gene-11.35-mRNA-1	no_AT_hit	0	0	0	0	0
NYDRO33783	0:augustus_masked-nm_contig25-processed-gene-110.4-mRNA-1	AT3G58510	0	0	0	0	0
NYDRO33790	0:augustus_masked-nm_contig25-processed-gene-110.6-mRNA-1	no_AT_hit	0	0	0	0	0
NYDRO33792	0:augustus_masked-nm_contig25-processed-gene-111.23-mRNA-1	AT1G58230	0	0	0	0	0
NYDRO33811	0:augustus_masked-nm_contig25-processed-gene-112.25-mRNA-1	no_AT_hit	0	0	0	0	0
NYDRO33831	0:augustus_masked-nm_contig25-processed-gene-113.33-mRNA-1	AT3G55550	0	0	0	0	0
NYDRO33832	0:augustus_masked-nm_contig25-processed-gene-113.34-mRNA-1	AT5G60900	0	0	0	0	0
NYDRO33841	0:augustus_masked-nm_contig25-processed-gene-113.36-mRNA-1	AT4G38213	0	0	0	0	0
NYDRO33844	0:augustus_masked-nm_contig25-processed-gene-114.182-mRNA-1	AT1G34070	0	0	0	0	0
NYDRO32552	0:augustus_masked-nm_contig25-processed-gene-16.96-mRNA-1	AT3G53440	0	0	0	0	0
NYDRO32569	0:augustus_masked-nm_contig25-processed-gene-17.47-mRNA-1	no_AT_hit	0	0	0	0	0
NYDRO32623	0:augustus_masked-nm_contig25-processed-gene-21.39-mRNA-1	no_AT_hit	0	0	0	0	0
NYDRO32630	0:augustus_masked-nm_contig25-processed-gene-22.5-mRNA-1	no_AT_hit	0	0	0	0	0
NYDRO32677	0:augustus_masked-nm_contig25-processed-gene-26.1-mRNA-1	AT2G32630	0	0	0	0	0
NYDRO32798	0:augustus_masked-nm_contig25-processed-gene-35.38-mRNA-1	AT3G53270	0	0	0	0	0
NYDRO32831	0:augustus_masked-nm_contig25-processed-gene-37.18-mRNA-1	AT2G07680	0	0	0	0	0
NYDRO32920	0:augustus_masked-nm_contig25-processed-gene-44.2-mRNA-1	AT1G34070	0	0	0	0	0
NYDRO33112	0:augustus_masked-nm_contig25-processed-gene-59.50-mRNA-1	AT5G11310	0	0	0	0	0
NYDRO33116	0:augustus_masked-nm_contig25-processed-gene-59.52-mRNA-1	no_AT_hit	0	0	0	0	0
NYDRO33369	0:augustus_masked-nm_contig25-processed-gene-78.15-mRNA-1	AT2G47730	0	0	0	0	0
NYDRO33395	0:augustus_masked-nm_contig25-processed-gene-81.45-mRNA-1	AT3G19830	0	0	0	0	0
NYDRO33493	0:augustus_masked-nm_contig25-processed-gene-88.31-mRNA-1	AT2G07360	0	0	0	0	0
NYDRO33499	0:augustus_masked-nm_contig25-processed-gene-89.37-mRNA-1	no_AT_hit	0	0	0	0	0
NYDRO33508	0:augustus_masked-nm_contig25-processed-gene-90.39-mRNA-1	no_AT_hit	0	0	0	0	0
NYDRO33548	0:augustus_masked-nm_contig25-processed-gene-93.10-mRNA-1	AT3G57930	0	0	0	0	0
NYDRO36244	0:augustus_masked-nm_contig28-processed-gene-1.18-mRNA-1	AT1G27950	0	0	0	0	0
NYDRO36245	0:augustus_masked-nm_contig28-processed-gene-1.19-mRNA-1	AT5G35732	0	0	0	0	0
NYDRO37481	0:augustus_masked-nm_contig28-processed-gene-100.40-mRNA-1	AT1G14540	0	0	0	0	0
NYDRO37497	0:augustus_masked-nm_contig28-processed-gene-101.6-mRNA-1	AT1G32100	0	0	0	0	0
NYDRO37501	0:augustus_masked-nm_contig28-processed-gene-102.18-mRNA-1	AT3G45660	0	0	0	0	0
NYDRO37534	0:augustus_masked-nm_contig28-processed-gene-105.24-mRNA-1	AT5G24090	0	0	0	0	0
NYDRO36333	0:augustus_masked-nm_contig28-processed-gene-11.0-mRNA-1	AT1G55460	0	0	0	0	0
NYDRO36338	0:augustus_masked-nm_contig28-processed-gene-11.6-mRNA-1	no_AT_hit	0	0	0	0	0
NYDRO37621	0:augustus_masked-nm_contig28-processed-gene-112.0-mRNA-1	no_AT_hit	0	0	0	0	0
NYDRO37637	0:augustus_masked-nm_contig28-processed-gene-113.1-mRNA-1	AT2G34590	0	0	0	0	0
NYDRO37651	0:augustus_masked-nm_contig28-processed-gene-114.0-mRNA-1	AT4G21065	0	0	0	0	0
NYDRO37669	0:augustus_masked-nm_contig28-processed-gene-116.21-mRNA-1	no_AT_hit	0	0	0	0	0
NYDRO37688	0:augustus_masked-nm_contig28-processed-gene-117.47-mRNA-1	AT1G30400	0	0	0	0	0
NYDRO36429	0:augustus_masked-nm_contig28-processed-gene-20.3-mRNA-1	AT5G18880	0	0	0	0	0
NYDRO36516	0:augustus_masked-nm_contig28-processed-gene-27.6-mRNA-1	no_AT_hit	0	0	0	0	0
NYDRO36519	0:augustus_masked-nm_contig28-processed-gene-27.7-mRNA-1	no_AT_hit	0	0	0	0	0
NYDRO36549	0:augustus_masked-nm_contig28-processed-gene-28.12-mRNA-1	no_AT_hit	0	0	0	0	0
NYDRO36540	0:augustus_masked-nm_contig28-processed-gene-28.4-mRNA-1	no_AT_hit	0	0	0	0	0
NYDRO36256	0:augustus_masked-nm_contig28-processed-gene-3.0-mRNA-1	no_AT_hit	0	0	0	0	0
NYDRO36623	0:augustus_masked-nm_contig28-processed-gene-37.11-mRNA-1	no_AT_hit	0	0	0	0	0
NYDRO36642	0:augustus_masked-nm_contig28-processed-gene-37.14-mRNA-1	no_AT_hit	0	0	0	0	0
NYDRO36627	0:augustus_masked-nm_contig28-processed-gene-37.5-mRNA-1	no_AT_hit	0	0	0	0	0
NYDRO36646	0:augustus_masked-nm_contig28-processed-gene-38.0-mRNA-1	no_AT_hit	0	0	0	0	0
NYDRO36683	0:augustus_masked-nm_contig28-processed-gene-38.9-mRNA-1	AT1G21280	0	0	0	0	0
NYDRO36261	0:augustus_masked-nm_contig28-processed-gene-4.0-mRNA-1	no_AT_hit	0	0	0	0	0
NYDRO36871	0:augustus_masked-nm_contig28-processed-gene-48.82-mRNA-1	no_AT_hit	0	0	0	0	0
NYDRO36897	0:augustus_masked-nm_contig28-processed-gene-50.10-mRNA-1	AT1G21280	0	0	0	0	0
NYDRO36904	0:augustus_masked-nm_contig28-processed-gene-50.12-mRNA-1	AT1G21280	0	0	0	0	0
NYDRO36895	0:augustus_masked-nm_contig28-processed-gene-50.9-mRNA-1	AT1G21280	0	0	0	0	0
NYDRO36927	0:augustus_masked-nm_contig28-processed-gene-52.41-mRNA-1	no_AT_hit	0	0	0	0	0
NYDRO36972	0:augustus_masked-nm_contig28-processed-gene-54.13-mRNA-1	no_AT_hit	0	0	0	0	0
NYDRO36992	0:augustus_masked-nm_contig28-processed-gene-58.3-mRNA-1	no_AT_hit	0	0	0	0	0
NYDRO37057	0:augustus_masked-nm_contig28-processed-gene-65.5-mRNA-1	no_AT_hit	0	0	0	0	0
NYDRO37094	0:augustus_masked-nm_contig28-processed-gene-68.4-mRNA-1	no_AT_hit	0	0	0	0	0
NYDRO37096	0:augustus_masked-nm_contig28-processed-gene-69.48-mRNA-1	AT4G12240	0	0	0	0	0
NYDRO36298	0:augustus_masked-nm_contig28-processed-gene-7.3-mRNA-1	no_AT_hit	0	0	0	0	0
NYDRO37116	0:augustus_masked-nm_contig28-processed-gene-70.48-mRNA-1	no_AT_hit	0	0	0	0	0
NYDRO37117	0:augustus_masked-nm_contig28-processed-gene-71.23-mRNA-1	no_AT_hit	0	0	0	0	0
NYDRO36301	0:augustus_masked-nm_contig28-processed-gene-8.27-mRNA-1	no_AT_hit	0	0	0	0	0
NYDRO37241	0:augustus_masked-nm_contig28-processed-gene-83.50-mRNA-1	AT1G64940	0	0	0	0	0
NYDRO37261	0:augustus_masked-nm_contig28-processed-gene-85.7-mRNA-1	AT5G60410	0	0	0	0	0
NYDRO37301	0:augustus_masked-nm_contig28-processed-gene-88.53-mRNA-1	AT3G29630	0	0	0	0	0
NYDRO37305	0:augustus_masked-nm_contig28-processed-gene-88.56-mRNA-1	AT2G34960	0	0	0	0	0
NYDRO37348	0:augustus_masked-nm_contig28-processed-gene-91.8-mRNA-1	AT1G29950	0	0	0	0	0
NYDRO37386	0:augustus_masked-nm_contig28-processed-gene-93.8-mRNA-1	AT3G53360	0	0	0	0	0
NYDRO37414	0:augustus_masked-nm_contig28-processed-gene-95.30-mRNA-1	AT5G02820	0	0	0	0	0
NYDRO37421	0:augustus_masked-nm_contig28-processed-gene-96.36-mRNA-1	AT4G12300	0	0	0	0	0
NYDRO37470	0:augustus_masked-nm_contig28-processed-gene-99.6-mRNA-1	AT1G56580	0	0	0	0	0
NYDRO38975	0:augustus_masked-nm_contig29-processed-gene-101.0-mRNA-1	no_AT_hit	0	0	0	0	0
NYDRO39047	0:augustus_masked-nm_contig29-processed-gene-110.7-mRNA-1	no_AT_hit	0	0	0	0	0
NYDRO39060	0:augustus_masked-nm_contig29-processed-gene-112.0-mRNA-1	AT4G23430	0	0	0	0	0
NYDRO39071	0:augustus_masked-nm_contig29-processed-gene-113.31-mRNA-1	AT1G60500	0	0	0	0	0
NYDRO39120	0:augustus_masked-nm_contig29-processed-gene-117.8-mRNA-1	no_AT_hit	0	0	0	0	0
NYDRO39206	0:augustus_masked-nm_contig29-processed-gene-125.49-mRNA-1	AT2G39510	0	0	0	0	0
NYDRO37859	0:augustus_masked-nm_contig29-processed-gene-14.3-mRNA-1	no_AT_hit	0	0	0	0	0
NYDRO39424	0:augustus_masked-nm_contig29-processed-gene-140.10-mRNA-1	AT5G53760	0	0	0	0	0
NYDRO39421	0:augustus_masked-nm_contig29-processed-gene-140.2-mRNA-1	no_AT_hit	0	0	0	0	0
NYDRO39422	0:augustus_masked-nm_contig29-processed-gene-140.9-mRNA-1	no_AT_hit	0	0	0	0	0
NYDRO39492	0:augustus_masked-nm_contig29-processed-gene-144.12-mRNA-1	AT2G42450	0	0	0	0	0
NYDRO39511	0:augustus_masked-nm_contig29-processed-gene-145.15-mRNA-1	no_AT_hit	0	0	0	0	0
NYDRO39512	0:augustus_masked-nm_contig29-processed-gene-145.16-mRNA-1	AT3G54700	0	0	0	0	0
NYDRO37878	0:augustus_masked-nm_contig29-processed-gene-15.19-mRNA-1	AT4G33355	0	0	0	0	0
NYDRO39584	0:augustus_masked-nm_contig29-processed-gene-152.4-mRNA-1	no_AT_hit	0	0	0	0	0
NYDRO37911	0:augustus_masked-nm_contig29-processed-gene-18.43-mRNA-1	no_AT_hit	0	0	0	0	0
NYDRO37720	0:augustus_masked-nm_contig29-processed-gene-2.1-mRNA-1	no_AT_hit	0	0	0	0	0
NYDRO37931	0:augustus_masked-nm_contig29-processed-gene-20.14-mRNA-1	AT1G21280	0	0	0	0	0
NYDRO37961	0:augustus_masked-nm_contig29-processed-gene-23.30-mRNA-1	AT1G21280	0	0	0	0	0
NYDRO38112	0:augustus_masked-nm_contig29-processed-gene-34.19-mRNA-1	AT5G46090	0	0	0	0	0
NYDRO38118	0:augustus_masked-nm_contig29-processed-gene-34.22-mRNA-1	no_AT_hit	0	0	0	0	0
NYDRO38134	0:augustus_masked-nm_contig29-processed-gene-37.9-mRNA-1	AT3G02470	0	0	0	0	0
NYDRO38191	0:augustus_masked-nm_contig29-processed-gene-42.9-mRNA-1	no_AT_hit	0	0	0	0	0
NYDRO38260	0:augustus_masked-nm_contig29-processed-gene-49.0-mRNA-1	no_AT_hit	0	0	0	0	0
NYDRO37754	0:augustus_masked-nm_contig29-processed-gene-5.39-mRNA-1	AT2G05160	0	0	0	0	0
NYDRO38304	0:augustus_masked-nm_contig29-processed-gene-52.13-mRNA-1	no_AT_hit	0	0	0	0	0
NYDRO38341	0:augustus_masked-nm_contig29-processed-gene-54.6-mRNA-1	no_AT_hit	0	0	0	0	0
NYDRO38359	0:augustus_masked-nm_contig29-processed-gene-56.4-mRNA-1	AT4G26750	0	0	0	0	0
NYDRO38430	0:augustus_masked-nm_contig29-processed-gene-61.5-mRNA-1	AT4G26860	0	0	0	0	0
NYDRO38517	0:augustus_masked-nm_contig29-processed-gene-68.16-mRNA-1	no_AT_hit	0	0	0	0	0
NYDRO38519	0:augustus_masked-nm_contig29-processed-gene-68.17-mRNA-1	AT3G07890	0	0	0	0	0
NYDRO38535	0:augustus_masked-nm_contig29-processed-gene-69.41-mRNA-1	no_AT_hit	0	0	0	0	0
NYDRO37781	0:augustus_masked-nm_contig29-processed-gene-7.5-mRNA-1	no_AT_hit	0	0	0	0	0
NYDRO38565	0:augustus_masked-nm_contig29-processed-gene-70.25-mRNA-1	no_AT_hit	0	0	0	0	0
NYDRO38563	0:augustus_masked-nm_contig29-processed-gene-70.31-mRNA-1	AT1G21280	0	0	0	0	0
NYDRO38717	0:augustus_masked-nm_contig29-processed-gene-79.14-mRNA-1	AT1G21280	0	0	0	0	0
NYDRO38720	0:augustus_masked-nm_contig29-processed-gene-79.16-mRNA-1	AT1G34070	0	0	0	0	0
NYDRO38716	0:augustus_masked-nm_contig29-processed-gene-79.17-mRNA-1	no_AT_hit	0	0	0	0	0
NYDRO37785	0:augustus_masked-nm_contig29-processed-gene-8.14-mRNA-1	AT1G17070	0	0	0	0	0
NYDRO37787	0:augustus_masked-nm_contig29-processed-gene-8.15-mRNA-1	AT2G25010	0	0	0	0	0
NYDRO38736	0:augustus_masked-nm_contig29-processed-gene-80.47-mRNA-1	no_AT_hit	0	0	0	0	0
NYDRO38745	0:augustus_masked-nm_contig29-processed-gene-81.15-mRNA-1	no_AT_hit	0	0	0	0	0
NYDRO38866	0:augustus_masked-nm_contig29-processed-gene-88.9-mRNA-1	AT5G07900	0	0	0	0	0
NYDRO38915	0:augustus_masked-nm_contig29-processed-gene-91.26-mRNA-1	no_AT_hit	0	0	0	0	0
NYDRO04717	0:maker-nm_contig04-augustus-gene-10.10-mRNA-1	no_AT_hit	0	0	0	0	0
NYDRO05893	0:maker-nm_contig04-augustus-gene-100.33-mRNA-1	AT5G02070	0	0	0	0	0
NYDRO05887	0:maker-nm_contig04-augustus-gene-100.41-mRNA-1	AT1G49030	0	0	0	0	0
NYDRO05895	0:maker-nm_contig04-augustus-gene-100.44-mRNA-1	AT2G39210	0	0	0	0	0
NYDRO05913	0:maker-nm_contig04-augustus-gene-102.15-mRNA-1	AT4G28720	0	0	0	0	0
NYDRO05980	0:maker-nm_contig04-augustus-gene-109.37-mRNA-1	AT5G37478	0	0	0	0	0
NYDRO04738	0:maker-nm_contig04-augustus-gene-11.20-mRNA-1	AT1G12580	0	0	0	0	0
NYDRO06026	0:maker-nm_contig04-augustus-gene-113.32-mRNA-1	AT5G14550	0	0	0	0	0
NYDRO06035	0:maker-nm_contig04-augustus-gene-113.47-mRNA-1	AT3G05170	0	0	0	0	0
NYDRO06062	0:maker-nm_contig04-augustus-gene-115.13-mRNA-1	AT1G03190	0	0	0	0	0
NYDRO06054	0:maker-nm_contig04-augustus-gene-115.20-mRNA-1	AT5G38360	0	0	0	0	0
NYDRO06072	0:maker-nm_contig04-augustus-gene-116.16-mRNA-1	AT3G17070	0	0	0	0	0
NYDRO06083	0:maker-nm_contig04-augustus-gene-117.2-mRNA-1	AT1G25570	0	0	0	0	0
NYDRO06092	0:maker-nm_contig04-augustus-gene-117.21-mRNA-1	AT3G66654	0	0	0	0	0
NYDRO04860	0:maker-nm_contig04-augustus-gene-19.262-mRNA-1	no_AT_hit	0	0	0	0	0
NYDRO04868	0:maker-nm_contig04-augustus-gene-19.268-mRNA-1	no_AT_hit	0	0	0	0	0
NYDRO04608	0:maker-nm_contig04-augustus-gene-2.0-mRNA-1	AT3G51830	0	0	0	0	0
NYDRO04913	0:maker-nm_contig04-augustus-gene-20.301-mRNA-1	no_AT_hit	0	0	0	0	0
NYDRO04927	0:maker-nm_contig04-augustus-gene-20.307-mRNA-1	no_AT_hit	0	0	0	0	0
NYDRO05015	0:maker-nm_contig04-augustus-gene-27.23-mRNA-1	AT4G13070	0	0	0	0	0
NYDRO05017	0:maker-nm_contig04-augustus-gene-27.25-mRNA-1	AT5G56130	0	0	0	0	0
NYDRO05032	0:maker-nm_contig04-augustus-gene-28.48-mRNA-1	AT1G59540	0	0	0	0	0
NYDRO04621	0:maker-nm_contig04-augustus-gene-3.15-mRNA-1	no_AT_hit	0	0	0	0	0
NYDRO05048	0:maker-nm_contig04-augustus-gene-30.16-mRNA-1	AT5G56180	0	0	0	0	0
NYDRO05062	0:maker-nm_contig04-augustus-gene-30.24-mRNA-1	AT1G61520	0	0	0	0	0
NYDRO04628	0:maker-nm_contig04-augustus-gene-4.33-mRNA-1	no_AT_hit	0	0	0	0	0
NYDRO04639	0:maker-nm_contig04-augustus-gene-4.42-mRNA-1	no_AT_hit	0	0	0	0	0
NYDRO05148	0:maker-nm_contig04-augustus-gene-41.1-mRNA-1	AT2G36370	0	0	0	0	0
NYDRO05167	0:maker-nm_contig04-augustus-gene-43.0-mRNA-1	AT2G44150	0	0	0	0	0
NYDRO05168	0:maker-nm_contig04-augustus-gene-43.2-mRNA-1	AT3G15360	0	0	0	0	0
NYDRO05213	0:maker-nm_contig04-augustus-gene-46.39-mRNA-1	AT3G19430	0	0	0	0	0
NYDRO05219	0:maker-nm_contig04-augustus-gene-46.51-mRNA-1	AT1G71800	0	0	0	0	0
NYDRO05250	0:maker-nm_contig04-augustus-gene-49.16-mRNA-1	AT2G16390	0	0	0	0	0
NYDRO05292	0:maker-nm_contig04-augustus-gene-53.20-mRNA-1	AT3G12740	0	0	0	0	0
NYDRO05294	0:maker-nm_contig04-augustus-gene-53.34-mRNA-1	AT2G27230	0	0	0	0	0
NYDRO05303	0:maker-nm_contig04-augustus-gene-54.43-mRNA-1	AT5G63810	0	0	0	0	0
NYDRO05339	0:maker-nm_contig04-augustus-gene-56.15-mRNA-1	no_AT_hit	0	0	0	0	0
NYDRO05359	0:maker-nm_contig04-augustus-gene-58.24-mRNA-1	AT1G70760	0	0	0	0	0
NYDRO05369	0:maker-nm_contig04-augustus-gene-59.22-mRNA-1	AT4G25315	0	0	0	0	0
NYDRO04658	0:maker-nm_contig04-augustus-gene-6.6-mRNA-1	AT2G02370	0	0	0	0	0
NYDRO05395	0:maker-nm_contig04-augustus-gene-61.11-mRNA-1	AT1G03030	0	0	0	0	0
NYDRO05427	0:maker-nm_contig04-augustus-gene-65.60-mRNA-1	AT3G19300	0	0	0	0	0
NYDRO05437	0:maker-nm_contig04-augustus-gene-65.68-mRNA-1	AT3G58040	0	0	0	0	0
NYDRO05443	0:maker-nm_contig04-augustus-gene-66.29-mRNA-1	AT1G21930	0	0	0	0	0
NYDRO05473	0:maker-nm_contig04-augustus-gene-68.26-mRNA-1	AT5G28750	0	0	0	0	0
NYDRO05482	0:maker-nm_contig04-augustus-gene-69.34-mRNA-1	AT3G47950	0	0	0	0	0
NYDRO05500	0:maker-nm_contig04-augustus-gene-70.23-mRNA-1	AT3G52720	0	0	0	0	0
NYDRO05504	0:maker-nm_contig04-augustus-gene-70.27-mRNA-1	AT5G17900	0	0	0	0	0
NYDRO05545	0:maker-nm_contig04-augustus-gene-74.18-mRNA-1	no_AT_hit	0	0	0	0	0
NYDRO05549	0:maker-nm_contig04-augustus-gene-75.38-mRNA-1	AT1G79020	0	0	0	0	0
NYDRO05569	0:maker-nm_contig04-augustus-gene-76.69-mRNA-1	no_AT_hit	0	0	0	0	0
NYDRO05572	0:maker-nm_contig04-augustus-gene-76.88-mRNA-1	AT5G64470	0	0	0	0	0
NYDRO05583	0:maker-nm_contig04-augustus-gene-77.15-mRNA-1	AT1G15120	0	0	0	0	0
NYDRO05595	0:maker-nm_contig04-augustus-gene-79.36-mRNA-1	AT3G52560	0	0	0	0	0
NYDRO05598	0:maker-nm_contig04-augustus-gene-79.38-mRNA-1	AT3G26782	0	0	0	0	0
NYDRO05612	0:maker-nm_contig04-augustus-gene-80.13-mRNA-1	AT3G09930	0	0	0	0	0
NYDRO05701	0:maker-nm_contig04-augustus-gene-87.31-mRNA-1	AT3G50120	0	0	0	0	0
NYDRO05710	0:maker-nm_contig04-augustus-gene-88.14-mRNA-1	AT3G11530	0	0	0	0	0
NYDRO05711	0:maker-nm_contig04-augustus-gene-88.4-mRNA-1	AT2G36230	0	0	0	0	0
NYDRO05718	0:maker-nm_contig04-augustus-gene-88.9-mRNA-1	AT3G22970	0	0	0	0	0
NYDRO05747	0:maker-nm_contig04-augustus-gene-90.54-mRNA-1	AT3G60245	0	0	0	0	0
NYDRO05803	0:maker-nm_contig04-augustus-gene-95.34-mRNA-1	AT2G38870	0	0	0	0	0
NYDRO05807	0:maker-nm_contig04-augustus-gene-95.37-mRNA-1	no_AT_hit	0	0	0	0	0
NYDRO05814	0:maker-nm_contig04-augustus-gene-96.27-mRNA-1	no_AT_hit	0	0	0	0	0
NYDRO05838	0:maker-nm_contig04-augustus-gene-97.37-mRNA-1	AT3G20970	0	0	0	0	0
NYDRO05858	0:maker-nm_contig04-augustus-gene-98.8-mRNA-1	AT5G28830	0	0	0	0	0
NYDRO05866	0:maker-nm_contig04-augustus-gene-99.31-mRNA-1	AT1G06143	0	0	0	0	0
NYDRO05875	0:maker-nm_contig04-augustus-gene-99.39-mRNA-1	AT3G63310	0	0	0	0	0
NYDRO04591	0:maker-nm_contig04-snap-gene-0.10-mRNA-1	AT3G51820	0	0	0	0	0
NYDRO04588	0:maker-nm_contig04-snap-gene-0.5-mRNA-1	no_AT_hit	0	0	0	0	0
NYDRO04587	0:maker-nm_contig04-snap-gene-0.6-mRNA-1	no_AT_hit	0	0	0	0	0
NYDRO04600	0:maker-nm_contig04-snap-gene-1.28-mRNA-1	AT1G07080	0	0	0	0	0
NYDRO04601	0:maker-nm_contig04-snap-gene-1.29-mRNA-1	AT2G38290	0	0	0	0	0
NYDRO04720	0:maker-nm_contig04-snap-gene-10.14-mRNA-1	AT5G18460	0	0	0	0	0
NYDRO05917	0:maker-nm_contig04-snap-gene-102.37-mRNA-1	no_AT_hit	0	0	0	0	0
NYDRO05933	0:maker-nm_contig04-snap-gene-103.2-mRNA-1	no_AT_hit	0	0	0	0	0
NYDRO05950	0:maker-nm_contig04-snap-gene-105.2-mRNA-1	AT3G50140	0	0	0	0	0
NYDRO05974	0:maker-nm_contig04-snap-gene-109.0-mRNA-1	AT5G14530	0	0	0	0	0
NYDRO04736	0:maker-nm_contig04-snap-gene-11.12-mRNA-1	no_AT_hit	0	0	0	0	0
NYDRO04739	0:maker-nm_contig04-snap-gene-11.13-mRNA-1	AT1G12580	0	0	0	0	0
NYDRO04733	0:maker-nm_contig04-snap-gene-11.6-mRNA-1	AT5G58700	0	0	0	0	0
NYDRO06014	0:maker-nm_contig04-snap-gene-112.131-mRNA-1	no_AT_hit	0	0	0	0	0
NYDRO06024	0:maker-nm_contig04-snap-gene-113.12-mRNA-1	no_AT_hit	0	0	0	0	0
NYDRO06025	0:maker-nm_contig04-snap-gene-113.13-mRNA-1	no_AT_hit	0	0	0	0	0
NYDRO06033	0:maker-nm_contig04-snap-gene-113.18-mRNA-1	AT4G04830	0	0	0	0	0
NYDRO06048	0:maker-nm_contig04-snap-gene-114.44-mRNA-1	no_AT_hit	0	0	0	0	0
NYDRO06057	0:maker-nm_contig04-snap-gene-115.39-mRNA-1	no_AT_hit	0	0	0	0	0
NYDRO06059	0:maker-nm_contig04-snap-gene-115.40-mRNA-1	no_AT_hit	0	0	0	0	0
NYDRO06086	0:maker-nm_contig04-snap-gene-117.30-mRNA-1	AT2G24260	0	0	0	0	0
NYDRO04752	0:maker-nm_contig04-snap-gene-12.16-mRNA-1	no_AT_hit	0	0	0	0	0
NYDRO04750	0:maker-nm_contig04-snap-gene-12.17-mRNA-1	no_AT_hit	0	0	0	0	0
NYDRO04765	0:maker-nm_contig04-snap-gene-13.19-mRNA-1	no_AT_hit	0	0	0	0	0
NYDRO04757	0:maker-nm_contig04-snap-gene-13.6-mRNA-1	no_AT_hit	0	0	0	0	0
NYDRO04755	0:maker-nm_contig04-snap-gene-13.7-mRNA-1	no_AT_hit	0	0	0	0	0
NYDRO04791	0:maker-nm_contig04-snap-gene-16.0-mRNA-1	no_AT_hit	0	0	0	0	0
NYDRO04840	0:maker-nm_contig04-snap-gene-18.39-mRNA-1	ATCG00820.1	0	0	0	0	0
NYDRO04851	0:maker-nm_contig04-snap-gene-19.12-mRNA-1	no_AT_hit	0	0	0	0	0
NYDRO04850	0:maker-nm_contig04-snap-gene-19.15-mRNA-1	no_AT_hit	0	0	0	0	0
NYDRO04859	0:maker-nm_contig04-snap-gene-19.154-mRNA-1	no_AT_hit	0	0	0	0	0
NYDRO04861	0:maker-nm_contig04-snap-gene-19.156-mRNA-1	no_AT_hit	0	0	0	0	0
NYDRO04862	0:maker-nm_contig04-snap-gene-19.158-mRNA-1	no_AT_hit	0	0	0	0	0
NYDRO04852	0:maker-nm_contig04-snap-gene-19.16-mRNA-1	no_AT_hit	0	0	0	0	0
NYDRO04864	0:maker-nm_contig04-snap-gene-19.168-mRNA-1	no_AT_hit	0	0	0	0	0
NYDRO04863	0:maker-nm_contig04-snap-gene-19.169-mRNA-1	no_AT_hit	0	0	0	0	0
NYDRO04865	0:maker-nm_contig04-snap-gene-19.172-mRNA-1	no_AT_hit	0	0	0	0	0
NYDRO04867	0:maker-nm_contig04-snap-gene-19.174-mRNA-1	no_AT_hit	0	0	0	0	0
NYDRO04866	0:maker-nm_contig04-snap-gene-19.176-mRNA-1	no_AT_hit	0	0	0	0	0
NYDRO04877	0:maker-nm_contig04-snap-gene-19.185-mRNA-1	no_AT_hit	0	0	0	0	0
NYDRO04878	0:maker-nm_contig04-snap-gene-19.186-mRNA-1	no_AT_hit	0	0	0	0	0
NYDRO04887	0:maker-nm_contig04-snap-gene-19.86-mRNA-1	ATCG00820.1	0	0	0	0	0
NYDRO04604	0:maker-nm_contig04-snap-gene-2.11-mRNA-1	no_AT_hit	0	0	0	0	0
NYDRO04611	0:maker-nm_contig04-snap-gene-2.18-mRNA-1	AT2G29350	0	0	0	0	0
NYDRO04894	0:maker-nm_contig04-snap-gene-20.119-mRNA-1	ATCG00820.1	0	0	0	0	0
NYDRO04912	0:maker-nm_contig04-snap-gene-20.201-mRNA-1	no_AT_hit	0	0	0	0	0
NYDRO04914	0:maker-nm_contig04-snap-gene-20.203-mRNA-1	no_AT_hit	0	0	0	0	0
NYDRO04915	0:maker-nm_contig04-snap-gene-20.205-mRNA-1	no_AT_hit	0	0	0	0	0
NYDRO04920	0:maker-nm_contig04-snap-gene-20.215-mRNA-1	no_AT_hit	0	0	0	0	0
NYDRO04919	0:maker-nm_contig04-snap-gene-20.216-mRNA-1	no_AT_hit	0	0	0	0	0
NYDRO04924	0:maker-nm_contig04-snap-gene-20.220-mRNA-1	no_AT_hit	0	0	0	0	0
NYDRO04926	0:maker-nm_contig04-snap-gene-20.221-mRNA-1	no_AT_hit	0	0	0	0	0
NYDRO04925	0:maker-nm_contig04-snap-gene-20.222-mRNA-1	no_AT_hit	0	0	0	0	0
NYDRO04940	0:maker-nm_contig04-snap-gene-20.230-mRNA-1	no_AT_hit	0	0	0	0	0
NYDRO04941	0:maker-nm_contig04-snap-gene-20.232-mRNA-1	no_AT_hit	0	0	0	0	0
NYDRO04904	0:maker-nm_contig04-snap-gene-20.45-mRNA-1	no_AT_hit	0	0	0	0	0
NYDRO04905	0:maker-nm_contig04-snap-gene-20.47-mRNA-1	no_AT_hit	0	0	0	0	0
NYDRO04903	0:maker-nm_contig04-snap-gene-20.48-mRNA-1	no_AT_hit	0	0	0	0	0
NYDRO04918	0:maker-nm_contig04-snap-gene-20.61-mRNA-1	no_AT_hit	0	0	0	0	0
NYDRO04917	0:maker-nm_contig04-snap-gene-20.62-mRNA-1	no_AT_hit	0	0	0	0	0
NYDRO04921	0:maker-nm_contig04-snap-gene-20.67-mRNA-1	no_AT_hit	0	0	0	0	0
NYDRO04928	0:maker-nm_contig04-snap-gene-20.73-mRNA-1	no_AT_hit	0	0	0	0	0
NYDRO04929	0:maker-nm_contig04-snap-gene-20.75-mRNA-1	no_AT_hit	0	0	0	0	0
NYDRO04932	0:maker-nm_contig04-snap-gene-20.82-mRNA-1	no_AT_hit	0	0	0	0	0
NYDRO04952	0:maker-nm_contig04-snap-gene-21.27-mRNA-1	ATCG00820.1	0	0	0	0	0
NYDRO04961	0:maker-nm_contig04-snap-gene-21.69-mRNA-1	no_AT_hit	0	0	0	0	0
NYDRO04965	0:maker-nm_contig04-snap-gene-21.87-mRNA-1	no_AT_hit	0	0	0	0	0
NYDRO04971	0:maker-nm_contig04-snap-gene-22.34-mRNA-1	no_AT_hit	0	0	0	0	0
NYDRO04998	0:maker-nm_contig04-snap-gene-25.11-mRNA-1	AT3G13330	0	0	0	0	0
NYDRO05019	0:maker-nm_contig04-snap-gene-27.0-mRNA-1	no_AT_hit	0	0	0	0	0
NYDRO05037	0:maker-nm_contig04-snap-gene-28.34-mRNA-1	no_AT_hit	0	0	0	0	0
NYDRO04625	0:maker-nm_contig04-snap-gene-3.10-mRNA-1	no_AT_hit	0	0	0	0	0
NYDRO05059	0:maker-nm_contig04-snap-gene-30.44-mRNA-1	no_AT_hit	0	0	0	0	0
NYDRO05049	0:maker-nm_contig04-snap-gene-30.49-mRNA-1	AT4G30920	0	0	0	0	0
NYDRO05082	0:maker-nm_contig04-snap-gene-36.71-mRNA-1	no_AT_hit	0	0	0	0	0
NYDRO05084	0:maker-nm_contig04-snap-gene-36.72-mRNA-1	no_AT_hit	0	0	0	0	0
NYDRO05104	0:maker-nm_contig04-snap-gene-37.62-mRNA-1	ATCG00120.1	0	0	0	0	0
NYDRO04636	0:maker-nm_contig04-snap-gene-4.24-mRNA-1	AT5G58600	0	0	0	0	0
NYDRO04640	0:maker-nm_contig04-snap-gene-4.31-mRNA-1	no_AT_hit	0	0	0	0	0
NYDRO05155	0:maker-nm_contig04-snap-gene-41.24-mRNA-1	AT1G21760	0	0	0	0	0
NYDRO05186	0:maker-nm_contig04-snap-gene-44.30-mRNA-1	AT3G10130	0	0	0	0	0
NYDRO05188	0:maker-nm_contig04-snap-gene-44.31-mRNA-1	AT1G49740	0	0	0	0	0
NYDRO05193	0:maker-nm_contig04-snap-gene-44.48-mRNA-1	no_AT_hit	0	0	0	0	0
NYDRO05237	0:maker-nm_contig04-snap-gene-48.20-mRNA-1	no_AT_hit	0	0	0	0	0
NYDRO05238	0:maker-nm_contig04-snap-gene-48.21-mRNA-1	no_AT_hit	0	0	0	0	0
NYDRO05248	0:maker-nm_contig04-snap-gene-49.42-mRNA-1	no_AT_hit	0	0	0	0	0
NYDRO04644	0:maker-nm_contig04-snap-gene-5.4-mRNA-1	no_AT_hit	0	0	0	0	0
NYDRO05266	0:maker-nm_contig04-snap-gene-50.26-mRNA-1	AT5G22640	0	0	0	0	0
NYDRO05279	0:maker-nm_contig04-snap-gene-51.30-mRNA-1	AT2G27810	0	0	0	0	0
NYDRO05310	0:maker-nm_contig04-snap-gene-54.25-mRNA-1	AT1G65910	0	0	0	0	0
NYDRO05305	0:maker-nm_contig04-snap-gene-54.28-mRNA-1	AT1G18450	0	0	0	0	0
NYDRO05354	0:maker-nm_contig04-snap-gene-58.37-mRNA-1	AT1G55190	0	0	0	0	0
NYDRO05368	0:maker-nm_contig04-snap-gene-59.32-mRNA-1	AT3G11540	0	0	0	0	0
NYDRO04669	0:maker-nm_contig04-snap-gene-6.10-mRNA-1	no_AT_hit	0	0	0	0	0
NYDRO04662	0:maker-nm_contig04-snap-gene-6.20-mRNA-1	no_AT_hit	0	0	0	0	0
NYDRO04663	0:maker-nm_contig04-snap-gene-6.21-mRNA-1	no_AT_hit	0	0	0	0	0
NYDRO04667	0:maker-nm_contig04-snap-gene-6.22-mRNA-1	no_AT_hit	0	0	0	0	0
NYDRO04659	0:maker-nm_contig04-snap-gene-6.8-mRNA-1	no_AT_hit	0	0	0	0	0
NYDRO04661	0:maker-nm_contig04-snap-gene-6.9-mRNA-1	no_AT_hit	0	0	0	0	0
NYDRO05373	0:maker-nm_contig04-snap-gene-60.17-mRNA-1	AT5G22010	0	0	0	0	0
NYDRO05407	0:maker-nm_contig04-snap-gene-62.13-mRNA-1	AT2G35860	0	0	0	0	0
NYDRO05410	0:maker-nm_contig04-snap-gene-63.1-mRNA-1	AT5G22000	0	0	0	0	0
NYDRO05411	0:maker-nm_contig04-snap-gene-63.3-mRNA-1	AT1G43620	0	0	0	0	0
NYDRO05412	0:maker-nm_contig04-snap-gene-63.4-mRNA-1	AT5G06580	0	0	0	0	0
NYDRO05418	0:maker-nm_contig04-snap-gene-64.18-mRNA-1	no_AT_hit	0	0	0	0	0
NYDRO05419	0:maker-nm_contig04-snap-gene-64.20-mRNA-1	AT3G50120	0	0	0	0	0
NYDRO05415	0:maker-nm_contig04-snap-gene-64.7-mRNA-1	no_AT_hit	0	0	0	0	0
NYDRO05435	0:maker-nm_contig04-snap-gene-65.33-mRNA-1	no_AT_hit	0	0	0	0	0
NYDRO05436	0:maker-nm_contig04-snap-gene-65.34-mRNA-1	no_AT_hit	0	0	0	0	0
NYDRO05456	0:maker-nm_contig04-snap-gene-67.45-mRNA-1	AT2G36835	0	0	0	0	0
NYDRO05477	0:maker-nm_contig04-snap-gene-69.18-mRNA-1	no_AT_hit	0	0	0	0	0
NYDRO05476	0:maker-nm_contig04-snap-gene-69.19-mRNA-1	no_AT_hit	0	0	0	0	0
NYDRO05478	0:maker-nm_contig04-snap-gene-69.20-mRNA-1	AT1G27080	0	0	0	0	0
NYDRO05491	0:maker-nm_contig04-snap-gene-70.30-mRNA-1	AT1G31040	0	0	0	0	0
NYDRO05496	0:maker-nm_contig04-snap-gene-70.48-mRNA-1	AT4G34670	0	0	0	0	0
NYDRO05521	0:maker-nm_contig04-snap-gene-73.34-mRNA-1	AT1G06280	0	0	0	0	0
NYDRO05546	0:maker-nm_contig04-snap-gene-74.30-mRNA-1	no_AT_hit	0	0	0	0	0
NYDRO05547	0:maker-nm_contig04-snap-gene-74.31-mRNA-1	no_AT_hit	0	0	0	0	0
NYDRO05555	0:maker-nm_contig04-snap-gene-75.35-mRNA-1	no_AT_hit	0	0	0	0	0
NYDRO05590	0:maker-nm_contig04-snap-gene-78.32-mRNA-1	AT5G04840	0	0	0	0	0
NYDRO05591	0:maker-nm_contig04-snap-gene-78.34-mRNA-1	AT5G47570	0	0	0	0	0
NYDRO05607	0:maker-nm_contig04-snap-gene-79.21-mRNA-1	no_AT_hit	0	0	0	0	0
NYDRO05609	0:maker-nm_contig04-snap-gene-79.28-mRNA-1	no_AT_hit	0	0	0	0	0
NYDRO05611	0:maker-nm_contig04-snap-gene-79.30-mRNA-1	AT3G63340	0	0	0	0	0
NYDRO04696	0:maker-nm_contig04-snap-gene-8.16-mRNA-1	no_AT_hit	0	0	0	0	0
NYDRO05608	0:maker-nm_contig04-snap-gene-80.36-mRNA-1	no_AT_hit	0	0	0	0	0
NYDRO05613	0:maker-nm_contig04-snap-gene-80.41-mRNA-1	AT4G33790	0	0	0	0	0
NYDRO05634	0:maker-nm_contig04-snap-gene-81.44-mRNA-1	AT5G09950	0	0	0	0	0
NYDRO05636	0:maker-nm_contig04-snap-gene-81.58-mRNA-1	AT4G09800	0	0	0	0	0
NYDRO05648	0:maker-nm_contig04-snap-gene-82.10-mRNA-1	AT5G47430	0	0	0	0	0
NYDRO05640	0:maker-nm_contig04-snap-gene-82.23-mRNA-1	no_AT_hit	0	0	0	0	0
NYDRO05663	0:maker-nm_contig04-snap-gene-83.27-mRNA-1	no_AT_hit	0	0	0	0	0
NYDRO05664	0:maker-nm_contig04-snap-gene-83.28-mRNA-1	no_AT_hit	0	0	0	0	0
NYDRO05652	0:maker-nm_contig04-snap-gene-83.29-mRNA-1	AT3G51895	0	0	0	0	0
NYDRO05665	0:maker-nm_contig04-snap-gene-84.0-mRNA-1	AT5G64560	0	0	0	0	0
NYDRO05686	0:maker-nm_contig04-snap-gene-85.22-mRNA-1	AT2G36380	0	0	0	0	0
NYDRO04707	0:maker-nm_contig04-snap-gene-9.10-mRNA-1	no_AT_hit	0	0	0	0	0
NYDRO05739	0:maker-nm_contig04-snap-gene-90.25-mRNA-1	AT3G25690	0	0	0	0	0
NYDRO05767	0:maker-nm_contig04-snap-gene-92.30-mRNA-1	AT1G52600	0	0	0	0	0
NYDRO05781	0:maker-nm_contig04-snap-gene-93.4-mRNA-1	AT2G35980	0	0	0	0	0
NYDRO05797	0:maker-nm_contig04-snap-gene-95.44-mRNA-1	AT4G23160	0	0	0	0	0
NYDRO05808	0:maker-nm_contig04-snap-gene-95.49-mRNA-1	no_AT_hit	0	0	0	0	0
NYDRO05813	0:maker-nm_contig04-snap-gene-96.10-mRNA-1	AT1G29250	0	0	0	0	0
NYDRO05812	0:maker-nm_contig04-snap-gene-96.9-mRNA-1	AT5G06290	0	0	0	0	0
NYDRO05842	0:maker-nm_contig04-snap-gene-97.54-mRNA-1	no_AT_hit	0	0	0	0	0
NYDRO05843	0:maker-nm_contig04-snap-gene-97.56-mRNA-1	no_AT_hit	0	0	0	0	0
NYDRO05853	0:maker-nm_contig04-snap-gene-98.1-mRNA-1	AT3G50150	0	0	0	0	0
NYDRO05857	0:maker-nm_contig04-snap-gene-98.3-mRNA-1	AT2G38960	0	0	0	0	0
NYDRO11284	0:maker-nm_contig09-augustus-gene-0.2-mRNA-1	no_AT_hit	0	0	0	0	0
NYDRO11392	0:maker-nm_contig09-augustus-gene-10.6-mRNA-1	no_AT_hit	0	0	0	0	0
NYDRO12558	0:maker-nm_contig09-augustus-gene-102.42-mRNA-1	no_AT_hit	0	0	0	0	0
NYDRO12572	0:maker-nm_contig09-augustus-gene-102.60-mRNA-1	AT1G08520	0	0	0	0	0
NYDRO12613	0:maker-nm_contig09-augustus-gene-106.31-mRNA-1	AT1G73380	0	0	0	0	0
NYDRO11403	0:maker-nm_contig09-augustus-gene-11.10-mRNA-1	AT5G46290	0	0	0	0	0
NYDRO12658	0:maker-nm_contig09-augustus-gene-110.69-mRNA-1	AT5G53550	0	0	0	0	0
NYDRO12673	0:maker-nm_contig09-augustus-gene-111.19-mRNA-1	AT1G20830	0	0	0	0	0
NYDRO12693	0:maker-nm_contig09-augustus-gene-112.31-mRNA-1	AT2G25010	0	0	0	0	0
NYDRO11460	0:maker-nm_contig09-augustus-gene-15.1-mRNA-1	no_AT_hit	0	0	0	0	0
NYDRO11517	0:maker-nm_contig09-augustus-gene-19.21-mRNA-1	no_AT_hit	0	0	0	0	0
NYDRO11532	0:maker-nm_contig09-augustus-gene-20.67-mRNA-1	no_AT_hit	0	0	0	0	0
NYDRO11565	0:maker-nm_contig09-augustus-gene-22.16-mRNA-1	AT2G01050	0	0	0	0	0
NYDRO11571	0:maker-nm_contig09-augustus-gene-23.12-mRNA-1	AT1G21280	0	0	0	0	0
NYDRO11673	0:maker-nm_contig09-augustus-gene-29.14-mRNA-1	AT5G03650	0	0	0	0	0
NYDRO11850	0:maker-nm_contig09-augustus-gene-43.36-mRNA-1	AT1G14205	0	0	0	0	0
NYDRO11858	0:maker-nm_contig09-augustus-gene-43.39-mRNA-1	AT2G13620	0	0	0	0	0
NYDRO11865	0:maker-nm_contig09-augustus-gene-44.39-mRNA-1	AT2G44270	0	0	0	0	0
NYDRO11879	0:maker-nm_contig09-augustus-gene-45.56-mRNA-1	AT4G27680	0	0	0	0	0
NYDRO11886	0:maker-nm_contig09-augustus-gene-46.20-mRNA-1	AT1G68000	0	0	0	0	0
NYDRO11895	0:maker-nm_contig09-augustus-gene-47.16-mRNA-1	AT5G23200	0	0	0	0	0
NYDRO11921	0:maker-nm_contig09-augustus-gene-49.20-mRNA-1	AT2G20920	0	0	0	0	0
NYDRO11963	0:maker-nm_contig09-augustus-gene-53.27-mRNA-1	AT1G15130	0	0	0	0	0
NYDRO11977	0:maker-nm_contig09-augustus-gene-54.9-mRNA-1	no_AT_hit	0	0	0	0	0
NYDRO11982	0:maker-nm_contig09-augustus-gene-55.46-mRNA-1	AT1G64600	0	0	0	0	0
NYDRO11995	0:maker-nm_contig09-augustus-gene-56.4-mRNA-1	AT2G17080	0	0	0	0	0
NYDRO12013	0:maker-nm_contig09-augustus-gene-57.37-mRNA-1	AT2G18460	0	0	0	0	0
NYDRO11357	0:maker-nm_contig09-augustus-gene-6.11-mRNA-1	AT4G10890	0	0	0	0	0
NYDRO12047	0:maker-nm_contig09-augustus-gene-60.34-mRNA-1	AT5G23450	0	0	0	0	0
NYDRO12045	0:maker-nm_contig09-augustus-gene-60.39-mRNA-1	AT4G02530	0	0	0	0	0
NYDRO12067	0:maker-nm_contig09-augustus-gene-61.11-mRNA-1	AT3G50845	0	0	0	0	0
NYDRO12120	0:maker-nm_contig09-augustus-gene-65.55-mRNA-1	AT1G60860	0	0	0	0	0
NYDRO12132	0:maker-nm_contig09-augustus-gene-66.27-mRNA-1	AT2G16910	0	0	0	0	0
NYDRO12141	0:maker-nm_contig09-augustus-gene-67.7-mRNA-1	AT2G45690	0	0	0	0	0
NYDRO12153	0:maker-nm_contig09-augustus-gene-68.65-mRNA-1	AT5G65720	0	0	0	0	0
NYDRO12194	0:maker-nm_contig09-augustus-gene-72.56-mRNA-1	AT2G02180	0	0	0	0	0
NYDRO12218	0:maker-nm_contig09-augustus-gene-74.14-mRNA-1	no_AT_hit	0	0	0	0	0
NYDRO12222	0:maker-nm_contig09-augustus-gene-74.3-mRNA-1	no_AT_hit	0	0	0	0	0
NYDRO12230	0:maker-nm_contig09-augustus-gene-75.68-mRNA-1	AT5G24340	0	0	0	0	0
NYDRO12237	0:maker-nm_contig09-augustus-gene-75.76-mRNA-1	AT4G34660	0	0	0	0	0
NYDRO11376	0:maker-nm_contig09-augustus-gene-8.25-mRNA-1	AT5G24270	0	0	0	0	0
NYDRO12291	0:maker-nm_contig09-augustus-gene-80.32-mRNA-1	AT4G20910	0	0	0	0	0
NYDRO12307	0:maker-nm_contig09-augustus-gene-81.24-mRNA-1	no_AT_hit	0	0	0	0	0
NYDRO12308	0:maker-nm_contig09-augustus-gene-81.25-mRNA-1	no_AT_hit	0	0	0	0	0
NYDRO12326	0:maker-nm_contig09-augustus-gene-83.42-mRNA-1	AT4G20910	0	0	0	0	0
NYDRO11386	0:maker-nm_contig09-augustus-gene-9.11-mRNA-1	AT2G30990	0	0	0	0	0
NYDRO12432	0:maker-nm_contig09-augustus-gene-91.80-mRNA-1	AT5G52110	0	0	0	0	0
NYDRO12486	0:maker-nm_contig09-augustus-gene-96.56-mRNA-1	AT1G14400	0	0	0	0	0
NYDRO12524	0:maker-nm_contig09-augustus-gene-99.19-mRNA-1	no_AT_hit	0	0	0	0	0
NYDRO11285	0:maker-nm_contig09-snap-gene-0.40-mRNA-1	no_AT_hit	0	0	0	0	0
NYDRO11295	0:maker-nm_contig09-snap-gene-1.4-mRNA-1	no_AT_hit	0	0	0	0	0
NYDRO11398	0:maker-nm_contig09-snap-gene-10.37-mRNA-1	no_AT_hit	0	0	0	0	0
NYDRO11397	0:maker-nm_contig09-snap-gene-10.38-mRNA-1	no_AT_hit	0	0	0	0	0
NYDRO11401	0:maker-nm_contig09-snap-gene-10.43-mRNA-1	AT1G78580	0	0	0	0	0
NYDRO11391	0:maker-nm_contig09-snap-gene-10.53-mRNA-1	no_AT_hit	0	0	0	0	0
NYDRO12538	0:maker-nm_contig09-snap-gene-100.38-mRNA-1	no_AT_hit	0	0	0	0	0
NYDRO12546	0:maker-nm_contig09-snap-gene-101.54-mRNA-1	AT2G25010	0	0	0	0	0
NYDRO12548	0:maker-nm_contig09-snap-gene-101.60-mRNA-1	no_AT_hit	0	0	0	0	0
NYDRO12552	0:maker-nm_contig09-snap-gene-101.75-mRNA-1	no_AT_hit	0	0	0	0	0
NYDRO12566	0:maker-nm_contig09-snap-gene-102.16-mRNA-1	no_AT_hit	0	0	0	0	0
NYDRO12567	0:maker-nm_contig09-snap-gene-102.27-mRNA-1	AT2G25010	0	0	0	0	0
NYDRO12578	0:maker-nm_contig09-snap-gene-103.15-mRNA-1	AT1G79510	0	0	0	0	0
NYDRO12589	0:maker-nm_contig09-snap-gene-104.65-mRNA-1	AT2G25010	0	0	0	0	0
NYDRO12583	0:maker-nm_contig09-snap-gene-104.72-mRNA-1	no_AT_hit	0	0	0	0	0
NYDRO12585	0:maker-nm_contig09-snap-gene-104.73-mRNA-1	AT5G63140	0	0	0	0	0
NYDRO12582	0:maker-nm_contig09-snap-gene-104.74-mRNA-1	AT5G63140	0	0	0	0	0
NYDRO12594	0:maker-nm_contig09-snap-gene-104.82-mRNA-1	AT1G56180	0	0	0	0	0
NYDRO12593	0:maker-nm_contig09-snap-gene-104.83-mRNA-1	AT1G56180	0	0	0	0	0
NYDRO12598	0:maker-nm_contig09-snap-gene-105.57-mRNA-1	no_AT_hit	0	0	0	0	0
NYDRO12610	0:maker-nm_contig09-snap-gene-106.10-mRNA-1	AT1G75840	0	0	0	0	0
NYDRO12614	0:maker-nm_contig09-snap-gene-106.17-mRNA-1	AT5G35630	0	0	0	0	0
NYDRO12619	0:maker-nm_contig09-snap-gene-107.66-mRNA-1	no_AT_hit	0	0	0	0	0
NYDRO11409	0:maker-nm_contig09-snap-gene-11.42-mRNA-1	no_AT_hit	0	0	0	0	0
NYDRO11410	0:maker-nm_contig09-snap-gene-11.58-mRNA-1	no_AT_hit	0	0	0	0	0
NYDRO12659	0:maker-nm_contig09-snap-gene-110.24-mRNA-1	AT1G10820	0	0	0	0	0
NYDRO12656	0:maker-nm_contig09-snap-gene-110.9-mRNA-1	no_AT_hit	0	0	0	0	0
NYDRO12669	0:maker-nm_contig09-snap-gene-111.30-mRNA-1	AT4G28290	0	0	0	0	0
NYDRO12679	0:maker-nm_contig09-snap-gene-111.42-mRNA-1	no_AT_hit	0	0	0	0	0
NYDRO12678	0:maker-nm_contig09-snap-gene-111.46-mRNA-1	AT2G25010	0	0	0	0	0
NYDRO12680	0:maker-nm_contig09-snap-gene-112.38-mRNA-1	AT2G25010	0	0	0	0	0
NYDRO12689	0:maker-nm_contig09-snap-gene-112.54-mRNA-1	AT1G17860	0	0	0	0	0
NYDRO12716	0:maker-nm_contig09-snap-gene-115.14-mRNA-1	AT4G35250	0	0	0	0	0
NYDRO11418	0:maker-nm_contig09-snap-gene-12.37-mRNA-1	AT1G07650	0	0	0	0	0
NYDRO11421	0:maker-nm_contig09-snap-gene-12.39-mRNA-1	no_AT_hit	0	0	0	0	0
NYDRO11424	0:maker-nm_contig09-snap-gene-12.63-mRNA-1	no_AT_hit	0	0	0	0	0
NYDRO11444	0:maker-nm_contig09-snap-gene-14.13-mRNA-1	AT1G21280	0	0	0	0	0
NYDRO11445	0:maker-nm_contig09-snap-gene-14.16-mRNA-1	AT5G19370	0	0	0	0	0
NYDRO11456	0:maker-nm_contig09-snap-gene-14.20-mRNA-1	no_AT_hit	0	0	0	0	0
NYDRO11472	0:maker-nm_contig09-snap-gene-15.43-mRNA-1	no_AT_hit	0	0	0	0	0
NYDRO11466	0:maker-nm_contig09-snap-gene-15.45-mRNA-1	AT1G21280	0	0	0	0	0
NYDRO11467	0:maker-nm_contig09-snap-gene-16.35-mRNA-1	no_AT_hit	0	0	0	0	0
NYDRO11490	0:maker-nm_contig09-snap-gene-18.17-mRNA-1	no_AT_hit	0	0	0	0	0
NYDRO11497	0:maker-nm_contig09-snap-gene-18.70-mRNA-1	no_AT_hit	0	0	0	0	0
NYDRO11500	0:maker-nm_contig09-snap-gene-18.73-mRNA-1	AT2G31600	0	0	0	0	0
NYDRO11515	0:maker-nm_contig09-snap-gene-19.59-mRNA-1	AT1G21280	0	0	0	0	0
NYDRO11302	0:maker-nm_contig09-snap-gene-2.22-mRNA-1	AT1G78580	0	0	0	0	0
NYDRO11528	0:maker-nm_contig09-snap-gene-20.23-mRNA-1	no_AT_hit	0	0	0	0	0
NYDRO11529	0:maker-nm_contig09-snap-gene-20.27-mRNA-1	no_AT_hit	0	0	0	0	0
NYDRO11531	0:maker-nm_contig09-snap-gene-20.31-mRNA-1	no_AT_hit	0	0	0	0	0
NYDRO11538	0:maker-nm_contig09-snap-gene-21.15-mRNA-1	AT1G21280	0	0	0	0	0
NYDRO11558	0:maker-nm_contig09-snap-gene-22.26-mRNA-1	no_AT_hit	0	0	0	0	0
NYDRO11560	0:maker-nm_contig09-snap-gene-22.27-mRNA-1	no_AT_hit	0	0	0	0	0
NYDRO11562	0:maker-nm_contig09-snap-gene-22.28-mRNA-1	no_AT_hit	0	0	0	0	0
NYDRO11553	0:maker-nm_contig09-snap-gene-22.29-mRNA-1	no_AT_hit	0	0	0	0	0
NYDRO11545	0:maker-nm_contig09-snap-gene-22.30-mRNA-1	AT1G53120	0	0	0	0	0
NYDRO11546	0:maker-nm_contig09-snap-gene-22.33-mRNA-1	AT5G23990	0	0	0	0	0
NYDRO11551	0:maker-nm_contig09-snap-gene-22.36-mRNA-1	no_AT_hit	0	0	0	0	0
NYDRO11563	0:maker-nm_contig09-snap-gene-22.37-mRNA-1	AT1G21280	0	0	0	0	0
NYDRO11566	0:maker-nm_contig09-snap-gene-22.39-mRNA-1	no_AT_hit	0	0	0	0	0
NYDRO11573	0:maker-nm_contig09-snap-gene-22.44-mRNA-1	no_AT_hit	0	0	0	0	0
NYDRO11570	0:maker-nm_contig09-snap-gene-22.45-mRNA-1	no_AT_hit	0	0	0	0	0
NYDRO11569	0:maker-nm_contig09-snap-gene-23.53-mRNA-1	no_AT_hit	0	0	0	0	0
NYDRO11575	0:maker-nm_contig09-snap-gene-23.73-mRNA-1	AT1G21280	0	0	0	0	0
NYDRO11591	0:maker-nm_contig09-snap-gene-24.20-mRNA-1	no_AT_hit	0	0	0	0	0
NYDRO11592	0:maker-nm_contig09-snap-gene-24.21-mRNA-1	no_AT_hit	0	0	0	0	0
NYDRO11600	0:maker-nm_contig09-snap-gene-25.31-mRNA-1	no_AT_hit	0	0	0	0	0
NYDRO11604	0:maker-nm_contig09-snap-gene-25.35-mRNA-1	AT5G23990	0	0	0	0	0
NYDRO11622	0:maker-nm_contig09-snap-gene-26.3-mRNA-1	no_AT_hit	0	0	0	0	0
NYDRO11625	0:maker-nm_contig09-snap-gene-26.5-mRNA-1	no_AT_hit	0	0	0	0	0
NYDRO11631	0:maker-nm_contig09-snap-gene-27.26-mRNA-1	no_AT_hit	0	0	0	0	0
NYDRO11655	0:maker-nm_contig09-snap-gene-28.3-mRNA-1	AT3G14910	0	0	0	0	0
NYDRO11667	0:maker-nm_contig09-snap-gene-29.23-mRNA-1	AT5G18700	0	0	0	0	0
NYDRO11675	0:maker-nm_contig09-snap-gene-29.33-mRNA-1	no_AT_hit	0	0	0	0	0
NYDRO11311	0:maker-nm_contig09-snap-gene-3.6-mRNA-1	AT3G10310	0	0	0	0	0
NYDRO11688	0:maker-nm_contig09-snap-gene-30.16-mRNA-1	no_AT_hit	0	0	0	0	0
NYDRO11683	0:maker-nm_contig09-snap-gene-30.7-mRNA-1	no_AT_hit	0	0	0	0	0
NYDRO11701	0:maker-nm_contig09-snap-gene-32.19-mRNA-1	AT1G07650	0	0	0	0	0
NYDRO11700	0:maker-nm_contig09-snap-gene-32.26-mRNA-1	no_AT_hit	0	0	0	0	0
NYDRO11720	0:maker-nm_contig09-snap-gene-33.10-mRNA-1	AT2G40510	0	0	0	0	0
NYDRO11725	0:maker-nm_contig09-snap-gene-34.10-mRNA-1	no_AT_hit	0	0	0	0	0
NYDRO11722	0:maker-nm_contig09-snap-gene-34.9-mRNA-1	AT5G30495	0	0	0	0	0
NYDRO11743	0:maker-nm_contig09-snap-gene-36.7-mRNA-1	AT1G01800	0	0	0	0	0
NYDRO11757	0:maker-nm_contig09-snap-gene-37.7-mRNA-1	no_AT_hit	0	0	0	0	0
NYDRO11779	0:maker-nm_contig09-snap-gene-38.14-mRNA-1	AT1G65480	0	0	0	0	0
NYDRO11769	0:maker-nm_contig09-snap-gene-38.15-mRNA-1	no_AT_hit	0	0	0	0	0
NYDRO11768	0:maker-nm_contig09-snap-gene-38.8-mRNA-1	no_AT_hit	0	0	0	0	0
NYDRO11782	0:maker-nm_contig09-snap-gene-39.11-mRNA-1	no_AT_hit	0	0	0	0	0
NYDRO11785	0:maker-nm_contig09-snap-gene-39.15-mRNA-1	no_AT_hit	0	0	0	0	0
NYDRO11787	0:maker-nm_contig09-snap-gene-39.16-mRNA-1	AT4G25570	0	0	0	0	0
NYDRO11806	0:maker-nm_contig09-snap-gene-42.112-mRNA-1	no_AT_hit	0	0	0	0	0
NYDRO11807	0:maker-nm_contig09-snap-gene-42.113-mRNA-1	no_AT_hit	0	0	0	0	0
NYDRO11834	0:maker-nm_contig09-snap-gene-42.116-mRNA-1	no_AT_hit	0	0	0	0	0
NYDRO11813	0:maker-nm_contig09-snap-gene-42.117-mRNA-1	no_AT_hit	0	0	0	0	0
NYDRO11835	0:maker-nm_contig09-snap-gene-42.123-mRNA-1	no_AT_hit	0	0	0	0	0
NYDRO11836	0:maker-nm_contig09-snap-gene-42.125-mRNA-1	no_AT_hit	0	0	0	0	0
NYDRO11821	0:maker-nm_contig09-snap-gene-42.30-mRNA-1	no_AT_hit	0	0	0	0	0
NYDRO11822	0:maker-nm_contig09-snap-gene-42.31-mRNA-1	no_AT_hit	0	0	0	0	0
NYDRO11815	0:maker-nm_contig09-snap-gene-42.32-mRNA-1	no_AT_hit	0	0	0	0	0
NYDRO11811	0:maker-nm_contig09-snap-gene-42.34-mRNA-1	no_AT_hit	0	0	0	0	0
NYDRO11829	0:maker-nm_contig09-snap-gene-42.35-mRNA-1	no_AT_hit	0	0	0	0	0
NYDRO11832	0:maker-nm_contig09-snap-gene-42.36-mRNA-1	no_AT_hit	0	0	0	0	0
NYDRO11818	0:maker-nm_contig09-snap-gene-42.37-mRNA-1	no_AT_hit	0	0	0	0	0
NYDRO11814	0:maker-nm_contig09-snap-gene-42.39-mRNA-1	no_AT_hit	0	0	0	0	0
NYDRO11824	0:maker-nm_contig09-snap-gene-42.40-mRNA-1	no_AT_hit	0	0	0	0	0
NYDRO11827	0:maker-nm_contig09-snap-gene-42.41-mRNA-1	no_AT_hit	0	0	0	0	0
NYDRO11826	0:maker-nm_contig09-snap-gene-42.43-mRNA-1	no_AT_hit	0	0	0	0	0
NYDRO11820	0:maker-nm_contig09-snap-gene-42.45-mRNA-1	no_AT_hit	0	0	0	0	0
NYDRO11828	0:maker-nm_contig09-snap-gene-42.47-mRNA-1	no_AT_hit	0	0	0	0	0
NYDRO11817	0:maker-nm_contig09-snap-gene-42.48-mRNA-1	no_AT_hit	0	0	0	0	0
NYDRO11819	0:maker-nm_contig09-snap-gene-42.49-mRNA-1	no_AT_hit	0	0	0	0	0
NYDRO11823	0:maker-nm_contig09-snap-gene-42.50-mRNA-1	no_AT_hit	0	0	0	0	0
NYDRO11831	0:maker-nm_contig09-snap-gene-42.51-mRNA-1	no_AT_hit	0	0	0	0	0
NYDRO11859	0:maker-nm_contig09-snap-gene-44.8-mRNA-1	AT5G52800	0	0	0	0	0
NYDRO11880	0:maker-nm_contig09-snap-gene-46.42-mRNA-1	AT5G13000	0	0	0	0	0
NYDRO11335	0:maker-nm_contig09-snap-gene-5.34-mRNA-1	no_AT_hit	0	0	0	0	0
NYDRO11925	0:maker-nm_contig09-snap-gene-50.0-mRNA-1	no_AT_hit	0	0	0	0	0
NYDRO11934	0:maker-nm_contig09-snap-gene-50.10-mRNA-1	no_AT_hit	0	0	0	0	0
NYDRO11931	0:maker-nm_contig09-snap-gene-50.18-mRNA-1	no_AT_hit	0	0	0	0	0
NYDRO11937	0:maker-nm_contig09-snap-gene-50.22-mRNA-1	no_AT_hit	0	0	0	0	0
NYDRO11932	0:maker-nm_contig09-snap-gene-50.9-mRNA-1	no_AT_hit	0	0	0	0	0
NYDRO11946	0:maker-nm_contig09-snap-gene-51.31-mRNA-1	AT4G33460	0	0	0	0	0
NYDRO11940	0:maker-nm_contig09-snap-gene-51.37-mRNA-1	no_AT_hit	0	0	0	0	0
NYDRO11948	0:maker-nm_contig09-snap-gene-51.43-mRNA-1	AT4G08520	0	0	0	0	0
NYDRO11976	0:maker-nm_contig09-snap-gene-54.23-mRNA-1	no_AT_hit	0	0	0	0	0
NYDRO11987	0:maker-nm_contig09-snap-gene-55.17-mRNA-1	AT4G34640	0	0	0	0	0
NYDRO11994	0:maker-nm_contig09-snap-gene-56.56-mRNA-1	no_AT_hit	0	0	0	0	0
NYDRO12006	0:maker-nm_contig09-snap-gene-56.62-mRNA-1	no_AT_hit	0	0	0	0	0
NYDRO12016	0:maker-nm_contig09-snap-gene-57.11-mRNA-1	no_AT_hit	0	0	0	0	0
NYDRO12021	0:maker-nm_contig09-snap-gene-57.19-mRNA-1	AT1G79380	0	0	0	0	0
NYDRO12039	0:maker-nm_contig09-snap-gene-59.46-mRNA-1	AT1G62750	0	0	0	0	0
NYDRO11343	0:maker-nm_contig09-snap-gene-6.25-mRNA-1	no_AT_hit	0	0	0	0	0
NYDRO12089	0:maker-nm_contig09-snap-gene-63.47-mRNA-1	AT4G38240	0	0	0	0	0
NYDRO12092	0:maker-nm_contig09-snap-gene-63.48-mRNA-1	AT5G42970	0	0	0	0	0
NYDRO12102	0:maker-nm_contig09-snap-gene-64.41-mRNA-1	AT1G33250	0	0	0	0	0
NYDRO12107	0:maker-nm_contig09-snap-gene-64.51-mRNA-1	AT1G76240	0	0	0	0	0
NYDRO12116	0:maker-nm_contig09-snap-gene-65.26-mRNA-1	no_AT_hit	0	0	0	0	0
NYDRO12126	0:maker-nm_contig09-snap-gene-66.32-mRNA-1	AT3G55480	0	0	0	0	0
NYDRO12139	0:maker-nm_contig09-snap-gene-67.20-mRNA-1	AT3G18750	0	0	0	0	0
NYDRO12155	0:maker-nm_contig09-snap-gene-68.35-mRNA-1	AT2G15580	0	0	0	0	0
NYDRO12171	0:maker-nm_contig09-snap-gene-70.30-mRNA-1	AT1G65900	0	0	0	0	0
NYDRO12173	0:maker-nm_contig09-snap-gene-70.34-mRNA-1	AT4G38760	0	0	0	0	0
NYDRO12201	0:maker-nm_contig09-snap-gene-72.15-mRNA-1	AT3G49430	0	0	0	0	0
NYDRO12212	0:maker-nm_contig09-snap-gene-73.68-mRNA-1	no_AT_hit	0	0	0	0	0
NYDRO12225	0:maker-nm_contig09-snap-gene-74.65-mRNA-1	no_AT_hit	0	0	0	0	0
NYDRO12246	0:maker-nm_contig09-snap-gene-76.32-mRNA-1	no_AT_hit	0	0	0	0	0
NYDRO12254	0:maker-nm_contig09-snap-gene-77.25-mRNA-1	AT2G25010	0	0	0	0	0
NYDRO12265	0:maker-nm_contig09-snap-gene-78.68-mRNA-1	no_AT_hit	0	0	0	0	0
NYDRO12274	0:maker-nm_contig09-snap-gene-79.46-mRNA-1	AT4G10510	0	0	0	0	0
NYDRO12279	0:maker-nm_contig09-snap-gene-79.56-mRNA-1	no_AT_hit	0	0	0	0	0
NYDRO11379	0:maker-nm_contig09-snap-gene-8.16-mRNA-1	AT1G62400	0	0	0	0	0
NYDRO12293	0:maker-nm_contig09-snap-gene-80.45-mRNA-1	no_AT_hit	0	0	0	0	0
NYDRO12294	0:maker-nm_contig09-snap-gene-80.53-mRNA-1	AT2G25010	0	0	0	0	0
NYDRO12297	0:maker-nm_contig09-snap-gene-80.67-mRNA-1	AT3G60670	0	0	0	0	0
NYDRO12300	0:maker-nm_contig09-snap-gene-81.58-mRNA-1	AT1G65730	0	0	0	0	0
NYDRO12313	0:maker-nm_contig09-snap-gene-82.17-mRNA-1	no_AT_hit	0	0	0	0	0
NYDRO12309	0:maker-nm_contig09-snap-gene-82.22-mRNA-1	no_AT_hit	0	0	0	0	0
NYDRO12310	0:maker-nm_contig09-snap-gene-82.23-mRNA-1	no_AT_hit	0	0	0	0	0
NYDRO12332	0:maker-nm_contig09-snap-gene-83.14-mRNA-1	no_AT_hit	0	0	0	0	0
NYDRO12331	0:maker-nm_contig09-snap-gene-83.15-mRNA-1	no_AT_hit	0	0	0	0	0
NYDRO12347	0:maker-nm_contig09-snap-gene-84.26-mRNA-1	AT4G11970	0	0	0	0	0
NYDRO12350	0:maker-nm_contig09-snap-gene-85.28-mRNA-1	no_AT_hit	0	0	0	0	0
NYDRO12375	0:maker-nm_contig09-snap-gene-86.8-mRNA-1	AT4G25000	0	0	0	0	0
NYDRO12394	0:maker-nm_contig09-snap-gene-88.39-mRNA-1	no_AT_hit	0	0	0	0	0
NYDRO12408	0:maker-nm_contig09-snap-gene-89.32-mRNA-1	AT4G36050	0	0	0	0	0
NYDRO11384	0:maker-nm_contig09-snap-gene-9.31-mRNA-1	AT5G36700	0	0	0	0	0
NYDRO12433	0:maker-nm_contig09-snap-gene-91.40-mRNA-1	AT1G12640	0	0	0	0	0
NYDRO12450	0:maker-nm_contig09-snap-gene-93.13-mRNA-1	no_AT_hit	0	0	0	0	0
NYDRO12460	0:maker-nm_contig09-snap-gene-94.37-mRNA-1	AT1G79260	0	0	0	0	0
NYDRO12459	0:maker-nm_contig09-snap-gene-94.45-mRNA-1	AT1G79260	0	0	0	0	0
NYDRO12461	0:maker-nm_contig09-snap-gene-94.50-mRNA-1	no_AT_hit	0	0	0	0	0
NYDRO12462	0:maker-nm_contig09-snap-gene-94.59-mRNA-1	no_AT_hit	0	0	0	0	0
NYDRO12466	0:maker-nm_contig09-snap-gene-95.49-mRNA-1	no_AT_hit	0	0	0	0	0
NYDRO12471	0:maker-nm_contig09-snap-gene-95.59-mRNA-1	no_AT_hit	0	0	0	0	0
NYDRO12501	0:maker-nm_contig09-snap-gene-97.54-mRNA-1	AT3G55740	0	0	0	0	0
NYDRO12493	0:maker-nm_contig09-snap-gene-97.69-mRNA-1	no_AT_hit	0	0	0	0	0
NYDRO12500	0:maker-nm_contig09-snap-gene-97.87-mRNA-1	no_AT_hit	0	0	0	0	0
NYDRO12499	0:maker-nm_contig09-snap-gene-97.91-mRNA-1	AT2G25010	0	0	0	0	0
NYDRO12511	0:maker-nm_contig09-snap-gene-98.103-mRNA-1	no_AT_hit	0	0	0	0	0
NYDRO12513	0:maker-nm_contig09-snap-gene-98.105-mRNA-1	no_AT_hit	0	0	0	0	0
NYDRO12512	0:maker-nm_contig09-snap-gene-98.114-mRNA-1	no_AT_hit	0	0	0	0	0
NYDRO12525	0:maker-nm_contig09-snap-gene-99.71-mRNA-1	AT2G25010	0	0	0	0	0
NYDRO14128	0:maker-nm_contig11-augustus-gene-0.17-mRNA-1	AT4G26485	0	0	0	0	0
NYDRO14134	0:maker-nm_contig11-augustus-gene-0.9-mRNA-1	AT5G14920	0	0	0	0	0
NYDRO14141	0:maker-nm_contig11-augustus-gene-1.11-mRNA-1	AT5G06700	0	0	0	0	0
NYDRO14152	0:maker-nm_contig11-augustus-gene-1.34-mRNA-1	AT2G15695	0	0	0	0	0
NYDRO14287	0:maker-nm_contig11-augustus-gene-10.0-mRNA-1	AT1G36980	0	0	0	0	0
NYDRO15351	0:maker-nm_contig11-augustus-gene-105.32-mRNA-1	AT4G19170	0	0	0	0	0
NYDRO14313	0:maker-nm_contig11-augustus-gene-11.54-mRNA-1	AT5G09420	0	0	0	0	0
NYDRO15379	0:maker-nm_contig11-augustus-gene-113.14-mRNA-1	AT2G21385	0	0	0	0	0
NYDRO15389	0:maker-nm_contig11-augustus-gene-114.15-mRNA-1	AT3G45050	0	0	0	0	0
NYDRO15394	0:maker-nm_contig11-augustus-gene-114.20-mRNA-1	AT3G10360	0	0	0	0	0
NYDRO15402	0:maker-nm_contig11-augustus-gene-115.6-mRNA-1	AT3G60750	0	0	0	0	0
NYDRO15419	0:maker-nm_contig11-augustus-gene-116.21-mRNA-1	AT2G34190	0	0	0	0	0
NYDRO14332	0:maker-nm_contig11-augustus-gene-14.24-mRNA-1	AT2G01770	0	0	0	0	0
NYDRO14339	0:maker-nm_contig11-augustus-gene-14.29-mRNA-1	AT1G70660	0	0	0	0	0
NYDRO14350	0:maker-nm_contig11-augustus-gene-15.1-mRNA-1	AT1G21440	0	0	0	0	0
NYDRO14165	0:maker-nm_contig11-augustus-gene-2.30-mRNA-1	AT5G65380	0	0	0	0	0
NYDRO14555	0:maker-nm_contig11-augustus-gene-29.95-mRNA-1	no_AT_hit	0	0	0	0	0
NYDRO14185	0:maker-nm_contig11-augustus-gene-3.45-mRNA-1	AT1G70140	0	0	0	0	0
NYDRO14573	0:maker-nm_contig11-augustus-gene-31.28-mRNA-1	no_AT_hit	0	0	0	0	0
NYDRO14602	0:maker-nm_contig11-augustus-gene-35.7-mRNA-1	AT4G19170	0	0	0	0	0
NYDRO14193	0:maker-nm_contig11-augustus-gene-4.15-mRNA-1	AT5G15120	0	0	0	0	0
NYDRO14665	0:maker-nm_contig11-augustus-gene-40.31-mRNA-1	AT4G04870	0	0	0	0	0
NYDRO14670	0:maker-nm_contig11-augustus-gene-40.32-mRNA-1	AT4G04870	0	0	0	0	0
NYDRO14687	0:maker-nm_contig11-augustus-gene-42.39-mRNA-1	AT1G05270	0	0	0	0	0
NYDRO14697	0:maker-nm_contig11-augustus-gene-42.45-mRNA-1	AT5G54660	0	0	0	0	0
NYDRO14693	0:maker-nm_contig11-augustus-gene-42.58-mRNA-1	AT5G54690	0	0	0	0	0
NYDRO14700	0:maker-nm_contig11-augustus-gene-43.0-mRNA-1	AT4G05190	0	0	0	0	0
NYDRO14703	0:maker-nm_contig11-augustus-gene-43.2-mRNA-1	AT1G11530	0	0	0	0	0
NYDRO14717	0:maker-nm_contig11-augustus-gene-44.44-mRNA-1	AT3G20570	0	0	0	0	0
NYDRO14719	0:maker-nm_contig11-augustus-gene-44.57-mRNA-1	AT4G21210	0	0	0	0	0
NYDRO14721	0:maker-nm_contig11-augustus-gene-44.60-mRNA-1	AT4G21200	0	0	0	0	0
NYDRO14728	0:maker-nm_contig11-augustus-gene-45.30-mRNA-1	AT4G15180	0	0	0	0	0
NYDRO14732	0:maker-nm_contig11-augustus-gene-45.33-mRNA-1	AT3G49010	0	0	0	0	0
NYDRO14726	0:maker-nm_contig11-augustus-gene-45.37-mRNA-1	AT1G54710	0	0	0	0	0
NYDRO14727	0:maker-nm_contig11-augustus-gene-45.39-mRNA-1	AT1G11480	0	0	0	0	0
NYDRO14730	0:maker-nm_contig11-augustus-gene-45.41-mRNA-1	AT3G20660	0	0	0	0	0
NYDRO14740	0:maker-nm_contig11-augustus-gene-45.47-mRNA-1	AT5G54630	0	0	0	0	0
NYDRO14747	0:maker-nm_contig11-augustus-gene-46.43-mRNA-1	AT2G32300	0	0	0	0	0
NYDRO14748	0:maker-nm_contig11-augustus-gene-46.44-mRNA-1	AT1G61740	0	0	0	0	0
NYDRO14751	0:maker-nm_contig11-augustus-gene-46.48-mRNA-1	AT3G46870	0	0	0	0	0
NYDRO14772	0:maker-nm_contig11-augustus-gene-48.13-mRNA-1	AT1G50240	0	0	0	0	0
NYDRO14773	0:maker-nm_contig11-augustus-gene-48.14-mRNA-1	AT3G22104	0	0	0	0	0
NYDRO14783	0:maker-nm_contig11-augustus-gene-49.0-mRNA-1	AT5G54580	0	0	0	0	0
NYDRO14785	0:maker-nm_contig11-augustus-gene-49.2-mRNA-1	no_AT_hit	0	0	0	0	0
NYDRO14213	0:maker-nm_contig11-augustus-gene-5.15-mRNA-1	AT5G03260	0	0	0	0	0
NYDRO14819	0:maker-nm_contig11-augustus-gene-51.0-mRNA-1	no_AT_hit	0	0	0	0	0
NYDRO14832	0:maker-nm_contig11-augustus-gene-51.5-mRNA-1	AT4G27190	0	0	0	0	0
NYDRO14839	0:maker-nm_contig11-augustus-gene-52.0-mRNA-1	no_AT_hit	0	0	0	0	0
NYDRO14864	0:maker-nm_contig11-augustus-gene-54.23-mRNA-1	no_AT_hit	0	0	0	0	0
NYDRO14888	0:maker-nm_contig11-augustus-gene-55.22-mRNA-1	AT1G80840	0	0	0	0	0
NYDRO14900	0:maker-nm_contig11-augustus-gene-56.2-mRNA-1	no_AT_hit	0	0	0	0	0
NYDRO14939	0:maker-nm_contig11-augustus-gene-59.14-mRNA-1	AT1G10130	0	0	0	0	0
NYDRO14229	0:maker-nm_contig11-augustus-gene-6.54-mRNA-1	AT5G04930	0	0	0	0	0
NYDRO14236	0:maker-nm_contig11-augustus-gene-6.67-mRNA-1	AT1G74900	0	0	0	0	0
NYDRO14973	0:maker-nm_contig11-augustus-gene-62.1-mRNA-1	AT1G80840	0	0	0	0	0
NYDRO15014	0:maker-nm_contig11-augustus-gene-65.1-mRNA-1	no_AT_hit	0	0	0	0	0
NYDRO14248	0:maker-nm_contig11-augustus-gene-7.40-mRNA-1	AT1G59950	0	0	0	0	0
NYDRO14255	0:maker-nm_contig11-augustus-gene-7.43-mRNA-1	AT3G48090	0	0	0	0	0
NYDRO15064	0:maker-nm_contig11-augustus-gene-74.76-mRNA-1	no_AT_hit	0	0	0	0	0
NYDRO15120	0:maker-nm_contig11-augustus-gene-77.54-mRNA-1	no_AT_hit	0	0	0	0	0
NYDRO15121	0:maker-nm_contig11-augustus-gene-77.69-mRNA-1	AT1G08125	0	0	0	0	0
NYDRO15147	0:maker-nm_contig11-augustus-gene-79.5-mRNA-1	AT3G52180	0	0	0	0	0
NYDRO14265	0:maker-nm_contig11-augustus-gene-8.24-mRNA-1	AT5G05340	0	0	0	0	0
NYDRO14269	0:maker-nm_contig11-augustus-gene-8.30-mRNA-1	AT5G14750	0	0	0	0	0
NYDRO14272	0:maker-nm_contig11-augustus-gene-8.41-mRNA-1	AT5G56120	0	0	0	0	0
NYDRO15151	0:maker-nm_contig11-augustus-gene-80.2-mRNA-1	no_AT_hit	0	0	0	0	0
NYDRO15213	0:maker-nm_contig11-augustus-gene-86.36-mRNA-1	no_AT_hit	0	0	0	0	0
NYDRO14284	0:maker-nm_contig11-augustus-gene-9.11-mRNA-1	AT2G44860	0	0	0	0	0
NYDRO14278	0:maker-nm_contig11-augustus-gene-9.2-mRNA-1	AT5G48100	0	0	0	0	0
NYDRO15288	0:maker-nm_contig11-augustus-gene-92.17-mRNA-1	AT1G49710	0	0	0	0	0
NYDRO14130	0:maker-nm_contig11-snap-gene-0.35-mRNA-1	AT2G15620	0	0	0	0	0
NYDRO14137	0:maker-nm_contig11-snap-gene-0.39-mRNA-1	AT1G64720	0	0	0	0	0
NYDRO14140	0:maker-nm_contig11-snap-gene-0.49-mRNA-1	AT5G09360	0	0	0	0	0
NYDRO15347	0:maker-nm_contig11-snap-gene-102.3-mRNA-1	no_AT_hit	0	0	0	0	0
NYDRO15348	0:maker-nm_contig11-snap-gene-102.4-mRNA-1	no_AT_hit	0	0	0	0	0
NYDRO15383	0:maker-nm_contig11-snap-gene-113.33-mRNA-1	no_AT_hit	0	0	0	0	0
NYDRO15384	0:maker-nm_contig11-snap-gene-113.49-mRNA-1	no_AT_hit	0	0	0	0	0
NYDRO15404	0:maker-nm_contig11-snap-gene-115.31-mRNA-1	AT3G54840	0	0	0	0	0
NYDRO15420	0:maker-nm_contig11-snap-gene-116.2-mRNA-1	no_AT_hit	0	0	0	0	0
NYDRO15421	0:maker-nm_contig11-snap-gene-116.3-mRNA-1	no_AT_hit	0	0	0	0	0
NYDRO15422	0:maker-nm_contig11-snap-gene-116.4-mRNA-1	no_AT_hit	0	0	0	0	0
NYDRO15429	0:maker-nm_contig11-snap-gene-117.0-mRNA-1	AT3G09830	0	0	0	0	0
NYDRO14327	0:maker-nm_contig11-snap-gene-13.14-mRNA-1	AT1G22360	0	0	0	0	0
NYDRO14170	0:maker-nm_contig11-snap-gene-2.15-mRNA-1	AT1G49630	0	0	0	0	0
NYDRO14167	0:maker-nm_contig11-snap-gene-2.6-mRNA-1	no_AT_hit	0	0	0	0	0
NYDRO14503	0:maker-nm_contig11-snap-gene-25.5-mRNA-1	no_AT_hit	0	0	0	0	0
NYDRO14515	0:maker-nm_contig11-snap-gene-27.6-mRNA-1	AT3G24255	0	0	0	0	0
NYDRO14541	0:maker-nm_contig11-snap-gene-29.147-mRNA-1	no_AT_hit	0	0	0	0	0
NYDRO14548	0:maker-nm_contig11-snap-gene-29.160-mRNA-1	no_AT_hit	0	0	0	0	0
NYDRO14171	0:maker-nm_contig11-snap-gene-3.28-mRNA-1	AT2G05940	0	0	0	0	0
NYDRO14184	0:maker-nm_contig11-snap-gene-3.33-mRNA-1	AT5G20570	0	0	0	0	0
NYDRO14571	0:maker-nm_contig11-snap-gene-31.95-mRNA-1	no_AT_hit	0	0	0	0	0
NYDRO14595	0:maker-nm_contig11-snap-gene-33.20-mRNA-1	no_AT_hit	0	0	0	0	0
NYDRO14585	0:maker-nm_contig11-snap-gene-34.21-mRNA-1	AT2G17370	0	0	0	0	0
NYDRO14606	0:maker-nm_contig11-snap-gene-36.26-mRNA-1	AT4G38140	0	0	0	0	0
NYDRO14609	0:maker-nm_contig11-snap-gene-36.27-mRNA-1	no_AT_hit	0	0	0	0	0
NYDRO14608	0:maker-nm_contig11-snap-gene-36.29-mRNA-1	no_AT_hit	0	0	0	0	0
NYDRO14194	0:maker-nm_contig11-snap-gene-4.48-mRNA-1	AT1G70710	0	0	0	0	0
NYDRO14198	0:maker-nm_contig11-snap-gene-4.52-mRNA-1	no_AT_hit	0	0	0	0	0
NYDRO14199	0:maker-nm_contig11-snap-gene-4.53-mRNA-1	no_AT_hit	0	0	0	0	0
NYDRO14207	0:maker-nm_contig11-snap-gene-4.55-mRNA-1	no_AT_hit	0	0	0	0	0
NYDRO14206	0:maker-nm_contig11-snap-gene-4.57-mRNA-1	no_AT_hit	0	0	0	0	0
NYDRO14680	0:maker-nm_contig11-snap-gene-41.38-mRNA-1	AT3G20720	0	0	0	0	0
NYDRO14677	0:maker-nm_contig11-snap-gene-41.44-mRNA-1	AT5G36110	0	0	0	0	0
NYDRO14704	0:maker-nm_contig11-snap-gene-43.36-mRNA-1	no_AT_hit	0	0	0	0	0
NYDRO14707	0:maker-nm_contig11-snap-gene-43.38-mRNA-1	no_AT_hit	0	0	0	0	0
NYDRO14711	0:maker-nm_contig11-snap-gene-43.42-mRNA-1	AT4G30700	0	0	0	0	0
NYDRO14713	0:maker-nm_contig11-snap-gene-43.45-mRNA-1	AT2G33460	0	0	0	0	0
NYDRO14718	0:maker-nm_contig11-snap-gene-44.12-mRNA-1	AT4G21215	0	0	0	0	0
NYDRO14729	0:maker-nm_contig11-snap-gene-45.2-mRNA-1	AT1G74340	0	0	0	0	0
NYDRO14789	0:maker-nm_contig11-snap-gene-49.32-mRNA-1	no_AT_hit	0	0	0	0	0
NYDRO14792	0:maker-nm_contig11-snap-gene-49.34-mRNA-1	no_AT_hit	0	0	0	0	0
NYDRO14793	0:maker-nm_contig11-snap-gene-49.36-mRNA-1	no_AT_hit	0	0	0	0	0
NYDRO14791	0:maker-nm_contig11-snap-gene-49.37-mRNA-1	no_AT_hit	0	0	0	0	0
NYDRO14223	0:maker-nm_contig11-snap-gene-5.76-mRNA-1	AT1G68650	0	0	0	0	0
NYDRO14801	0:maker-nm_contig11-snap-gene-50.0-mRNA-1	no_AT_hit	0	0	0	0	0
NYDRO14820	0:maker-nm_contig11-snap-gene-51.24-mRNA-1	no_AT_hit	0	0	0	0	0
NYDRO14824	0:maker-nm_contig11-snap-gene-51.27-mRNA-1	no_AT_hit	0	0	0	0	0
NYDRO14845	0:maker-nm_contig11-snap-gene-52.10-mRNA-1	no_AT_hit	0	0	0	0	0
NYDRO14856	0:maker-nm_contig11-snap-gene-53.3-mRNA-1	no_AT_hit	0	0	0	0	0
NYDRO14862	0:maker-nm_contig11-snap-gene-54.51-mRNA-1	no_AT_hit	0	0	0	0	0
NYDRO14861	0:maker-nm_contig11-snap-gene-54.52-mRNA-1	no_AT_hit	0	0	0	0	0
NYDRO14882	0:maker-nm_contig11-snap-gene-55.30-mRNA-1	no_AT_hit	0	0	0	0	0
NYDRO14886	0:maker-nm_contig11-snap-gene-55.31-mRNA-1	AT2G25010	0	0	0	0	0
NYDRO14885	0:maker-nm_contig11-snap-gene-55.33-mRNA-1	no_AT_hit	0	0	0	0	0
NYDRO14884	0:maker-nm_contig11-snap-gene-55.36-mRNA-1	no_AT_hit	0	0	0	0	0
NYDRO14896	0:maker-nm_contig11-snap-gene-56.41-mRNA-1	no_AT_hit	0	0	0	0	0
NYDRO14891	0:maker-nm_contig11-snap-gene-56.45-mRNA-1	no_AT_hit	0	0	0	0	0
NYDRO14903	0:maker-nm_contig11-snap-gene-57.29-mRNA-1	AT4G37680	0	0	0	0	0
NYDRO14906	0:maker-nm_contig11-snap-gene-57.31-mRNA-1	no_AT_hit	0	0	0	0	0
NYDRO14921	0:maker-nm_contig11-snap-gene-58.17-mRNA-1	no_AT_hit	0	0	0	0	0
NYDRO14935	0:maker-nm_contig11-snap-gene-59.4-mRNA-1	no_AT_hit	0	0	0	0	0
NYDRO14228	0:maker-nm_contig11-snap-gene-6.16-mRNA-1	AT5G04930	0	0	0	0	0
NYDRO14231	0:maker-nm_contig11-snap-gene-6.17-mRNA-1	no_AT_hit	0	0	0	0	0
NYDRO14232	0:maker-nm_contig11-snap-gene-6.18-mRNA-1	AT1G49030	0	0	0	0	0
NYDRO14230	0:maker-nm_contig11-snap-gene-6.2-mRNA-1	AT3G13020	0	0	0	0	0
NYDRO14233	0:maker-nm_contig11-snap-gene-6.3-mRNA-1	no_AT_hit	0	0	0	0	0
NYDRO14224	0:maker-nm_contig11-snap-gene-6.7-mRNA-1	no_AT_hit	0	0	0	0	0
NYDRO14226	0:maker-nm_contig11-snap-gene-6.9-mRNA-1	no_AT_hit	0	0	0	0	0
NYDRO14997	0:maker-nm_contig11-snap-gene-63.11-mRNA-1	no_AT_hit	0	0	0	0	0
NYDRO14984	0:maker-nm_contig11-snap-gene-63.12-mRNA-1	AT3G44530	0	0	0	0	0
NYDRO14990	0:maker-nm_contig11-snap-gene-63.13-mRNA-1	no_AT_hit	0	0	0	0	0
NYDRO14994	0:maker-nm_contig11-snap-gene-63.14-mRNA-1	no_AT_hit	0	0	0	0	0
NYDRO14987	0:maker-nm_contig11-snap-gene-63.2-mRNA-1	no_AT_hit	0	0	0	0	0
NYDRO14988	0:maker-nm_contig11-snap-gene-63.5-mRNA-1	no_AT_hit	0	0	0	0	0
NYDRO14992	0:maker-nm_contig11-snap-gene-63.6-mRNA-1	no_AT_hit	0	0	0	0	0
NYDRO14991	0:maker-nm_contig11-snap-gene-63.7-mRNA-1	no_AT_hit	0	0	0	0	0
NYDRO15008	0:maker-nm_contig11-snap-gene-65.21-mRNA-1	no_AT_hit	0	0	0	0	0
NYDRO15016	0:maker-nm_contig11-snap-gene-65.40-mRNA-1	AT1G78340	0	0	0	0	0
NYDRO15028	0:maker-nm_contig11-snap-gene-66.27-mRNA-1	no_AT_hit	0	0	0	0	0
NYDRO15029	0:maker-nm_contig11-snap-gene-66.28-mRNA-1	no_AT_hit	0	0	0	0	0
NYDRO15031	0:maker-nm_contig11-snap-gene-66.29-mRNA-1	no_AT_hit	0	0	0	0	0
NYDRO15032	0:maker-nm_contig11-snap-gene-67.1-mRNA-1	no_AT_hit	0	0	0	0	0
NYDRO15033	0:maker-nm_contig11-snap-gene-67.2-mRNA-1	AT3G01410	0	0	0	0	0
NYDRO15034	0:maker-nm_contig11-snap-gene-68.0-mRNA-1	no_AT_hit	0	0	0	0	0
NYDRO15049	0:maker-nm_contig11-snap-gene-72.14-mRNA-1	no_AT_hit	0	0	0	0	0
NYDRO15048	0:maker-nm_contig11-snap-gene-72.15-mRNA-1	no_AT_hit	0	0	0	0	0
NYDRO15053	0:maker-nm_contig11-snap-gene-72.18-mRNA-1	no_AT_hit	0	0	0	0	0
NYDRO15054	0:maker-nm_contig11-snap-gene-72.19-mRNA-1	no_AT_hit	0	0	0	0	0
NYDRO15078	0:maker-nm_contig11-snap-gene-74.0-mRNA-1	no_AT_hit	0	0	0	0	0
NYDRO15072	0:maker-nm_contig11-snap-gene-74.29-mRNA-1	no_AT_hit	0	0	0	0	0
NYDRO15077	0:maker-nm_contig11-snap-gene-74.50-mRNA-1	no_AT_hit	0	0	0	0	0
NYDRO15079	0:maker-nm_contig11-snap-gene-74.51-mRNA-1	AT2G39140	0	0	0	0	0
NYDRO15081	0:maker-nm_contig11-snap-gene-74.53-mRNA-1	no_AT_hit	0	0	0	0	0
NYDRO15101	0:maker-nm_contig11-snap-gene-75.116-mRNA-1	no_AT_hit	0	0	0	0	0
NYDRO15097	0:maker-nm_contig11-snap-gene-75.120-mRNA-1	no_AT_hit	0	0	0	0	0
NYDRO15084	0:maker-nm_contig11-snap-gene-75.63-mRNA-1	no_AT_hit	0	0	0	0	0
NYDRO15090	0:maker-nm_contig11-snap-gene-75.75-mRNA-1	no_AT_hit	0	0	0	0	0
NYDRO15109	0:maker-nm_contig11-snap-gene-76.11-mRNA-1	no_AT_hit	0	0	0	0	0
NYDRO15107	0:maker-nm_contig11-snap-gene-76.7-mRNA-1	no_AT_hit	0	0	0	0	0
NYDRO15124	0:maker-nm_contig11-snap-gene-77.10-mRNA-1	no_AT_hit	0	0	0	0	0
NYDRO15133	0:maker-nm_contig11-snap-gene-77.13-mRNA-1	no_AT_hit	0	0	0	0	0
NYDRO15119	0:maker-nm_contig11-snap-gene-77.29-mRNA-1	no_AT_hit	0	0	0	0	0
NYDRO15118	0:maker-nm_contig11-snap-gene-77.31-mRNA-1	no_AT_hit	0	0	0	0	0
NYDRO15135	0:maker-nm_contig11-snap-gene-77.45-mRNA-1	AT2G27040	0	0	0	0	0
NYDRO15126	0:maker-nm_contig11-snap-gene-77.8-mRNA-1	no_AT_hit	0	0	0	0	0
NYDRO15125	0:maker-nm_contig11-snap-gene-77.9-mRNA-1	no_AT_hit	0	0	0	0	0
NYDRO15136	0:maker-nm_contig11-snap-gene-78.47-mRNA-1	AT1G75560	0	0	0	0	0
NYDRO14267	0:maker-nm_contig11-snap-gene-8.65-mRNA-1	AT3G02540	0	0	0	0	0
NYDRO15153	0:maker-nm_contig11-snap-gene-81.0-mRNA-1	no_AT_hit	0	0	0	0	0
NYDRO15159	0:maker-nm_contig11-snap-gene-82.17-mRNA-1	AT1G21280	0	0	0	0	0
NYDRO15170	0:maker-nm_contig11-snap-gene-83.18-mRNA-1	no_AT_hit	0	0	0	0	0
NYDRO15169	0:maker-nm_contig11-snap-gene-83.19-mRNA-1	no_AT_hit	0	0	0	0	0
NYDRO15176	0:maker-nm_contig11-snap-gene-83.20-mRNA-1	no_AT_hit	0	0	0	0	0
NYDRO15174	0:maker-nm_contig11-snap-gene-83.26-mRNA-1	no_AT_hit	0	0	0	0	0
NYDRO15175	0:maker-nm_contig11-snap-gene-83.28-mRNA-1	no_AT_hit	0	0	0	0	0
NYDRO15163	0:maker-nm_contig11-snap-gene-83.8-mRNA-1	AT1G21280	0	0	0	0	0
NYDRO15203	0:maker-nm_contig11-snap-gene-85.30-mRNA-1	no_AT_hit	0	0	0	0	0
NYDRO15208	0:maker-nm_contig11-snap-gene-85.43-mRNA-1	AT3G42170	0	0	0	0	0
NYDRO15202	0:maker-nm_contig11-snap-gene-85.46-mRNA-1	AT4G19170	0	0	0	0	0
NYDRO15214	0:maker-nm_contig11-snap-gene-86.16-mRNA-1	AT4G19170	0	0	0	0	0
NYDRO15210	0:maker-nm_contig11-snap-gene-86.9-mRNA-1	AT4G19170	0	0	0	0	0
NYDRO15234	0:maker-nm_contig11-snap-gene-87.3-mRNA-1	no_AT_hit	0	0	0	0	0
NYDRO15250	0:maker-nm_contig11-snap-gene-89.3-mRNA-1	no_AT_hit	0	0	0	0	0
NYDRO15251	0:maker-nm_contig11-snap-gene-89.5-mRNA-1	no_AT_hit	0	0	0	0	0
NYDRO15253	0:maker-nm_contig11-snap-gene-89.6-mRNA-1	no_AT_hit	0	0	0	0	0
NYDRO15256	0:maker-nm_contig11-snap-gene-89.8-mRNA-1	AT5G42900	0	0	0	0	0
NYDRO15274	0:maker-nm_contig11-snap-gene-91.16-mRNA-1	AT1G67140	0	0	0	0	0
NYDRO15280	0:maker-nm_contig11-snap-gene-91.19-mRNA-1	no_AT_hit	0	0	0	0	0
NYDRO15292	0:maker-nm_contig11-snap-gene-92.3-mRNA-1	no_AT_hit	0	0	0	0	0
NYDRO15294	0:maker-nm_contig11-snap-gene-92.4-mRNA-1	no_AT_hit	0	0	0	0	0
NYDRO15289	0:maker-nm_contig11-snap-gene-92.8-mRNA-1	no_AT_hit	0	0	0	0	0
NYDRO15302	0:maker-nm_contig11-snap-gene-93.4-mRNA-1	no_AT_hit	0	0	0	0	0
NYDRO15306	0:maker-nm_contig11-snap-gene-93.5-mRNA-1	no_AT_hit	0	0	0	0	0
NYDRO15304	0:maker-nm_contig11-snap-gene-93.6-mRNA-1	no_AT_hit	0	0	0	0	0
NYDRO15300	0:maker-nm_contig11-snap-gene-93.9-mRNA-1	no_AT_hit	0	0	0	0	0
NYDRO15312	0:maker-nm_contig11-snap-gene-94.9-mRNA-1	no_AT_hit	0	0	0	0	0
NYDRO15322	0:maker-nm_contig11-snap-gene-95.5-mRNA-1	no_AT_hit	0	0	0	0	0
NYDRO15332	0:maker-nm_contig11-snap-gene-96.15-mRNA-1	AT1G21280	0	0	0	0	0
NYDRO15335	0:maker-nm_contig11-snap-gene-96.29-mRNA-1	no_AT_hit	0	0	0	0	0
NYDRO15340	0:maker-nm_contig11-snap-gene-98.4-mRNA-1	AT3G12280	0	0	0	0	0
NYDRO15449	0:maker-nm_contig12-augustus-gene-0.8-mRNA-1	AT2G28085	0	0	0	0	0
NYDRO15458	0:maker-nm_contig12-augustus-gene-1.33-mRNA-1	AT3G54840	0	0	0	0	0
NYDRO16633	0:maker-nm_contig12-augustus-gene-102.42-mRNA-1	no_AT_hit	0	0	0	0	0
NYDRO16649	0:maker-nm_contig12-augustus-gene-103.29-mRNA-1	AT2G41200	0	0	0	0	0
NYDRO16642	0:maker-nm_contig12-augustus-gene-103.31-mRNA-1	AT5G05340	0	0	0	0	0
NYDRO16653	0:maker-nm_contig12-augustus-gene-104.10-mRNA-1	no_AT_hit	0	0	0	0	0
NYDRO16657	0:maker-nm_contig12-augustus-gene-104.14-mRNA-1	AT1G53140	0	0	0	0	0
NYDRO15527	0:maker-nm_contig12-augustus-gene-11.40-mRNA-1	AT1G18090	0	0	0	0	0
NYDRO16742	0:maker-nm_contig12-augustus-gene-111.35-mRNA-1	no_AT_hit	0	0	0	0	0
NYDRO16764	0:maker-nm_contig12-augustus-gene-112.2-mRNA-1	AT3G62270	0	0	0	0	0
NYDRO16769	0:maker-nm_contig12-augustus-gene-113.8-mRNA-1	AT3G62270	0	0	0	0	0
NYDRO15533	0:maker-nm_contig12-augustus-gene-12.20-mRNA-1	AT5G40080	0	0	0	0	0
NYDRO15537	0:maker-nm_contig12-augustus-gene-12.21-mRNA-1	AT2G13600	0	0	0	0	0
NYDRO15562	0:maker-nm_contig12-augustus-gene-14.10-mRNA-1	AT3G10250	0	0	0	0	0
NYDRO15568	0:maker-nm_contig12-augustus-gene-15.18-mRNA-1	no_AT_hit	0	0	0	0	0
NYDRO15592	0:maker-nm_contig12-augustus-gene-17.30-mRNA-1	AT2G32560	0	0	0	0	0
NYDRO15659	0:maker-nm_contig12-augustus-gene-23.59-mRNA-1	AT4G27940	0	0	0	0	0
NYDRO15670	0:maker-nm_contig12-augustus-gene-25.40-mRNA-1	AT4G23820	0	0	0	0	0
NYDRO15673	0:maker-nm_contig12-augustus-gene-25.48-mRNA-1	AT4G14965	0	0	0	0	0
NYDRO15679	0:maker-nm_contig12-augustus-gene-25.54-mRNA-1	AT3G56760	0	0	0	0	0
NYDRO15681	0:maker-nm_contig12-augustus-gene-25.56-mRNA-1	AT3G49250	0	0	0	0	0
NYDRO15696	0:maker-nm_contig12-augustus-gene-27.46-mRNA-1	AT1G22870	0	0	0	0	0
NYDRO15710	0:maker-nm_contig12-augustus-gene-28.43-mRNA-1	AT5G13300	0	0	0	0	0
NYDRO15715	0:maker-nm_contig12-augustus-gene-28.48-mRNA-1	AT2G21330	0	0	0	0	0
NYDRO15736	0:maker-nm_contig12-augustus-gene-31.23-mRNA-1	AT4G31270	0	0	0	0	0
NYDRO15748	0:maker-nm_contig12-augustus-gene-32.43-mRNA-1	AT1G53430	0	0	0	0	0
NYDRO15744	0:maker-nm_contig12-augustus-gene-32.51-mRNA-1	AT2G16440	0	0	0	0	0
NYDRO15755	0:maker-nm_contig12-augustus-gene-33.6-mRNA-1	AT4G30890	0	0	0	0	0
NYDRO15793	0:maker-nm_contig12-augustus-gene-36.76-mRNA-1	AT1G29070	0	0	0	0	0
NYDRO15874	0:maker-nm_contig12-augustus-gene-43.15-mRNA-1	AT3G10160	0	0	0	0	0
NYDRO15882	0:maker-nm_contig12-augustus-gene-44.42-mRNA-1	AT1G29200	0	0	0	0	0
NYDRO15893	0:maker-nm_contig12-augustus-gene-45.44-mRNA-1	AT3G44330	0	0	0	0	0
NYDRO15896	0:maker-nm_contig12-augustus-gene-45.45-mRNA-1	AT1G19220	0	0	0	0	0
NYDRO15919	0:maker-nm_contig12-augustus-gene-47.12-mRNA-1	AT3G05850	0	0	0	0	0
NYDRO15924	0:maker-nm_contig12-augustus-gene-48.57-mRNA-1	no_AT_hit	0	0	0	0	0
NYDRO15950	0:maker-nm_contig12-augustus-gene-50.37-mRNA-1	AT5G43010	0	0	0	0	0
NYDRO15962	0:maker-nm_contig12-augustus-gene-51.33-mRNA-1	AT3G56740	0	0	0	0	0
NYDRO15984	0:maker-nm_contig12-augustus-gene-52.38-mRNA-1	AT4G23850	0	0	0	0	0
NYDRO15988	0:maker-nm_contig12-augustus-gene-53.42-mRNA-1	no_AT_hit	0	0	0	0	0
NYDRO15989	0:maker-nm_contig12-augustus-gene-53.44-mRNA-1	no_AT_hit	0	0	0	0	0
NYDRO16021	0:maker-nm_contig12-augustus-gene-55.31-mRNA-1	AT1G16890	0	0	0	0	0
NYDRO16042	0:maker-nm_contig12-augustus-gene-56.50-mRNA-1	AT5G22300	0	0	0	0	0
NYDRO16039	0:maker-nm_contig12-augustus-gene-56.57-mRNA-1	AT3G15110	0	0	0	0	0
NYDRO16052	0:maker-nm_contig12-augustus-gene-57.3-mRNA-1	AT3G55990	0	0	0	0	0
NYDRO16058	0:maker-nm_contig12-augustus-gene-58.24-mRNA-1	AT5G45960	0	0	0	0	0
NYDRO16082	0:maker-nm_contig12-augustus-gene-60.31-mRNA-1	no_AT_hit	0	0	0	0	0
NYDRO16105	0:maker-nm_contig12-augustus-gene-62.0-mRNA-1	AT3G12250	0	0	0	0	0
NYDRO16122	0:maker-nm_contig12-augustus-gene-63.7-mRNA-1	AT4G24000	0	0	0	0	0
NYDRO16164	0:maker-nm_contig12-augustus-gene-67.37-mRNA-1	AT3G13050	0	0	0	0	0
NYDRO16169	0:maker-nm_contig12-augustus-gene-67.41-mRNA-1	AT3G61610	0	0	0	0	0
NYDRO16185	0:maker-nm_contig12-augustus-gene-68.60-mRNA-1	AT5G12470	0	0	0	0	0
NYDRO16223	0:maker-nm_contig12-augustus-gene-72.35-mRNA-1	no_AT_hit	0	0	0	0	0
NYDRO16226	0:maker-nm_contig12-augustus-gene-72.36-mRNA-1	AT2G32760	0	0	0	0	0
NYDRO16238	0:maker-nm_contig12-augustus-gene-73.32-mRNA-1	AT1G43670	0	0	0	0	0
NYDRO16251	0:maker-nm_contig12-augustus-gene-74.51-mRNA-1	AT3G56970	0	0	0	0	0
NYDRO16262	0:maker-nm_contig12-augustus-gene-75.3-mRNA-1	AT1G53240	0	0	0	0	0
NYDRO16286	0:maker-nm_contig12-augustus-gene-76.11-mRNA-1	AT4G10955	0	0	0	0	0
NYDRO16304	0:maker-nm_contig12-augustus-gene-78.34-mRNA-1	AT2G41700	0	0	0	0	0
NYDRO16362	0:maker-nm_contig12-augustus-gene-83.72-mRNA-1	no_AT_hit	0	0	0	0	0
NYDRO16368	0:maker-nm_contig12-augustus-gene-83.86-mRNA-1	AT4G03560	0	0	0	0	0
NYDRO16378	0:maker-nm_contig12-augustus-gene-84.28-mRNA-1	AT3G57660	0	0	0	0	0
NYDRO16464	0:maker-nm_contig12-augustus-gene-89.15-mRNA-1	AT1G53440	0	0	0	0	0
NYDRO15498	0:maker-nm_contig12-augustus-gene-9.47-mRNA-1	AT3G47700	0	0	0	0	0
NYDRO16467	0:maker-nm_contig12-augustus-gene-90.50-mRNA-1	AT4G33550	0	0	0	0	0
NYDRO16500	0:maker-nm_contig12-augustus-gene-92.20-mRNA-1	AT2G21790	0	0	0	0	0
NYDRO16507	0:maker-nm_contig12-augustus-gene-92.28-mRNA-1	AT1G21720	0	0	0	0	0
NYDRO16524	0:maker-nm_contig12-augustus-gene-93.13-mRNA-1	AT1G07650	0	0	0	0	0
NYDRO16541	0:maker-nm_contig12-augustus-gene-95.11-mRNA-1	AT3G63470	0	0	0	0	0
NYDRO16587	0:maker-nm_contig12-augustus-gene-99.9-mRNA-1	AT1G20160	0	0	0	0	0
NYDRO15448	0:maker-nm_contig12-snap-gene-0.0-mRNA-1	no_AT_hit	0	0	0	0	0
NYDRO15451	0:maker-nm_contig12-snap-gene-0.2-mRNA-1	no_AT_hit	0	0	0	0	0
NYDRO15450	0:maker-nm_contig12-snap-gene-0.3-mRNA-1	no_AT_hit	0	0	0	0	0
NYDRO15453	0:maker-nm_contig12-snap-gene-0.4-mRNA-1	no_AT_hit	0	0	0	0	0
NYDRO15456	0:maker-nm_contig12-snap-gene-0.7-mRNA-1	no_AT_hit	0	0	0	0	0
NYDRO15460	0:maker-nm_contig12-snap-gene-1.1-mRNA-1	no_AT_hit	0	0	0	0	0
NYDRO16595	0:maker-nm_contig12-snap-gene-100.36-mRNA-1	AT1G36240	0	0	0	0	0
NYDRO16637	0:maker-nm_contig12-snap-gene-102.10-mRNA-1	no_AT_hit	0	0	0	0	0
NYDRO16641	0:maker-nm_contig12-snap-gene-102.11-mRNA-1	no_AT_hit	0	0	0	0	0
NYDRO16640	0:maker-nm_contig12-snap-gene-102.13-mRNA-1	no_AT_hit	0	0	0	0	0
NYDRO16635	0:maker-nm_contig12-snap-gene-102.2-mRNA-1	no_AT_hit	0	0	0	0	0
NYDRO16634	0:maker-nm_contig12-snap-gene-102.7-mRNA-1	no_AT_hit	0	0	0	0	0
NYDRO16638	0:maker-nm_contig12-snap-gene-102.8-mRNA-1	no_AT_hit	0	0	0	0	0
NYDRO16636	0:maker-nm_contig12-snap-gene-102.9-mRNA-1	no_AT_hit	0	0	0	0	0
NYDRO16659	0:maker-nm_contig12-snap-gene-105.5-mRNA-1	AT5G38460	0	0	0	0	0
NYDRO16673	0:maker-nm_contig12-snap-gene-107.2-mRNA-1	AT3G57270	0	0	0	0	0
NYDRO16680	0:maker-nm_contig12-snap-gene-107.3-mRNA-1	no_AT_hit	0	0	0	0	0
NYDRO16692	0:maker-nm_contig12-snap-gene-109.49-mRNA-1	AT2G25010	0	0	0	0	0
NYDRO16696	0:maker-nm_contig12-snap-gene-109.52-mRNA-1	no_AT_hit	0	0	0	0	0
NYDRO16699	0:maker-nm_contig12-snap-gene-109.54-mRNA-1	no_AT_hit	0	0	0	0	0
NYDRO16705	0:maker-nm_contig12-snap-gene-109.84-mRNA-1	no_AT_hit	0	0	0	0	0
NYDRO16711	0:maker-nm_contig12-snap-gene-110.138-mRNA-1	AT2G25010	0	0	0	0	0
NYDRO16737	0:maker-nm_contig12-snap-gene-111.13-mRNA-1	AT2G25010	0	0	0	0	0
NYDRO16781	0:maker-nm_contig12-snap-gene-114.109-mRNA-1	no_AT_hit	0	0	0	0	0
NYDRO16814	0:maker-nm_contig12-snap-gene-117.65-mRNA-1	no_AT_hit	0	0	0	0	0
NYDRO16818	0:maker-nm_contig12-snap-gene-117.72-mRNA-1	AT2G35190	0	0	0	0	0
NYDRO15545	0:maker-nm_contig12-snap-gene-13.2-mRNA-1	AT3G57320	0	0	0	0	0
NYDRO15555	0:maker-nm_contig12-snap-gene-14.60-mRNA-1	AT3G56590	0	0	0	0	0
NYDRO15569	0:maker-nm_contig12-snap-gene-15.72-mRNA-1	AT3G10230	0	0	0	0	0
NYDRO15570	0:maker-nm_contig12-snap-gene-15.94-mRNA-1	AT5G13480	0	0	0	0	0
NYDRO15574	0:maker-nm_contig12-snap-gene-16.0-mRNA-1	AT5G03910	0	0	0	0	0
NYDRO15595	0:maker-nm_contig12-snap-gene-17.17-mRNA-1	no_AT_hit	0	0	0	0	0
NYDRO15603	0:maker-nm_contig12-snap-gene-18.35-mRNA-1	AT1G65440	0	0	0	0	0
NYDRO15628	0:maker-nm_contig12-snap-gene-20.26-mRNA-1	AT5G04140	0	0	0	0	0
NYDRO15646	0:maker-nm_contig12-snap-gene-22.0-mRNA-1	AT5G53120	0	0	0	0	0
NYDRO15645	0:maker-nm_contig12-snap-gene-22.17-mRNA-1	AT1G44110	0	0	0	0	0
NYDRO15689	0:maker-nm_contig12-snap-gene-26.13-mRNA-1	AT1G80270	0	0	0	0	0
NYDRO15690	0:maker-nm_contig12-snap-gene-26.14-mRNA-1	AT5G26360	0	0	0	0	0
NYDRO15685	0:maker-nm_contig12-snap-gene-26.9-mRNA-1	no_AT_hit	0	0	0	0	0
NYDRO15709	0:maker-nm_contig12-snap-gene-28.11-mRNA-1	no_AT_hit	0	0	0	0	0
NYDRO15723	0:maker-nm_contig12-snap-gene-29.45-mRNA-1	no_AT_hit	0	0	0	0	0
NYDRO15478	0:maker-nm_contig12-snap-gene-3.9-mRNA-1	AT2G37020	0	0	0	0	0
NYDRO15727	0:maker-nm_contig12-snap-gene-30.12-mRNA-1	AT1G69790	0	0	0	0	0
NYDRO15741	0:maker-nm_contig12-snap-gene-32.60-mRNA-1	AT3G58600	0	0	0	0	0
NYDRO15757	0:maker-nm_contig12-snap-gene-33.2-mRNA-1	AT1G78580	0	0	0	0	0
NYDRO15804	0:maker-nm_contig12-snap-gene-37.47-mRNA-1	AT2G22410	0	0	0	0	0
NYDRO15836	0:maker-nm_contig12-snap-gene-40.39-mRNA-1	AT2G27350	0	0	0	0	0
NYDRO15871	0:maker-nm_contig12-snap-gene-43.7-mRNA-1	no_AT_hit	0	0	0	0	0
NYDRO15886	0:maker-nm_contig12-snap-gene-44.57-mRNA-1	AT4G34420	0	0	0	0	0
NYDRO15888	0:maker-nm_contig12-snap-gene-45.49-mRNA-1	no_AT_hit	0	0	0	0	0
NYDRO15898	0:maker-nm_contig12-snap-gene-46.34-mRNA-1	AT4G18950	0	0	0	0	0
NYDRO15902	0:maker-nm_contig12-snap-gene-46.38-mRNA-1	no_AT_hit	0	0	0	0	0
NYDRO15903	0:maker-nm_contig12-snap-gene-46.39-mRNA-1	AT4G23900	0	0	0	0	0
NYDRO15932	0:maker-nm_contig12-snap-gene-48.12-mRNA-1	no_AT_hit	0	0	0	0	0
NYDRO15925	0:maker-nm_contig12-snap-gene-48.4-mRNA-1	AT2G25010	0	0	0	0	0
NYDRO15944	0:maker-nm_contig12-snap-gene-49.5-mRNA-1	no_AT_hit	0	0	0	0	0
NYDRO15952	0:maker-nm_contig12-snap-gene-50.5-mRNA-1	AT5G63950	0	0	0	0	0
NYDRO15965	0:maker-nm_contig12-snap-gene-51.6-mRNA-1	no_AT_hit	0	0	0	0	0
NYDRO15980	0:maker-nm_contig12-snap-gene-52.4-mRNA-1	AT2G25010	0	0	0	0	0
NYDRO16006	0:maker-nm_contig12-snap-gene-54.12-mRNA-1	AT1G16916	0	0	0	0	0
NYDRO16049	0:maker-nm_contig12-snap-gene-57.45-mRNA-1	AT5G53045	0	0	0	0	0
NYDRO16076	0:maker-nm_contig12-snap-gene-59.37-mRNA-1	AT1G12470	0	0	0	0	0
NYDRO16087	0:maker-nm_contig12-snap-gene-60.17-mRNA-1	no_AT_hit	0	0	0	0	0
NYDRO16088	0:maker-nm_contig12-snap-gene-60.18-mRNA-1	AT2G07050	0	0	0	0	0
NYDRO16098	0:maker-nm_contig12-snap-gene-61.46-mRNA-1	no_AT_hit	0	0	0	0	0
NYDRO16100	0:maker-nm_contig12-snap-gene-61.47-mRNA-1	no_AT_hit	0	0	0	0	0
NYDRO16099	0:maker-nm_contig12-snap-gene-61.48-mRNA-1	no_AT_hit	0	0	0	0	0
NYDRO16094	0:maker-nm_contig12-snap-gene-61.68-mRNA-1	no_AT_hit	0	0	0	0	0
NYDRO16095	0:maker-nm_contig12-snap-gene-61.70-mRNA-1	no_AT_hit	0	0	0	0	0
NYDRO16175	0:maker-nm_contig12-snap-gene-67.18-mRNA-1	AT5G12260	0	0	0	0	0
NYDRO16172	0:maker-nm_contig12-snap-gene-67.8-mRNA-1	AT1G63780	0	0	0	0	0
NYDRO16180	0:maker-nm_contig12-snap-gene-68.2-mRNA-1	AT2G46370	0	0	0	0	0
NYDRO16190	0:maker-nm_contig12-snap-gene-69.48-mRNA-1	AT4G03250	0	0	0	0	0
NYDRO16197	0:maker-nm_contig12-snap-gene-69.61-mRNA-1	AT3G61860	0	0	0	0	0
NYDRO16207	0:maker-nm_contig12-snap-gene-70.14-mRNA-1	no_AT_hit	0	0	0	0	0
NYDRO16203	0:maker-nm_contig12-snap-gene-70.2-mRNA-1	no_AT_hit	0	0	0	0	0
NYDRO16201	0:maker-nm_contig12-snap-gene-70.4-mRNA-1	no_AT_hit	0	0	0	0	0
NYDRO16202	0:maker-nm_contig12-snap-gene-70.5-mRNA-1	no_AT_hit	0	0	0	0	0
NYDRO16204	0:maker-nm_contig12-snap-gene-70.6-mRNA-1	no_AT_hit	0	0	0	0	0
NYDRO16205	0:maker-nm_contig12-snap-gene-70.7-mRNA-1	no_AT_hit	0	0	0	0	0
NYDRO16222	0:maker-nm_contig12-snap-gene-72.0-mRNA-1	AT1G07615	0	0	0	0	0
NYDRO16266	0:maker-nm_contig12-snap-gene-75.54-mRNA-1	AT1G75340	0	0	0	0	0
NYDRO16269	0:maker-nm_contig12-snap-gene-75.55-mRNA-1	no_AT_hit	0	0	0	0	0
NYDRO16277	0:maker-nm_contig12-snap-gene-75.57-mRNA-1	no_AT_hit	0	0	0	0	0
NYDRO16283	0:maker-nm_contig12-snap-gene-76.50-mRNA-1	AT2G47410	0	0	0	0	0
NYDRO16279	0:maker-nm_contig12-snap-gene-76.54-mRNA-1	no_AT_hit	0	0	0	0	0
NYDRO16278	0:maker-nm_contig12-snap-gene-76.55-mRNA-1	no_AT_hit	0	0	0	0	0
NYDRO16302	0:maker-nm_contig12-snap-gene-77.43-mRNA-1	AT1G76850	0	0	0	0	0
NYDRO16300	0:maker-nm_contig12-snap-gene-77.44-mRNA-1	AT1G21170	0	0	0	0	0
NYDRO16294	0:maker-nm_contig12-snap-gene-77.49-mRNA-1	no_AT_hit	0	0	0	0	0
NYDRO16324	0:maker-nm_contig12-snap-gene-79.7-mRNA-1	no_AT_hit	0	0	0	0	0
NYDRO15487	0:maker-nm_contig12-snap-gene-8.17-mRNA-1	no_AT_hit	0	0	0	0	0
NYDRO16350	0:maker-nm_contig12-snap-gene-82.51-mRNA-1	AT4G19600	0	0	0	0	0
NYDRO16353	0:maker-nm_contig12-snap-gene-82.61-mRNA-1	no_AT_hit	0	0	0	0	0
NYDRO16363	0:maker-nm_contig12-snap-gene-83.6-mRNA-1	AT1G62440	0	0	0	0	0
NYDRO16395	0:maker-nm_contig12-snap-gene-85.3-mRNA-1	AT1G72110	0	0	0	0	0
NYDRO16396	0:maker-nm_contig12-snap-gene-85.4-mRNA-1	no_AT_hit	0	0	0	0	0
NYDRO16429	0:maker-nm_contig12-snap-gene-87.59-mRNA-1	no_AT_hit	0	0	0	0	0
NYDRO16442	0:maker-nm_contig12-snap-gene-88.4-mRNA-1	AT5G12410	0	0	0	0	0
NYDRO16456	0:maker-nm_contig12-snap-gene-89.58-mRNA-1	AT5G24120	0	0	0	0	0
NYDRO15503	0:maker-nm_contig12-snap-gene-9.14-mRNA-1	AT1G64530	0	0	0	0	0
NYDRO15496	0:maker-nm_contig12-snap-gene-9.2-mRNA-1	AT4G22340	0	0	0	0	0
NYDRO16478	0:maker-nm_contig12-snap-gene-90.18-mRNA-1	no_AT_hit	0	0	0	0	0
NYDRO16468	0:maker-nm_contig12-snap-gene-90.5-mRNA-1	no_AT_hit	0	0	0	0	0
NYDRO16473	0:maker-nm_contig12-snap-gene-90.6-mRNA-1	AT5G13700	0	0	0	0	0
NYDRO16501	0:maker-nm_contig12-snap-gene-92.32-mRNA-1	no_AT_hit	0	0	0	0	0
NYDRO16502	0:maker-nm_contig12-snap-gene-92.36-mRNA-1	no_AT_hit	0	0	0	0	0
NYDRO16515	0:maker-nm_contig12-snap-gene-93.2-mRNA-1	AT5G24170	0	0	0	0	0
NYDRO16555	0:maker-nm_contig12-snap-gene-96.8-mRNA-1	AT2G07050	0	0	0	0	0
NYDRO16575	0:maker-nm_contig12-snap-gene-98.1-mRNA-1	no_AT_hit	0	0	0	0	0
NYDRO16576	0:maker-nm_contig12-snap-gene-98.5-mRNA-1	no_AT_hit	0	0	0	0	0
NYDRO16582	0:maker-nm_contig12-snap-gene-99.0-mRNA-1	no_AT_hit	0	0	0	0	0
NYDRO16584	0:maker-nm_contig12-snap-gene-99.1-mRNA-1	no_AT_hit	0	0	0	0	0
NYDRO24056	0:maker-nm_contig19-augustus-gene-10.27-mRNA-1	AT3G12940	0	0	0	0	0
NYDRO24060	0:maker-nm_contig19-augustus-gene-10.31-mRNA-1	no_AT_hit	0	0	0	0	0
NYDRO25152	0:maker-nm_contig19-augustus-gene-103.36-mRNA-1	AT1G14290	0	0	0	0	0
NYDRO25170	0:maker-nm_contig19-augustus-gene-104.4-mRNA-1	AT1G74520	0	0	0	0	0
NYDRO24064	0:maker-nm_contig19-augustus-gene-11.0-mRNA-1	no_AT_hit	0	0	0	0	0
NYDRO25238	0:maker-nm_contig19-augustus-gene-111.61-mRNA-1	AT3G01175	0	0	0	0	0
NYDRO25245	0:maker-nm_contig19-augustus-gene-111.67-mRNA-1	AT5G39850	0	0	0	0	0
NYDRO25272	0:maker-nm_contig19-augustus-gene-113.27-mRNA-1	AT5G54710	0	0	0	0	0
NYDRO25308	0:maker-nm_contig19-augustus-gene-116.103-mRNA-1	AT2G25010	0	0	0	0	0
NYDRO25309	0:maker-nm_contig19-augustus-gene-116.90-mRNA-1	AT5G64860	0	0	0	0	0
NYDRO25320	0:maker-nm_contig19-augustus-gene-116.92-mRNA-1	AT3G07690	0	0	0	0	0
NYDRO24087	0:maker-nm_contig19-augustus-gene-13.35-mRNA-1	AT2G19190	0	0	0	0	0
NYDRO24110	0:maker-nm_contig19-augustus-gene-15.105-mRNA-1	no_AT_hit	0	0	0	0	0
NYDRO24136	0:maker-nm_contig19-augustus-gene-17.18-mRNA-1	AT5G11470	0	0	0	0	0
NYDRO24186	0:maker-nm_contig19-augustus-gene-22.27-mRNA-1	AT3G60910	0	0	0	0	0
NYDRO24188	0:maker-nm_contig19-augustus-gene-22.29-mRNA-1	AT1G27170	0	0	0	0	0
NYDRO24233	0:maker-nm_contig19-augustus-gene-26.49-mRNA-1	AT1G53570	0	0	0	0	0
NYDRO24264	0:maker-nm_contig19-augustus-gene-29.55-mRNA-1	no_AT_hit	0	0	0	0	0
NYDRO24324	0:maker-nm_contig19-augustus-gene-33.53-mRNA-1	AT2G13650	0	0	0	0	0
NYDRO24342	0:maker-nm_contig19-augustus-gene-35.69-mRNA-1	no_AT_hit	0	0	0	0	0
NYDRO24416	0:maker-nm_contig19-augustus-gene-39.15-mRNA-1	no_AT_hit	0	0	0	0	0
NYDRO24474	0:maker-nm_contig19-augustus-gene-44.22-mRNA-1	no_AT_hit	0	0	0	0	0
NYDRO24531	0:maker-nm_contig19-augustus-gene-50.21-mRNA-1	no_AT_hit	0	0	0	0	0
NYDRO24562	0:maker-nm_contig19-augustus-gene-52.13-mRNA-1	AT3G29760	0	0	0	0	0
NYDRO24568	0:maker-nm_contig19-augustus-gene-53.43-mRNA-1	AT1G26330	0	0	0	0	0
NYDRO24587	0:maker-nm_contig19-augustus-gene-54.13-mRNA-1	AT5G55640	0	0	0	0	0
NYDRO24610	0:maker-nm_contig19-augustus-gene-56.11-mRNA-1	AT1G55900	0	0	0	0	0
NYDRO24606	0:maker-nm_contig19-augustus-gene-56.25-mRNA-1	AT1G69040	0	0	0	0	0
NYDRO24624	0:maker-nm_contig19-augustus-gene-58.14-mRNA-1	AT1G69080	0	0	0	0	0
NYDRO24654	0:maker-nm_contig19-augustus-gene-60.27-mRNA-1	no_AT_hit	0	0	0	0	0
NYDRO24651	0:maker-nm_contig19-augustus-gene-60.28-mRNA-1	no_AT_hit	0	0	0	0	0
NYDRO24657	0:maker-nm_contig19-augustus-gene-60.33-mRNA-1	no_AT_hit	0	0	0	0	0
NYDRO24689	0:maker-nm_contig19-augustus-gene-62.38-mRNA-1	no_AT_hit	0	0	0	0	0
NYDRO24702	0:maker-nm_contig19-augustus-gene-62.44-mRNA-1	AT3G42170	0	0	0	0	0
NYDRO24760	0:maker-nm_contig19-augustus-gene-67.7-mRNA-1	AT4G19170	0	0	0	0	0
NYDRO24773	0:maker-nm_contig19-augustus-gene-68.12-mRNA-1	no_AT_hit	0	0	0	0	0
NYDRO24763	0:maker-nm_contig19-augustus-gene-68.13-mRNA-1	no_AT_hit	0	0	0	0	0
NYDRO24777	0:maker-nm_contig19-augustus-gene-69.11-mRNA-1	AT2G13100	0	0	0	0	0
NYDRO24794	0:maker-nm_contig19-augustus-gene-70.28-mRNA-1	AT1G08760	0	0	0	0	0
NYDRO24791	0:maker-nm_contig19-augustus-gene-70.40-mRNA-1	no_AT_hit	0	0	0	0	0
NYDRO24800	0:maker-nm_contig19-augustus-gene-71.15-mRNA-1	no_AT_hit	0	0	0	0	0
NYDRO24803	0:maker-nm_contig19-augustus-gene-71.9-mRNA-1	AT2G22910	0	0	0	0	0
NYDRO24808	0:maker-nm_contig19-augustus-gene-72.31-mRNA-1	AT5G65670	0	0	0	0	0
NYDRO24827	0:maker-nm_contig19-augustus-gene-73.32-mRNA-1	AT3G49650	0	0	0	0	0
NYDRO24834	0:maker-nm_contig19-augustus-gene-74.42-mRNA-1	AT3G43920	0	0	0	0	0
NYDRO24853	0:maker-nm_contig19-augustus-gene-75.57-mRNA-1	AT5G67620	0	0	0	0	0
NYDRO24866	0:maker-nm_contig19-augustus-gene-77.36-mRNA-1	AT1G68920	0	0	0	0	0
NYDRO24885	0:maker-nm_contig19-augustus-gene-78.46-mRNA-1	AT4G21530	0	0	0	0	0
NYDRO24904	0:maker-nm_contig19-augustus-gene-80.31-mRNA-1	AT3G13080	0	0	0	0	0
NYDRO24926	0:maker-nm_contig19-augustus-gene-82.20-mRNA-1	AT5G45290	0	0	0	0	0
NYDRO24959	0:maker-nm_contig19-augustus-gene-84.16-mRNA-1	AT2G22870	0	0	0	0	0
NYDRO25002	0:maker-nm_contig19-augustus-gene-87.9-mRNA-1	AT5G17050	0	0	0	0	0
NYDRO25007	0:maker-nm_contig19-augustus-gene-88.6-mRNA-1	AT5G48930	0	0	0	0	0
NYDRO25057	0:maker-nm_contig19-augustus-gene-93.2-mRNA-1	no_AT_hit	0	0	0	0	0
NYDRO25071	0:maker-nm_contig19-augustus-gene-96.29-mRNA-1	AT4G19170	0	0	0	0	0
NYDRO25095	0:maker-nm_contig19-augustus-gene-99.26-mRNA-1	no_AT_hit	0	0	0	0	0
NYDRO24053	0:maker-nm_contig19-snap-gene-10.19-mRNA-1	no_AT_hit	0	0	0	0	0
NYDRO24063	0:maker-nm_contig19-snap-gene-10.26-mRNA-1	no_AT_hit	0	0	0	0	0
NYDRO25115	0:maker-nm_contig19-snap-gene-102.46-mRNA-1	no_AT_hit	0	0	0	0	0
NYDRO25117	0:maker-nm_contig19-snap-gene-102.47-mRNA-1	no_AT_hit	0	0	0	0	0
NYDRO25126	0:maker-nm_contig19-snap-gene-102.61-mRNA-1	no_AT_hit	0	0	0	0	0
NYDRO25128	0:maker-nm_contig19-snap-gene-102.62-mRNA-1	no_AT_hit	0	0	0	0	0
NYDRO25137	0:maker-nm_contig19-snap-gene-102.74-mRNA-1	no_AT_hit	0	0	0	0	0
NYDRO25120	0:maker-nm_contig19-snap-gene-102.85-mRNA-1	no_AT_hit	0	0	0	0	0
NYDRO25124	0:maker-nm_contig19-snap-gene-102.91-mRNA-1	no_AT_hit	0	0	0	0	0
NYDRO25145	0:maker-nm_contig19-snap-gene-103.10-mRNA-1	AT5G51640	0	0	0	0	0
NYDRO25155	0:maker-nm_contig19-snap-gene-104.6-mRNA-1	AT1G34210	0	0	0	0	0
NYDRO25173	0:maker-nm_contig19-snap-gene-105.20-mRNA-1	no_AT_hit	0	0	0	0	0
NYDRO25188	0:maker-nm_contig19-snap-gene-105.36-mRNA-1	no_AT_hit	0	0	0	0	0
NYDRO25187	0:maker-nm_contig19-snap-gene-105.37-mRNA-1	no_AT_hit	0	0	0	0	0
NYDRO25178	0:maker-nm_contig19-snap-gene-105.43-mRNA-1	no_AT_hit	0	0	0	0	0
NYDRO25179	0:maker-nm_contig19-snap-gene-105.45-mRNA-1	AT5G24740	0	0	0	0	0
NYDRO25183	0:maker-nm_contig19-snap-gene-105.46-mRNA-1	AT1G74410	0	0	0	0	0
NYDRO25202	0:maker-nm_contig19-snap-gene-107.26-mRNA-1	no_AT_hit	0	0	0	0	0
NYDRO25209	0:maker-nm_contig19-snap-gene-108.28-mRNA-1	no_AT_hit	0	0	0	0	0
NYDRO25210	0:maker-nm_contig19-snap-gene-108.30-mRNA-1	AT1G26870	0	0	0	0	0
NYDRO25211	0:maker-nm_contig19-snap-gene-108.32-mRNA-1	AT1G74500	0	0	0	0	0
NYDRO25204	0:maker-nm_contig19-snap-gene-108.34-mRNA-1	AT4G24175	0	0	0	0	0
NYDRO25223	0:maker-nm_contig19-snap-gene-109.14-mRNA-1	AT4G33500	0	0	0	0	0
NYDRO25219	0:maker-nm_contig19-snap-gene-109.2-mRNA-1	AT3G17830	0	0	0	0	0
NYDRO25225	0:maker-nm_contig19-snap-gene-110.0-mRNA-1	AT1G53540	0	0	0	0	0
NYDRO25230	0:maker-nm_contig19-snap-gene-110.18-mRNA-1	AT3G23780	0	0	0	0	0
NYDRO25233	0:maker-nm_contig19-snap-gene-110.19-mRNA-1	AT1G01225	0	0	0	0	0
NYDRO25229	0:maker-nm_contig19-snap-gene-110.6-mRNA-1	AT3G17900	0	0	0	0	0
NYDRO25240	0:maker-nm_contig19-snap-gene-111.39-mRNA-1	AT1G01820	0	0	0	0	0
NYDRO25248	0:maker-nm_contig19-snap-gene-111.56-mRNA-1	AT1G69530	0	0	0	0	0
NYDRO25251	0:maker-nm_contig19-snap-gene-112.20-mRNA-1	AT5G26760	0	0	0	0	0
NYDRO25255	0:maker-nm_contig19-snap-gene-112.24-mRNA-1	no_AT_hit	0	0	0	0	0
NYDRO25258	0:maker-nm_contig19-snap-gene-112.28-mRNA-1	AT1G35720	0	0	0	0	0
NYDRO25259	0:maker-nm_contig19-snap-gene-112.30-mRNA-1	AT3G47810	0	0	0	0	0
NYDRO25263	0:maker-nm_contig19-snap-gene-112.31-mRNA-1	AT2G02800	0	0	0	0	0
NYDRO25254	0:maker-nm_contig19-snap-gene-112.35-mRNA-1	AT2G21940	0	0	0	0	0
NYDRO25274	0:maker-nm_contig19-snap-gene-113.54-mRNA-1	no_AT_hit	0	0	0	0	0
[truncated: 36,503 more rows]

## Sheet: Comparison 1 output
#samples 3752 and 3764
# Avg reads mapping to maternal genome (mat and pat reads > 0), sample 3752 = 60.1%
# Avg reads mapping to maternal genome (mat and pat reads > 0), sample 3764 = 44.6%
		(AxB_A_counts)	(AxB_B_counts)	(BxA_A_counts)	(BxA_B_counts)
locus_name	maker_name	nt x nm, nt counts	nt x nm, nm counts	nm x nt, nm counts	nm x nt, nt counts	mp_ratio	favored_parent	imprinting_padj	IFs	favored_strain	cis_effect_padj	CEF	tot_AxB	tot_BxA	pmat_AxB	pmat_BxA	mincountspass	censored	pval_pass	IF_pass	CEF_pass	pmat_pass	isMEG	isPEG	status	TAIR homolog
NYDRO05939	0:augustus_masked-nm_contig04-processed-gene-104.26-mRNA-1	0	0	0	0	1.32	none	1	NA	none	1	NA	0	0	NA	NA	FALSE	FALSE	FALSE	FALSE	TRUE	FALSE	FALSE	FALSE	low_counts	no_AT_hit
NYDRO05941	0:augustus_masked-nm_contig04-processed-gene-104.27-mRNA-1	16	0	0	0	1.32	none	1	NA	none	1	NA	16	0	1	NA	FALSE	FALSE	FALSE	FALSE	TRUE	FALSE	FALSE	FALSE	low_counts	no_AT_hit
NYDRO05949	0:augustus_masked-nm_contig04-processed-gene-105.16-mRNA-1	0	0	0	0	1.32	none	1	NA	none	1	NA	0	0	NA	NA	FALSE	FALSE	FALSE	FALSE	TRUE	FALSE	FALSE	FALSE	low_counts	AT2G32030
NYDRO06020	0:augustus_masked-nm_contig04-processed-gene-112.12-mRNA-1	899	436	848	1405	1.32	mother	3.01925e-21	1.606	A	0.00317243	1.019	1335	2253	0.673408	0.623613	TRUE	FALSE	TRUE	FALSE	TRUE	FALSE	FALSE	FALSE	fail_IF_cutoff	no_AT_hit
NYDRO06032	0:augustus_masked-nm_contig04-processed-gene-113.9-mRNA-1	0	297	16	3216	1.32	father	0.308614	NA	B	0	9554.67	297	3232	0	0.99505	TRUE	FALSE	FALSE	FALSE	FALSE	FALSE	FALSE	FALSE	fail_pval_cutoff	AT1G77420
NYDRO04617	0:augustus_masked-nm_contig04-processed-gene-2.39-mRNA-1	367	133	752	326	1.32	father	0.00309303	1.049	A	1.10055e-58	4.586	500	1078	0.734	0.302412	TRUE	FALSE	TRUE	FALSE	TRUE	FALSE	FALSE	FALSE	fail_IF_cutoff	AT5G05520
NYDRO04916	0:augustus_masked-nm_contig04-processed-gene-20.314-mRNA-1	0	0	0	0	1.32	none	1	NA	none	1	NA	0	0	NA	NA	FALSE	FALSE	FALSE	FALSE	TRUE	FALSE	FALSE	FALSE	low_counts	no_AT_hit
NYDRO04975	0:augustus_masked-nm_contig04-processed-gene-22.7-mRNA-1	0	0	0	0	1.32	none	1	NA	none	1	NA	0	0	NA	NA	FALSE	FALSE	FALSE	FALSE	TRUE	FALSE	FALSE	FALSE	low_counts	no_AT_hit
NYDRO05054	0:augustus_masked-nm_contig04-processed-gene-30.9-mRNA-1	0	0	0	5	1.32	none	1	NA	none	1	NA	0	5	NA	1	FALSE	FALSE	FALSE	FALSE	TRUE	FALSE	FALSE	FALSE	low_counts	no_AT_hit
NYDRO05068	0:augustus_masked-nm_contig04-processed-gene-31.5-mRNA-1	122	126	234	699	1.32	mother	0.00107213	1.117	B	5.32323e-14	2.076	248	933	0.491935	0.749196	TRUE	FALSE	TRUE	FALSE	TRUE	FALSE	FALSE	FALSE	fail_IF_cutoff	no_AT_hit
NYDRO05209	0:augustus_masked-nm_contig04-processed-gene-46.55-mRNA-1	0	6	63	46	1.32	none	1	NA	none	1	NA	6	109	0	0.422018	FALSE	FALSE	FALSE	FALSE	TRUE	FALSE	FALSE	FALSE	low_counts	AT2G20540
NYDRO05226	0:augustus_masked-nm_contig04-processed-gene-47.36-mRNA-1	22	0	0	12	1.32	none	1	NA	none	1	NA	22	12	1	1	FALSE	FALSE	FALSE	FALSE	TRUE	FALSE	FALSE	FALSE	low_counts	AT2G44300
NYDRO05295	0:augustus_masked-nm_contig04-processed-gene-53.2-mRNA-1	1109	609	1463	1313	1.32	father	0.383644	NA	A	2.20064e-29	1.706	1718	2776	0.645518	0.472983	TRUE	FALSE	FALSE	FALSE	TRUE	FALSE	FALSE	FALSE	fail_pval_cutoff	AT2G04560
NYDRO05335	0:augustus_masked-nm_contig04-processed-gene-56.32-mRNA-1	1521	469	1383	1801	1.32	mother	8.35527e-49	2.038	A	1.09552e-48	2.094	1990	3184	0.764322	0.565641	TRUE	FALSE	TRUE	TRUE	TRUE	FALSE	FALSE	FALSE	fail_pmat_cutoff	AT5G06440
NYDRO05490	0:augustus_masked-nm_contig04-processed-gene-70.68-mRNA-1	0	0	0	0	1.32	none	1	NA	none	1	NA	0	0	NA	NA	FALSE	FALSE	FALSE	FALSE	TRUE	FALSE	FALSE	FALSE	low_counts	AT1G06280
NYDRO05516	0:augustus_masked-nm_contig04-processed-gene-72.48-mRNA-1	1053	800	1117	1946	1.32	mother	7.26115e-06	1.115	B	4.13053e-06	1.122	1853	3063	0.568268	0.635325	TRUE	FALSE	TRUE	FALSE	TRUE	FALSE	FALSE	FALSE	fail_IF_cutoff	AT1G08280
NYDRO05552	0:augustus_masked-nm_contig04-processed-gene-75.5-mRNA-1	180	1847	349	6089	1.32	father	0.879958	NA	B	0	137.939	2027	6438	0.0888012	0.945791	TRUE	FALSE	FALSE	FALSE	FALSE	FALSE	FALSE	FALSE	fail_pval_cutoff	AT3G04880
NYDRO05603	0:augustus_masked-nm_contig04-processed-gene-79.10-mRNA-1	0	301	22	37	1.32	father	7.34677e-23	48.179	B	4.01616e-35	78.21	301	59	0	0.627119	TRUE	FALSE	TRUE	TRUE	FALSE	FALSE	FALSE	FALSE	fail_CEF_cutoff	AT2G36460
NYDRO05606	0:augustus_masked-nm_contig04-processed-gene-79.6-mRNA-1	146	78	139	373	1.32	mother	4.20041e-10	1.804	B	0.0470867	0	224	512	0.651786	0.728516	TRUE	FALSE	TRUE	FALSE	TRUE	FALSE	FALSE	FALSE	fail_IF_cutoff	no_AT_hit
NYDRO05626	0:augustus_masked-nm_contig04-processed-gene-81.7-mRNA-1	0	0	0	28	1.32	none	1	NA	none	1	NA	0	28	NA	1	FALSE	FALSE	FALSE	FALSE	TRUE	FALSE	FALSE	FALSE	low_counts	AT5G67090
NYDRO05676	0:augustus_masked-nm_contig04-processed-gene-85.1-mRNA-1	0	0	0	0	1.32	none	1	NA	none	1	NA	0	0	NA	NA	FALSE	FALSE	FALSE	FALSE	TRUE	FALSE	FALSE	FALSE	low_counts	no_AT_hit
NYDRO05716	0:augustus_masked-nm_contig04-processed-gene-88.70-mRNA-1	0	0	0	98	1.32	none	1	NA	none	1	NA	0	98	NA	1	FALSE	FALSE	FALSE	FALSE	TRUE	FALSE	FALSE	FALSE	low_counts	AT5G67090
NYDRO05726	0:augustus_masked-nm_contig04-processed-gene-89.70-mRNA-1	0	0	0	0	1.32	none	1	NA	none	1	NA	0	0	NA	NA	FALSE	FALSE	FALSE	FALSE	TRUE	FALSE	FALSE	FALSE	low_counts	AT3G50140
NYDRO04714	0:augustus_masked-nm_contig04-processed-gene-9.2-mRNA-1	11	0	49	0	1.32	none	1	NA	none	1	NA	11	49	1	0	FALSE	FALSE	FALSE	FALSE	TRUE	FALSE	FALSE	FALSE	low_counts	AT5G58490
NYDRO04716	0:augustus_masked-nm_contig04-processed-gene-9.4-mRNA-1	1375	356	1204	612	1.32	mother	0.1551	NA	A	6.31137e-172	6.136	1731	1816	0.794339	0.337004	TRUE	FALSE	FALSE	FALSE	TRUE	FALSE	FALSE	FALSE	fail_pval_cutoff	AT5G58700
NYDRO05737	0:augustus_masked-nm_contig04-processed-gene-90.62-mRNA-1	957	216	922	809	1.32	mother	2.49465e-21	1.752	A	3.36273e-83	3.964	1173	1731	0.815857	0.46736	TRUE	FALSE	TRUE	FALSE	TRUE	FALSE	FALSE	FALSE	fail_IF_cutoff	AT3G23020
NYDRO05750	0:augustus_masked-nm_contig04-processed-gene-91.43-mRNA-1	0	0	0	0	1.32	none	1	NA	none	1	NA	0	0	NA	NA	FALSE	FALSE	FALSE	FALSE	TRUE	FALSE	FALSE	FALSE	low_counts	no_AT_hit
NYDRO05783	0:augustus_masked-nm_contig04-processed-gene-93.36-mRNA-1	153	194	211	473	1.32	mother	0.963147	NA	B	2.15945e-14	1.956	347	684	0.440922	0.69152	TRUE	FALSE	FALSE	FALSE	TRUE	FALSE	FALSE	FALSE	fail_pval_cutoff	no_AT_hit
NYDRO05786	0:augustus_masked-nm_contig04-processed-gene-93.38-mRNA-1	768	0	1166	16	1.32	mother	0.0074439	0	A	0	8939.3	768	1182	1	0.0135364	TRUE	FALSE	TRUE	FALSE	FALSE	FALSE	FALSE	FALSE	fail_IF_cutoff	AT4G13920
NYDRO05831	0:augustus_masked-nm_contig04-processed-gene-97.3-mRNA-1	0	0	0	72	1.32	none	1	NA	none	1	NA	0	72	NA	1	FALSE	FALSE	FALSE	FALSE	TRUE	FALSE	FALSE	FALSE	low_counts	AT5G67090
NYDRO05874	0:augustus_masked-nm_contig04-processed-gene-99.10-mRNA-1	202	62	79	152	1.32	mother	2.13763e-11	2.066	A	0.0106087	0	264	231	0.765152	0.658009	TRUE	FALSE	TRUE	TRUE	TRUE	FALSE	FALSE	FALSE	fail_pmat_cutoff	AT3G50170
NYDRO11286	0:augustus_masked-nm_contig09-processed-gene-0.14-mRNA-1	0	1	0	0	1.32	none	1	NA	none	1	NA	1	0	0	NA	FALSE	FALSE	FALSE	FALSE	TRUE	FALSE	FALSE	FALSE	low_counts	no_AT_hit
NYDRO11408	0:augustus_masked-nm_contig09-processed-gene-11.3-mRNA-1	0	0	0	0	1.32	none	1	NA	none	1	NA	0	0	NA	NA	FALSE	FALSE	FALSE	FALSE	TRUE	FALSE	FALSE	FALSE	low_counts	no_AT_hit
NYDRO11411	0:augustus_masked-nm_contig09-processed-gene-11.5-mRNA-1	0	0	0	0	1.32	none	1	NA	none	1	NA	0	0	NA	NA	FALSE	FALSE	FALSE	FALSE	TRUE	FALSE	FALSE	FALSE	low_counts	no_AT_hit
NYDRO11419	0:augustus_masked-nm_contig09-processed-gene-12.21-mRNA-1	0	0	0	18	1.32	none	1	NA	none	1	NA	0	18	NA	1	FALSE	FALSE	FALSE	FALSE	TRUE	FALSE	FALSE	FALSE	low_counts	AT1G01310
NYDRO11450	0:augustus_masked-nm_contig09-processed-gene-14.43-mRNA-1	1	0	0	0	1.32	none	1	NA	none	1	NA	1	0	1	NA	FALSE	FALSE	FALSE	FALSE	TRUE	FALSE	FALSE	FALSE	low_counts	AT1G21280
NYDRO11485	0:augustus_masked-nm_contig09-processed-gene-17.38-mRNA-1	0	0	168	0	1.32	none	1	NA	none	1	NA	0	168	NA	0	FALSE	FALSE	FALSE	FALSE	TRUE	FALSE	FALSE	FALSE	low_counts	AT1G21280
NYDRO11305	0:augustus_masked-nm_contig09-processed-gene-2.3-mRNA-1	0	0	0	0	1.32	none	1	NA	none	1	NA	0	0	NA	NA	FALSE	FALSE	FALSE	FALSE	TRUE	FALSE	FALSE	FALSE	low_counts	no_AT_hit
NYDRO11549	0:augustus_masked-nm_contig09-processed-gene-22.3-mRNA-1	0	0	0	0	1.32	none	1	NA	none	1	NA	0	0	NA	NA	FALSE	FALSE	FALSE	FALSE	TRUE	FALSE	FALSE	FALSE	low_counts	no_AT_hit
NYDRO11579	0:augustus_masked-nm_contig09-processed-gene-23.4-mRNA-1	3065	91	3042	41	1.32	father	8.70801e-13	2.293	A	0	1493.06	3156	3083	0.971166	0.0132987	TRUE	FALSE	TRUE	TRUE	FALSE	FALSE	FALSE	FALSE	fail_CEF_cutoff	AT5G60900
NYDRO11614	0:augustus_masked-nm_contig09-processed-gene-26.44-mRNA-1	2286	2395	3882	6771	1.32	father	0.252092	NA	B	2.33688e-64	1.659	4681	10653	0.488357	0.635596	TRUE	FALSE	FALSE	FALSE	TRUE	FALSE	FALSE	FALSE	fail_pval_cutoff	AT2G40950
NYDRO11615	0:augustus_masked-nm_contig09-processed-gene-26.46-mRNA-1	0	0	0	0	1.32	none	1	NA	none	1	NA	0	0	NA	NA	FALSE	FALSE	FALSE	FALSE	TRUE	FALSE	FALSE	FALSE	low_counts	AT1G21280
NYDRO11684	0:augustus_masked-nm_contig09-processed-gene-30.39-mRNA-1	0	27	0	38	1.32	none	1	NA	none	1	NA	27	38	0	1	FALSE	FALSE	FALSE	FALSE	TRUE	FALSE	FALSE	FALSE	low_counts	no_AT_hit
NYDRO11735	0:augustus_masked-nm_contig09-processed-gene-35.27-mRNA-1	0	0	0	0	1.32	none	1	NA	none	1	NA	0	0	NA	NA	FALSE	FALSE	FALSE	FALSE	TRUE	FALSE	FALSE	FALSE	low_counts	AT2G46300
NYDRO11914	0:augustus_masked-nm_contig09-processed-gene-49.25-mRNA-1	0	0	0	0	1.32	none	1	NA	none	1	NA	0	0	NA	NA	FALSE	FALSE	FALSE	FALSE	TRUE	FALSE	FALSE	FALSE	low_counts	no_AT_hit
NYDRO11939	0:augustus_masked-nm_contig09-processed-gene-50.43-mRNA-1	0	383	0	498	1.32	none	1	NA	B	2.40062e-260	12925.2	383	498	0	1	TRUE	FALSE	FALSE	FALSE	FALSE	FALSE	FALSE	FALSE	fail_pval_cutoff	no_AT_hit
NYDRO11933	0:augustus_masked-nm_contig09-processed-gene-50.48-mRNA-1	0	0	0	0	1.32	none	1	NA	none	1	NA	0	0	NA	NA	FALSE	FALSE	FALSE	FALSE	TRUE	FALSE	FALSE	FALSE	low_counts	no_AT_hit
NYDRO11938	0:augustus_masked-nm_contig09-processed-gene-50.52-mRNA-1	0	14	0	24	1.32	none	1	NA	none	1	NA	14	24	0	1	FALSE	FALSE	FALSE	FALSE	TRUE	FALSE	FALSE	FALSE	low_counts	no_AT_hit
NYDRO12134	0:augustus_masked-nm_contig09-processed-gene-66.3-mRNA-1	1627	281	1510	576	1.32	mother	0.00408156	1.015	A	3.75017959235627e-314	12.151	1908	2086	0.852725	0.276127	TRUE	FALSE	TRUE	FALSE	TRUE	FALSE	FALSE	FALSE	fail_IF_cutoff	no_AT_hit
NYDRO12239	0:augustus_masked-nm_contig09-processed-gene-76.48-mRNA-1	2091	1289	5479	4301	1.32	father	4.46167e-14	1.227	A	6.43723e-72	1.852	3380	9780	0.618639	0.439775	TRUE	FALSE	TRUE	FALSE	TRUE	FALSE	FALSE	FALSE	fail_IF_cutoff	AT5G52190
NYDRO12271	0:augustus_masked-nm_contig09-processed-gene-79.0-mRNA-1	0	114	0	0	1.32	none	1	NA	none	1	NA	114	0	0	NA	FALSE	FALSE	FALSE	FALSE	TRUE	FALSE	FALSE	FALSE	low_counts	AT1G64940
NYDRO12311	0:augustus_masked-nm_contig09-processed-gene-82.46-mRNA-1	0	0	0	196	1.32	none	1	NA	none	1	NA	0	196	NA	1	FALSE	FALSE	FALSE	FALSE	TRUE	FALSE	FALSE	FALSE	low_counts	no_AT_hit
NYDRO12330	0:augustus_masked-nm_contig09-processed-gene-83.51-mRNA-1	0	0	0	0	1.32	none	1	NA	none	1	NA	0	0	NA	NA	FALSE	FALSE	FALSE	FALSE	TRUE	FALSE	FALSE	FALSE	low_counts	no_AT_hit
NYDRO12336	0:augustus_masked-nm_contig09-processed-gene-84.0-mRNA-1	509	260	1111	471	1.32	father	1.59673e-14	1.624	A	7.19093e-63	3.571	769	1582	0.661899	0.297724	TRUE	FALSE	TRUE	FALSE	TRUE	FALSE	FALSE	FALSE	fail_IF_cutoff	AT2G46690
NYDRO12338	0:augustus_masked-nm_contig09-processed-gene-84.3-mRNA-1	2073	4438	2296	9508	1.32	mother	0.00509924	1.007	B	0	8.04	6511	11804	0.318384	0.80549	TRUE	FALSE	TRUE	FALSE	TRUE	FALSE	FALSE	FALSE	fail_IF_cutoff	AT5G25350
NYDRO12339	0:augustus_masked-nm_contig09-processed-gene-84.9-mRNA-1	5595	4753	10790	13361	1.32	father	1.19826e-13	1.121	B	0.0357266	0	10348	24151	0.540684	0.553228	TRUE	FALSE	TRUE	FALSE	TRUE	FALSE	FALSE	FALSE	fail_IF_cutoff	AT5G42190
NYDRO12368	0:augustus_masked-nm_contig09-processed-gene-86.40-mRNA-1	10	36	0	32	1.32	none	1	NA	none	1	NA	46	32	0.217391	1	FALSE	FALSE	FALSE	FALSE	TRUE	FALSE	FALSE	FALSE	low_counts	AT1G08250
NYDRO12439	0:augustus_masked-nm_contig09-processed-gene-92.21-mRNA-1	0	0	0	0	1.32	none	1	NA	none	1	NA	0	0	NA	NA	FALSE	FALSE	FALSE	FALSE	TRUE	FALSE	FALSE	FALSE	low_counts	AT5G66330
NYDRO14136	0:augustus_masked-nm_contig11-processed-gene-0.6-mRNA-1	1965	91	2780	142	1.32	father	0.00153496	1.082	A	0	289.618	2056	2922	0.955739	0.0485969	TRUE	FALSE	TRUE	FALSE	FALSE	FALSE	FALSE	FALSE	fail_IF_cutoff	AT3G49142
NYDRO14290	0:augustus_masked-nm_contig11-processed-gene-10.18-mRNA-1	0	0	2	986	1.32	none	1	NA	none	1	NA	0	988	NA	0.997976	FALSE	FALSE	FALSE	FALSE	TRUE	FALSE	FALSE	FALSE	low_counts	AT5G19875
NYDRO14296	0:augustus_masked-nm_contig11-processed-gene-10.21-mRNA-1	49	0	66	98	1.32	none	1	NA	none	1	NA	49	164	1	0.597561	FALSE	FALSE	FALSE	FALSE	TRUE	FALSE	FALSE	FALSE	low_counts	AT3G09580
NYDRO14300	0:augustus_masked-nm_contig11-processed-gene-11.34-mRNA-1	370	191	806	554	1.32	father	0.0157081	0	A	1.16326e-23	2.125	561	1360	0.659537	0.407353	TRUE	FALSE	FALSE	FALSE	TRUE	FALSE	FALSE	FALSE	fail_pval_cutoff	AT3G45240
NYDRO14314	0:augustus_masked-nm_contig11-processed-gene-11.42-mRNA-1	0	0	0	0	1.32	none	1	NA	none	1	NA	0	0	NA	NA	FALSE	FALSE	FALSE	FALSE	TRUE	FALSE	FALSE	FALSE	low_counts	AT1G43160
NYDRO15382	0:augustus_masked-nm_contig11-processed-gene-113.0-mRNA-1	0	21	0	65	1.32	none	1	NA	none	1	NA	21	65	0	1	FALSE	FALSE	FALSE	FALSE	TRUE	FALSE	FALSE	FALSE	low_counts	no_AT_hit
NYDRO15391	0:augustus_masked-nm_contig11-processed-gene-114.25-mRNA-1	196	259	642	1764	1.32	mother	0.135178	NA	B	1.73663e-34	2.756	455	2406	0.430769	0.733167	TRUE	FALSE	FALSE	FALSE	TRUE	FALSE	FALSE	FALSE	fail_pval_cutoff	AT2G39020
NYDRO15413	0:augustus_masked-nm_contig11-processed-gene-116.18-mRNA-1	0	0	0	0	1.32	none	1	NA	none	1	NA	0	0	NA	NA	FALSE	FALSE	FALSE	FALSE	TRUE	FALSE	FALSE	FALSE	low_counts	AT2G28085
NYDRO15438	0:augustus_masked-nm_contig11-processed-gene-117.46-mRNA-1	0	0	0	14	1.32	none	1	NA	none	1	NA	0	14	NA	1	FALSE	FALSE	FALSE	FALSE	TRUE	FALSE	FALSE	FALSE	low_counts	AT2G38940
NYDRO14337	0:augustus_masked-nm_contig11-processed-gene-14.35-mRNA-1	46	0	160	15	1.32	none	1	NA	none	1	NA	46	175	1	0.0857143	FALSE	FALSE	FALSE	FALSE	TRUE	FALSE	FALSE	FALSE	low_counts	AT2G01610
NYDRO14349	0:augustus_masked-nm_contig11-processed-gene-15.8-mRNA-1	0	0	0	0	1.32	none	1	NA	none	1	NA	0	0	NA	NA	FALSE	FALSE	FALSE	FALSE	TRUE	FALSE	FALSE	FALSE	low_counts	AT1G59970
NYDRO14155	0:augustus_masked-nm_contig11-processed-gene-2.42-mRNA-1	0	0	0	306	1.32	none	1	NA	none	1	NA	0	306	NA	1	FALSE	FALSE	FALSE	FALSE	TRUE	FALSE	FALSE	FALSE	low_counts	AT1G55790
NYDRO14158	0:augustus_masked-nm_contig11-processed-gene-2.43-mRNA-1	1145	474	1067	606	1.32	father	0.00228884	1.033	A	1.11756e-88	3.459	1619	1673	0.707227	0.362224	TRUE	FALSE	TRUE	FALSE	TRUE	FALSE	FALSE	FALSE	fail_IF_cutoff	AT1G73500
NYDRO14162	0:augustus_masked-nm_contig11-processed-gene-2.47-mRNA-1	0	0	0	0	1.32	none	1	NA	none	1	NA	0	0	NA	NA	FALSE	FALSE	FALSE	FALSE	TRUE	FALSE	FALSE	FALSE	low_counts	no_AT_hit
NYDRO14190	0:augustus_masked-nm_contig11-processed-gene-4.27-mRNA-1	10	0	0	0	1.32	none	1	NA	none	1	NA	10	0	1	NA	FALSE	FALSE	FALSE	FALSE	TRUE	FALSE	FALSE	FALSE	low_counts	AT5G48540
NYDRO14189	0:augustus_masked-nm_contig11-processed-gene-4.30-mRNA-1	0	0	0	0	1.32	none	1	NA	none	1	NA	0	0	NA	NA	FALSE	FALSE	FALSE	FALSE	TRUE	FALSE	FALSE	FALSE	low_counts	AT5G48540
NYDRO14668	0:augustus_masked-nm_contig11-processed-gene-40.28-mRNA-1	0	0	0	0	1.32	none	1	NA	none	1	NA	0	0	NA	NA	FALSE	FALSE	FALSE	FALSE	TRUE	FALSE	FALSE	FALSE	low_counts	no_AT_hit
NYDRO14669	0:augustus_masked-nm_contig11-processed-gene-40.29-mRNA-1	0	15	0	31	1.32	none	1	NA	none	1	NA	15	31	0	1	FALSE	FALSE	FALSE	FALSE	TRUE	FALSE	FALSE	FALSE	low_counts	no_AT_hit
NYDRO14685	0:augustus_masked-nm_contig11-processed-gene-41.18-mRNA-1	0	0	0	0	1.32	none	1	NA	none	1	NA	0	0	NA	NA	FALSE	FALSE	FALSE	FALSE	TRUE	FALSE	FALSE	FALSE	low_counts	no_AT_hit
NYDRO14698	0:augustus_masked-nm_contig11-processed-gene-42.75-mRNA-1	623	776	1208	1905	1.32	father	2.73382e-06	1.152	B	3.82292e-25	1.645	1399	3113	0.445318	0.61195	TRUE	FALSE	TRUE	FALSE	TRUE	FALSE	FALSE	FALSE	fail_IF_cutoff	AT5G50390
NYDRO14702	0:augustus_masked-nm_contig11-processed-gene-43.21-mRNA-1	238	147	344	749	1.32	mother	1.32095e-08	1.45	B	0.0187549	0	385	1093	0.618182	0.68527	TRUE	FALSE	TRUE	FALSE	TRUE	FALSE	FALSE	FALSE	fail_IF_cutoff	AT5G39350
NYDRO14733	0:augustus_masked-nm_contig11-processed-gene-45.54-mRNA-1	7	24	0	3	1.32	none	1	NA	none	1	NA	31	3	0.225806	1	FALSE	FALSE	FALSE	FALSE	TRUE	FALSE	FALSE	FALSE	low_counts	AT3G22100
NYDRO14738	0:augustus_masked-nm_contig11-processed-gene-45.56-mRNA-1	0	0	0	0	1.32	none	1	NA	none	1	NA	0	0	NA	NA	FALSE	FALSE	FALSE	FALSE	TRUE	FALSE	FALSE	FALSE	low_counts	AT2G32350
NYDRO14739	0:augustus_masked-nm_contig11-processed-gene-45.57-mRNA-1	0	520	31	2607	1.32	father	0.00170537	1.972	B	0	8003.73	520	2638	0	0.988249	TRUE	FALSE	TRUE	FALSE	FALSE	FALSE	FALSE	FALSE	fail_IF_cutoff	AT4G27250
NYDRO14743	0:augustus_masked-nm_contig11-processed-gene-46.58-mRNA-1	1817	1122	1413	1591	1.32	mother	0.461364	NA	A	7.05185e-12	1.243	2939	3004	0.618237	0.529627	TRUE	FALSE	FALSE	FALSE	TRUE	FALSE	FALSE	FALSE	fail_pval_cutoff	AT3G13150
NYDRO14759	0:augustus_masked-nm_contig11-processed-gene-47.17-mRNA-1	1734	91	1134	760	1.32	mother	1.96144e-100	5.417	A	1.4486072379087e-313	21.016	1825	1894	0.950137	0.401267	TRUE	FALSE	TRUE	TRUE	FALSE	FALSE	FALSE	FALSE	fail_CEF_cutoff	AT5G54640
NYDRO14774	0:augustus_masked-nm_contig11-processed-gene-48.28-mRNA-1	0	0	0	0	1.32	none	1	NA	none	1	NA	0	0	NA	NA	FALSE	FALSE	FALSE	FALSE	TRUE	FALSE	FALSE	FALSE	low_counts	AT1G05260
NYDRO14209	0:augustus_masked-nm_contig11-processed-gene-5.23-mRNA-1	117510	22625	79499	174773	1.32	mother	0	6.407	A	0	2.31	140135	254272	0.838549	0.687347	TRUE	FALSE	TRUE	TRUE	TRUE	FALSE	FALSE	FALSE	fail_pmat_cutoff	AT5G09970
NYDRO14212	0:augustus_masked-nm_contig11-processed-gene-5.25-mRNA-1	5147	3022	3168	3567	1.32	mother	0.00624052	1.003	A	6.9441e-35	1.379	8169	6735	0.630065	0.529621	TRUE	FALSE	TRUE	FALSE	TRUE	FALSE	FALSE	FALSE	fail_IF_cutoff	AT3G13310
NYDRO14214	0:augustus_masked-nm_contig11-processed-gene-5.34-mRNA-1	1667	1330	2475	3149	1.32	father	0.070879	NA	B	0.76138	NA	2997	5624	0.556223	0.559922	TRUE	FALSE	FALSE	FALSE	TRUE	FALSE	FALSE	FALSE	fail_pval_cutoff	AT4G19950
NYDRO14833	0:augustus_masked-nm_contig11-processed-gene-51.11-mRNA-1	0	0	0	0	1.32	none	1	NA	none	1	NA	0	0	NA	NA	FALSE	FALSE	FALSE	FALSE	TRUE	FALSE	FALSE	FALSE	low_counts	AT3G20600
NYDRO14821	0:augustus_masked-nm_contig11-processed-gene-51.7-mRNA-1	527	73	509	238	1.32	mother	5.50784e-06	1.301	A	7.85328e-102	10.371	600	747	0.878333	0.318608	TRUE	FALSE	TRUE	FALSE	TRUE	FALSE	FALSE	FALSE	fail_IF_cutoff	AT1G11545
NYDRO14822	0:augustus_masked-nm_contig11-processed-gene-51.8-mRNA-1	35	0	784	120	1.32	none	1	NA	none	1	NA	35	904	1	0.132743	FALSE	FALSE	FALSE	FALSE	TRUE	FALSE	FALSE	FALSE	low_counts	AT3G22060
NYDRO14835	0:augustus_masked-nm_contig11-processed-gene-52.3-mRNA-1	0	255	0	163	1.32	none	1	NA	B	3.37132e-120	2816.67	255	163	0	1	TRUE	FALSE	FALSE	FALSE	FALSE	FALSE	FALSE	FALSE	fail_pval_cutoff	AT1G50240
NYDRO14838	0:augustus_masked-nm_contig11-processed-gene-52.4-mRNA-1	0	0	0	15	1.32	none	1	NA	none	1	NA	0	15	NA	1	FALSE	FALSE	FALSE	FALSE	TRUE	FALSE	FALSE	FALSE	low_counts	no_AT_hit
NYDRO14842	0:augustus_masked-nm_contig11-processed-gene-52.8-mRNA-1	235	94	442	540	1.32	mother	4.43477e-05	1.218	A	1.7343e-07	1.422	329	982	0.714286	0.549898	TRUE	FALSE	TRUE	FALSE	TRUE	FALSE	FALSE	FALSE	fail_IF_cutoff	AT5G65920
NYDRO14849	0:augustus_masked-nm_contig11-processed-gene-53.0-mRNA-1	352	115	214	721	1.32	mother	1.55986e-49	4.119	B	0.518876	NA	467	935	0.753747	0.771123	TRUE	FALSE	TRUE	TRUE	TRUE	TRUE	TRUE	FALSE	MEG	AT2G14660
NYDRO14865	0:augustus_masked-nm_contig11-processed-gene-54.1-mRNA-1	0	0	0	0	1.32	none	1	NA	none	1	NA	0	0	NA	NA	FALSE	FALSE	FALSE	FALSE	TRUE	FALSE	FALSE	FALSE	low_counts	no_AT_hit
NYDRO14961	0:augustus_masked-nm_contig11-processed-gene-61.3-mRNA-1	0	0	0	0	1.32	none	1	NA	none	1	NA	0	0	NA	NA	FALSE	FALSE	FALSE	FALSE	TRUE	FALSE	FALSE	FALSE	low_counts	no_AT_hit
NYDRO14971	0:augustus_masked-nm_contig11-processed-gene-62.8-mRNA-1	0	0	11	130	1.32	none	1	NA	none	1	NA	0	141	NA	0.921986	FALSE	FALSE	FALSE	FALSE	TRUE	FALSE	FALSE	FALSE	low_counts	AT4G37700
NYDRO15013	0:augustus_masked-nm_contig11-processed-gene-65.10-mRNA-1	0	0	0	14	1.32	none	1	NA	none	1	NA	0	14	NA	1	FALSE	FALSE	FALSE	FALSE	TRUE	FALSE	FALSE	FALSE	low_counts	AT3G12550
NYDRO15025	0:augustus_masked-nm_contig11-processed-gene-66.26-mRNA-1	0	0	0	0	1.32	none	1	NA	none	1	NA	0	0	NA	NA	FALSE	FALSE	FALSE	FALSE	TRUE	FALSE	FALSE	FALSE	low_counts	no_AT_hit
NYDRO14245	0:augustus_masked-nm_contig11-processed-gene-7.54-mRNA-1	11	17	5	58	1.32	none	1	NA	none	1	NA	28	63	0.392857	0.920635	FALSE	FALSE	FALSE	FALSE	TRUE	FALSE	FALSE	FALSE	low_counts	AT4G08950
NYDRO15035	0:augustus_masked-nm_contig11-processed-gene-70.2-mRNA-1	197	1156	0	2485	1.32	mother	2.64827e-72	54.406	B	0	3264.18	1353	2485	0.145602	1	TRUE	FALSE	TRUE	TRUE	FALSE	FALSE	FALSE	FALSE	fail_CEF_cutoff	AT3G55270
NYDRO15041	0:augustus_masked-nm_contig11-processed-gene-71.8-mRNA-1	64	0	20	5	1.32	none	1	NA	none	1	NA	64	25	1	0.2	FALSE	FALSE	FALSE	FALSE	TRUE	FALSE	FALSE	FALSE	low_counts	AT3G58180
NYDRO15046	0:augustus_masked-nm_contig11-processed-gene-72.23-mRNA-1	0	0	0	0	1.32	none	1	NA	none	1	NA	0	0	NA	NA	FALSE	FALSE	FALSE	FALSE	TRUE	FALSE	FALSE	FALSE	low_counts	no_AT_hit
NYDRO15050	0:augustus_masked-nm_contig11-processed-gene-72.25-mRNA-1	1486	1813	770	3082	1.32	mother	5.7992e-34	1.625	B	5.49834e-210	4.214	3299	3852	0.45044	0.800104	TRUE	FALSE	TRUE	FALSE	TRUE	FALSE	FALSE	FALSE	fail_IF_cutoff	AT4G05160
NYDRO15142	0:augustus_masked-nm_contig11-processed-gene-78.7-mRNA-1	0	0	0	89	1.32	none	1	NA	none	1	NA	0	89	NA	1	FALSE	FALSE	FALSE	FALSE	TRUE	FALSE	FALSE	FALSE	low_counts	AT4G24970
NYDRO14268	0:augustus_masked-nm_contig11-processed-gene-8.8-mRNA-1	0	0	0	0	1.32	none	1	NA	none	1	NA	0	0	NA	NA	FALSE	FALSE	FALSE	FALSE	TRUE	FALSE	FALSE	FALSE	low_counts	no_AT_hit
NYDRO15162	0:augustus_masked-nm_contig11-processed-gene-82.6-mRNA-1	0	0	0	0	1.32	none	1	NA	none	1	NA	0	0	NA	NA	FALSE	FALSE	FALSE	FALSE	TRUE	FALSE	FALSE	FALSE	low_counts	AT3G09870
NYDRO15236	0:augustus_masked-nm_contig11-processed-gene-88.9-mRNA-1	0	0	0	0	1.32	none	1	NA	none	1	NA	0	0	NA	NA	FALSE	FALSE	FALSE	FALSE	TRUE	FALSE	FALSE	FALSE	low_counts	AT4G19170
NYDRO14276	0:augustus_masked-nm_contig11-processed-gene-9.24-mRNA-1	0	0	0	0	1.32	none	1	NA	none	1	NA	0	0	NA	NA	FALSE	FALSE	FALSE	FALSE	TRUE	FALSE	FALSE	FALSE	low_counts	AT5G23190
NYDRO14285	0:augustus_masked-nm_contig11-processed-gene-9.36-mRNA-1	42	246	146	135	1.32	father	3.57087e-33	6.309	B	3.47852e-18	3.096	288	281	0.145833	0.480427	TRUE	FALSE	TRUE	TRUE	TRUE	FALSE	FALSE	FALSE	fail_pmat_cutoff	AT5G62360
NYDRO15290	0:augustus_masked-nm_contig11-processed-gene-92.23-mRNA-1	0	220	0	163	1.32	none	1	NA	B	2.79985e-112	2430.07	220	163	0	1	TRUE	FALSE	FALSE	FALSE	FALSE	FALSE	FALSE	FALSE	fail_pval_cutoff	no_AT_hit
NYDRO15297	0:augustus_masked-nm_contig11-processed-gene-92.28-mRNA-1	584	165	645	525	1.32	mother	1.27693e-06	1.24	A	7.64766e-48	3.261	749	1170	0.779706	0.448718	TRUE	FALSE	TRUE	FALSE	TRUE	FALSE	FALSE	FALSE	fail_IF_cutoff	AT1G45230
NYDRO15457	0:augustus_masked-nm_contig12-processed-gene-1.18-mRNA-1	768	578	1020	808	1.32	father	1.53353e-11	1.355	A	1.16145e-12	1.373	1346	1828	0.570579	0.442013	TRUE	FALSE	TRUE	FALSE	TRUE	FALSE	FALSE	FALSE	fail_IF_cutoff	AT5G17660
NYDRO15466	0:augustus_masked-nm_contig12-processed-gene-1.21-mRNA-1	0	0	0	0	1.32	none	1	NA	none	1	NA	0	0	NA	NA	FALSE	FALSE	FALSE	FALSE	TRUE	FALSE	FALSE	FALSE	low_counts	AT2G36985
NYDRO15465	0:augustus_masked-nm_contig12-processed-gene-1.25-mRNA-1	2768	2226	3527	4814	1.32	father	0.539285	NA	B	0.0115388	0	4994	8341	0.554265	0.577149	TRUE	FALSE	FALSE	FALSE	TRUE	FALSE	FALSE	FALSE	fail_pval_cutoff	AT3G48430
NYDRO16598	0:augustus_masked-nm_contig12-processed-gene-100.17-mRNA-1	0	0	71	57	1.32	none	1	NA	none	1	NA	0	128	NA	0.445312	FALSE	FALSE	FALSE	FALSE	TRUE	FALSE	FALSE	FALSE	low_counts	no_AT_hit
NYDRO16611	0:augustus_masked-nm_contig12-processed-gene-101.18-mRNA-1	1031	200	4050	200	1.32	father	1.26224e-70	5.105	A	0	77.865	1231	4250	0.83753	0.0470588	TRUE	FALSE	TRUE	TRUE	FALSE	FALSE	FALSE	FALSE	fail_CEF_cutoff	AT1G20510
NYDRO16628	0:augustus_masked-nm_contig12-processed-gene-102.34-mRNA-1	24	0	0	0	1.32	none	1	NA	none	1	NA	24	0	1	NA	FALSE	FALSE	FALSE	FALSE	TRUE	FALSE	FALSE	FALSE	low_counts	AT5G45920
NYDRO16665	0:augustus_masked-nm_contig12-processed-gene-105.10-mRNA-1	10	0	14	380	1.32	none	1	NA	none	1	NA	10	394	1	0.964467	FALSE	FALSE	FALSE	FALSE	TRUE	FALSE	FALSE	FALSE	low_counts	AT1G06280
NYDRO16661	0:augustus_masked-nm_contig12-processed-gene-105.11-mRNA-1	0	0	0	0	1.32	none	1	NA	none	1	NA	0	0	NA	NA	FALSE	FALSE	FALSE	FALSE	TRUE	FALSE	FALSE	FALSE	low_counts	AT4G12560
NYDRO16669	0:augustus_masked-nm_contig12-processed-gene-106.8-mRNA-1	0	0	0	0	1.32	none	1	NA	none	1	NA	0	0	NA	NA	FALSE	FALSE	FALSE	FALSE	TRUE	FALSE	FALSE	FALSE	low_counts	AT1G32910
NYDRO16671	0:augustus_masked-nm_contig12-processed-gene-107.15-mRNA-1	230	73	19	277	1.32	mother	1.76477e-58	12.79	B	1.21148e-09	2.245	303	296	0.759076	0.935811	TRUE	FALSE	TRUE	TRUE	TRUE	TRUE	TRUE	FALSE	MEG	AT3G57030
NYDRO16674	0:augustus_masked-nm_contig12-processed-gene-107.17-mRNA-1	0	0	0	114	1.32	none	1	NA	none	1	NA	0	114	NA	1	FALSE	FALSE	FALSE	FALSE	TRUE	FALSE	FALSE	FALSE	low_counts	AT1G52340
NYDRO16679	0:augustus_masked-nm_contig12-processed-gene-107.22-mRNA-1	0	0	0	0	1.32	none	1	NA	none	1	NA	0	0	NA	NA	FALSE	FALSE	FALSE	FALSE	TRUE	FALSE	FALSE	FALSE	low_counts	AT1G32910
NYDRO16761	0:augustus_masked-nm_contig12-processed-gene-112.5-mRNA-1	0	0	0	0	1.32	none	1	NA	none	1	NA	0	0	NA	NA	FALSE	FALSE	FALSE	FALSE	TRUE	FALSE	FALSE	FALSE	low_counts	AT3G42723
NYDRO16811	0:augustus_masked-nm_contig12-processed-gene-117.46-mRNA-1	1240	856	1725	1793	1.32	father	0.0138309	0	A	3.41126e-09	1.196	2096	3518	0.591603	0.509665	TRUE	FALSE	FALSE	FALSE	TRUE	FALSE	FALSE	FALSE	fail_pval_cutoff	AT1G72690
NYDRO15559	0:augustus_masked-nm_contig12-processed-gene-14.27-mRNA-1	465	225	523	664	1.32	mother	5.46088e-05	1.146	A	1.23405e-06	1.238	690	1187	0.673913	0.559393	TRUE	FALSE	TRUE	FALSE	TRUE	FALSE	FALSE	FALSE	fail_IF_cutoff	AT5G64816
NYDRO15605	0:augustus_masked-nm_contig12-processed-gene-19.1-mRNA-1	6576	3615	6523	6698	1.32	mother	0.0136687	0	A	3.78324e-100	1.644	10191	13221	0.645275	0.506618	TRUE	FALSE	FALSE	FALSE	TRUE	FALSE	FALSE	FALSE	fail_pval_cutoff	AT2G40830
NYDRO15473	0:augustus_masked-nm_contig12-processed-gene-2.2-mRNA-1	0	0	35	0	1.32	none	1	NA	none	1	NA	0	35	NA	0	FALSE	FALSE	FALSE	FALSE	TRUE	FALSE	FALSE	FALSE	low_counts	no_AT_hit
NYDRO15618	0:augustus_masked-nm_contig12-processed-gene-20.18-mRNA-1	304	111	548	584	1.32	mother	3.13188e-05	1.2	A	1.75696e-14	1.841	415	1132	0.73253	0.515901	TRUE	FALSE	TRUE	FALSE	TRUE	FALSE	FALSE	FALSE	fail_IF_cutoff	AT1G53330
NYDRO15648	0:augustus_masked-nm_contig12-processed-gene-22.45-mRNA-1	65	54	150	120	1.32	father	0.0154215	0	A	0.0839729	NA	119	270	0.546218	0.444444	TRUE	FALSE	FALSE	FALSE	TRUE	FALSE	FALSE	FALSE	fail_pval_cutoff	AT3G49170
NYDRO15740	0:augustus_masked-nm_contig12-processed-gene-31.4-mRNA-1	1094	1408	1706	2906	1.32	father	1.40904e-07	1.146	B	1.00938e-54	1.908	2502	4612	0.43725	0.630095	TRUE	FALSE	TRUE	FALSE	TRUE	FALSE	FALSE	FALSE	fail_IF_cutoff	AT5G04000
NYDRO15774	0:augustus_masked-nm_contig12-processed-gene-35.66-mRNA-1	0	0	0	0	1.32	none	1	NA	none	1	NA	0	0	NA	NA	FALSE	FALSE	FALSE	FALSE	TRUE	FALSE	FALSE	FALSE	low_counts	AT5G16860
NYDRO15769	0:augustus_masked-nm_contig12-processed-gene-35.71-mRNA-1	1563	4407	1911	12847	1.32	mother	4.19938e-15	1.231	B	0	17.053	5970	14758	0.261809	0.870511	TRUE	FALSE	TRUE	FALSE	FALSE	FALSE	FALSE	FALSE	fail_IF_cutoff	AT2G40590
NYDRO15787	0:augustus_masked-nm_contig12-processed-gene-36.25-mRNA-1	0	0	0	0	1.32	none	1	NA	none	1	NA	0	0	NA	NA	FALSE	FALSE	FALSE	FALSE	TRUE	FALSE	FALSE	FALSE	low_counts	no_AT_hit
NYDRO15849	0:augustus_masked-nm_contig12-processed-gene-41.3-mRNA-1	0	123	0	79	1.32	none	1	NA	B	7.67985e-58	658.476	123	79	0	1	TRUE	FALSE	FALSE	FALSE	FALSE	FALSE	FALSE	FALSE	fail_pval_cutoff	no_AT_hit
NYDRO15987	0:augustus_masked-nm_contig12-processed-gene-53.31-mRNA-1	0	96	0	2889	1.32	none	1	NA	B	5.22083e-183	18794.3	96	2889	0	1	TRUE	FALSE	FALSE	FALSE	FALSE	FALSE	FALSE	FALSE	fail_pval_cutoff	no_AT_hit
NYDRO16000	0:augustus_masked-nm_contig12-processed-gene-53.40-mRNA-1	1	0	0	0	1.32	none	1	NA	none	1	NA	1	0	1	NA	FALSE	FALSE	FALSE	FALSE	TRUE	FALSE	FALSE	FALSE	low_counts	AT4G01130
NYDRO16077	0:augustus_masked-nm_contig12-processed-gene-59.24-mRNA-1	17099	10981	34353	37975	1.32	father	0.460516	NA	A	2.47378e-127	1.355	28080	72328	0.608939	0.525039	TRUE	FALSE	FALSE	FALSE	TRUE	FALSE	FALSE	FALSE	fail_pval_cutoff	AT5G22250
NYDRO16083	0:augustus_masked-nm_contig12-processed-gene-60.42-mRNA-1	0	0	0	10	1.32	none	1	NA	none	1	NA	0	10	NA	1	FALSE	FALSE	FALSE	FALSE	TRUE	FALSE	FALSE	FALSE	low_counts	no_AT_hit
NYDRO16084	0:augustus_masked-nm_contig12-processed-gene-60.46-mRNA-1	234	426	291	1686	1.32	mother	2.44178e-08	1.375	B	1.72843e-126	7.943	660	1977	0.354545	0.852807	TRUE	FALSE	TRUE	FALSE	TRUE	FALSE	FALSE	FALSE	fail_IF_cutoff	no_AT_hit
NYDRO16107	0:augustus_masked-nm_contig12-processed-gene-62.28-mRNA-1	0	0	0	0	1.32	none	1	NA	none	1	NA	0	0	NA	NA	FALSE	FALSE	FALSE	FALSE	TRUE	FALSE	FALSE	FALSE	low_counts	no_AT_hit
NYDRO16127	0:augustus_masked-nm_contig12-processed-gene-63.12-mRNA-1	2461	2191	3176	4712	1.32	father	0.290959	NA	B	1.25793e-13	1.192	4652	7888	0.52902	0.597363	TRUE	FALSE	FALSE	FALSE	TRUE	FALSE	FALSE	FALSE	fail_pval_cutoff	AT1G29150
NYDRO16423	0:augustus_masked-nm_contig12-processed-gene-87.21-mRNA-1	88	0	375	6	1.32	mother	0.66986	NA	A	2.25118e-88	652.312	88	381	1	0.015748	TRUE	FALSE	FALSE	FALSE	FALSE	FALSE	FALSE	FALSE	fail_pval_cutoff	AT3G04760
NYDRO16485	0:augustus_masked-nm_contig12-processed-gene-91.46-mRNA-1	0	0	0	0	1.32	none	1	NA	none	1	NA	0	0	NA	NA	FALSE	FALSE	FALSE	FALSE	TRUE	FALSE	FALSE	FALSE	low_counts	no_AT_hit
NYDRO16564	0:augustus_masked-nm_contig12-processed-gene-97.45-mRNA-1	207	953	106	369	1.32	father	1.3851e-09	1.599	B	2.68639e-116	11.118	1160	475	0.178448	0.776842	TRUE	FALSE	TRUE	FALSE	TRUE	FALSE	FALSE	FALSE	fail_IF_cutoff	AT4G01070
NYDRO16574	0:augustus_masked-nm_contig12-processed-gene-98.42-mRNA-1	0	66	0	347	1.32	none	1	NA	B	7.69658e-78	1551.96	66	347	0	1	TRUE	FALSE	FALSE	FALSE	FALSE	FALSE	FALSE	FALSE	fail_pval_cutoff	no_AT_hit
NYDRO16577	0:augustus_masked-nm_contig12-processed-gene-98.43-mRNA-1	0	0	0	0	1.32	none	1	NA	none	1	NA	0	0	NA	NA	FALSE	FALSE	FALSE	FALSE	TRUE	FALSE	FALSE	FALSE	low_counts	no_AT_hit
NYDRO24055	0:augustus_masked-nm_contig19-processed-gene-10.0-mRNA-1	117	61	61	49	1.32	father	0.792248	NA	A	0.000655788	1.207	178	110	0.657303	0.445455	TRUE	FALSE	FALSE	FALSE	TRUE	FALSE	FALSE	FALSE	fail_pval_cutoff	no_AT_hit
NYDRO25168	0:augustus_masked-nm_contig19-processed-gene-104.19-mRNA-1	34	34	19	20	1.32	none	1	NA	none	1	NA	68	39	0.5	0.512821	FALSE	FALSE	FALSE	FALSE	TRUE	FALSE	FALSE	FALSE	low_counts	AT1G26900
NYDRO25196	0:augustus_masked-nm_contig19-processed-gene-107.3-mRNA-1	1198	584	1562	1475	1.32	mother	0.110916	NA	A	1.95045e-36	1.833	1782	3037	0.672278	0.485677	TRUE	FALSE	FALSE	FALSE	TRUE	FALSE	FALSE	FALSE	fail_pval_cutoff	AT2G02870
NYDRO25207	0:augustus_masked-nm_contig19-processed-gene-108.1-mRNA-1	659	446	1312	1650	1.32	mother	0.427836	NA	A	0.0275386	0	1105	2962	0.59638	0.557056	TRUE	FALSE	FALSE	FALSE	TRUE	FALSE	FALSE	FALSE	fail_pval_cutoff	AT1G74580
NYDRO25212	0:augustus_masked-nm_contig19-processed-gene-108.8-mRNA-1	531	364	934	873	1.32	father	0.00476717	1.02	A	8.40518e-08	1.246	895	1807	0.593296	0.483121	TRUE	FALSE	TRUE	FALSE	TRUE	FALSE	FALSE	FALSE	fail_IF_cutoff	AT4G02210
NYDRO24071	0:augustus_masked-nm_contig19-processed-gene-11.23-mRNA-1	1327	897	1354	1347	1.32	father	0.00527224	1.009	A	8.68665e-12	1.267	2224	2701	0.596673	0.498704	TRUE	FALSE	TRUE	FALSE	TRUE	FALSE	FALSE	FALSE	fail_IF_cutoff	AT5G60190
NYDRO25243	0:augustus_masked-nm_contig19-processed-gene-111.23-mRNA-1	1595	1023	1674	2469	1.32	mother	7.19264e-08	1.147	A	0.298412	NA	2618	4143	0.609244	0.595945	TRUE	FALSE	TRUE	FALSE	TRUE	FALSE	FALSE	FALSE	fail_IF_cutoff	AT3G01170
NYDRO25260	0:augustus_masked-nm_contig19-processed-gene-112.48-mRNA-1	57	3	114	141	1.32	mother	5.40027e-10	3.495	A	7.23865e-10	3.981	60	255	0.95	0.552941	TRUE	FALSE	TRUE	TRUE	TRUE	FALSE	FALSE	FALSE	fail_pmat_cutoff	AT2G29760
NYDRO25253	0:augustus_masked-nm_contig19-processed-gene-112.51-mRNA-1	11381	4560	11150	9821	1.32	mother	7.33508e-26	1.186	A	0	2.665	15941	20971	0.713945	0.468313	TRUE	FALSE	TRUE	FALSE	TRUE	FALSE	FALSE	FALSE	fail_IF_cutoff	AT2G21950
NYDRO25268	0:augustus_masked-nm_contig19-processed-gene-113.1-mRNA-1	343	405	528	898	1.32	father	0.0551195	NA	B	3.20494e-14	1.562	748	1426	0.458556	0.629734	TRUE	FALSE	FALSE	FALSE	TRUE	FALSE	FALSE	FALSE	fail_pval_cutoff	AT1G14180
NYDRO25303	0:augustus_masked-nm_contig19-processed-gene-115.56-mRNA-1	12580	8716	17093	21688	1.32	mother	0.00570036	1.002	A	1.21825e-13	1.085	21296	38781	0.590721	0.559243	TRUE	FALSE	TRUE	FALSE	TRUE	FALSE	FALSE	FALSE	fail_IF_cutoff	AT5G64270
NYDRO25304	0:augustus_masked-nm_contig19-processed-gene-115.57-mRNA-1	968	260	1019	915	1.32	mother	3.35152e-16	1.531	A	7.28985e-72	3.307	1228	1934	0.788274	0.473113	TRUE	FALSE	TRUE	FALSE	TRUE	FALSE	FALSE	FALSE	fail_IF_cutoff	AT5G39840
NYDRO25346	0:augustus_masked-nm_contig19-processed-gene-117.35-mRNA-1	0	161	0	846	1.32	none	1	NA	B	8.41967e-191	9230.05	161	846	0	1	TRUE	FALSE	FALSE	FALSE	FALSE	FALSE	FALSE	FALSE	fail_pval_cutoff	AT5G23190
NYDRO24079	0:augustus_masked-nm_contig19-processed-gene-12.9-mRNA-1	0	0	0	0	1.32	none	1	NA	none	1	NA	0	0	NA	NA	FALSE	FALSE	FALSE	FALSE	TRUE	FALSE	FALSE	FALSE	low_counts	AT3G63310
NYDRO24092	0:augustus_masked-nm_contig19-processed-gene-14.3-mRNA-1	112	38	129	129	1.32	mother	0.0222876	0	A	1.06759e-06	1.602	150	258	0.746667	0.5	TRUE	FALSE	FALSE	FALSE	TRUE	FALSE	FALSE	FALSE	fail_pval_cutoff	AT4G00960
NYDRO24118	0:augustus_masked-nm_contig19-processed-gene-16.16-mRNA-1	1015	396	1207	2010	1.32	mother	7.69168e-42	2.031	A	5.45703e-10	1.276	1411	3217	0.719348	0.624806	TRUE	FALSE	TRUE	TRUE	TRUE	FALSE	FALSE	FALSE	fail_pmat_cutoff	AT2G01410
NYDRO24131	0:augustus_masked-nm_contig19-processed-gene-17.23-mRNA-1	0	0	0	0	1.32	none	1	NA	none	1	NA	0	0	NA	NA	FALSE	FALSE	FALSE	FALSE	TRUE	FALSE	FALSE	FALSE	low_counts	AT5G48050
NYDRO24242	0:augustus_masked-nm_contig19-processed-gene-27.65-mRNA-1	469	197	1131	1050	1.32	mother	0.0150553	0	A	3.37119e-24	1.997	666	2181	0.704204	0.481431	TRUE	FALSE	FALSE	FALSE	TRUE	FALSE	FALSE	FALSE	fail_pval_cutoff	AT5G16860
NYDRO24246	0:augustus_masked-nm_contig19-processed-gene-27.67-mRNA-1	3723	1620	3891	3422	1.32	mother	0.00012137	1.045	A	8.94048e-147	2.354	5343	7313	0.6968	0.467934	TRUE	FALSE	TRUE	FALSE	TRUE	FALSE	FALSE	FALSE	fail_IF_cutoff	AT4G35870
NYDRO24257	0:augustus_masked-nm_contig19-processed-gene-28.2-mRNA-1	52	0	77	23	1.32	mother	0.000651124	1.463	A	1.09845e-22	28.562	52	100	1	0.23	TRUE	FALSE	TRUE	FALSE	FALSE	FALSE	FALSE	FALSE	fail_IF_cutoff	AT3G29230
NYDRO24261	0:augustus_masked-nm_contig19-processed-gene-28.3-mRNA-1	0	0	0	0	1.32	none	1	NA	none	1	NA	0	0	NA	NA	FALSE	FALSE	FALSE	FALSE	TRUE	FALSE	FALSE	FALSE	low_counts	AT2G13610
NYDRO24286	0:augustus_masked-nm_contig19-processed-gene-31.17-mRNA-1	122	9	493	298	1.32	mother	4.17389e-08	2.095	A	2.11834e-35	9.992	131	791	0.931298	0.376738	TRUE	FALSE	TRUE	TRUE	TRUE	FALSE	FALSE	FALSE	fail_pmat_cutoff	AT1G49780
NYDRO24307	0:augustus_masked-nm_contig19-processed-gene-33.0-mRNA-1	611	229	1734	1721	1.32	mother	4.33697e-07	1.222	A	8.65774e-34	2.161	840	3455	0.727381	0.498119	TRUE	FALSE	TRUE	FALSE	TRUE	FALSE	FALSE	FALSE	fail_IF_cutoff	AT1G19290
NYDRO24323	0:augustus_masked-nm_contig19-processed-gene-33.2-mRNA-1	0	15	0	19	1.32	none	1	NA	none	1	NA	15	19	0	1	FALSE	FALSE	FALSE	FALSE	TRUE	FALSE	FALSE	FALSE	low_counts	no_AT_hit
NYDRO24381	0:augustus_masked-nm_contig19-processed-gene-36.46-mRNA-1	0	0	0	0	1.32	none	1	NA	none	1	NA	0	0	NA	NA	FALSE	FALSE	FALSE	FALSE	TRUE	FALSE	FALSE	FALSE	low_counts	no_AT_hit
NYDRO24423	0:augustus_masked-nm_contig19-processed-gene-39.10-mRNA-1	0	0	0	0	1.32	none	1	NA	none	1	NA	0	0	NA	NA	FALSE	FALSE	FALSE	FALSE	TRUE	FALSE	FALSE	FALSE	low_counts	no_AT_hit
NYDRO24424	0:augustus_masked-nm_contig19-processed-gene-39.12-mRNA-1	0	0	0	0	1.32	none	1	NA	none	1	NA	0	0	NA	NA	FALSE	FALSE	FALSE	FALSE	TRUE	FALSE	FALSE	FALSE	low_counts	no_AT_hit
NYDRO24433	0:augustus_masked-nm_contig19-processed-gene-40.21-mRNA-1	0	0	11	0	1.32	none	1	NA	none	1	NA	0	11	NA	0	FALSE	FALSE	FALSE	FALSE	TRUE	FALSE	FALSE	FALSE	low_counts	AT3G14470
NYDRO24437	0:augustus_masked-nm_contig19-processed-gene-40.23-mRNA-1	353	214	639	319	1.32	father	6.42048e-11	1.561	A	4.99893e-28	2.438	567	958	0.622575	0.332985	TRUE	FALSE	TRUE	FALSE	TRUE	FALSE	FALSE	FALSE	fail_IF_cutoff	AT1G21370
NYDRO24444	0:augustus_masked-nm_contig19-processed-gene-41.28-mRNA-1	169	254	230	1112	1.32	mother	2.14392e-06	1.319	B	4.91321e-61	5.192	423	1342	0.399527	0.828614	TRUE	FALSE	TRUE	FALSE	TRUE	FALSE	FALSE	FALSE	fail_IF_cutoff	AT1G77010
NYDRO24453	0:augustus_masked-nm_contig19-processed-gene-42.27-mRNA-1	0	0	70	46	1.32	none	1	NA	none	1	NA	0	116	NA	0.396552	FALSE	FALSE	FALSE	FALSE	TRUE	FALSE	FALSE	FALSE	low_counts	no_AT_hit
NYDRO24468	0:augustus_masked-nm_contig19-processed-gene-43.16-mRNA-1	0	0	0	0	1.32	none	1	NA	none	1	NA	0	0	NA	NA	FALSE	FALSE	FALSE	FALSE	TRUE	FALSE	FALSE	FALSE	low_counts	AT3G19430
NYDRO24483	0:augustus_masked-nm_contig19-processed-gene-45.14-mRNA-1	0	0	8	23	1.32	none	1	NA	none	1	NA	0	31	NA	0.741935	FALSE	FALSE	FALSE	FALSE	TRUE	FALSE	FALSE	FALSE	low_counts	AT3G14470
NYDRO24484	0:augustus_masked-nm_contig19-processed-gene-45.7-mRNA-1	0	0	6	7	1.32	none	1	NA	none	1	NA	0	13	NA	0.538462	FALSE	FALSE	FALSE	FALSE	TRUE	FALSE	FALSE	FALSE	low_counts	no_AT_hit
NYDRO24504	0:augustus_masked-nm_contig19-processed-gene-47.23-mRNA-1	0	0	0	3	1.32	none	1	NA	none	1	NA	0	3	NA	1	FALSE	FALSE	FALSE	FALSE	TRUE	FALSE	FALSE	FALSE	low_counts	no_AT_hit
NYDRO24510	0:augustus_masked-nm_contig19-processed-gene-48.9-mRNA-1	65	0	132	34	1.32	mother	0.000235372	1.72	A	2.8343e-32	45.161	65	166	1	0.204819	TRUE	FALSE	TRUE	FALSE	FALSE	FALSE	FALSE	FALSE	fail_IF_cutoff	no_AT_hit
NYDRO24534	0:augustus_masked-nm_contig19-processed-gene-50.8-mRNA-1	0	0	0	0	1.32	none	1	NA	none	1	NA	0	0	NA	NA	FALSE	FALSE	FALSE	FALSE	TRUE	FALSE	FALSE	FALSE	low_counts	no_AT_hit
NYDRO24598	0:augustus_masked-nm_contig19-processed-gene-55.1-mRNA-1	561	753	696	1319	1.32	father	0.00642934	1.009	B	5.01887e-38	2.08	1314	2015	0.426941	0.654591	TRUE	FALSE	TRUE	FALSE	TRUE	FALSE	FALSE	FALSE	fail_IF_cutoff	AT5G55630
NYDRO24622	0:augustus_masked-nm_contig19-processed-gene-57.3-mRNA-1	2835	1825	5315	6665	1.32	mother	0.00229317	1.017	A	1.50127e-09	1.127	4660	11980	0.608369	0.556344	TRUE	FALSE	TRUE	FALSE	TRUE	FALSE	FALSE	FALSE	fail_IF_cutoff	no_AT_hit
NYDRO24621	0:augustus_masked-nm_contig19-processed-gene-57.6-mRNA-1	448	189	401	461	1.32	mother	6.8582e-05	1.155	A	5.67763e-11	1.522	637	862	0.703297	0.534803	TRUE	FALSE	TRUE	FALSE	TRUE	FALSE	FALSE	FALSE	fail_IF_cutoff	AT1G18580
NYDRO24626	0:augustus_masked-nm_contig19-processed-gene-58.6-mRNA-1	0	0	0	0	1.32	none	1	NA	none	1	NA	0	0	NA	NA	FALSE	FALSE	FALSE	FALSE	TRUE	FALSE	FALSE	FALSE	low_counts	AT1G55920
NYDRO24640	0:augustus_masked-nm_contig19-processed-gene-59.3-mRNA-1	712	472	690	791	1.32	father	0.977376	NA	A	0.000628871	1.058	1184	1481	0.601351	0.534099	TRUE	FALSE	FALSE	FALSE	TRUE	FALSE	FALSE	FALSE	fail_pval_cutoff	AT4G16360
NYDRO24653	0:augustus_masked-nm_contig19-processed-gene-60.2-mRNA-1	0	0	0	0	1.32	none	1	NA	none	1	NA	0	0	NA	NA	FALSE	FALSE	FALSE	FALSE	TRUE	FALSE	FALSE	FALSE	low_counts	no_AT_hit
NYDRO24682	0:augustus_masked-nm_contig19-processed-gene-61.22-mRNA-1	0	0	0	0	1.32	none	1	NA	none	1	NA	0	0	NA	NA	FALSE	FALSE	FALSE	FALSE	TRUE	FALSE	FALSE	FALSE	low_counts	no_AT_hit
NYDRO24716	0:augustus_masked-nm_contig19-processed-gene-63.23-mRNA-1	0	0	0	0	1.32	none	1	NA	none	1	NA	0	0	NA	NA	FALSE	FALSE	FALSE	FALSE	TRUE	FALSE	FALSE	FALSE	low_counts	AT5G13110
NYDRO24742	0:augustus_masked-nm_contig19-processed-gene-65.2-mRNA-1	0	0	0	0	1.32	none	1	NA	none	1	NA	0	0	NA	NA	FALSE	FALSE	FALSE	FALSE	TRUE	FALSE	FALSE	FALSE	low_counts	no_AT_hit
NYDRO24743	0:augustus_masked-nm_contig19-processed-gene-65.3-mRNA-1	0	0	0	0	1.32	none	1	NA	none	1	NA	0	0	NA	NA	FALSE	FALSE	FALSE	FALSE	TRUE	FALSE	FALSE	FALSE	low_counts	no_AT_hit
NYDRO24744	0:augustus_masked-nm_contig19-processed-gene-65.4-mRNA-1	0	0	0	0	1.32	none	1	NA	none	1	NA	0	0	NA	NA	FALSE	FALSE	FALSE	FALSE	TRUE	FALSE	FALSE	FALSE	low_counts	no_AT_hit
NYDRO24740	0:augustus_masked-nm_contig19-processed-gene-65.6-mRNA-1	0	0	0	0	1.32	none	1	NA	none	1	NA	0	0	NA	NA	FALSE	FALSE	FALSE	FALSE	TRUE	FALSE	FALSE	FALSE	low_counts	AT2G14960
NYDRO24745	0:augustus_masked-nm_contig19-processed-gene-66.0-mRNA-1	0	0	0	0	1.32	none	1	NA	none	1	NA	0	0	NA	NA	FALSE	FALSE	FALSE	FALSE	TRUE	FALSE	FALSE	FALSE	low_counts	no_AT_hit
NYDRO24751	0:augustus_masked-nm_contig19-processed-gene-66.2-mRNA-1	0	0	0	0	1.32	none	1	NA	none	1	NA	0	0	NA	NA	FALSE	FALSE	FALSE	FALSE	TRUE	FALSE	FALSE	FALSE	low_counts	no_AT_hit
NYDRO24754	0:augustus_masked-nm_contig19-processed-gene-66.3-mRNA-1	0	0	0	0	1.32	none	1	NA	none	1	NA	0	0	NA	NA	FALSE	FALSE	FALSE	FALSE	TRUE	FALSE	FALSE	FALSE	low_counts	no_AT_hit
NYDRO24746	0:augustus_masked-nm_contig19-processed-gene-66.5-mRNA-1	0	0	0	0	1.32	none	1	NA	none	1	NA	0	0	NA	NA	FALSE	FALSE	FALSE	FALSE	TRUE	FALSE	FALSE	FALSE	low_counts	AT5G47550
NYDRO24758	0:augustus_masked-nm_contig19-processed-gene-67.11-mRNA-1	0	0	0	0	1.32	none	1	NA	none	1	NA	0	0	NA	NA	FALSE	FALSE	FALSE	FALSE	TRUE	FALSE	FALSE	FALSE	low_counts	no_AT_hit
NYDRO24767	0:augustus_masked-nm_contig19-processed-gene-67.13-mRNA-1	0	0	0	0	1.32	none	1	NA	none	1	NA	0	0	NA	NA	FALSE	FALSE	FALSE	FALSE	TRUE	FALSE	FALSE	FALSE	low_counts	no_AT_hit
NYDRO24765	0:augustus_masked-nm_contig19-processed-gene-68.28-mRNA-1	0	0	0	0	1.32	none	1	NA	none	1	NA	0	0	NA	NA	FALSE	FALSE	FALSE	FALSE	TRUE	FALSE	FALSE	FALSE	low_counts	AT3G42723
NYDRO24804	0:augustus_masked-nm_contig19-processed-gene-71.69-mRNA-1	35452	24529	43661	43801	1.32	father	1.88001e-65	1.167	A	1.58839e-255	1.399	59981	87462	0.591054	0.5008	TRUE	FALSE	TRUE	FALSE	TRUE	FALSE	FALSE	FALSE	fail_IF_cutoff	AT1G27461
NYDRO24858	0:augustus_masked-nm_contig19-processed-gene-76.47-mRNA-1	0	0	0	0	1.32	none	1	NA	none	1	NA	0	0	NA	NA	FALSE	FALSE	FALSE	FALSE	TRUE	FALSE	FALSE	FALSE	low_counts	no_AT_hit
NYDRO24900	0:augustus_masked-nm_contig19-processed-gene-79.52-mRNA-1	267	342	319	705	1.32	father	0.985817	NA	B	5.58584e-23	2.114	609	1024	0.438424	0.688477	TRUE	FALSE	FALSE	FALSE	TRUE	FALSE	FALSE	FALSE	fail_pval_cutoff	AT3G01430
NYDRO24936	0:augustus_masked-nm_contig19-processed-gene-82.55-mRNA-1	990	342	1880	2108	1.32	mother	1.66021e-20	1.548	A	2.12294e-44	2.146	1332	3988	0.743243	0.528586	TRUE	FALSE	TRUE	FALSE	TRUE	FALSE	FALSE	FALSE	fail_IF_cutoff	AT2G24540
NYDRO24930	0:augustus_masked-nm_contig19-processed-gene-82.58-mRNA-1	346	144	244	335	1.32	mother	8.78891e-07	1.322	A	2.22037e-05	1.222	490	579	0.706122	0.578584	TRUE	FALSE	TRUE	FALSE	TRUE	FALSE	FALSE	FALSE	fail_IF_cutoff	AT3G25210
NYDRO24944	0:augustus_masked-nm_contig19-processed-gene-83.4-mRNA-1	3862	3068	7585	9451	1.32	father	0.000420382	1.028	A	0.742796	NA	6930	17036	0.557287	0.554766	TRUE	FALSE	TRUE	FALSE	TRUE	FALSE	FALSE	FALSE	fail_IF_cutoff	no_AT_hit
NYDRO24966	0:augustus_masked-nm_contig19-processed-gene-85.57-mRNA-1	0	0	0	0	1.32	none	1	NA	none	1	NA	0	0	NA	NA	FALSE	FALSE	FALSE	FALSE	TRUE	FALSE	FALSE	FALSE	low_counts	AT3G19580
NYDRO24995	0:augustus_masked-nm_contig19-processed-gene-86.31-mRNA-1	23	0	0	0	1.32	none	1	NA	none	1	NA	23	0	1	NA	FALSE	FALSE	FALSE	FALSE	TRUE	FALSE	FALSE	FALSE	low_counts	AT4G25780
NYDRO25010	0:augustus_masked-nm_contig19-processed-gene-88.33-mRNA-1	36	0	0	10	1.32	none	1	NA	none	1	NA	36	10	1	1	FALSE	FALSE	FALSE	FALSE	TRUE	FALSE	FALSE	FALSE	low_counts	AT5G48930
NYDRO24048	0:augustus_masked-nm_contig19-processed-gene-9.15-mRNA-1	0	0	0	0	1.32	none	1	NA	none	1	NA	0	0	NA	NA	FALSE	FALSE	FALSE	FALSE	TRUE	FALSE	FALSE	FALSE	low_counts	no_AT_hit
NYDRO25075	0:augustus_masked-nm_contig19-processed-gene-96.39-mRNA-1	0	0	0	0	1.32	none	1	NA	none	1	NA	0	0	NA	NA	FALSE	FALSE	FALSE	FALSE	TRUE	FALSE	FALSE	FALSE	low_counts	no_AT_hit
NYDRO25080	0:augustus_masked-nm_contig19-processed-gene-98.2-mRNA-1	0	0	0	0	1.32	none	1	NA	none	1	NA	0	0	NA	NA	FALSE	FALSE	FALSE	FALSE	TRUE	FALSE	FALSE	FALSE	low_counts	AT4G26370
NYDRO25094	0:augustus_masked-nm_contig19-processed-gene-99.10-mRNA-1	0	0	0	0	1.32	none	1	NA	none	1	NA	0	0	NA	NA	FALSE	FALSE	FALSE	FALSE	TRUE	FALSE	FALSE	FALSE	low_counts	no_AT_hit
NYDRO25367	0:augustus_masked-nm_contig20-processed-gene-1.11-mRNA-1	2023	951	2375	2186	1.32	mother	0.0235571	0	A	1.68366e-66	2.019	2974	4561	0.680229	0.479281	TRUE	FALSE	FALSE	FALSE	TRUE	FALSE	FALSE	FALSE	fail_pval_cutoff	AT5G64090
NYDRO25365	0:augustus_masked-nm_contig20-processed-gene-1.9-mRNA-1	91	160	63	68	1.32	father	6.72843e-06	1.561	B	0.00496768	1.044	251	131	0.36255	0.519084	TRUE	FALSE	TRUE	FALSE	TRUE	FALSE	FALSE	FALSE	fail_IF_cutoff	AT5G08250
NYDRO25531	0:augustus_masked-nm_contig20-processed-gene-10.15-mRNA-1	203	1306	419	2765	1.32	father	3.6929e-08	1.322	B	0	33.049	1509	3184	0.134526	0.868405	TRUE	FALSE	TRUE	FALSE	FALSE	FALSE	FALSE	FALSE	fail_IF_cutoff	AT4G10810
NYDRO26821	0:augustus_masked-nm_contig20-processed-gene-103.8-mRNA-1	409	95	862	694	1.32	mother	4.70646e-09	1.441	A	5.74305e-49	3.873	504	1556	0.811508	0.446015	TRUE	FALSE	TRUE	FALSE	TRUE	FALSE	FALSE	FALSE	fail_IF_cutoff	AT3G52850
NYDRO26826	0:augustus_masked-nm_contig20-processed-gene-104.0-mRNA-1	395	374	427	557	1.32	father	0.0233835	0	B	0.0327029	0	769	984	0.513654	0.566057	TRUE	FALSE	FALSE	FALSE	TRUE	FALSE	FALSE	FALSE	fail_pval_cutoff	AT3G62920
NYDRO26837	0:augustus_masked-nm_contig20-processed-gene-104.3-mRNA-1	3290	2534	7330	8977	1.32	father	0.00440941	1.009	A	0.0639503	NA	5824	16307	0.564904	0.5505	TRUE	FALSE	TRUE	FALSE	TRUE	FALSE	FALSE	FALSE	fail_IF_cutoff	AT5G58290
NYDRO26864	0:augustus_masked-nm_contig20-processed-gene-106.0-mRNA-1	0	0	0	270	1.32	none	1	NA	none	1	NA	0	270	NA	1	FALSE	FALSE	FALSE	FALSE	TRUE	FALSE	FALSE	FALSE	low_counts	AT2G47870
NYDRO26893	0:augustus_masked-nm_contig20-processed-gene-107.12-mRNA-1	12	0	0	0	1.32	none	1	NA	none	1	NA	12	0	1	NA	FALSE	FALSE	FALSE	FALSE	TRUE	FALSE	FALSE	FALSE	low_counts	AT2G24190
NYDRO26915	0:augustus_masked-nm_contig20-processed-gene-109.13-mRNA-1	0	0	0	0	1.32	none	1	NA	none	1	NA	0	0	NA	NA	FALSE	FALSE	FALSE	FALSE	TRUE	FALSE	FALSE	FALSE	low_counts	AT1G01800
NYDRO26922	0:augustus_masked-nm_contig20-processed-gene-109.16-mRNA-1	556	0	1126	0	1.32	none	1	NA	A	0	42424.9	556	1126	1	0	TRUE	FALSE	FALSE	FALSE	FALSE	FALSE	FALSE	FALSE	fail_pval_cutoff	AT3G09630
NYDRO25539	0:augustus_masked-nm_contig20-processed-gene-11.32-mRNA-1	264	328	381	692	1.32	father	0.125406	NA	B	8.93004e-15	1.694	592	1073	0.445946	0.644921	TRUE	FALSE	FALSE	FALSE	TRUE	FALSE	FALSE	FALSE	fail_pval_cutoff	AT3G06270
NYDRO26966	0:augustus_masked-nm_contig20-processed-gene-115.46-mRNA-1	0	0	0	0	1.32	none	1	NA	none	1	NA	0	0	NA	NA	FALSE	FALSE	FALSE	FALSE	TRUE	FALSE	FALSE	FALSE	low_counts	ATCG00120.1
NYDRO26965	0:augustus_masked-nm_contig20-processed-gene-115.47-mRNA-1	0	0	0	0	1.32	none	1	NA	none	1	NA	0	0	NA	NA	FALSE	FALSE	FALSE	FALSE	TRUE	FALSE	FALSE	FALSE	low_counts	ATCG00120.1
NYDRO26968	0:augustus_masked-nm_contig20-processed-gene-115.48-mRNA-1	0	0	0	0	1.32	none	1	NA	none	1	NA	0	0	NA	NA	FALSE	FALSE	FALSE	FALSE	TRUE	FALSE	FALSE	FALSE	low_counts	ATCG00120.1
NYDRO26989	0:augustus_masked-nm_contig20-processed-gene-116.80-mRNA-1	0	0	0	0	1.32	none	1	NA	none	1	NA	0	0	NA	NA	FALSE	FALSE	FALSE	FALSE	TRUE	FALSE	FALSE	FALSE	low_counts	AT1G58520
NYDRO25566	0:augustus_masked-nm_contig20-processed-gene-14.33-mRNA-1	12	0	31	41	1.32	none	1	NA	none	1	NA	12	72	1	0.569444	FALSE	FALSE	FALSE	FALSE	TRUE	FALSE	FALSE	FALSE	low_counts	AT1G21280
NYDRO25575	0:augustus_masked-nm_contig20-processed-gene-15.2-mRNA-1	62	48	101	75	1.32	father	0.0202083	0	A	0.0313237	0	110	176	0.563636	0.426136	TRUE	FALSE	FALSE	FALSE	TRUE	FALSE	FALSE	FALSE	fail_pval_cutoff	AT4G13650
NYDRO25577	0:augustus_masked-nm_contig20-processed-gene-15.5-mRNA-1	149	59	143	57	1.32	father	0.0231714	0	A	3.09707e-18	3.456	208	200	0.716346	0.285	TRUE	FALSE	FALSE	FALSE	TRUE	FALSE	FALSE	FALSE	fail_pval_cutoff	AT1G53270
NYDRO25603	0:augustus_masked-nm_contig20-processed-gene-17.4-mRNA-1	57	0	0	44	1.32	none	1	NA	none	1	NA	57	44	1	1	FALSE	FALSE	FALSE	FALSE	TRUE	FALSE	FALSE	FALSE	low_counts	AT1G70370
NYDRO25621	0:augustus_masked-nm_contig20-processed-gene-18.8-mRNA-1	0	0	14	0	1.32	none	1	NA	none	1	NA	0	14	NA	0	FALSE	FALSE	FALSE	FALSE	TRUE	FALSE	FALSE	FALSE	low_counts	AT3G12700
NYDRO25370	0:augustus_masked-nm_contig20-processed-gene-2.0-mRNA-1	0	0	0	0	1.32	none	1	NA	none	1	NA	0	0	NA	NA	FALSE	FALSE	FALSE	FALSE	TRUE	FALSE	FALSE	FALSE	low_counts	AT5G18560
NYDRO25647	0:augustus_masked-nm_contig20-processed-gene-21.15-mRNA-1	8529	27151	6358	44586	1.32	mother	2.81607e-37	1.202	B	0	21.222	35680	50944	0.239041	0.875196	TRUE	FALSE	TRUE	FALSE	FALSE	FALSE	FALSE	FALSE	fail_IF_cutoff	AT2G34560
NYDRO25651	0:augustus_masked-nm_contig20-processed-gene-21.18-mRNA-1	0	45	0	112	1.32	none	1	NA	none	1	NA	45	112	0	1	FALSE	FALSE	FALSE	FALSE	TRUE	FALSE	FALSE	FALSE	low_counts	no_AT_hit
NYDRO25661	0:augustus_masked-nm_contig20-processed-gene-22.51-mRNA-1	60	51	13	107	1.32	mother	1.46847e-07	2.173	B	2.37682e-09	2.735	111	120	0.540541	0.891667	TRUE	FALSE	TRUE	TRUE	TRUE	FALSE	FALSE	FALSE	fail_pmat_cutoff	AT3G01516
NYDRO25665	0:augustus_masked-nm_contig20-processed-gene-22.57-mRNA-1	86	3	183	192	1.32	mother	4.95756e-14	4.715	A	3.07214e-18	7.464	89	375	0.966292	0.512	TRUE	FALSE	TRUE	TRUE	TRUE	FALSE	FALSE	FALSE	fail_pmat_cutoff	no_AT_hit
NYDRO25679	0:augustus_masked-nm_contig20-processed-gene-23.18-mRNA-1	0	0	9	0	1.32	none	1	NA	none	1	NA	0	9	NA	0	FALSE	FALSE	FALSE	FALSE	TRUE	FALSE	FALSE	FALSE	low_counts	AT5G53910
NYDRO25684	0:augustus_masked-nm_contig20-processed-gene-23.20-mRNA-1	1239	43	1129	2401	1.32	mother	0	24.205	A	9.19572e-119	9.325	1282	3530	0.966459	0.68017	TRUE	FALSE	TRUE	TRUE	TRUE	FALSE	FALSE	FALSE	fail_pmat_cutoff	AT3G01500
NYDRO25697	0:augustus_masked-nm_contig20-processed-gene-24.32-mRNA-1	1746	115	2124	208	1.32	father	0.239685	NA	A	0	111.384	1861	2332	0.938205	0.0891938	TRUE	FALSE	FALSE	FALSE	FALSE	FALSE	FALSE	FALSE	fail_pval_cutoff	AT5G57450
NYDRO25700	0:augustus_masked-nm_contig20-processed-gene-24.39-mRNA-1	43	13	64	67	1.32	mother	0.0696669	NA	A	0.00132754	1.22	56	131	0.767857	0.51145	TRUE	FALSE	FALSE	FALSE	TRUE	FALSE	FALSE	FALSE	fail_pval_cutoff	no_AT_hit
NYDRO25704	0:augustus_masked-nm_contig20-processed-gene-25.1-mRNA-1	24	0	11	4354	1.32	none	1	NA	none	1	NA	24	4365	1	0.99748	FALSE	FALSE	FALSE	FALSE	TRUE	FALSE	FALSE	FALSE	low_counts	AT5G23190
NYDRO25706	0:augustus_masked-nm_contig20-processed-gene-25.5-mRNA-1	1097	1297	2130	3656	1.32	father	0.000436086	1.05	B	8.46853e-47	1.775	2394	5786	0.458229	0.63187	TRUE	FALSE	TRUE	FALSE	TRUE	FALSE	FALSE	FALSE	fail_IF_cutoff	no_AT_hit
NYDRO25710	0:augustus_masked-nm_contig20-processed-gene-25.8-mRNA-1	0	0	0	11	1.32	none	1	NA	none	1	NA	0	11	NA	1	FALSE	FALSE	FALSE	FALSE	TRUE	FALSE	FALSE	FALSE	low_counts	AT5G41400
NYDRO25717	0:augustus_masked-nm_contig20-processed-gene-26.19-mRNA-1	0	0	0	0	1.32	none	1	NA	none	1	NA	0	0	NA	NA	FALSE	FALSE	FALSE	FALSE	TRUE	FALSE	FALSE	FALSE	low_counts	AT3G14470
NYDRO25734	0:augustus_masked-nm_contig20-processed-gene-27.10-mRNA-1	0	0	0	0	1.32	none	1	NA	none	1	NA	0	0	NA	NA	FALSE	FALSE	FALSE	FALSE	TRUE	FALSE	FALSE	FALSE	low_counts	AT1G17147
NYDRO25748	0:augustus_masked-nm_contig20-processed-gene-28.56-mRNA-1	0	0	0	0	1.32	none	1	NA	none	1	NA	0	0	NA	NA	FALSE	FALSE	FALSE	FALSE	TRUE	FALSE	FALSE	FALSE	low_counts	no_AT_hit
NYDRO25760	0:augustus_masked-nm_contig20-processed-gene-29.32-mRNA-1	0	0	0	37	1.32	none	1	NA	none	1	NA	0	37	NA	1	FALSE	FALSE	FALSE	FALSE	TRUE	FALSE	FALSE	FALSE	low_counts	no_AT_hit
NYDRO25393	0:augustus_masked-nm_contig20-processed-gene-3.55-mRNA-1	322	580	657	1274	1.32	father	5.11819e-08	1.286	B	2.01473e-51	2.775	902	1931	0.356984	0.659762	TRUE	FALSE	TRUE	FALSE	TRUE	FALSE	FALSE	FALSE	fail_IF_cutoff	AT5G14050
NYDRO25768	0:augustus_masked-nm_contig20-processed-gene-30.14-mRNA-1	0	0	0	0	1.32	none	1	NA	none	1	NA	0	0	NA	NA	FALSE	FALSE	FALSE	FALSE	TRUE	FALSE	FALSE	FALSE	low_counts	AT1G78410
NYDRO25770	0:augustus_masked-nm_contig20-processed-gene-30.15-mRNA-1	0	0	0	0	1.32	none	1	NA	none	1	NA	0	0	NA	NA	FALSE	FALSE	FALSE	FALSE	TRUE	FALSE	FALSE	FALSE	low_counts	AT3G12700
NYDRO25784	0:augustus_masked-nm_contig20-processed-gene-32.9-mRNA-1	738	570	882	1339	1.32	mother	0.115508	NA	B	0.0282425	0	1308	2221	0.56422	0.602882	TRUE	FALSE	FALSE	FALSE	TRUE	FALSE	FALSE	FALSE	fail_pval_cutoff	AT4G02360
NYDRO25882	0:augustus_masked-nm_contig20-processed-gene-40.64-mRNA-1	120	28	7	69	1.32	mother	1.60716e-20	7.543	B	0.0854544	NA	148	76	0.810811	0.907895	TRUE	FALSE	TRUE	TRUE	TRUE	TRUE	TRUE	FALSE	MEG	AT5G23530
NYDRO25923	0:augustus_masked-nm_contig20-processed-gene-42.46-mRNA-1	0	0	26	29	1.32	none	1	NA	none	1	NA	0	55	NA	0.527273	FALSE	FALSE	FALSE	FALSE	TRUE	FALSE	FALSE	FALSE	low_counts	AT5G11590
NYDRO25958	0:augustus_masked-nm_contig20-processed-gene-44.50-mRNA-1	0	0	0	0	1.32	none	1	NA	none	1	NA	0	0	NA	NA	FALSE	FALSE	FALSE	FALSE	TRUE	FALSE	FALSE	FALSE	low_counts	AT2G25010
NYDRO26030	0:augustus_masked-nm_contig20-processed-gene-46.105-mRNA-1	0	0	0	0	1.32	none	1	NA	none	1	NA	0	0	NA	NA	FALSE	FALSE	FALSE	FALSE	TRUE	FALSE	FALSE	FALSE	low_counts	AT2G25010
NYDRO26021	0:augustus_masked-nm_contig20-processed-gene-46.98-mRNA-1	0	0	0	0	1.32	none	1	NA	none	1	NA	0	0	NA	NA	FALSE	FALSE	FALSE	FALSE	TRUE	FALSE	FALSE	FALSE	low_counts	AT2G25010
NYDRO26099	0:augustus_masked-nm_contig20-processed-gene-50.26-mRNA-1	3928	2284	5982	6565	1.32	mother	0.0163975	0	A	1.36945e-45	1.437	6212	12547	0.632325	0.523233	TRUE	FALSE	FALSE	FALSE	TRUE	FALSE	FALSE	FALSE	fail_pval_cutoff	AT5G40820
NYDRO26104	0:augustus_masked-nm_contig20-processed-gene-50.27-mRNA-1	7169	3543	4865	5201	1.32	mother	5.64102e-14	1.147	A	7.56863e-111	1.748	10712	10066	0.669249	0.51669	TRUE	FALSE	TRUE	FALSE	TRUE	FALSE	FALSE	FALSE	fail_IF_cutoff	AT1G57680
NYDRO26107	0:augustus_masked-nm_contig20-processed-gene-50.31-mRNA-1	0	309	0	486	1.32	none	1	NA	B	3.66227e-229	10176.6	309	486	0	1	TRUE	FALSE	FALSE	FALSE	FALSE	FALSE	FALSE	FALSE	fail_pval_cutoff	no_AT_hit
NYDRO26134	0:augustus_masked-nm_contig20-processed-gene-52.25-mRNA-1	0	28	19	113	1.32	none	1	NA	none	1	NA	28	132	0	0.856061	FALSE	FALSE	FALSE	FALSE	TRUE	FALSE	FALSE	FALSE	low_counts	no_AT_hit
NYDRO26155	0:augustus_masked-nm_contig20-processed-gene-53.11-mRNA-1	13055	5230	13472	14514	1.32	mother	5.14111e-108	1.46	A	0	2.192	18285	27986	0.713973	0.518616	TRUE	FALSE	TRUE	FALSE	TRUE	FALSE	FALSE	FALSE	fail_IF_cutoff	AT2G37190
NYDRO26142	0:augustus_masked-nm_contig20-processed-gene-53.2-mRNA-1	0	0	0	0	1.32	none	1	NA	none	1	NA	0	0	NA	NA	FALSE	FALSE	FALSE	FALSE	TRUE	FALSE	FALSE	FALSE	low_counts	AT5G40820
NYDRO26176	0:augustus_masked-nm_contig20-processed-gene-55.10-mRNA-1	0	56	0	45	1.32	none	1	NA	none	1	NA	56	45	0	1	FALSE	FALSE	FALSE	FALSE	TRUE	FALSE	FALSE	FALSE	low_counts	AT1G10280
NYDRO26179	0:augustus_masked-nm_contig20-processed-gene-55.11-mRNA-1	0	0	0	26	1.32	none	1	NA	none	1	NA	0	26	NA	1	FALSE	FALSE	FALSE	FALSE	TRUE	FALSE	FALSE	FALSE	low_counts	AT5G23530
NYDRO26185	0:augustus_masked-nm_contig20-processed-gene-55.13-mRNA-1	854	0	973	0	1.32	none	1	NA	A	0	56309.1	854	973	1	0	TRUE	FALSE	FALSE	FALSE	FALSE	FALSE	FALSE	FALSE	fail_pval_cutoff	AT5G46050
NYDRO26186	0:augustus_masked-nm_contig20-processed-gene-55.9-mRNA-1	0	0	0	30	1.32	none	1	NA	none	1	NA	0	30	NA	1	FALSE	FALSE	FALSE	FALSE	TRUE	FALSE	FALSE	FALSE	low_counts	AT1G32930
NYDRO26190	0:augustus_masked-nm_contig20-processed-gene-56.22-mRNA-1	0	30	0	32	1.32	none	1	NA	none	1	NA	30	32	0	1	FALSE	FALSE	FALSE	FALSE	TRUE	FALSE	FALSE	FALSE	low_counts	AT3G46230
NYDRO26209	0:augustus_masked-nm_contig20-processed-gene-58.1-mRNA-1	0	0	0	22	1.32	none	1	NA	none	1	NA	0	22	NA	1	FALSE	FALSE	FALSE	FALSE	TRUE	FALSE	FALSE	FALSE	low_counts	AT4G19130
NYDRO26214	0:augustus_masked-nm_contig20-processed-gene-59.13-mRNA-1	0	0	0	0	1.32	none	1	NA	none	1	NA	0	0	NA	NA	FALSE	FALSE	FALSE	FALSE	TRUE	FALSE	FALSE	FALSE	low_counts	ATCG00540.1
NYDRO26216	0:augustus_masked-nm_contig20-processed-gene-59.14-mRNA-1	0	0	0	0	1.32	none	1	NA	none	1	NA	0	0	NA	NA	FALSE	FALSE	FALSE	FALSE	TRUE	FALSE	FALSE	FALSE	low_counts	no_AT_hit
NYDRO26225	0:augustus_masked-nm_contig20-processed-gene-60.4-mRNA-1	0	0	0	0	1.32	none	1	NA	none	1	NA	0	0	NA	NA	FALSE	FALSE	FALSE	FALSE	TRUE	FALSE	FALSE	FALSE	low_counts	no_AT_hit
NYDRO26239	0:augustus_masked-nm_contig20-processed-gene-60.8-mRNA-1	0	0	0	0	1.32	none	1	NA	none	1	NA	0	0	NA	NA	FALSE	FALSE	FALSE	FALSE	TRUE	FALSE	FALSE	FALSE	low_counts	no_AT_hit
NYDRO26241	0:augustus_masked-nm_contig20-processed-gene-60.9-mRNA-1	0	0	0	0	1.32	none	1	NA	none	1	NA	0	0	NA	NA	FALSE	FALSE	FALSE	FALSE	TRUE	FALSE	FALSE	FALSE	low_counts	ATCG00540.1
NYDRO26246	0:augustus_masked-nm_contig20-processed-gene-61.32-mRNA-1	0	0	0	0	1.32	none	1	NA	none	1	NA	0	0	NA	NA	FALSE	FALSE	FALSE	FALSE	TRUE	FALSE	FALSE	FALSE	low_counts	ATCG00540.1
NYDRO26248	0:augustus_masked-nm_contig20-processed-gene-61.34-mRNA-1	0	0	0	0	1.32	none	1	NA	none	1	NA	0	0	NA	NA	FALSE	FALSE	FALSE	FALSE	TRUE	FALSE	FALSE	FALSE	low_counts	no_AT_hit
NYDRO26480	0:augustus_masked-nm_contig20-processed-gene-76.1-mRNA-1	0	0	0	0	1.32	none	1	NA	none	1	NA	0	0	NA	NA	FALSE	FALSE	FALSE	FALSE	TRUE	FALSE	FALSE	FALSE	low_counts	no_AT_hit
NYDRO25457	0:augustus_masked-nm_contig20-processed-gene-8.148-mRNA-1	0	0	0	0	1.32	none	1	NA	none	1	NA	0	0	NA	NA	FALSE	FALSE	FALSE	FALSE	TRUE	FALSE	FALSE	FALSE	low_counts	no_AT_hit
NYDRO26543	0:augustus_masked-nm_contig20-processed-gene-82.49-mRNA-1	0	11	0	65	1.32	none	1	NA	none	1	NA	11	65	0	1	FALSE	FALSE	FALSE	FALSE	TRUE	FALSE	FALSE	FALSE	low_counts	no_AT_hit
NYDRO26561	0:augustus_masked-nm_contig20-processed-gene-83.57-mRNA-1	0	0	0	74	1.32	none	1	NA	none	1	NA	0	74	NA	1	FALSE	FALSE	FALSE	FALSE	TRUE	FALSE	FALSE	FALSE	low_counts	AT5G33340
NYDRO26553	0:augustus_masked-nm_contig20-processed-gene-83.60-mRNA-1	0	0	0	29	1.32	none	1	NA	none	1	NA	0	29	NA	1	FALSE	FALSE	FALSE	FALSE	TRUE	FALSE	FALSE	FALSE	low_counts	AT1G02460
NYDRO26559	0:augustus_masked-nm_contig20-processed-gene-83.62-mRNA-1	0	0	0	25	1.32	none	1	NA	none	1	NA	0	25	NA	1	FALSE	FALSE	FALSE	FALSE	TRUE	FALSE	FALSE	FALSE	low_counts	no_AT_hit
NYDRO26572	0:augustus_masked-nm_contig20-processed-gene-85.47-mRNA-1	830	826	366	880	1.32	mother	4.86737e-05	1.115	B	9.09055e-29	1.924	1656	1246	0.501208	0.70626	TRUE	FALSE	TRUE	FALSE	TRUE	FALSE	FALSE	FALSE	fail_IF_cutoff	AT1G03470
NYDRO26580	0:augustus_masked-nm_contig20-processed-gene-85.53-mRNA-1	145	0	15	85	1.32	mother	7.56664e-46	71.378	A	9.32491e-07	3.873	145	100	1	0.85	TRUE	FALSE	TRUE	TRUE	TRUE	TRUE	TRUE	FALSE	MEG	AT1G68530
NYDRO26588	0:augustus_masked-nm_contig20-processed-gene-86.21-mRNA-1	175	232	375	781	1.32	father	0.479171	NA	B	7.76096e-18	2.007	407	1156	0.429975	0.675606	TRUE	FALSE	FALSE	FALSE	TRUE	FALSE	FALSE	FALSE	fail_pval_cutoff	AT1G34160
NYDRO26586	0:augustus_masked-nm_contig20-processed-gene-86.24-mRNA-1	0	0	0	0	1.32	none	1	NA	none	1	NA	0	0	NA	NA	FALSE	FALSE	FALSE	FALSE	TRUE	FALSE	FALSE	FALSE	low_counts	AT1G02816
NYDRO26587	0:augustus_masked-nm_contig20-processed-gene-86.25-mRNA-1	3760	2095	4217	6606	1.32	mother	8.64907e-48	1.472	A	6.18684e-05	1.045	5855	10823	0.642186	0.610367	TRUE	FALSE	TRUE	FALSE	TRUE	FALSE	FALSE	FALSE	fail_IF_cutoff	AT4G02350
NYDRO26602	0:augustus_masked-nm_contig20-processed-gene-87.8-mRNA-1	0	0	0	19	1.32	none	1	NA	none	1	NA	0	19	NA	1	FALSE	FALSE	FALSE	FALSE	TRUE	FALSE	FALSE	FALSE	low_counts	no_AT_hit
NYDRO25496	0:augustus_masked-nm_contig20-processed-gene-9.0-mRNA-1	6	0	3	0	1.32	none	1	NA	none	1	NA	6	3	1	0	FALSE	FALSE	FALSE	FALSE	TRUE	FALSE	FALSE	FALSE	low_counts	no_AT_hit
NYDRO26636	0:augustus_masked-nm_contig20-processed-gene-90.45-mRNA-1	128	34	143	71	1.32	mother	0.891469	NA	A	6.11546e-19	3.921	162	214	0.790123	0.331776	TRUE	FALSE	FALSE	FALSE	TRUE	FALSE	FALSE	FALSE	fail_pval_cutoff	AT2G47670
NYDRO26714	0:augustus_masked-nm_contig20-processed-gene-95.107-mRNA-1	219	432	88	1052	1.32	mother	3.38019e-21	2.38	B	1.02269e-154	16.135	651	1140	0.336406	0.922807	TRUE	FALSE	TRUE	TRUE	FALSE	FALSE	FALSE	FALSE	fail_CEF_cutoff	AT5G63690
NYDRO26725	0:augustus_masked-nm_contig20-processed-gene-96.9-mRNA-1	691	632	960	1157	1.32	father	0.000120969	1.09	B	0.181285	NA	1323	2117	0.522298	0.546528	TRUE	FALSE	TRUE	FALSE	TRUE	FALSE	FALSE	FALSE	fail_IF_cutoff	AT5G18660
NYDRO26735	0:augustus_masked-nm_contig20-processed-gene-97.3-mRNA-1	847	939	685	2485	1.32	mother	6.99942e-23	1.573	B	8.53647e-108	3.368	1786	3170	0.474244	0.783912	TRUE	FALSE	TRUE	FALSE	TRUE	FALSE	FALSE	FALSE	fail_IF_cutoff	AT4G15900
NYDRO26738	0:augustus_masked-nm_contig20-processed-gene-97.4-mRNA-1	0	0	0	0	1.32	none	1	NA	none	1	NA	0	0	NA	NA	FALSE	FALSE	FALSE	FALSE	TRUE	FALSE	FALSE	FALSE	low_counts	AT5G33340
NYDRO26739	0:augustus_masked-nm_contig20-processed-gene-97.6-mRNA-1	0	0	0	0	1.32	none	1	NA	none	1	NA	0	0	NA	NA	FALSE	FALSE	FALSE	FALSE	TRUE	FALSE	FALSE	FALSE	low_counts	AT5G33340
NYDRO26755	0:augustus_masked-nm_contig20-processed-gene-98.53-mRNA-1	3728	1936	4752	4498	1.32	mother	0.241752	NA	A	7.35496e-94	1.849	5664	9250	0.658192	0.48627	TRUE	FALSE	FALSE	FALSE	TRUE	FALSE	FALSE	FALSE	fail_pval_cutoff	AT5G60460
NYDRO26770	0:augustus_masked-nm_contig20-processed-gene-99.22-mRNA-1	0	0	19	0	1.32	none	1	NA	none	1	NA	0	19	NA	0	FALSE	FALSE	FALSE	FALSE	TRUE	FALSE	FALSE	FALSE	low_counts	AT4G25000
NYDRO28325	0:augustus_masked-nm_contig22-processed-gene-0.31-mRNA-1	0	37	0	72	1.32	none	1	NA	none	1	NA	37	72	0	1	FALSE	FALSE	FALSE	FALSE	TRUE	FALSE	FALSE	FALSE	low_counts	no_AT_hit
NYDRO28466	0:augustus_masked-nm_contig22-processed-gene-10.21-mRNA-1	19	0	0	5	1.32	none	1	NA	none	1	NA	19	5	1	1	FALSE	FALSE	FALSE	FALSE	TRUE	FALSE	FALSE	FALSE	low_counts	no_AT_hit
NYDRO28467	0:augustus_masked-nm_contig22-processed-gene-10.22-mRNA-1	551	0	874	0	1.32	none	1	NA	A	0	32634	551	874	1	0	TRUE	FALSE	FALSE	FALSE	FALSE	FALSE	FALSE	FALSE	fail_pval_cutoff	AT1G03670
NYDRO29719	0:augustus_masked-nm_contig22-processed-gene-100.34-mRNA-1	0	0	0	36	1.32	none	1	NA	none	1	NA	0	36	NA	1	FALSE	FALSE	FALSE	FALSE	TRUE	FALSE	FALSE	FALSE	low_counts	AT2G23690
NYDRO29743	0:augustus_masked-nm_contig22-processed-gene-102.75-mRNA-1	0	0	0	0	1.32	none	1	NA	none	1	NA	0	0	NA	NA	FALSE	FALSE	FALSE	FALSE	TRUE	FALSE	FALSE	FALSE	low_counts	AT1G27170
NYDRO29769	0:augustus_masked-nm_contig22-processed-gene-105.21-mRNA-1	1416	265	2509	1258	1.32	mother	2.38392e-09	1.26	A	8.59434e-281	8.736	1681	3767	0.842356	0.333953	TRUE	FALSE	TRUE	FALSE	TRUE	FALSE	FALSE	FALSE	fail_IF_cutoff	AT5G20320
NYDRO29811	0:augustus_masked-nm_contig22-processed-gene-109.47-mRNA-1	0	0	0	0	1.32	none	1	NA	none	1	NA	0	0	NA	NA	FALSE	FALSE	FALSE	FALSE	TRUE	FALSE	FALSE	FALSE	low_counts	no_AT_hit
NYDRO29908	0:augustus_masked-nm_contig22-processed-gene-115.19-mRNA-1	210	1566	133	3165	1.32	mother	2.79074e-07	1.334	B	0	129.225	1776	3298	0.118243	0.959673	TRUE	FALSE	TRUE	FALSE	FALSE	FALSE	FALSE	FALSE	fail_IF_cutoff	AT5G57480
NYDRO29935	0:augustus_masked-nm_contig22-processed-gene-117.23-mRNA-1	0	0	23	50	1.32	none	1	NA	none	1	NA	0	73	NA	0.684932	FALSE	FALSE	FALSE	FALSE	TRUE	FALSE	FALSE	FALSE	low_counts	AT1G26370
NYDRO29948	0:augustus_masked-nm_contig22-processed-gene-117.25-mRNA-1	100	50	18	98	1.32	mother	1.14547e-10	2.711	B	0.0012224	1.181	150	116	0.666667	0.844828	TRUE	FALSE	TRUE	TRUE	TRUE	FALSE	FALSE	FALSE	fail_pmat_cutoff	AT4G32110
NYDRO28492	0:augustus_masked-nm_contig22-processed-gene-13.19-mRNA-1	0	108	0	12	1.32	none	1	NA	none	1	NA	108	12	0	1	FALSE	FALSE	FALSE	FALSE	TRUE	FALSE	FALSE	FALSE	low_counts	no_AT_hit
NYDRO28500	0:augustus_masked-nm_contig22-processed-gene-14.6-mRNA-1	41	0	49	0	1.32	none	1	NA	none	1	NA	41	49	1	0	FALSE	FALSE	FALSE	FALSE	TRUE	FALSE	FALSE	FALSE	low_counts	no_AT_hit
NYDRO28630	0:augustus_masked-nm_contig22-processed-gene-20.128-mRNA-1	6	0	3	0	1.32	none	1	NA	none	1	NA	6	3	1	0	FALSE	FALSE	FALSE	FALSE	TRUE	FALSE	FALSE	FALSE	low_counts	no_AT_hit
NYDRO28726	0:augustus_masked-nm_contig22-processed-gene-21.113-mRNA-1	0	0	0	0	1.32	none	1	NA	none	1	NA	0	0	NA	NA	FALSE	FALSE	FALSE	FALSE	TRUE	FALSE	FALSE	FALSE	low_counts	no_AT_hit
NYDRO28730	0:augustus_masked-nm_contig22-processed-gene-22.290-mRNA-1	0	0	0	0	1.32	none	1	NA	none	1	NA	0	0	NA	NA	FALSE	FALSE	FALSE	FALSE	TRUE	FALSE	FALSE	FALSE	low_counts	no_AT_hit
NYDRO28840	0:augustus_masked-nm_contig22-processed-gene-24.37-mRNA-1	0	0	0	0	1.32	none	1	NA	none	1	NA	0	0	NA	NA	FALSE	FALSE	FALSE	FALSE	TRUE	FALSE	FALSE	FALSE	low_counts	no_AT_hit
NYDRO28847	0:augustus_masked-nm_contig22-processed-gene-25.58-mRNA-1	5263	6182	2361	3576	1.32	father	5.73692e-20	1.237	B	6.173e-71	1.628	11445	5937	0.459851	0.602324	TRUE	FALSE	TRUE	FALSE	TRUE	FALSE	FALSE	FALSE	fail_IF_cutoff	AT5G62230
NYDRO28878	0:augustus_masked-nm_contig22-processed-gene-28.6-mRNA-1	0	0	0	0	1.32	none	1	NA	none	1	NA	0	0	NA	NA	FALSE	FALSE	FALSE	FALSE	TRUE	FALSE	FALSE	FALSE	low_counts	no_AT_hit
NYDRO28955	0:augustus_masked-nm_contig22-processed-gene-39.5-mRNA-1	707	891	2702	1949	1.32	father	4.8224e-78	2.602	A	0.114567	NA	1598	4651	0.442428	0.41905	TRUE	FALSE	TRUE	TRUE	TRUE	FALSE	FALSE	FALSE	fail_pmat_cutoff	AT3G56070
NYDRO28960	0:augustus_masked-nm_contig22-processed-gene-40.12-mRNA-1	0	147	0	292	1.32	none	1	NA	B	2.33192e-120	2908.76	147	292	0	1	TRUE	FALSE	FALSE	FALSE	FALSE	FALSE	FALSE	FALSE	fail_pval_cutoff	no_AT_hit
NYDRO28390	0:augustus_masked-nm_contig22-processed-gene-5.3-mRNA-1	3354	1003	5758	3497	1.32	mother	0.000270279	1.042	A	0	4.92	4357	9255	0.769796	0.37785	TRUE	FALSE	TRUE	FALSE	TRUE	FALSE	FALSE	FALSE	fail_IF_cutoff	AT5G20100
NYDRO29116	0:augustus_masked-nm_contig22-processed-gene-53.47-mRNA-1	0	0	0	0	1.32	none	1	NA	none	1	NA	0	0	NA	NA	FALSE	FALSE	FALSE	FALSE	TRUE	FALSE	FALSE	FALSE	low_counts	AT3G58180
NYDRO29153	0:augustus_masked-nm_contig22-processed-gene-57.7-mRNA-1	186	1605	124	5284	1.32	mother	2.1051e-17	2.039	B	0	264.488	1791	5408	0.103853	0.977071	TRUE	FALSE	TRUE	TRUE	FALSE	FALSE	FALSE	FALSE	fail_CEF_cutoff	AT4G38260
NYDRO29205	0:augustus_masked-nm_contig22-processed-gene-60.9-mRNA-1	78	31	382	159	1.32	father	0.0322356	0	A	4.32703e-16	3.325	109	541	0.715596	0.2939	TRUE	FALSE	FALSE	FALSE	TRUE	FALSE	FALSE	FALSE	fail_pval_cutoff	no_AT_hit
NYDRO29221	0:augustus_masked-nm_contig22-processed-gene-61.5-mRNA-1	0	16	0	0	1.32	none	1	NA	none	1	NA	16	0	0	NA	FALSE	FALSE	FALSE	FALSE	TRUE	FALSE	FALSE	FALSE	low_counts	no_AT_hit
NYDRO29314	0:augustus_masked-nm_contig22-processed-gene-67.37-mRNA-1	0	0	0	0	1.32	none	1	NA	none	1	NA	0	0	NA	NA	FALSE	FALSE	FALSE	FALSE	TRUE	FALSE	FALSE	FALSE	low_counts	no_AT_hit
NYDRO28422	0:augustus_masked-nm_contig22-processed-gene-7.51-mRNA-1	0	0	0	0	1.32	none	1	NA	none	1	NA	0	0	NA	NA	FALSE	FALSE	FALSE	FALSE	TRUE	FALSE	FALSE	FALSE	low_counts	no_AT_hit
NYDRO29340	0:augustus_masked-nm_contig22-processed-gene-70.53-mRNA-1	0	22	0	26	1.32	none	1	NA	none	1	NA	22	26	0	1	FALSE	FALSE	FALSE	FALSE	TRUE	FALSE	FALSE	FALSE	low_counts	ATMG00640.1
NYDRO29338	0:augustus_masked-nm_contig22-processed-gene-70.56-mRNA-1	0	0	0	0	1.32	none	1	NA	none	1	NA	0	0	NA	NA	FALSE	FALSE	FALSE	FALSE	TRUE	FALSE	FALSE	FALSE	low_counts	no_AT_hit
NYDRO29466	0:augustus_masked-nm_contig22-processed-gene-77.4-mRNA-1	0	0	0	0	1.32	none	1	NA	none	1	NA	0	0	NA	NA	FALSE	FALSE	FALSE	FALSE	TRUE	FALSE	FALSE	FALSE	low_counts	no_AT_hit
NYDRO29526	0:augustus_masked-nm_contig22-processed-gene-79.75-mRNA-1	0	0	0	20	1.32	none	1	NA	none	1	NA	0	20	NA	1	FALSE	FALSE	FALSE	FALSE	TRUE	FALSE	FALSE	FALSE	low_counts	AT1G06800
NYDRO29539	0:augustus_masked-nm_contig22-processed-gene-83.2-mRNA-1	0	0	0	35	1.32	none	1	NA	none	1	NA	0	35	NA	1	FALSE	FALSE	FALSE	FALSE	TRUE	FALSE	FALSE	FALSE	low_counts	AT4G19130
NYDRO28452	0:augustus_masked-nm_contig22-processed-gene-9.6-mRNA-1	0	0	0	0	1.32	none	1	NA	none	1	NA	0	0	NA	NA	FALSE	FALSE	FALSE	FALSE	TRUE	FALSE	FALSE	FALSE	low_counts	AT5G19980
NYDRO29641	0:augustus_masked-nm_contig22-processed-gene-94.26-mRNA-1	0	407	0	131	1.32	none	1	NA	B	1.76926e-128	3613.05	407	131	0	1	TRUE	FALSE	FALSE	FALSE	FALSE	FALSE	FALSE	FALSE	fail_pval_cutoff	no_AT_hit
NYDRO32451	0:augustus_masked-nm_contig25-processed-gene-0.19-mRNA-1	32	8	63	54	1.32	none	1	NA	none	1	NA	40	117	0.8	0.461538	FALSE	FALSE	FALSE	FALSE	TRUE	FALSE	FALSE	FALSE	low_counts	AT1G29820
NYDRO33694	0:augustus_masked-nm_contig25-processed-gene-104.53-mRNA-1	0	1515	0	3173	1.32	none	1	NA	B	0	325754	1515	3173	0	1	TRUE	FALSE	FALSE	FALSE	FALSE	FALSE	FALSE	FALSE	fail_pval_cutoff	no_AT_hit
NYDRO33717	0:augustus_masked-nm_contig25-processed-gene-105.5-mRNA-1	0	0	0	0	1.32	none	1	NA	none	1	NA	0	0	NA	NA	FALSE	FALSE	FALSE	FALSE	TRUE	FALSE	FALSE	FALSE	low_counts	AT3G52420
NYDRO33756	0:augustus_masked-nm_contig25-processed-gene-108.5-mRNA-1	35	43	0	6	1.32	none	1	NA	none	1	NA	78	6	0.448718	1	FALSE	FALSE	FALSE	FALSE	TRUE	FALSE	FALSE	FALSE	low_counts	no_AT_hit
NYDRO32498	0:augustus_masked-nm_contig25-processed-gene-11.35-mRNA-1	0	0	0	0	1.32	none	1	NA	none	1	NA	0	0	NA	NA	FALSE	FALSE	FALSE	FALSE	TRUE	FALSE	FALSE	FALSE	low_counts	no_AT_hit
NYDRO33783	0:augustus_masked-nm_contig25-processed-gene-110.4-mRNA-1	2288	1150	4111	3690	1.32	mother	0.639055	NA	A	6.60875e-80	1.975	3438	7801	0.665503	0.473016	TRUE	FALSE	FALSE	FALSE	TRUE	FALSE	FALSE	FALSE	fail_pval_cutoff	AT3G58510
NYDRO33790	0:augustus_masked-nm_contig25-processed-gene-110.6-mRNA-1	0	0	0	0	1.32	none	1	NA	none	1	NA	0	0	NA	NA	FALSE	FALSE	FALSE	FALSE	TRUE	FALSE	FALSE	FALSE	low_counts	no_AT_hit
NYDRO33792	0:augustus_masked-nm_contig25-processed-gene-111.23-mRNA-1	251	243	510	489	1.32	father	8.45496e-07	1.303	A	0.524564	NA	494	999	0.508097	0.489489	TRUE	FALSE	TRUE	FALSE	TRUE	FALSE	FALSE	FALSE	fail_IF_cutoff	AT1G58230
NYDRO33811	0:augustus_masked-nm_contig25-processed-gene-112.25-mRNA-1	0	0	0	0	1.32	none	1	NA	none	1	NA	0	0	NA	NA	FALSE	FALSE	FALSE	FALSE	TRUE	FALSE	FALSE	FALSE	low_counts	no_AT_hit
NYDRO33831	0:augustus_masked-nm_contig25-processed-gene-113.33-mRNA-1	0	1016	0	1365	1.32	none	1	NA	B	0	93979.7	1016	1365	0	1	TRUE	FALSE	FALSE	FALSE	FALSE	FALSE	FALSE	FALSE	fail_pval_cutoff	AT3G55550
NYDRO33832	0:augustus_masked-nm_contig25-processed-gene-113.34-mRNA-1	414	406	918	1502	1.32	father	0.677786	NA	B	1.05792e-08	1.289	820	2420	0.504878	0.620661	TRUE	FALSE	FALSE	FALSE	TRUE	FALSE	FALSE	FALSE	fail_pval_cutoff	AT5G60900
NYDRO33841	0:augustus_masked-nm_contig25-processed-gene-113.36-mRNA-1	0	0	8	0	1.32	none	1	NA	none	1	NA	0	8	NA	0	FALSE	FALSE	FALSE	FALSE	TRUE	FALSE	FALSE	FALSE	low_counts	AT4G38213
NYDRO33844	0:augustus_masked-nm_contig25-processed-gene-114.182-mRNA-1	0	11	22	0	1.32	none	1	NA	none	1	NA	11	22	0	0	FALSE	FALSE	FALSE	FALSE	TRUE	FALSE	FALSE	FALSE	low_counts	AT1G34070
NYDRO32552	0:augustus_masked-nm_contig25-processed-gene-16.96-mRNA-1	15	229	6	596	1.32	mother	0.00662537	1.017	B	2.41394e-178	413.065	244	602	0.0614754	0.990033	TRUE	FALSE	TRUE	FALSE	FALSE	FALSE	FALSE	FALSE	fail_IF_cutoff	AT3G53440
NYDRO32569	0:augustus_masked-nm_contig25-processed-gene-17.47-mRNA-1	0	0	0	0	1.32	none	1	NA	none	1	NA	0	0	NA	NA	FALSE	FALSE	FALSE	FALSE	TRUE	FALSE	FALSE	FALSE	low_counts	no_AT_hit
NYDRO32623	0:augustus_masked-nm_contig25-processed-gene-21.39-mRNA-1	0	0	0	0	1.32	none	1	NA	none	1	NA	0	0	NA	NA	FALSE	FALSE	FALSE	FALSE	TRUE	FALSE	FALSE	FALSE	low_counts	no_AT_hit
NYDRO32630	0:augustus_masked-nm_contig25-processed-gene-22.5-mRNA-1	0	57	0	117	1.32	none	1	NA	B	5.16077e-47	451.927	57	117	0	1	TRUE	FALSE	FALSE	FALSE	FALSE	FALSE	FALSE	FALSE	fail_pval_cutoff	no_AT_hit
NYDRO32677	0:augustus_masked-nm_contig25-processed-gene-26.1-mRNA-1	649	429	766	1071	1.32	mother	0.016898	0	A	0.343974	NA	1078	1837	0.602041	0.583016	TRUE	FALSE	FALSE	FALSE	TRUE	FALSE	FALSE	FALSE	fail_pval_cutoff	AT2G32630
NYDRO32798	0:augustus_masked-nm_contig25-processed-gene-35.38-mRNA-1	3018	171	3476	581	1.32	mother	1.19251e-09	1.329	A	0	82.917	3189	4057	0.946378	0.143209	TRUE	FALSE	TRUE	FALSE	FALSE	FALSE	FALSE	FALSE	fail_IF_cutoff	AT3G53270
NYDRO32831	0:augustus_masked-nm_contig25-processed-gene-37.18-mRNA-1	552	824	1001	2549	1.32	father	0.842872	NA	B	2.51375e-92	3.172	1376	3550	0.401163	0.718028	TRUE	FALSE	FALSE	FALSE	TRUE	FALSE	FALSE	FALSE	fail_pval_cutoff	AT2G07680
NYDRO32848	0:augustus_masked-nm_contig25-processed-gene-38.24-mRNA-1	163	0	70	240	1.32	mother	5.69556e-62	64.028	A	1.29161e-14	9.491	163	310	1	0.774194	TRUE	FALSE	TRUE	TRUE	TRUE	TRUE	TRUE	FALSE	MEG	AT5G34940
NYDRO32920	0:augustus_masked-nm_contig25-processed-gene-44.2-mRNA-1	0	0	0	29	1.32	none	1	NA	none	1	NA	0	29	NA	1	FALSE	FALSE	FALSE	FALSE	TRUE	FALSE	FALSE	FALSE	low_counts	AT1G34070
NYDRO33112	0:augustus_masked-nm_contig25-processed-gene-59.50-mRNA-1	192	52	375	124	1.32	father	0.081354	NA	A	4.73561e-45	6.719	244	499	0.786885	0.248497	TRUE	FALSE	FALSE	FALSE	TRUE	FALSE	FALSE	FALSE	fail_pval_cutoff	AT5G11310
NYDRO33116	0:augustus_masked-nm_contig25-processed-gene-59.52-mRNA-1	0	279	0	1046	1.32	none	1	NA	B	1.51738e-294	19776.2	279	1046	0	1	TRUE	FALSE	FALSE	FALSE	FALSE	FALSE	FALSE	FALSE	fail_pval_cutoff	no_AT_hit
NYDRO33369	0:augustus_masked-nm_contig25-processed-gene-78.15-mRNA-1	33	0	56	0	1.32	none	1	NA	none	1	NA	33	56	1	0	FALSE	FALSE	FALSE	FALSE	TRUE	FALSE	FALSE	FALSE	low_counts	AT2G47730
NYDRO33395	0:augustus_masked-nm_contig25-processed-gene-81.45-mRNA-1	0	0	0	0	1.32	none	1	NA	none	1	NA	0	0	NA	NA	FALSE	FALSE	FALSE	FALSE	TRUE	FALSE	FALSE	FALSE	low_counts	AT3G19830
NYDRO33493	0:augustus_masked-nm_contig25-processed-gene-88.31-mRNA-1	58	57	110	229	1.32	mother	0.51618	NA	B	0.0013648	1.134	115	339	0.504348	0.675516	TRUE	FALSE	FALSE	FALSE	TRUE	FALSE	FALSE	FALSE	fail_pval_cutoff	AT2G07360
NYDRO33499	0:augustus_masked-nm_contig25-processed-gene-89.37-mRNA-1	0	0	0	0	1.32	none	1	NA	none	1	NA	0	0	NA	NA	FALSE	FALSE	FALSE	FALSE	TRUE	FALSE	FALSE	FALSE	low_counts	no_AT_hit
NYDRO33508	0:augustus_masked-nm_contig25-processed-gene-90.39-mRNA-1	0	0	0	7	1.32	none	1	NA	none	1	NA	0	7	NA	1	FALSE	FALSE	FALSE	FALSE	TRUE	FALSE	FALSE	FALSE	low_counts	no_AT_hit
NYDRO33548	0:augustus_masked-nm_contig25-processed-gene-93.10-mRNA-1	319	286	225	490	1.32	mother	0.00558751	1.015	B	6.33295e-09	1.422	605	715	0.527273	0.685315	TRUE	FALSE	TRUE	FALSE	TRUE	FALSE	FALSE	FALSE	fail_IF_cutoff	AT3G57930
NYDRO36244	0:augustus_masked-nm_contig28-processed-gene-1.18-mRNA-1	6612	5933	11708	12489	1.32	father	4.56494e-66	1.38	A	0.0517615	NA	12545	24197	0.527063	0.516138	TRUE	FALSE	TRUE	FALSE	TRUE	FALSE	FALSE	FALSE	fail_IF_cutoff	AT1G27950
NYDRO36245	0:augustus_masked-nm_contig28-processed-gene-1.19-mRNA-1	139	154	160	469	1.32	mother	0.0071398	1.01	B	3.10785e-15	2.16	293	629	0.474403	0.745628	TRUE	FALSE	TRUE	FALSE	TRUE	FALSE	FALSE	FALSE	fail_IF_cutoff	AT5G35732
NYDRO37481	0:augustus_masked-nm_contig28-processed-gene-100.40-mRNA-1	0	20	0	0	1.32	none	1	NA	none	1	NA	20	0	0	NA	FALSE	FALSE	FALSE	FALSE	TRUE	FALSE	FALSE	FALSE	low_counts	AT1G14540
NYDRO37497	0:augustus_masked-nm_contig28-processed-gene-101.6-mRNA-1	0	0	0	0	1.32	none	1	NA	none	1	NA	0	0	NA	NA	FALSE	FALSE	FALSE	FALSE	TRUE	FALSE	FALSE	FALSE	low_counts	AT1G32100
NYDRO37501	0:augustus_masked-nm_contig28-processed-gene-102.18-mRNA-1	0	0	0	0	1.32	none	1	NA	none	1	NA	0	0	NA	NA	FALSE	FALSE	FALSE	FALSE	TRUE	FALSE	FALSE	FALSE	low_counts	AT3G45660
NYDRO37534	0:augustus_masked-nm_contig28-processed-gene-105.24-mRNA-1	0	0	0	0	1.32	none	1	NA	none	1	NA	0	0	NA	NA	FALSE	FALSE	FALSE	FALSE	TRUE	FALSE	FALSE	FALSE	low_counts	AT5G24090
NYDRO36333	0:augustus_masked-nm_contig28-processed-gene-11.0-mRNA-1	9062	3816	9035	8048	1.32	mother	3.28795e-15	1.134	A	0	2.491	12878	17083	0.703681	0.471112	TRUE	FALSE	TRUE	FALSE	TRUE	FALSE	FALSE	FALSE	fail_IF_cutoff	AT1G55460
NYDRO36338	0:augustus_masked-nm_contig28-processed-gene-11.6-mRNA-1	0	1	77	12	1.32	none	1	NA	none	1	NA	1	89	0	0.134831	FALSE	FALSE	FALSE	FALSE	TRUE	FALSE	FALSE	FALSE	low_counts	no_AT_hit
NYDRO37621	0:augustus_masked-nm_contig28-processed-gene-112.0-mRNA-1	72	0	165	11	1.32	mother	0.142599	NA	A	8.02767e-51	154.104	72	176	1	0.0625	TRUE	FALSE	FALSE	FALSE	FALSE	FALSE	FALSE	FALSE	fail_pval_cutoff	no_AT_hit
NYDRO37637	0:augustus_masked-nm_contig28-processed-gene-113.1-mRNA-1	3803	2156	3732	4119	1.32	mother	0.00241159	1.014	A	1.30735e-40	1.45	5959	7851	0.638194	0.524647	TRUE	FALSE	TRUE	FALSE	TRUE	FALSE	FALSE	FALSE	fail_IF_cutoff	AT2G34590
NYDRO37651	0:augustus_masked-nm_contig28-processed-gene-114.0-mRNA-1	191	68	236	222	1.32	mother	0.015869	0	A	4.14876e-11	1.887	259	458	0.737452	0.484716	TRUE	FALSE	FALSE	FALSE	TRUE	FALSE	FALSE	FALSE	fail_pval_cutoff	AT4G21065
NYDRO37669	0:augustus_masked-nm_contig28-processed-gene-116.21-mRNA-1	0	102	0	18	1.32	none	1	NA	none	1	NA	102	18	0	1	FALSE	FALSE	FALSE	FALSE	TRUE	FALSE	FALSE	FALSE	low_counts	no_AT_hit
NYDRO37688	0:augustus_masked-nm_contig28-processed-gene-117.47-mRNA-1	207	12	430	175	1.32	mother	6.11131e-08	1.904	A	5.39886e-70	20.03	219	605	0.945205	0.289256	TRUE	FALSE	TRUE	FALSE	FALSE	FALSE	FALSE	FALSE	fail_IF_cutoff	AT1G30400
NYDRO36429	0:augustus_masked-nm_contig28-processed-gene-20.3-mRNA-1	0	0	0	0	1.32	none	1	NA	none	1	NA	0	0	NA	NA	FALSE	FALSE	FALSE	FALSE	TRUE	FALSE	FALSE	FALSE	low_counts	AT5G18880
NYDRO36516	0:augustus_masked-nm_contig28-processed-gene-27.6-mRNA-1	0	0	0	0	1.32	none	1	NA	none	1	NA	0	0	NA	NA	FALSE	FALSE	FALSE	FALSE	TRUE	FALSE	FALSE	FALSE	low_counts	no_AT_hit
NYDRO36519	0:augustus_masked-nm_contig28-processed-gene-27.7-mRNA-1	0	0	0	0	1.32	none	1	NA	none	1	NA	0	0	NA	NA	FALSE	FALSE	FALSE	FALSE	TRUE	FALSE	FALSE	FALSE	low_counts	no_AT_hit
NYDRO36549	0:augustus_masked-nm_contig28-processed-gene-28.12-mRNA-1	0	0	0	0	1.32	none	1	NA	none	1	NA	0	0	NA	NA	FALSE	FALSE	FALSE	FALSE	TRUE	FALSE	FALSE	FALSE	low_counts	no_AT_hit
NYDRO36540	0:augustus_masked-nm_contig28-processed-gene-28.4-mRNA-1	0	0	0	0	1.32	none	1	NA	none	1	NA	0	0	NA	NA	FALSE	FALSE	FALSE	FALSE	TRUE	FALSE	FALSE	FALSE	low_counts	no_AT_hit
NYDRO36256	0:augustus_masked-nm_contig28-processed-gene-3.0-mRNA-1	0	0	0	0	1.32	none	1	NA	none	1	NA	0	0	NA	NA	FALSE	FALSE	FALSE	FALSE	TRUE	FALSE	FALSE	FALSE	low_counts	no_AT_hit
NYDRO36623	0:augustus_masked-nm_contig28-processed-gene-37.11-mRNA-1	0	0	0	0	1.32	none	1	NA	none	1	NA	0	0	NA	NA	FALSE	FALSE	FALSE	FALSE	TRUE	FALSE	FALSE	FALSE	low_counts	no_AT_hit
NYDRO36642	0:augustus_masked-nm_contig28-processed-gene-37.14-mRNA-1	0	0	0	0	1.32	none	1	NA	none	1	NA	0	0	NA	NA	FALSE	FALSE	FALSE	FALSE	TRUE	FALSE	FALSE	FALSE	low_counts	no_AT_hit
NYDRO36627	0:augustus_masked-nm_contig28-processed-gene-37.5-mRNA-1	0	0	0	0	1.32	none	1	NA	none	1	NA	0	0	NA	NA	FALSE	FALSE	FALSE	FALSE	TRUE	FALSE	FALSE	FALSE	low_counts	no_AT_hit
NYDRO36646	0:augustus_masked-nm_contig28-processed-gene-38.0-mRNA-1	0	0	0	0	1.32	none	1	NA	none	1	NA	0	0	NA	NA	FALSE	FALSE	FALSE	FALSE	TRUE	FALSE	FALSE	FALSE	low_counts	no_AT_hit
NYDRO36683	0:augustus_masked-nm_contig28-processed-gene-38.9-mRNA-1	0	0	0	0	1.32	none	1	NA	none	1	NA	0	0	NA	NA	FALSE	FALSE	FALSE	FALSE	TRUE	FALSE	FALSE	FALSE	low_counts	AT1G21280
NYDRO36261	0:augustus_masked-nm_contig28-processed-gene-4.0-mRNA-1	0	0	0	0	1.32	none	1	NA	none	1	NA	0	0	NA	NA	FALSE	FALSE	FALSE	FALSE	TRUE	FALSE	FALSE	FALSE	low_counts	no_AT_hit
NYDRO36871	0:augustus_masked-nm_contig28-processed-gene-48.82-mRNA-1	0	6	0	0	1.32	none	1	NA	none	1	NA	6	0	0	NA	FALSE	FALSE	FALSE	FALSE	TRUE	FALSE	FALSE	FALSE	low_counts	no_AT_hit
NYDRO36897	0:augustus_masked-nm_contig28-processed-gene-50.10-mRNA-1	0	22	0	43	1.32	none	1	NA	none	1	NA	22	43	0	1	FALSE	FALSE	FALSE	FALSE	TRUE	FALSE	FALSE	FALSE	low_counts	AT1G21280
NYDRO36904	0:augustus_masked-nm_contig28-processed-gene-50.12-mRNA-1	12	10	0	13	1.32	none	1	NA	none	1	NA	22	13	0.545455	1	FALSE	FALSE	FALSE	FALSE	TRUE	FALSE	FALSE	FALSE	low_counts	AT1G21280
NYDRO36895	0:augustus_masked-nm_contig28-processed-gene-50.9-mRNA-1	0	0	0	0	1.32	none	1	NA	none	1	NA	0	0	NA	NA	FALSE	FALSE	FALSE	FALSE	TRUE	FALSE	FALSE	FALSE	low_counts	AT1G21280
NYDRO36927	0:augustus_masked-nm_contig28-processed-gene-52.41-mRNA-1	0	0	0	0	1.32	none	1	NA	none	1	NA	0	0	NA	NA	FALSE	FALSE	FALSE	FALSE	TRUE	FALSE	FALSE	FALSE	low_counts	no_AT_hit
NYDRO36972	0:augustus_masked-nm_contig28-processed-gene-54.13-mRNA-1	17	0	0	0	1.32	none	1	NA	none	1	NA	17	0	1	NA	FALSE	FALSE	FALSE	FALSE	TRUE	FALSE	FALSE	FALSE	low_counts	no_AT_hit
NYDRO36992	0:augustus_masked-nm_contig28-processed-gene-58.3-mRNA-1	0	0	0	20	1.32	none	1	NA	none	1	NA	0	20	NA	1	FALSE	FALSE	FALSE	FALSE	TRUE	FALSE	FALSE	FALSE	low_counts	no_AT_hit
NYDRO37057	0:augustus_masked-nm_contig28-processed-gene-65.5-mRNA-1	0	0	0	0	1.32	none	1	NA	none	1	NA	0	0	NA	NA	FALSE	FALSE	FALSE	FALSE	TRUE	FALSE	FALSE	FALSE	low_counts	no_AT_hit
NYDRO37094	0:augustus_masked-nm_contig28-processed-gene-68.4-mRNA-1	0	0	0	0	1.32	none	1	NA	none	1	NA	0	0	NA	NA	FALSE	FALSE	FALSE	FALSE	TRUE	FALSE	FALSE	FALSE	low_counts	no_AT_hit
NYDRO37096	0:augustus_masked-nm_contig28-processed-gene-69.48-mRNA-1	803	598	832	1980	1.32	mother	2.6395e-19	1.522	B	7.97508e-17	1.47	1401	2812	0.573162	0.704125	TRUE	FALSE	TRUE	FALSE	TRUE	FALSE	FALSE	FALSE	fail_IF_cutoff	AT4G12240
NYDRO36298	0:augustus_masked-nm_contig28-processed-gene-7.3-mRNA-1	22	8	0	0	1.32	none	1	NA	none	1	NA	30	0	0.733333	NA	FALSE	FALSE	FALSE	FALSE	TRUE	FALSE	FALSE	FALSE	low_counts	no_AT_hit
NYDRO37116	0:augustus_masked-nm_contig28-processed-gene-70.48-mRNA-1	0	0	0	0	1.32	none	1	NA	none	1	NA	0	0	NA	NA	FALSE	FALSE	FALSE	FALSE	TRUE	FALSE	FALSE	FALSE	low_counts	no_AT_hit
NYDRO37117	0:augustus_masked-nm_contig28-processed-gene-71.23-mRNA-1	0	0	0	12	1.32	none	1	NA	none	1	NA	0	12	NA	1	FALSE	FALSE	FALSE	FALSE	TRUE	FALSE	FALSE	FALSE	low_counts	no_AT_hit
NYDRO36301	0:augustus_masked-nm_contig28-processed-gene-8.27-mRNA-1	22	8	0	35	1.32	none	1	NA	none	1	NA	30	35	0.733333	1	FALSE	FALSE	FALSE	FALSE	TRUE	FALSE	FALSE	FALSE	low_counts	no_AT_hit
NYDRO37241	0:augustus_masked-nm_contig28-processed-gene-83.50-mRNA-1	0	0	0	0	1.32	none	1	NA	none	1	NA	0	0	NA	NA	FALSE	FALSE	FALSE	FALSE	TRUE	FALSE	FALSE	FALSE	low_counts	AT1G64940
NYDRO37261	0:augustus_masked-nm_contig28-processed-gene-85.7-mRNA-1	1291	365	966	637	1.32	mother	0.00028354	1.078	A	1.37721e-111	4.321	1656	1603	0.779589	0.39738	TRUE	FALSE	TRUE	FALSE	TRUE	FALSE	FALSE	FALSE	fail_IF_cutoff	AT5G60410
NYDRO37301	0:augustus_masked-nm_contig28-processed-gene-88.53-mRNA-1	0	0	0	0	1.32	none	1	NA	none	1	NA	0	0	NA	NA	FALSE	FALSE	FALSE	FALSE	TRUE	FALSE	FALSE	FALSE	low_counts	AT3G29630
NYDRO37305	0:augustus_masked-nm_contig28-processed-gene-88.56-mRNA-1	0	0	0	0	1.32	none	1	NA	none	1	NA	0	0	NA	NA	FALSE	FALSE	FALSE	FALSE	TRUE	FALSE	FALSE	FALSE	low_counts	AT2G34960
NYDRO37348	0:augustus_masked-nm_contig28-processed-gene-91.8-mRNA-1	4385	3852	8037	10319	1.32	father	1.06257e-10	1.109	B	7.99986e-06	1.049	8237	18356	0.532354	0.56216	TRUE	FALSE	TRUE	FALSE	TRUE	FALSE	FALSE	FALSE	fail_IF_cutoff	AT1G29950
NYDRO37386	0:augustus_masked-nm_contig28-processed-gene-93.8-mRNA-1	1234	8	1395	47	1.32	mother	0.00272514	1.129	A	0	1732.84	1242	1442	0.993559	0.0325936	TRUE	FALSE	TRUE	FALSE	FALSE	FALSE	FALSE	FALSE	fail_IF_cutoff	AT3G53360
NYDRO37414	0:augustus_masked-nm_contig28-processed-gene-95.30-mRNA-1	1050	791	1891	2834	1.32	mother	0.0243637	0	B	0.0344306	0	1841	4725	0.570342	0.599788	TRUE	FALSE	FALSE	FALSE	TRUE	FALSE	FALSE	FALSE	fail_pval_cutoff	AT5G02820
NYDRO37421	0:augustus_masked-nm_contig28-processed-gene-96.36-mRNA-1	0	14	0	0	1.32	none	1	NA	none	1	NA	14	0	0	NA	FALSE	FALSE	FALSE	FALSE	TRUE	FALSE	FALSE	FALSE	low_counts	AT4G12300
NYDRO37470	0:augustus_masked-nm_contig28-processed-gene-99.6-mRNA-1	0	0	0	0	1.32	none	1	NA	none	1	NA	0	0	NA	NA	FALSE	FALSE	FALSE	FALSE	TRUE	FALSE	FALSE	FALSE	low_counts	AT1G56580
NYDRO38975	0:augustus_masked-nm_contig29-processed-gene-101.0-mRNA-1	0	0	0	0	1.32	none	1	NA	none	1	NA	0	0	NA	NA	FALSE	FALSE	FALSE	FALSE	TRUE	FALSE	FALSE	FALSE	low_counts	no_AT_hit
NYDRO39047	0:augustus_masked-nm_contig29-processed-gene-110.7-mRNA-1	0	0	0	0	1.32	none	1	NA	none	1	NA	0	0	NA	NA	FALSE	FALSE	FALSE	FALSE	TRUE	FALSE	FALSE	FALSE	low_counts	no_AT_hit
NYDRO39060	0:augustus_masked-nm_contig29-processed-gene-112.0-mRNA-1	25	9	71	422	1.32	none	1	NA	none	1	NA	34	493	0.735294	0.855984	FALSE	FALSE	FALSE	FALSE	TRUE	FALSE	FALSE	FALSE	low_counts	AT4G23430
NYDRO39071	0:augustus_masked-nm_contig29-processed-gene-113.31-mRNA-1	0	67	0	107	1.32	none	1	NA	B	1.46835e-49	485.81	67	107	0	1	TRUE	FALSE	FALSE	FALSE	FALSE	FALSE	FALSE	FALSE	fail_pval_cutoff	AT1G60500
NYDRO39120	0:augustus_masked-nm_contig29-processed-gene-117.8-mRNA-1	0	0	0	0	1.32	none	1	NA	none	1	NA	0	0	NA	NA	FALSE	FALSE	FALSE	FALSE	TRUE	FALSE	FALSE	FALSE	low_counts	no_AT_hit
NYDRO39206	0:augustus_masked-nm_contig29-processed-gene-125.49-mRNA-1	0	0	0	0	1.32	none	1	NA	none	1	NA	0	0	NA	NA	FALSE	FALSE	FALSE	FALSE	TRUE	FALSE	FALSE	FALSE	low_counts	AT2G39510
NYDRO37859	0:augustus_masked-nm_contig29-processed-gene-14.3-mRNA-1	3843	2677	5974	5175	1.32	father	5.59217e-26	1.285	A	5.67029e-58	1.52	6520	11149	0.589417	0.464167	TRUE	FALSE	TRUE	FALSE	TRUE	FALSE	FALSE	FALSE	fail_IF_cutoff	no_AT_hit
NYDRO39424	0:augustus_masked-nm_contig29-processed-gene-140.10-mRNA-1	2409	672	2976	1294	1.32	father	0.0553093	NA	A	0	7.091	3081	4270	0.781889	0.303044	TRUE	FALSE	FALSE	FALSE	TRUE	FALSE	FALSE	FALSE	fail_pval_cutoff	AT5G53760
NYDRO39421	0:augustus_masked-nm_contig29-processed-gene-140.2-mRNA-1	0	0	0	0	1.32	none	1	NA	none	1	NA	0	0	NA	NA	FALSE	FALSE	FALSE	FALSE	TRUE	FALSE	FALSE	FALSE	low_counts	no_AT_hit
NYDRO39422	0:augustus_masked-nm_contig29-processed-gene-140.9-mRNA-1	0	0	0	0	1.32	none	1	NA	none	1	NA	0	0	NA	NA	FALSE	FALSE	FALSE	FALSE	TRUE	FALSE	FALSE	FALSE	low_counts	no_AT_hit
NYDRO39492	0:augustus_masked-nm_contig29-processed-gene-144.12-mRNA-1	478	207	531	722	1.32	mother	3.39958e-09	1.369	A	1.54514e-07	1.29	685	1253	0.69781	0.576217	TRUE	FALSE	TRUE	FALSE	TRUE	FALSE	FALSE	FALSE	fail_IF_cutoff	AT2G42450
NYDRO39511	0:augustus_masked-nm_contig29-processed-gene-145.15-mRNA-1	0	19	0	11	1.32	none	1	NA	none	1	NA	19	11	0	1	FALSE	FALSE	FALSE	FALSE	TRUE	FALSE	FALSE	FALSE	low_counts	no_AT_hit
NYDRO39512	0:augustus_masked-nm_contig29-processed-gene-145.16-mRNA-1	0	0	23	0	1.32	none	1	NA	none	1	NA	0	23	NA	0	FALSE	FALSE	FALSE	FALSE	TRUE	FALSE	FALSE	FALSE	low_counts	AT3G54700
NYDRO37878	0:augustus_masked-nm_contig29-processed-gene-15.19-mRNA-1	0	0	0	142	1.32	none	1	NA	none	1	NA	0	142	NA	1	FALSE	FALSE	FALSE	FALSE	TRUE	FALSE	FALSE	FALSE	low_counts	AT4G33355
NYDRO39584	0:augustus_masked-nm_contig29-processed-gene-152.4-mRNA-1	0	0	0	0	1.32	none	1	NA	none	1	NA	0	0	NA	NA	FALSE	FALSE	FALSE	FALSE	TRUE	FALSE	FALSE	FALSE	low_counts	no_AT_hit
NYDRO37911	0:augustus_masked-nm_contig29-processed-gene-18.43-mRNA-1	0	157	0	519	1.32	none	1	NA	B	8.40468e-158	5521.72	157	519	0	1	TRUE	FALSE	FALSE	FALSE	FALSE	FALSE	FALSE	FALSE	fail_pval_cutoff	no_AT_hit
NYDRO37720	0:augustus_masked-nm_contig29-processed-gene-2.1-mRNA-1	0	0	0	0	1.32	none	1	NA	none	1	NA	0	0	NA	NA	FALSE	FALSE	FALSE	FALSE	TRUE	FALSE	FALSE	FALSE	low_counts	no_AT_hit
NYDRO37931	0:augustus_masked-nm_contig29-processed-gene-20.14-mRNA-1	0	15	0	28	1.32	none	1	NA	none	1	NA	15	28	0	1	FALSE	FALSE	FALSE	FALSE	TRUE	FALSE	FALSE	FALSE	low_counts	AT1G21280
NYDRO37961	0:augustus_masked-nm_contig29-processed-gene-23.30-mRNA-1	0	0	0	0	1.32	none	1	NA	none	1	NA	0	0	NA	NA	FALSE	FALSE	FALSE	FALSE	TRUE	FALSE	FALSE	FALSE	low_counts	AT1G21280
NYDRO38112	0:augustus_masked-nm_contig29-processed-gene-34.19-mRNA-1	0	0	0	0	1.32	none	1	NA	none	1	NA	0	0	NA	NA	FALSE	FALSE	FALSE	FALSE	TRUE	FALSE	FALSE	FALSE	low_counts	AT5G46090
NYDRO38118	0:augustus_masked-nm_contig29-processed-gene-34.22-mRNA-1	0	1	0	0	1.32	none	1	NA	none	1	NA	1	0	0	NA	FALSE	FALSE	FALSE	FALSE	TRUE	FALSE	FALSE	FALSE	low_counts	no_AT_hit
NYDRO38134	0:augustus_masked-nm_contig29-processed-gene-37.9-mRNA-1	0	7	0	6	1.32	none	1	NA	none	1	NA	7	6	0	1	FALSE	FALSE	FALSE	FALSE	TRUE	FALSE	FALSE	FALSE	low_counts	AT3G02470
NYDRO38191	0:augustus_masked-nm_contig29-processed-gene-42.9-mRNA-1	0	217	0	306	1.32	none	1	NA	B	8.09001e-153	4499.75	217	306	0	1	TRUE	FALSE	FALSE	FALSE	FALSE	FALSE	FALSE	FALSE	fail_pval_cutoff	no_AT_hit
NYDRO38260	0:augustus_masked-nm_contig29-processed-gene-49.0-mRNA-1	0	83	0	49	1.32	none	1	NA	none	1	NA	83	49	0	1	FALSE	FALSE	FALSE	FALSE	TRUE	FALSE	FALSE	FALSE	low_counts	no_AT_hit
NYDRO37754	0:augustus_masked-nm_contig29-processed-gene-5.39-mRNA-1	0	298	0	465	1.32	none	1	NA	B	3.53937e-220	9390.24	298	465	0	1	TRUE	FALSE	FALSE	FALSE	FALSE	FALSE	FALSE	FALSE	fail_pval_cutoff	AT2G05160
NYDRO38304	0:augustus_masked-nm_contig29-processed-gene-52.13-mRNA-1	0	0	0	0	1.32	none	1	NA	none	1	NA	0	0	NA	NA	FALSE	FALSE	FALSE	FALSE	TRUE	FALSE	FALSE	FALSE	low_counts	no_AT_hit
NYDRO38341	0:augustus_masked-nm_contig29-processed-gene-54.6-mRNA-1	0	0	41	0	1.32	none	1	NA	none	1	NA	0	41	NA	0	FALSE	FALSE	FALSE	FALSE	TRUE	FALSE	FALSE	FALSE	low_counts	no_AT_hit
NYDRO38359	0:augustus_masked-nm_contig29-processed-gene-56.4-mRNA-1	200	440	428	484	1.32	father	2.41855e-28	2.519	B	1.76917e-17	1.849	640	912	0.3125	0.530702	TRUE	FALSE	TRUE	TRUE	TRUE	FALSE	FALSE	FALSE	fail_pmat_cutoff	AT4G26750
NYDRO38430	0:augustus_masked-nm_contig29-processed-gene-61.5-mRNA-1	13	17	20	0	1.32	none	1	NA	none	1	NA	30	20	0.433333	0	FALSE	FALSE	FALSE	FALSE	TRUE	FALSE	FALSE	FALSE	low_counts	AT4G26860
NYDRO38517	0:augustus_masked-nm_contig29-processed-gene-68.16-mRNA-1	0	0	0	0	1.32	none	1	NA	none	1	NA	0	0	NA	NA	FALSE	FALSE	FALSE	FALSE	TRUE	FALSE	FALSE	FALSE	low_counts	no_AT_hit
NYDRO38519	0:augustus_masked-nm_contig29-processed-gene-68.17-mRNA-1	242	216	639	769	1.32	father	0.0259477	0	B	0.532199	NA	458	1408	0.528384	0.546165	TRUE	FALSE	FALSE	FALSE	TRUE	FALSE	FALSE	FALSE	fail_pval_cutoff	AT3G07890
NYDRO38535	0:augustus_masked-nm_contig29-processed-gene-69.41-mRNA-1	16	14	10	17	1.32	none	1	NA	none	1	NA	30	27	0.533333	0.62963	FALSE	FALSE	FALSE	FALSE	TRUE	FALSE	FALSE	FALSE	low_counts	no_AT_hit
NYDRO37781	0:augustus_masked-nm_contig29-processed-gene-7.5-mRNA-1	0	97	0	245	1.32	none	1	NA	B	1.55728e-87	1610.44	97	245	0	1	TRUE	FALSE	FALSE	FALSE	FALSE	FALSE	FALSE	FALSE	fail_pval_cutoff	no_AT_hit
NYDRO38565	0:augustus_masked-nm_contig29-processed-gene-70.25-mRNA-1	0	0	0	2	1.32	none	1	NA	none	1	NA	0	2	NA	1	FALSE	FALSE	FALSE	FALSE	TRUE	FALSE	FALSE	FALSE	low_counts	no_AT_hit
NYDRO38563	0:augustus_masked-nm_contig29-processed-gene-70.31-mRNA-1	13	0	6	7	1.32	none	1	NA	none	1	NA	13	13	1	0.538462	FALSE	FALSE	FALSE	FALSE	TRUE	FALSE	FALSE	FALSE	low_counts	AT1G21280
NYDRO38717	0:augustus_masked-nm_contig29-processed-gene-79.14-mRNA-1	6	0	0	0	1.32	none	1	NA	none	1	NA	6	0	1	NA	FALSE	FALSE	FALSE	FALSE	TRUE	FALSE	FALSE	FALSE	low_counts	AT1G21280
NYDRO38720	0:augustus_masked-nm_contig29-processed-gene-79.16-mRNA-1	0	0	0	0	1.32	none	1	NA	none	1	NA	0	0	NA	NA	FALSE	FALSE	FALSE	FALSE	TRUE	FALSE	FALSE	FALSE	low_counts	AT1G34070
NYDRO38716	0:augustus_masked-nm_contig29-processed-gene-79.17-mRNA-1	0	0	0	0	1.32	none	1	NA	none	1	NA	0	0	NA	NA	FALSE	FALSE	FALSE	FALSE	TRUE	FALSE	FALSE	FALSE	low_counts	no_AT_hit
NYDRO37785	0:augustus_masked-nm_contig29-processed-gene-8.14-mRNA-1	2712	2155	5450	7096	1.32	father	0.0916648	NA	B	0.337919	NA	4867	12546	0.557222	0.565599	TRUE	FALSE	FALSE	FALSE	TRUE	FALSE	FALSE	FALSE	fail_pval_cutoff	AT1G17070
NYDRO37787	0:augustus_masked-nm_contig29-processed-gene-8.15-mRNA-1	0	0	0	0	1.32	none	1	NA	none	1	NA	0	0	NA	NA	FALSE	FALSE	FALSE	FALSE	TRUE	FALSE	FALSE	FALSE	low_counts	AT2G25010
NYDRO38736	0:augustus_masked-nm_contig29-processed-gene-80.47-mRNA-1	0	0	0	55	1.32	none	1	NA	none	1	NA	0	55	NA	1	FALSE	FALSE	FALSE	FALSE	TRUE	FALSE	FALSE	FALSE	low_counts	no_AT_hit
NYDRO38745	0:augustus_masked-nm_contig29-processed-gene-81.15-mRNA-1	0	20	0	44	1.32	none	1	NA	none	1	NA	20	44	0	1	FALSE	FALSE	FALSE	FALSE	TRUE	FALSE	FALSE	FALSE	low_counts	no_AT_hit
NYDRO38866	0:augustus_masked-nm_contig29-processed-gene-88.9-mRNA-1	782	596	610	1348	1.32	mother	2.6677e-12	1.36	B	1.59023e-12	1.376	1378	1958	0.567489	0.688458	TRUE	FALSE	TRUE	FALSE	TRUE	FALSE	FALSE	FALSE	fail_IF_cutoff	AT5G07900
NYDRO38915	0:augustus_masked-nm_contig29-processed-gene-91.26-mRNA-1	0	0	0	0	1.32	none	1	NA	none	1	NA	0	0	NA	NA	FALSE	FALSE	FALSE	FALSE	TRUE	FALSE	FALSE	FALSE	low_counts	no_AT_hit
NYDRO04717	0:maker-nm_contig04-augustus-gene-10.10-mRNA-1	0	0	0	0	1.32	none	1	NA	none	1	NA	0	0	NA	NA	FALSE	FALSE	FALSE	FALSE	TRUE	FALSE	FALSE	FALSE	low_counts	no_AT_hit
NYDRO05893	0:maker-nm_contig04-augustus-gene-100.33-mRNA-1	0	396	0	1127	1.32	none	1	NA	B	0	30243.1	396	1127	0	1	TRUE	FALSE	FALSE	FALSE	FALSE	FALSE	FALSE	FALSE	fail_pval_cutoff	AT5G02070
NYDRO05887	0:maker-nm_contig04-augustus-gene-100.41-mRNA-1	157	695	63	1406	1.32	mother	1.5744e-12	1.892	B	0	64.607	852	1469	0.184272	0.957114	TRUE	FALSE	TRUE	FALSE	FALSE	FALSE	FALSE	FALSE	fail_IF_cutoff	AT1G49030
NYDRO05895	0:maker-nm_contig04-augustus-gene-100.44-mRNA-1	0	0	0	7	1.32	none	1	NA	none	1	NA	0	7	NA	1	FALSE	FALSE	FALSE	FALSE	TRUE	FALSE	FALSE	FALSE	low_counts	AT2G39210
NYDRO05913	0:maker-nm_contig04-augustus-gene-102.15-mRNA-1	0	0	0	0	1.32	none	1	NA	none	1	NA	0	0	NA	NA	FALSE	FALSE	FALSE	FALSE	TRUE	FALSE	FALSE	FALSE	low_counts	AT4G28720
NYDRO05980	0:maker-nm_contig04-augustus-gene-109.37-mRNA-1	0	0	0	0	1.32	none	1	NA	none	1	NA	0	0	NA	NA	FALSE	FALSE	FALSE	FALSE	TRUE	FALSE	FALSE	FALSE	low_counts	AT5G37478
NYDRO04738	0:maker-nm_contig04-augustus-gene-11.20-mRNA-1	0	0	0	0	1.32	none	1	NA	none	1	NA	0	0	NA	NA	FALSE	FALSE	FALSE	FALSE	TRUE	FALSE	FALSE	FALSE	low_counts	AT1G12580
NYDRO06026	0:maker-nm_contig04-augustus-gene-113.32-mRNA-1	4512	3128	6037	7066	1.32	father	0.333617	NA	A	1.00213e-12	1.138	7640	13103	0.590576	0.539266	TRUE	FALSE	FALSE	FALSE	TRUE	FALSE	FALSE	FALSE	fail_pval_cutoff	AT5G14550
NYDRO06035	0:maker-nm_contig04-augustus-gene-113.47-mRNA-1	0	0	0	0	1.32	none	1	NA	none	1	NA	0	0	NA	NA	FALSE	FALSE	FALSE	FALSE	TRUE	FALSE	FALSE	FALSE	low_counts	AT3G05170
NYDRO06062	0:maker-nm_contig04-augustus-gene-115.13-mRNA-1	683	236	830	810	1.32	mother	5.46459e-08	1.269	A	2.3883e-35	2.322	919	1640	0.743199	0.493902	TRUE	FALSE	TRUE	FALSE	TRUE	FALSE	FALSE	FALSE	fail_IF_cutoff	AT1G03190
NYDRO06054	0:maker-nm_contig04-augustus-gene-115.20-mRNA-1	105	292	127	467	1.32	father	0.109618	NA	B	5.90035e-61	6.73	397	594	0.264484	0.786195	TRUE	FALSE	FALSE	FALSE	TRUE	FALSE	FALSE	FALSE	fail_pval_cutoff	AT5G38360
NYDRO06072	0:maker-nm_contig04-augustus-gene-116.16-mRNA-1	0	0	0	0	1.32	none	1	NA	none	1	NA	0	0	NA	NA	FALSE	FALSE	FALSE	FALSE	TRUE	FALSE	FALSE	FALSE	low_counts	AT3G17070
NYDRO06083	0:maker-nm_contig04-augustus-gene-117.2-mRNA-1	356	78	372	526	1.32	mother	2.18747e-24	2.54	A	3.9456e-18	2.214	434	898	0.820276	0.585746	TRUE	FALSE	TRUE	TRUE	TRUE	FALSE	FALSE	FALSE	fail_pmat_cutoff	AT1G25570
NYDRO06092	0:maker-nm_contig04-augustus-gene-117.21-mRNA-1	6156	2135	7564	5844	1.32	mother	3.9786e-16	1.176	A	0	3.434	8291	13408	0.742492	0.435859	TRUE	FALSE	TRUE	FALSE	TRUE	FALSE	FALSE	FALSE	fail_IF_cutoff	AT3G66654
NYDRO04860	0:maker-nm_contig04-augustus-gene-19.262-mRNA-1	0	0	0	0	1.32	none	1	NA	none	1	NA	0	0	NA	NA	FALSE	FALSE	FALSE	FALSE	TRUE	FALSE	FALSE	FALSE	low_counts	no_AT_hit
NYDRO04868	0:maker-nm_contig04-augustus-gene-19.268-mRNA-1	0	0	0	0	1.32	none	1	NA	none	1	NA	0	0	NA	NA	FALSE	FALSE	FALSE	FALSE	TRUE	FALSE	FALSE	FALSE	low_counts	no_AT_hit
NYDRO04608	0:maker-nm_contig04-augustus-gene-2.0-mRNA-1	599	240	360	314	1.32	mother	0.0576657	NA	A	1.98611e-22	2.118	839	674	0.713945	0.465875	TRUE	FALSE	FALSE	FALSE	TRUE	FALSE	FALSE	FALSE	fail_pval_cutoff	AT3G51830
NYDRO04913	0:maker-nm_contig04-augustus-gene-20.301-mRNA-1	0	0	0	0	1.32	none	1	NA	none	1	NA	0	0	NA	NA	FALSE	FALSE	FALSE	FALSE	TRUE	FALSE	FALSE	FALSE	low_counts	no_AT_hit
NYDRO04927	0:maker-nm_contig04-augustus-gene-20.307-mRNA-1	0	0	0	0	1.32	none	1	NA	none	1	NA	0	0	NA	NA	FALSE	FALSE	FALSE	FALSE	TRUE	FALSE	FALSE	FALSE	low_counts	no_AT_hit
NYDRO05015	0:maker-nm_contig04-augustus-gene-27.23-mRNA-1	642	666	723	1674	1.32	mother	0.000803312	1.053	B	5.44013e-35	1.975	1308	2397	0.490826	0.698373	TRUE	FALSE	TRUE	FALSE	TRUE	FALSE	FALSE	FALSE	fail_IF_cutoff	AT4G13070
NYDRO05017	0:maker-nm_contig04-augustus-gene-27.25-mRNA-1	3856	2431	4641	5564	1.32	mother	0.0106072	0	A	1.31846e-17	1.21	6287	10205	0.613329	0.545223	TRUE	FALSE	FALSE	FALSE	TRUE	FALSE	FALSE	FALSE	fail_pval_cutoff	AT5G56130
NYDRO05032	0:maker-nm_contig04-augustus-gene-28.48-mRNA-1	2248	1005	3847	2860	1.32	father	0.359908	NA	A	1.40885e-137	2.661	3253	6707	0.691054	0.42642	TRUE	FALSE	FALSE	FALSE	TRUE	FALSE	FALSE	FALSE	fail_pval_cutoff	AT1G59540
NYDRO04621	0:maker-nm_contig04-augustus-gene-3.15-mRNA-1	0	0	0	0	1.32	none	1	NA	none	1	NA	0	0	NA	NA	FALSE	FALSE	FALSE	FALSE	TRUE	FALSE	FALSE	FALSE	low_counts	no_AT_hit
NYDRO05048	0:maker-nm_contig04-augustus-gene-30.16-mRNA-1	161	484	133	1275	1.32	mother	6.34876e-06	1.281	B	1.25977e-197	20.178	645	1408	0.249612	0.90554	TRUE	FALSE	TRUE	FALSE	FALSE	FALSE	FALSE	FALSE	fail_IF_cutoff	AT5G56180
NYDRO05062	0:maker-nm_contig04-augustus-gene-30.24-mRNA-1	123	21	131	118	1.32	mother	7.76102e-06	1.493	A	2.44636e-14	3.207	144	249	0.854167	0.473896	TRUE	FALSE	TRUE	FALSE	TRUE	FALSE	FALSE	FALSE	fail_IF_cutoff	AT1G61520
NYDRO04628	0:maker-nm_contig04-augustus-gene-4.33-mRNA-1	0	179	0	266	1.32	none	1	NA	B	5.22131e-129	3226.58	179	266	0	1	TRUE	FALSE	FALSE	FALSE	FALSE	FALSE	FALSE	FALSE	fail_pval_cutoff	no_AT_hit
NYDRO04639	0:maker-nm_contig04-augustus-gene-4.42-mRNA-1	0	0	0	26	1.32	none	1	NA	none	1	NA	0	26	NA	1	FALSE	FALSE	FALSE	FALSE	TRUE	FALSE	FALSE	FALSE	low_counts	no_AT_hit
NYDRO05148	0:maker-nm_contig04-augustus-gene-41.1-mRNA-1	3374	1550	3620	3179	1.32	mother	0.0240571	0	A	1.70215e-122	2.226	4924	6799	0.685215	0.467569	TRUE	FALSE	FALSE	FALSE	TRUE	FALSE	FALSE	FALSE	fail_pval_cutoff	AT2G36370
NYDRO05167	0:maker-nm_contig04-augustus-gene-43.0-mRNA-1	980	775	1463	1899	1.32	father	0.397568	NA	B	0.690638	NA	1755	3362	0.558405	0.564842	TRUE	FALSE	FALSE	FALSE	TRUE	FALSE	FALSE	FALSE	fail_pval_cutoff	AT2G44150
NYDRO05168	0:maker-nm_contig04-augustus-gene-43.2-mRNA-1	1542	1196	1615	1928	1.32	father	0.0228384	0	A	0.147158	NA	2738	3543	0.563185	0.544172	TRUE	FALSE	FALSE	FALSE	TRUE	FALSE	FALSE	FALSE	fail_pval_cutoff	AT3G15360
NYDRO05213	0:maker-nm_contig04-augustus-gene-46.39-mRNA-1	0	0	0	28	1.32	none	1	NA	none	1	NA	0	28	NA	1	FALSE	FALSE	FALSE	FALSE	TRUE	FALSE	FALSE	FALSE	low_counts	AT3G19430
NYDRO05219	0:maker-nm_contig04-augustus-gene-46.51-mRNA-1	1406	627	1242	1211	1.32	mother	0.000380121	1.055	A	7.20826e-41	1.934	2033	2453	0.691589	0.493681	TRUE	FALSE	TRUE	FALSE	TRUE	FALSE	FALSE	FALSE	fail_IF_cutoff	AT1G71800
NYDRO05250	0:maker-nm_contig04-augustus-gene-49.16-mRNA-1	1969	1297	4014	4681	1.32	mother	0.792969	NA	A	3.02278e-10	1.164	3266	8695	0.602878	0.538355	TRUE	FALSE	FALSE	FALSE	TRUE	FALSE	FALSE	FALSE	fail_pval_cutoff	AT2G16390
NYDRO05292	0:maker-nm_contig04-augustus-gene-53.20-mRNA-1	4234	3289	5351	6860	1.32	father	0.0848198	NA	A	0.902005	NA	7523	12211	0.562807	0.561789	TRUE	FALSE	FALSE	FALSE	TRUE	FALSE	FALSE	FALSE	fail_pval_cutoff	AT3G12740
NYDRO05294	0:maker-nm_contig04-augustus-gene-53.34-mRNA-1	3694	1696	5675	4345	1.32	father	0.259278	NA	A	2.14575e-198	2.582	5390	10020	0.685343	0.433633	TRUE	FALSE	FALSE	FALSE	TRUE	FALSE	FALSE	FALSE	fail_pval_cutoff	AT2G27230
NYDRO05303	0:maker-nm_contig04-augustus-gene-54.43-mRNA-1	5	47	24	407	1.32	mother	0.860871	NA	B	3.78799e-41	43.403	52	431	0.0961538	0.944316	TRUE	FALSE	FALSE	FALSE	FALSE	FALSE	FALSE	FALSE	fail_pval_cutoff	AT5G63810
NYDRO05339	0:maker-nm_contig04-augustus-gene-56.15-mRNA-1	0	23	0	0	1.32	none	1	NA	none	1	NA	23	0	0	NA	FALSE	FALSE	FALSE	FALSE	TRUE	FALSE	FALSE	FALSE	low_counts	no_AT_hit
NYDRO05359	0:maker-nm_contig04-augustus-gene-58.24-mRNA-1	0	0	0	0	1.32	none	1	NA	none	1	NA	0	0	NA	NA	FALSE	FALSE	FALSE	FALSE	TRUE	FALSE	FALSE	FALSE	low_counts	AT1G70760
NYDRO05369	0:maker-nm_contig04-augustus-gene-59.22-mRNA-1	0	208	13	191	1.32	father	9.37529e-06	3.688	B	2.51035e-102	456.85	208	204	0	0.936275	TRUE	FALSE	TRUE	TRUE	FALSE	FALSE	FALSE	FALSE	fail_CEF_cutoff	AT4G25315
NYDRO04658	0:maker-nm_contig04-augustus-gene-6.6-mRNA-1	435	151	780	1002	1.32	mother	7.49292e-14	1.608	A	6.33532e-15	1.698	586	1782	0.742321	0.56229	TRUE	FALSE	TRUE	FALSE	TRUE	FALSE	FALSE	FALSE	fail_IF_cutoff	AT2G02370
NYDRO05395	0:maker-nm_contig04-augustus-gene-61.11-mRNA-1	6013	1413	5491	3615	1.32	mother	3.51452e-41	1.455	A	0	5.849	7426	9106	0.809723	0.396991	TRUE	FALSE	TRUE	FALSE	TRUE	FALSE	FALSE	FALSE	fail_IF_cutoff	AT1G03030
NYDRO05427	0:maker-nm_contig04-augustus-gene-65.60-mRNA-1	2010	585	2316	1908	1.32	mother	5.21343e-19	1.395	A	9.99804e-157	3.58	2595	4224	0.774566	0.451705	TRUE	FALSE	TRUE	FALSE	TRUE	FALSE	FALSE	FALSE	fail_IF_cutoff	AT3G19300
NYDRO05437	0:maker-nm_contig04-augustus-gene-65.68-mRNA-1	889	872	1005	2147	1.32	mother	0.000476642	1.056	B	1.2105e-33	1.771	1761	3152	0.504827	0.681155	TRUE	FALSE	TRUE	FALSE	TRUE	FALSE	FALSE	FALSE	fail_IF_cutoff	AT3G58040
NYDRO05443	0:maker-nm_contig04-augustus-gene-66.29-mRNA-1	175	0	47	102	1.32	mother	3.89407e-41	40.232	A	2.02993e-18	14.884	175	149	1	0.684564	TRUE	FALSE	TRUE	TRUE	TRUE	FALSE	FALSE	FALSE	fail_pmat_cutoff	AT1G21930
NYDRO05473	0:maker-nm_contig04-augustus-gene-68.26-mRNA-1	904	341	1315	593	1.32	father	5.89971e-06	1.168	A	7.91626e-118	4.711	1245	1908	0.726104	0.310797	TRUE	FALSE	TRUE	FALSE	TRUE	FALSE	FALSE	FALSE	fail_IF_cutoff	AT5G28750
NYDRO05482	0:maker-nm_contig04-augustus-gene-69.34-mRNA-1	10709	3246	12326	10552	1.32	mother	1.16193e-97	1.519	A	0	3.61	13955	22878	0.767395	0.461229	TRUE	FALSE	TRUE	FALSE	TRUE	FALSE	FALSE	FALSE	fail_IF_cutoff	AT3G47950
NYDRO05500	0:maker-nm_contig04-augustus-gene-70.23-mRNA-1	0	0	0	0	1.32	none	1	NA	none	1	NA	0	0	NA	NA	FALSE	FALSE	FALSE	FALSE	TRUE	FALSE	FALSE	FALSE	low_counts	AT3G52720
NYDRO05504	0:maker-nm_contig04-augustus-gene-70.27-mRNA-1	5062	3654	6911	10673	1.32	mother	1.94613e-14	1.142	B	5.51082e-05	1.037	8716	17584	0.580771	0.606972	TRUE	FALSE	TRUE	FALSE	TRUE	FALSE	FALSE	FALSE	fail_IF_cutoff	AT5G17900
NYDRO05545	0:maker-nm_contig04-augustus-gene-74.18-mRNA-1	0	0	0	0	1.32	none	1	NA	none	1	NA	0	0	NA	NA	FALSE	FALSE	FALSE	FALSE	TRUE	FALSE	FALSE	FALSE	low_counts	no_AT_hit
NYDRO05549	0:maker-nm_contig04-augustus-gene-75.38-mRNA-1	4686	3047	5227	7643	1.32	mother	4.21041e-18	1.19	A	0.0926786	NA	7733	12870	0.605974	0.593862	TRUE	FALSE	TRUE	FALSE	TRUE	FALSE	FALSE	FALSE	fail_IF_cutoff	AT1G79020
NYDRO05569	0:maker-nm_contig04-augustus-gene-76.69-mRNA-1	346	834	476	1123	1.32	father	3.3676e-11	1.411	B	5.36648e-103	4.507	1180	1599	0.29322	0.702314	TRUE	FALSE	TRUE	FALSE	TRUE	FALSE	FALSE	FALSE	fail_IF_cutoff	no_AT_hit
NYDRO05572	0:maker-nm_contig04-augustus-gene-76.88-mRNA-1	846	458	1341	2104	1.32	mother	2.44637e-14	1.386	A	0.0175923	0	1304	3445	0.648773	0.61074	TRUE	FALSE	TRUE	FALSE	TRUE	FALSE	FALSE	FALSE	fail_IF_cutoff	AT5G64470
NYDRO05583	0:maker-nm_contig04-augustus-gene-77.15-mRNA-1	2685	871	2583	2500	1.32	mother	7.75151e-31	1.502	A	9.83496e-137	2.793	3556	5083	0.755062	0.491836	TRUE	FALSE	TRUE	FALSE	TRUE	FALSE	FALSE	FALSE	fail_IF_cutoff	AT1G15120
NYDRO05595	0:maker-nm_contig04-augustus-gene-79.36-mRNA-1	15474	8724	19128	21199	1.32	mother	6.76488e-13	1.078	A	2.20995e-176	1.529	24198	40327	0.639474	0.525678	TRUE	FALSE	TRUE	FALSE	TRUE	FALSE	FALSE	FALSE	fail_IF_cutoff	AT3G52560
NYDRO05598	0:maker-nm_contig04-augustus-gene-79.38-mRNA-1	83	37	229	138	1.32	father	0.377874	NA	A	2.63497e-09	2.051	120	367	0.691667	0.376022	TRUE	FALSE	FALSE	FALSE	TRUE	FALSE	FALSE	FALSE	fail_pval_cutoff	AT3G26782
NYDRO05612	0:maker-nm_contig04-augustus-gene-80.13-mRNA-1	0	0	0	0	1.32	none	1	NA	none	1	NA	0	0	NA	NA	FALSE	FALSE	FALSE	FALSE	TRUE	FALSE	FALSE	FALSE	low_counts	AT3G09930
NYDRO05701	0:maker-nm_contig04-augustus-gene-87.31-mRNA-1	0	0	0	0	1.32	none	1	NA	none	1	NA	0	0	NA	NA	FALSE	FALSE	FALSE	FALSE	TRUE	FALSE	FALSE	FALSE	low_counts	AT3G50120
NYDRO05710	0:maker-nm_contig04-augustus-gene-88.14-mRNA-1	3737	1851	4223	3361	1.32	father	0.036722	0	A	1.45589e-146	2.293	5588	7584	0.668754	0.44317	TRUE	FALSE	FALSE	FALSE	TRUE	FALSE	FALSE	FALSE	fail_pval_cutoff	AT3G11530
NYDRO05711	0:maker-nm_contig04-augustus-gene-88.4-mRNA-1	828	522	973	1106	1.32	mother	0.704716	NA	A	3.38954e-06	1.148	1350	2079	0.613333	0.531987	TRUE	FALSE	FALSE	FALSE	TRUE	FALSE	FALSE	FALSE	fail_pval_cutoff	AT2G36230
NYDRO05718	0:maker-nm_contig04-augustus-gene-88.9-mRNA-1	415	1527	794	3921	1.32	father	0.000362718	1.079	B	0	15.106	1942	4715	0.213697	0.831601	TRUE	FALSE	TRUE	FALSE	FALSE	FALSE	FALSE	FALSE	fail_IF_cutoff	AT3G22970
NYDRO05747	0:maker-nm_contig04-augustus-gene-90.54-mRNA-1	5236	3330	4121	7388	1.32	mother	4.82238e-62	1.491	B	1.07134e-05	1.051	8566	11509	0.611254	0.641932	TRUE	FALSE	TRUE	FALSE	TRUE	FALSE	FALSE	FALSE	fail_IF_cutoff	AT3G60245
NYDRO05803	0:maker-nm_contig04-augustus-gene-95.34-mRNA-1	0	0	0	0	1.32	none	1	NA	none	1	NA	0	0	NA	NA	FALSE	FALSE	FALSE	FALSE	TRUE	FALSE	FALSE	FALSE	low_counts	AT2G38870
NYDRO05807	0:maker-nm_contig04-augustus-gene-95.37-mRNA-1	0	204	23	450	1.32	father	4.0474e-05	3.12	B	2.49911e-147	685.42	204	473	0	0.951374	TRUE	FALSE	TRUE	TRUE	FALSE	FALSE	FALSE	FALSE	fail_CEF_cutoff	no_AT_hit
NYDRO05814	0:maker-nm_contig04-augustus-gene-96.27-mRNA-1	0	0	0	0	1.32	none	1	NA	none	1	NA	0	0	NA	NA	FALSE	FALSE	FALSE	FALSE	TRUE	FALSE	FALSE	FALSE	low_counts	no_AT_hit
NYDRO05838	0:maker-nm_contig04-augustus-gene-97.37-mRNA-1	389	826	3219	2035	1.32	father	2.00571e-152	4.908	B	1.46694e-05	1.126	1215	5254	0.320165	0.387324	TRUE	FALSE	TRUE	TRUE	TRUE	FALSE	FALSE	FALSE	fail_pmat_cutoff	AT3G20970
NYDRO05858	0:maker-nm_contig04-augustus-gene-98.8-mRNA-1	822	735	1079	1918	1.32	mother	0.052562	NA	B	4.51055e-13	1.336	1557	2997	0.527938	0.639973	TRUE	FALSE	FALSE	FALSE	TRUE	FALSE	FALSE	FALSE	fail_pval_cutoff	AT5G28830
NYDRO05866	0:maker-nm_contig04-augustus-gene-99.31-mRNA-1	1113	328	1306	976	1.32	mother	6.88656e-07	1.184	A	6.73499e-98	3.695	1441	2282	0.77238	0.427695	TRUE	FALSE	TRUE	FALSE	TRUE	FALSE	FALSE	FALSE	fail_IF_cutoff	AT1G06143
NYDRO05875	0:maker-nm_contig04-augustus-gene-99.39-mRNA-1	63	379	138	507	1.32	father	8.45814e-10	1.812	B	7.7844e-104	14.039	442	645	0.142534	0.786047	TRUE	FALSE	TRUE	FALSE	TRUE	FALSE	FALSE	FALSE	fail_IF_cutoff	AT3G63310
NYDRO04591	0:maker-nm_contig04-snap-gene-0.10-mRNA-1	1278	775	707	1373	1.32	mother	2.02508e-21	1.535	B	0.013932	0	2053	2080	0.622504	0.660096	TRUE	FALSE	TRUE	FALSE	TRUE	FALSE	FALSE	FALSE	fail_IF_cutoff	AT3G51820
NYDRO04588	0:maker-nm_contig04-snap-gene-0.5-mRNA-1	48	43	119	153	1.32	father	0.546011	NA	B	0.640166	NA	91	272	0.527473	0.5625	TRUE	FALSE	FALSE	FALSE	TRUE	FALSE	FALSE	FALSE	fail_pval_cutoff	no_AT_hit
NYDRO04587	0:maker-nm_contig04-snap-gene-0.6-mRNA-1	0	0	0	0	1.32	none	1	NA	none	1	NA	0	0	NA	NA	FALSE	FALSE	FALSE	FALSE	TRUE	FALSE	FALSE	FALSE	low_counts	no_AT_hit
NYDRO04600	0:maker-nm_contig04-snap-gene-1.28-mRNA-1	1310	1015	1877	1848	1.32	father	6.18562e-09	1.185	A	4.71286e-07	1.133	2325	3725	0.563441	0.496107	TRUE	FALSE	TRUE	FALSE	TRUE	FALSE	FALSE	FALSE	fail_IF_cutoff	AT1G07080
NYDRO04601	0:maker-nm_contig04-snap-gene-1.29-mRNA-1	0	0	0	0	1.32	none	1	NA	none	1	NA	0	0	NA	NA	FALSE	FALSE	FALSE	FALSE	TRUE	FALSE	FALSE	FALSE	low_counts	AT2G38290
NYDRO04720	0:maker-nm_contig04-snap-gene-10.14-mRNA-1	228	0	254	0	1.32	none	1	NA	A	1.66519e-143	3924.43	228	254	1	0	TRUE	FALSE	FALSE	FALSE	FALSE	FALSE	FALSE	FALSE	fail_pval_cutoff	AT5G18460
NYDRO05917	0:maker-nm_contig04-snap-gene-102.37-mRNA-1	2	0	0	520	1.32	none	1	NA	none	1	NA	2	520	1	1	FALSE	FALSE	FALSE	FALSE	TRUE	FALSE	FALSE	FALSE	low_counts	no_AT_hit
NYDRO05933	0:maker-nm_contig04-snap-gene-103.2-mRNA-1	29	0	39	0	1.32	none	1	NA	none	1	NA	29	39	1	0	FALSE	FALSE	FALSE	FALSE	TRUE	FALSE	FALSE	FALSE	low_counts	no_AT_hit
NYDRO05950	0:maker-nm_contig04-snap-gene-105.2-mRNA-1	331	69	244	90	1.32	mother	0.997482	NA	A	2.56507e-54	7.89	400	334	0.8275	0.269461	TRUE	FALSE	FALSE	FALSE	TRUE	FALSE	FALSE	FALSE	fail_pval_cutoff	AT3G50140
NYDRO05974	0:maker-nm_contig04-snap-gene-109.0-mRNA-1	434	530	633	1012	1.32	father	0.000977588	1.062	B	5.6895e-16	1.557	964	1645	0.450207	0.615198	TRUE	FALSE	TRUE	FALSE	TRUE	FALSE	FALSE	FALSE	fail_IF_cutoff	AT5G14530
NYDRO04736	0:maker-nm_contig04-snap-gene-11.12-mRNA-1	0	0	0	27	1.32	none	1	NA	none	1	NA	0	27	NA	1	FALSE	FALSE	FALSE	FALSE	TRUE	FALSE	FALSE	FALSE	low_counts	no_AT_hit
NYDRO04739	0:maker-nm_contig04-snap-gene-11.13-mRNA-1	0	0	0	0	1.32	none	1	NA	none	1	NA	0	0	NA	NA	FALSE	FALSE	FALSE	FALSE	TRUE	FALSE	FALSE	FALSE	low_counts	AT1G12580
NYDRO04733	0:maker-nm_contig04-snap-gene-11.6-mRNA-1	110	390	240	473	1.32	father	9.30448e-17	2.173	B	5.3519e-54	4.844	500	713	0.22	0.663394	TRUE	FALSE	TRUE	TRUE	TRUE	FALSE	FALSE	FALSE	fail_pmat_cutoff	AT5G58700
NYDRO06014	0:maker-nm_contig04-snap-gene-112.131-mRNA-1	0	0	0	0	1.32	none	1	NA	none	1	NA	0	0	NA	NA	FALSE	FALSE	FALSE	FALSE	TRUE	FALSE	FALSE	FALSE	low_counts	no_AT_hit
NYDRO06024	0:maker-nm_contig04-snap-gene-113.12-mRNA-1	0	0	0	0	1.32	none	1	NA	none	1	NA	0	0	NA	NA	FALSE	FALSE	FALSE	FALSE	TRUE	FALSE	FALSE	FALSE	low_counts	no_AT_hit
NYDRO06025	0:maker-nm_contig04-snap-gene-113.13-mRNA-1	0	0	0	0	1.32	none	1	NA	none	1	NA	0	0	NA	NA	FALSE	FALSE	FALSE	FALSE	TRUE	FALSE	FALSE	FALSE	low_counts	no_AT_hit
NYDRO06033	0:maker-nm_contig04-snap-gene-113.18-mRNA-1	526	2082	462	4226	1.32	mother	8.93206e-05	1.095	B	0	29.893	2608	4688	0.201687	0.901451	TRUE	FALSE	TRUE	FALSE	FALSE	FALSE	FALSE	FALSE	fail_IF_cutoff	AT4G04830
NYDRO06048	0:maker-nm_contig04-snap-gene-114.44-mRNA-1	0	0	0	5	1.32	none	1	NA	none	1	NA	0	5	NA	1	FALSE	FALSE	FALSE	FALSE	TRUE	FALSE	FALSE	FALSE	low_counts	no_AT_hit
NYDRO06057	0:maker-nm_contig04-snap-gene-115.39-mRNA-1	0	0	0	0	1.32	none	1	NA	none	1	NA	0	0	NA	NA	FALSE	FALSE	FALSE	FALSE	TRUE	FALSE	FALSE	FALSE	low_counts	no_AT_hit
NYDRO06059	0:maker-nm_contig04-snap-gene-115.40-mRNA-1	0	0	0	0	1.32	none	1	NA	none	1	NA	0	0	NA	NA	FALSE	FALSE	FALSE	FALSE	TRUE	FALSE	FALSE	FALSE	low_counts	no_AT_hit
NYDRO06086	0:maker-nm_contig04-snap-gene-117.30-mRNA-1	1479	952	1232	4521	1.32	mother	3.64649e-122	2.832	B	5.94421e-59	2.044	2431	5753	0.608392	0.785851	TRUE	FALSE	TRUE	TRUE	TRUE	FALSE	FALSE	FALSE	fail_pmat_cutoff	AT2G24260
NYDRO04752	0:maker-nm_contig04-snap-gene-12.16-mRNA-1	0	0	0	0	1.32	none	1	NA	none	1	NA	0	0	NA	NA	FALSE	FALSE	FALSE	FALSE	TRUE	FALSE	FALSE	FALSE	low_counts	no_AT_hit
NYDRO04750	0:maker-nm_contig04-snap-gene-12.17-mRNA-1	0	0	0	0	1.32	none	1	NA	none	1	NA	0	0	NA	NA	FALSE	FALSE	FALSE	FALSE	TRUE	FALSE	FALSE	FALSE	low_counts	no_AT_hit
NYDRO04765	0:maker-nm_contig04-snap-gene-13.19-mRNA-1	0	0	0	0	1.32	none	1	NA	none	1	NA	0	0	NA	NA	FALSE	FALSE	FALSE	FALSE	TRUE	FALSE	FALSE	FALSE	low_counts	no_AT_hit
NYDRO04757	0:maker-nm_contig04-snap-gene-13.6-mRNA-1	8	43	0	80	1.32	mother	0.00458972	1.063	B	1.41725e-26	53.523	51	80	0.156863	1	TRUE	FALSE	TRUE	FALSE	FALSE	FALSE	FALSE	FALSE	fail_IF_cutoff	no_AT_hit
NYDRO04755	0:maker-nm_contig04-snap-gene-13.7-mRNA-1	0	0	0	0	1.32	none	1	NA	none	1	NA	0	0	NA	NA	FALSE	FALSE	FALSE	FALSE	TRUE	FALSE	FALSE	FALSE	low_counts	no_AT_hit
NYDRO04791	0:maker-nm_contig04-snap-gene-16.0-mRNA-1	0	0	0	0	1.32	none	1	NA	none	1	NA	0	0	NA	NA	FALSE	FALSE	FALSE	FALSE	TRUE	FALSE	FALSE	FALSE	low_counts	no_AT_hit
NYDRO04840	0:maker-nm_contig04-snap-gene-18.39-mRNA-1	0	0	0	0	1.32	none	1	NA	none	1	NA	0	0	NA	NA	FALSE	FALSE	FALSE	FALSE	TRUE	FALSE	FALSE	FALSE	low_counts	ATCG00820.1
NYDRO04851	0:maker-nm_contig04-snap-gene-19.12-mRNA-1	0	1	0	0	1.32	none	1	NA	none	1	NA	1	0	0	NA	FALSE	FALSE	FALSE	FALSE	TRUE	FALSE	FALSE	FALSE	low_counts	no_AT_hit
NYDRO04850	0:maker-nm_contig04-snap-gene-19.15-mRNA-1	0	0	0	1	1.32	none	1	NA	none	1	NA	0	1	NA	1	FALSE	FALSE	FALSE	FALSE	TRUE	FALSE	FALSE	FALSE	low_counts	no_AT_hit
NYDRO04859	0:maker-nm_contig04-snap-gene-19.154-mRNA-1	0	0	0	0	1.32	none	1	NA	none	1	NA	0	0	NA	NA	FALSE	FALSE	FALSE	FALSE	TRUE	FALSE	FALSE	FALSE	low_counts	no_AT_hit
NYDRO04861	0:maker-nm_contig04-snap-gene-19.156-mRNA-1	0	0	0	0	1.32	none	1	NA	none	1	NA	0	0	NA	NA	FALSE	FALSE	FALSE	FALSE	TRUE	FALSE	FALSE	FALSE	low_counts	no_AT_hit
NYDRO04862	0:maker-nm_contig04-snap-gene-19.158-mRNA-1	0	0	0	0	1.32	none	1	NA	none	1	NA	0	0	NA	NA	FALSE	FALSE	FALSE	FALSE	TRUE	FALSE	FALSE	FALSE	low_counts	no_AT_hit
NYDRO04852	0:maker-nm_contig04-snap-gene-19.16-mRNA-1	0	0	0	0	1.32	none	1	NA	none	1	NA	0	0	NA	NA	FALSE	FALSE	FALSE	FALSE	TRUE	FALSE	FALSE	FALSE	low_counts	no_AT_hit
NYDRO04864	0:maker-nm_contig04-snap-gene-19.168-mRNA-1	0	0	0	0	1.32	none	1	NA	none	1	NA	0	0	NA	NA	FALSE	FALSE	FALSE	FALSE	TRUE	FALSE	FALSE	FALSE	low_counts	no_AT_hit
NYDRO04863	0:maker-nm_contig04-snap-gene-19.169-mRNA-1	0	0	0	0	1.32	none	1	NA	none	1	NA	0	0	NA	NA	FALSE	FALSE	FALSE	FALSE	TRUE	FALSE	FALSE	FALSE	low_counts	no_AT_hit
NYDRO04865	0:maker-nm_contig04-snap-gene-19.172-mRNA-1	0	0	0	0	1.32	none	1	NA	none	1	NA	0	0	NA	NA	FALSE	FALSE	FALSE	FALSE	TRUE	FALSE	FALSE	FALSE	low_counts	no_AT_hit
NYDRO04867	0:maker-nm_contig04-snap-gene-19.174-mRNA-1	0	0	0	4	1.32	none	1	NA	none	1	NA	0	4	NA	1	FALSE	FALSE	FALSE	FALSE	TRUE	FALSE	FALSE	FALSE	low_counts	no_AT_hit
NYDRO04866	0:maker-nm_contig04-snap-gene-19.176-mRNA-1	0	0	0	0	1.32	none	1	NA	none	1	NA	0	0	NA	NA	FALSE	FALSE	FALSE	FALSE	TRUE	FALSE	FALSE	FALSE	low_counts	no_AT_hit
NYDRO04877	0:maker-nm_contig04-snap-gene-19.185-mRNA-1	0	0	0	0	1.32	none	1	NA	none	1	NA	0	0	NA	NA	FALSE	FALSE	FALSE	FALSE	TRUE	FALSE	FALSE	FALSE	low_counts	no_AT_hit
NYDRO04878	0:maker-nm_contig04-snap-gene-19.186-mRNA-1	0	1	0	0	1.32	none	1	NA	none	1	NA	1	0	0	NA	FALSE	FALSE	FALSE	FALSE	TRUE	FALSE	FALSE	FALSE	low_counts	no_AT_hit
NYDRO04887	0:maker-nm_contig04-snap-gene-19.86-mRNA-1	0	0	0	0	1.32	none	1	NA	none	1	NA	0	0	NA	NA	FALSE	FALSE	FALSE	FALSE	TRUE	FALSE	FALSE	FALSE	low_counts	ATCG00820.1
NYDRO04604	0:maker-nm_contig04-snap-gene-2.11-mRNA-1	0	0	0	0	1.32	none	1	NA	none	1	NA	0	0	NA	NA	FALSE	FALSE	FALSE	FALSE	TRUE	FALSE	FALSE	FALSE	low_counts	no_AT_hit
NYDRO04611	0:maker-nm_contig04-snap-gene-2.18-mRNA-1	0	47	8	0	1.32	none	1	NA	none	1	NA	47	8	0	0	FALSE	FALSE	FALSE	FALSE	TRUE	FALSE	FALSE	FALSE	low_counts	AT2G29350
NYDRO04894	0:maker-nm_contig04-snap-gene-20.119-mRNA-1	0	0	0	0	1.32	none	1	NA	none	1	NA	0	0	NA	NA	FALSE	FALSE	FALSE	FALSE	TRUE	FALSE	FALSE	FALSE	low_counts	ATCG00820.1
NYDRO04912	0:maker-nm_contig04-snap-gene-20.201-mRNA-1	0	0	0	0	1.32	none	1	NA	none	1	NA	0	0	NA	NA	FALSE	FALSE	FALSE	FALSE	TRUE	FALSE	FALSE	FALSE	low_counts	no_AT_hit
NYDRO04914	0:maker-nm_contig04-snap-gene-20.203-mRNA-1	0	0	0	0	1.32	none	1	NA	none	1	NA	0	0	NA	NA	FALSE	FALSE	FALSE	FALSE	TRUE	FALSE	FALSE	FALSE	low_counts	no_AT_hit
NYDRO04915	0:maker-nm_contig04-snap-gene-20.205-mRNA-1	0	0	0	0	1.32	none	1	NA	none	1	NA	0	0	NA	NA	FALSE	FALSE	FALSE	FALSE	TRUE	FALSE	FALSE	FALSE	low_counts	no_AT_hit
NYDRO04920	0:maker-nm_contig04-snap-gene-20.215-mRNA-1	0	0	0	0	1.32	none	1	NA	none	1	NA	0	0	NA	NA	FALSE	FALSE	FALSE	FALSE	TRUE	FALSE	FALSE	FALSE	low_counts	no_AT_hit
NYDRO04919	0:maker-nm_contig04-snap-gene-20.216-mRNA-1	0	0	0	0	1.32	none	1	NA	none	1	NA	0	0	NA	NA	FALSE	FALSE	FALSE	FALSE	TRUE	FALSE	FALSE	FALSE	low_counts	no_AT_hit
NYDRO04924	0:maker-nm_contig04-snap-gene-20.220-mRNA-1	0	0	0	0	1.32	none	1	NA	none	1	NA	0	0	NA	NA	FALSE	FALSE	FALSE	FALSE	TRUE	FALSE	FALSE	FALSE	low_counts	no_AT_hit
NYDRO04926	0:maker-nm_contig04-snap-gene-20.221-mRNA-1	0	0	0	4	1.32	none	1	NA	none	1	NA	0	4	NA	1	FALSE	FALSE	FALSE	FALSE	TRUE	FALSE	FALSE	FALSE	low_counts	no_AT_hit
NYDRO04925	0:maker-nm_contig04-snap-gene-20.222-mRNA-1	0	0	0	0	1.32	none	1	NA	none	1	NA	0	0	NA	NA	FALSE	FALSE	FALSE	FALSE	TRUE	FALSE	FALSE	FALSE	low_counts	no_AT_hit
NYDRO04940	0:maker-nm_contig04-snap-gene-20.230-mRNA-1	0	0	0	0	1.32	none	1	NA	none	1	NA	0	0	NA	NA	FALSE	FALSE	FALSE	FALSE	TRUE	FALSE	FALSE	FALSE	low_counts	no_AT_hit
NYDRO04941	0:maker-nm_contig04-snap-gene-20.232-mRNA-1	0	1	0	0	1.32	none	1	NA	none	1	NA	1	0	0	NA	FALSE	FALSE	FALSE	FALSE	TRUE	FALSE	FALSE	FALSE	low_counts	no_AT_hit
NYDRO04904	0:maker-nm_contig04-snap-gene-20.45-mRNA-1	0	1	0	0	1.32	none	1	NA	none	1	NA	1	0	0	NA	FALSE	FALSE	FALSE	FALSE	TRUE	FALSE	FALSE	FALSE	low_counts	no_AT_hit
NYDRO04905	0:maker-nm_contig04-snap-gene-20.47-mRNA-1	0	0	0	0	1.32	none	1	NA	none	1	NA	0	0	NA	NA	FALSE	FALSE	FALSE	FALSE	TRUE	FALSE	FALSE	FALSE	low_counts	no_AT_hit
NYDRO04903	0:maker-nm_contig04-snap-gene-20.48-mRNA-1	0	0	0	1	1.32	none	1	NA	none	1	NA	0	1	NA	1	FALSE	FALSE	FALSE	FALSE	TRUE	FALSE	FALSE	FALSE	low_counts	no_AT_hit
NYDRO04918	0:maker-nm_contig04-snap-gene-20.61-mRNA-1	0	2	0	0	1.32	none	1	NA	none	1	NA	2	0	0	NA	FALSE	FALSE	FALSE	FALSE	TRUE	FALSE	FALSE	FALSE	low_counts	no_AT_hit
NYDRO04917	0:maker-nm_contig04-snap-gene-20.62-mRNA-1	0	0	0	4	1.32	none	1	NA	none	1	NA	0	4	NA	1	FALSE	FALSE	FALSE	FALSE	TRUE	FALSE	FALSE	FALSE	low_counts	no_AT_hit
NYDRO04921	0:maker-nm_contig04-snap-gene-20.67-mRNA-1	0	1	0	8	1.32	none	1	NA	none	1	NA	1	8	0	1	FALSE	FALSE	FALSE	FALSE	TRUE	FALSE	FALSE	FALSE	low_counts	no_AT_hit
NYDRO04928	0:maker-nm_contig04-snap-gene-20.73-mRNA-1	0	0	0	9	1.32	none	1	NA	none	1	NA	0	9	NA	1	FALSE	FALSE	FALSE	FALSE	TRUE	FALSE	FALSE	FALSE	low_counts	no_AT_hit
NYDRO04929	0:maker-nm_contig04-snap-gene-20.75-mRNA-1	0	0	0	0	1.32	none	1	NA	none	1	NA	0	0	NA	NA	FALSE	FALSE	FALSE	FALSE	TRUE	FALSE	FALSE	FALSE	low_counts	no_AT_hit
NYDRO04932	0:maker-nm_contig04-snap-gene-20.82-mRNA-1	0	0	0	0	1.32	none	1	NA	none	1	NA	0	0	NA	NA	FALSE	FALSE	FALSE	FALSE	TRUE	FALSE	FALSE	FALSE	low_counts	no_AT_hit
NYDRO04952	0:maker-nm_contig04-snap-gene-21.27-mRNA-1	0	0	0	0	1.32	none	1	NA	none	1	NA	0	0	NA	NA	FALSE	FALSE	FALSE	FALSE	TRUE	FALSE	FALSE	FALSE	low_counts	ATCG00820.1
NYDRO04961	0:maker-nm_contig04-snap-gene-21.69-mRNA-1	0	0	0	0	1.32	none	1	NA	none	1	NA	0	0	NA	NA	FALSE	FALSE	FALSE	FALSE	TRUE	FALSE	FALSE	FALSE	low_counts	no_AT_hit
NYDRO04965	0:maker-nm_contig04-snap-gene-21.87-mRNA-1	34	0	0	0	1.32	none	1	NA	none	1	NA	34	0	1	NA	FALSE	FALSE	FALSE	FALSE	TRUE	FALSE	FALSE	FALSE	low_counts	no_AT_hit
NYDRO04971	0:maker-nm_contig04-snap-gene-22.34-mRNA-1	0	0	0	0	1.32	none	1	NA	none	1	NA	0	0	NA	NA	FALSE	FALSE	FALSE	FALSE	TRUE	FALSE	FALSE	FALSE	low_counts	no_AT_hit
NYDRO04998	0:maker-nm_contig04-snap-gene-25.11-mRNA-1	385	245	543	266	1.32	father	8.5565e-13	1.666	A	1.76968e-26	2.361	630	809	0.611111	0.328801	TRUE	FALSE	TRUE	FALSE	TRUE	FALSE	FALSE	FALSE	fail_IF_cutoff	AT3G13330
NYDRO05019	0:maker-nm_contig04-snap-gene-27.0-mRNA-1	0	40	0	9	1.32	none	1	NA	none	1	NA	40	9	0	1	FALSE	FALSE	FALSE	FALSE	TRUE	FALSE	FALSE	FALSE	low_counts	no_AT_hit
NYDRO05037	0:maker-nm_contig04-snap-gene-28.34-mRNA-1	0	17	0	0	1.32	none	1	NA	none	1	NA	17	0	0	NA	FALSE	FALSE	FALSE	FALSE	TRUE	FALSE	FALSE	FALSE	low_counts	no_AT_hit
NYDRO04625	0:maker-nm_contig04-snap-gene-3.10-mRNA-1	0	17	0	50	1.32	none	1	NA	none	1	NA	17	50	0	1	FALSE	FALSE	FALSE	FALSE	TRUE	FALSE	FALSE	FALSE	low_counts	no_AT_hit
NYDRO05059	0:maker-nm_contig04-snap-gene-30.44-mRNA-1	0	0	0	5	1.32	none	1	NA	none	1	NA	0	5	NA	1	FALSE	FALSE	FALSE	FALSE	TRUE	FALSE	FALSE	FALSE	low_counts	no_AT_hit
NYDRO05049	0:maker-nm_contig04-snap-gene-30.49-mRNA-1	4687	2383	9902	10966	1.32	mother	4.259e-15	1.158	A	5.10379e-91	1.645	7070	20868	0.662942	0.525494	TRUE	FALSE	TRUE	FALSE	TRUE	FALSE	FALSE	FALSE	fail_IF_cutoff	AT4G30920
NYDRO05082	0:maker-nm_contig04-snap-gene-36.71-mRNA-1	0	0	0	0	1.32	none	1	NA	none	1	NA	0	0	NA	NA	FALSE	FALSE	FALSE	FALSE	TRUE	FALSE	FALSE	FALSE	low_counts	no_AT_hit
NYDRO05084	0:maker-nm_contig04-snap-gene-36.72-mRNA-1	6	0	31	0	1.32	none	1	NA	none	1	NA	6	31	1	0	FALSE	FALSE	FALSE	FALSE	TRUE	FALSE	FALSE	FALSE	low_counts	no_AT_hit
NYDRO05104	0:maker-nm_contig04-snap-gene-37.62-mRNA-1	0	0	0	0	1.32	none	1	NA	none	1	NA	0	0	NA	NA	FALSE	FALSE	FALSE	FALSE	TRUE	FALSE	FALSE	FALSE	low_counts	ATCG00120.1
NYDRO04636	0:maker-nm_contig04-snap-gene-4.24-mRNA-1	1731	1330	611	1229	1.32	mother	2.39613e-11	1.27	B	1.45879e-12	1.306	3061	1840	0.565501	0.667935	TRUE	FALSE	TRUE	FALSE	TRUE	FALSE	FALSE	FALSE	fail_IF_cutoff	AT5G58600
NYDRO04640	0:maker-nm_contig04-snap-gene-4.31-mRNA-1	0	0	0	25	1.32	none	1	NA	none	1	NA	0	25	NA	1	FALSE	FALSE	FALSE	FALSE	TRUE	FALSE	FALSE	FALSE	low_counts	no_AT_hit
NYDRO05155	0:maker-nm_contig04-snap-gene-41.24-mRNA-1	2512	2153	3183	4566	1.32	father	0.35277	NA	B	4.30154e-08	1.109	4665	7749	0.538478	0.589237	TRUE	FALSE	FALSE	FALSE	TRUE	FALSE	FALSE	FALSE	fail_pval_cutoff	AT1G21760
NYDRO05186	0:maker-nm_contig04-snap-gene-44.30-mRNA-1	723	2203	815	4858	1.32	mother	0.0651143	NA	B	0	15.506	2926	5673	0.247095	0.856337	TRUE	FALSE	FALSE	FALSE	FALSE	FALSE	FALSE	FALSE	fail_pval_cutoff	AT3G10130
NYDRO05188	0:maker-nm_contig04-snap-gene-44.31-mRNA-1	0	8	0	0	1.32	none	1	NA	none	1	NA	8	0	0	NA	FALSE	FALSE	FALSE	FALSE	TRUE	FALSE	FALSE	FALSE	low_counts	AT1G49740
NYDRO05193	0:maker-nm_contig04-snap-gene-44.48-mRNA-1	0	0	0	0	1.32	none	1	NA	none	1	NA	0	0	NA	NA	FALSE	FALSE	FALSE	FALSE	TRUE	FALSE	FALSE	FALSE	low_counts	no_AT_hit
NYDRO05237	0:maker-nm_contig04-snap-gene-48.20-mRNA-1	0	0	0	0	1.32	none	1	NA	none	1	NA	0	0	NA	NA	FALSE	FALSE	FALSE	FALSE	TRUE	FALSE	FALSE	FALSE	low_counts	no_AT_hit
NYDRO05238	0:maker-nm_contig04-snap-gene-48.21-mRNA-1	0	70	0	159	1.32	none	1	NA	B	2.41575e-60	754.228	70	159	0	1	TRUE	FALSE	FALSE	FALSE	FALSE	FALSE	FALSE	FALSE	fail_pval_cutoff	no_AT_hit
NYDRO05248	0:maker-nm_contig04-snap-gene-49.42-mRNA-1	0	0	0	40	1.32	none	1	NA	none	1	NA	0	40	NA	1	FALSE	FALSE	FALSE	FALSE	TRUE	FALSE	FALSE	FALSE	low_counts	no_AT_hit
NYDRO04644	0:maker-nm_contig04-snap-gene-5.4-mRNA-1	103	19	77	26	1.32	mother	1	NA	A	1.21582e-19	6.362	122	103	0.844262	0.252427	TRUE	FALSE	FALSE	FALSE	TRUE	FALSE	FALSE	FALSE	fail_pval_cutoff	no_AT_hit
NYDRO05266	0:maker-nm_contig04-snap-gene-50.26-mRNA-1	1506	926	2096	2545	1.32	mother	0.0192687	0	A	1.3714e-08	1.165	2432	4641	0.619243	0.548373	TRUE	FALSE	FALSE	FALSE	TRUE	FALSE	FALSE	FALSE	fail_pval_cutoff	AT5G22640
NYDRO05279	0:maker-nm_contig04-snap-gene-51.30-mRNA-1	794	249	715	906	1.32	mother	1.57835e-23	1.824	A	9.86184e-27	1.979	1043	1621	0.761266	0.558914	TRUE	FALSE	TRUE	FALSE	TRUE	FALSE	FALSE	FALSE	fail_IF_cutoff	AT2G27810
NYDRO05310	0:maker-nm_contig04-snap-gene-54.25-mRNA-1	2380	6383	3153	10222	1.32	father	8.98014e-30	1.321	B	0	7.97	8763	13375	0.271596	0.764262	TRUE	FALSE	TRUE	FALSE	TRUE	FALSE	FALSE	FALSE	fail_IF_cutoff	AT1G65910
NYDRO05305	0:maker-nm_contig04-snap-gene-54.28-mRNA-1	1210	1435	1598	2471	1.32	father	2.62548e-08	1.162	B	3.72917e-33	1.595	2645	4069	0.457467	0.607275	TRUE	FALSE	TRUE	FALSE	TRUE	FALSE	FALSE	FALSE	fail_IF_cutoff	AT1G18450
NYDRO05354	0:maker-nm_contig04-snap-gene-58.37-mRNA-1	637	773	840	2348	1.32	mother	6.30125e-05	1.1	B	2.67359e-75	2.823	1410	3188	0.451773	0.736512	TRUE	FALSE	TRUE	FALSE	TRUE	FALSE	FALSE	FALSE	fail_IF_cutoff	AT1G55190
NYDRO05368	0:maker-nm_contig04-snap-gene-59.32-mRNA-1	6067	4736	6993	11657	1.32	mother	1.8552e-16	1.145	B	1.96263e-26	1.216	10803	18650	0.561603	0.62504	TRUE	FALSE	TRUE	FALSE	TRUE	FALSE	FALSE	FALSE	fail_IF_cutoff	AT3G11540
NYDRO04669	0:maker-nm_contig04-snap-gene-6.10-mRNA-1	0	0	0	0	1.32	none	1	NA	none	1	NA	0	0	NA	NA	FALSE	FALSE	FALSE	FALSE	TRUE	FALSE	FALSE	FALSE	low_counts	no_AT_hit
NYDRO04662	0:maker-nm_contig04-snap-gene-6.20-mRNA-1	0	0	0	0	1.32	none	1	NA	none	1	NA	0	0	NA	NA	FALSE	FALSE	FALSE	FALSE	TRUE	FALSE	FALSE	FALSE	low_counts	no_AT_hit
NYDRO04663	0:maker-nm_contig04-snap-gene-6.21-mRNA-1	0	0	0	0	1.32	none	1	NA	none	1	NA	0	0	NA	NA	FALSE	FALSE	FALSE	FALSE	TRUE	FALSE	FALSE	FALSE	low_counts	no_AT_hit
NYDRO04667	0:maker-nm_contig04-snap-gene-6.22-mRNA-1	0	0	0	0	1.32	none	1	NA	none	1	NA	0	0	NA	NA	FALSE	FALSE	FALSE	FALSE	TRUE	FALSE	FALSE	FALSE	low_counts	no_AT_hit
NYDRO04659	0:maker-nm_contig04-snap-gene-6.8-mRNA-1	0	0	0	0	1.32	none	1	NA	none	1	NA	0	0	NA	NA	FALSE	FALSE	FALSE	FALSE	TRUE	FALSE	FALSE	FALSE	low_counts	no_AT_hit
NYDRO04661	0:maker-nm_contig04-snap-gene-6.9-mRNA-1	0	0	0	0	1.32	none	1	NA	none	1	NA	0	0	NA	NA	FALSE	FALSE	FALSE	FALSE	TRUE	FALSE	FALSE	FALSE	low_counts	no_AT_hit
NYDRO05373	0:maker-nm_contig04-snap-gene-60.17-mRNA-1	7476	7005	7481	14893	1.32	mother	1.94023e-19	1.148	B	2.71362e-179	1.756	14481	22374	0.516263	0.665639	TRUE	FALSE	TRUE	FALSE	TRUE	FALSE	FALSE	FALSE	fail_IF_cutoff	AT5G22010
NYDRO05406	0:maker-nm_contig04-snap-gene-62.11-mRNA-1	38	51	40	97	1.32	mother	0.959678	NA	B	3.69596e-05	1.487	89	137	0.426966	0.708029	TRUE	FALSE	FALSE	FALSE	TRUE	FALSE	FALSE	FALSE	fail_pval_cutoff	AT5G06580
NYDRO05407	0:maker-nm_contig04-snap-gene-62.13-mRNA-1	969	361	1388	796	1.32	father	0.130044	NA	A	1.8522e-99	3.802	1330	2184	0.728571	0.364469	TRUE	FALSE	FALSE	FALSE	TRUE	FALSE	FALSE	FALSE	fail_pval_cutoff	AT2G35860
NYDRO05410	0:maker-nm_contig04-snap-gene-63.1-mRNA-1	15463	8547	22508	28687	1.32	mother	9.97008e-70	1.267	A	4.26168e-105	1.359	24010	51195	0.644023	0.560348	TRUE	FALSE	TRUE	FALSE	TRUE	FALSE	FALSE	FALSE	fail_IF_cutoff	AT5G22000
NYDRO05411	0:maker-nm_contig04-snap-gene-63.3-mRNA-1	3336	2746	3308	6260	1.32	mother	2.0309e-16	1.203	B	1.67828e-39	1.42	6082	9568	0.548504	0.654264	TRUE	FALSE	TRUE	FALSE	TRUE	FALSE	FALSE	FALSE	fail_IF_cutoff	AT1G43620
NYDRO05412	0:maker-nm_contig04-snap-gene-63.4-mRNA-1	884	565	902	1437	1.32	mother	2.42211e-07	1.184	B	0.820075	NA	1449	2339	0.610076	0.614365	TRUE	FALSE	TRUE	FALSE	TRUE	FALSE	FALSE	FALSE	fail_IF_cutoff	AT5G06580
NYDRO05418	0:maker-nm_contig04-snap-gene-64.18-mRNA-1	0	0	0	0	1.32	none	1	NA	none	1	NA	0	0	NA	NA	FALSE	FALSE	FALSE	FALSE	TRUE	FALSE	FALSE	FALSE	low_counts	no_AT_hit
NYDRO05419	0:maker-nm_contig04-snap-gene-64.20-mRNA-1	31	1391	22	2371	1.32	mother	0.310382	NA	B	0	2237.18	1422	2393	0.0218003	0.990807	TRUE	FALSE	FALSE	FALSE	FALSE	FALSE	FALSE	FALSE	fail_pval_cutoff	AT3G50120
NYDRO05415	0:maker-nm_contig04-snap-gene-64.7-mRNA-1	0	0	0	0	1.32	none	1	NA	none	1	NA	0	0	NA	NA	FALSE	FALSE	FALSE	FALSE	TRUE	FALSE	FALSE	FALSE	low_counts	no_AT_hit
NYDRO05435	0:maker-nm_contig04-snap-gene-65.33-mRNA-1	0	0	0	63	1.32	none	1	NA	none	1	NA	0	63	NA	1	FALSE	FALSE	FALSE	FALSE	TRUE	FALSE	FALSE	FALSE	low_counts	no_AT_hit
NYDRO05436	0:maker-nm_contig04-snap-gene-65.34-mRNA-1	0	11	0	0	1.32	none	1	NA	none	1	NA	11	0	0	NA	FALSE	FALSE	FALSE	FALSE	TRUE	FALSE	FALSE	FALSE	low_counts	no_AT_hit
NYDRO05456	0:maker-nm_contig04-snap-gene-67.45-mRNA-1	1273	1248	1870	4172	1.32	mother	8.27374e-08	1.144	B	5.65743e-58	1.916	2521	6042	0.504958	0.6905	TRUE	FALSE	TRUE	FALSE	TRUE	FALSE	FALSE	FALSE	fail_IF_cutoff	AT2G36835
NYDRO05477	0:maker-nm_contig04-snap-gene-69.18-mRNA-1	0	0	0	0	1.32	none	1	NA	none	1	NA	0	0	NA	NA	FALSE	FALSE	FALSE	FALSE	TRUE	FALSE	FALSE	FALSE	low_counts	no_AT_hit
NYDRO05476	0:maker-nm_contig04-snap-gene-69.19-mRNA-1	0	0	0	0	1.32	none	1	NA	none	1	NA	0	0	NA	NA	FALSE	FALSE	FALSE	FALSE	TRUE	FALSE	FALSE	FALSE	low_counts	no_AT_hit
NYDRO05478	0:maker-nm_contig04-snap-gene-69.20-mRNA-1	0	0	0	0	1.32	none	1	NA	none	1	NA	0	0	NA	NA	FALSE	FALSE	FALSE	FALSE	TRUE	FALSE	FALSE	FALSE	low_counts	AT1G27080
NYDRO05491	0:maker-nm_contig04-snap-gene-70.30-mRNA-1	1385	1201	1065	1108	1.32	father	5.09331e-10	1.236	A	0.0867971	NA	2586	2173	0.535576	0.509894	TRUE	FALSE	TRUE	FALSE	TRUE	FALSE	FALSE	FALSE	fail_IF_cutoff	AT1G31040
NYDRO05496	0:maker-nm_contig04-snap-gene-70.48-mRNA-1	5165	2356	5184	7209	1.32	mother	2.57316e-78	1.608	A	7.8112e-50	1.449	7521	12393	0.686744	0.581699	TRUE	FALSE	TRUE	FALSE	TRUE	FALSE	FALSE	FALSE	fail_IF_cutoff	AT4G34670
NYDRO05521	0:maker-nm_contig04-snap-gene-73.34-mRNA-1	630	169	512	412	1.32	mother	5.38018e-07	1.276	A	1.08999e-48	3.435	799	924	0.788486	0.445887	TRUE	FALSE	TRUE	FALSE	TRUE	FALSE	FALSE	FALSE	fail_IF_cutoff	AT1G06280
NYDRO05546	0:maker-nm_contig04-snap-gene-74.30-mRNA-1	0	0	0	0	1.32	none	1	NA	none	1	NA	0	0	NA	NA	FALSE	FALSE	FALSE	FALSE	TRUE	FALSE	FALSE	FALSE	low_counts	no_AT_hit
NYDRO05547	0:maker-nm_contig04-snap-gene-74.31-mRNA-1	0	0	0	4	1.32	none	1	NA	none	1	NA	0	4	NA	1	FALSE	FALSE	FALSE	FALSE	TRUE	FALSE	FALSE	FALSE	low_counts	no_AT_hit
NYDRO05555	0:maker-nm_contig04-snap-gene-75.35-mRNA-1	0	0	0	0	1.32	none	1	NA	none	1	NA	0	0	NA	NA	FALSE	FALSE	FALSE	FALSE	TRUE	FALSE	FALSE	FALSE	low_counts	no_AT_hit
NYDRO05590	0:maker-nm_contig04-snap-gene-78.32-mRNA-1	495	602	713	1013	1.32	father	7.9374e-07	1.203	B	3.13396e-12	1.394	1097	1726	0.451231	0.586906	TRUE	FALSE	TRUE	FALSE	TRUE	FALSE	FALSE	FALSE	fail_IF_cutoff	AT5G04840
NYDRO05591	0:maker-nm_contig04-snap-gene-78.34-mRNA-1	10453	5120	8584	11076	1.32	mother	8.11066e-80	1.422	A	1.30936e-94	1.488	15573	19660	0.671226	0.563377	TRUE	FALSE	TRUE	FALSE	TRUE	FALSE	FALSE	FALSE	fail_IF_cutoff	AT5G47570
NYDRO05607	0:maker-nm_contig04-snap-gene-79.21-mRNA-1	0	67	0	0	1.32	none	1	NA	none	1	NA	67	0	0	NA	FALSE	FALSE	FALSE	FALSE	TRUE	FALSE	FALSE	FALSE	low_counts	no_AT_hit
NYDRO05609	0:maker-nm_contig04-snap-gene-79.28-mRNA-1	0	82	0	0	1.32	none	1	NA	none	1	NA	82	0	0	NA	FALSE	FALSE	FALSE	FALSE	TRUE	FALSE	FALSE	FALSE	low_counts	no_AT_hit
NYDRO05611	0:maker-nm_contig04-snap-gene-79.30-mRNA-1	275	260	406	658	1.32	father	0.946739	NA	B	8.26951e-05	1.143	535	1064	0.514019	0.618421	TRUE	FALSE	FALSE	FALSE	TRUE	FALSE	FALSE	FALSE	fail_pval_cutoff	AT3G63340
NYDRO04696	0:maker-nm_contig04-snap-gene-8.16-mRNA-1	0	0	0	0	1.32	none	1	NA	none	1	NA	0	0	NA	NA	FALSE	FALSE	FALSE	FALSE	TRUE	FALSE	FALSE	FALSE	low_counts	no_AT_hit
NYDRO05608	0:maker-nm_contig04-snap-gene-80.36-mRNA-1	0	11	0	33	1.32	none	1	NA	none	1	NA	11	33	0	1	FALSE	FALSE	FALSE	FALSE	TRUE	FALSE	FALSE	FALSE	low_counts	no_AT_hit
NYDRO05613	0:maker-nm_contig04-snap-gene-80.41-mRNA-1	0	0	0	0	1.32	none	1	NA	none	1	NA	0	0	NA	NA	FALSE	FALSE	FALSE	FALSE	TRUE	FALSE	FALSE	FALSE	low_counts	AT4G33790
NYDRO05634	0:maker-nm_contig04-snap-gene-81.44-mRNA-1	0	0	15	45	1.32	none	1	NA	none	1	NA	0	60	NA	0.75	FALSE	FALSE	FALSE	FALSE	TRUE	FALSE	FALSE	FALSE	low_counts	AT5G09950
NYDRO05636	0:maker-nm_contig04-snap-gene-81.58-mRNA-1	15787	5049	12560	15457	1.32	mother	0	2.09	A	0	2.404	20836	28017	0.757679	0.551701	TRUE	FALSE	TRUE	TRUE	TRUE	FALSE	FALSE	FALSE	fail_pmat_cutoff	AT4G09800
NYDRO05648	0:maker-nm_contig04-snap-gene-82.10-mRNA-1	1473	707	2215	2093	1.32	mother	0.0328703	0	A	4.62838e-48	1.899	2180	4308	0.675688	0.48584	TRUE	FALSE	FALSE	FALSE	TRUE	FALSE	FALSE	FALSE	fail_pval_cutoff	AT5G47430
NYDRO05640	0:maker-nm_contig04-snap-gene-82.23-mRNA-1	0	0	0	0	1.32	none	1	NA	none	1	NA	0	0	NA	NA	FALSE	FALSE	FALSE	FALSE	TRUE	FALSE	FALSE	FALSE	low_counts	no_AT_hit
NYDRO05663	0:maker-nm_contig04-snap-gene-83.27-mRNA-1	0	58	0	57	1.32	none	1	NA	B	5.91136e-34	224.032	58	57	0	1	TRUE	FALSE	FALSE	FALSE	FALSE	FALSE	FALSE	FALSE	fail_pval_cutoff	no_AT_hit
NYDRO05664	0:maker-nm_contig04-snap-gene-83.28-mRNA-1	0	86	0	125	1.32	none	1	NA	B	4.74361e-61	728.477	86	125	0	1	TRUE	FALSE	FALSE	FALSE	FALSE	FALSE	FALSE	FALSE	fail_pval_cutoff	no_AT_hit
NYDRO05652	0:maker-nm_contig04-snap-gene-83.29-mRNA-1	1	184	29	889	1.32	father	0.0205574	1.273	B	1.38619e-176	686.686	185	918	0.00540541	0.96841	TRUE	FALSE	FALSE	FALSE	FALSE	FALSE	FALSE	FALSE	fail_pval_cutoff	AT3G51895
NYDRO05665	0:maker-nm_contig04-snap-gene-84.0-mRNA-1	1933	1365	3062	3535	1.32	father	0.180047	NA	A	2.64572e-06	1.09	3298	6597	0.586113	0.53585	TRUE	FALSE	FALSE	FALSE	TRUE	FALSE	FALSE	FALSE	fail_pval_cutoff	AT5G64560
NYDRO05686	0:maker-nm_contig04-snap-gene-85.22-mRNA-1	15	73	8	144	1.32	mother	0.133812	NA	B	1.46755e-36	25.188	88	152	0.170455	0.947368	TRUE	FALSE	FALSE	FALSE	FALSE	FALSE	FALSE	FALSE	fail_pval_cutoff	AT2G36380
NYDRO04707	0:maker-nm_contig04-snap-gene-9.10-mRNA-1	0	0	0	0	1.32	none	1	NA	none	1	NA	0	0	NA	NA	FALSE	FALSE	FALSE	FALSE	TRUE	FALSE	FALSE	FALSE	low_counts	no_AT_hit
NYDRO05739	0:maker-nm_contig04-snap-gene-90.25-mRNA-1	0	0	0	0	1.32	none	1	NA	none	1	NA	0	0	NA	NA	FALSE	FALSE	FALSE	FALSE	TRUE	FALSE	FALSE	FALSE	low_counts	AT3G25690
NYDRO05767	0:maker-nm_contig04-snap-gene-92.30-mRNA-1	11873	3027	14328	11140	1.32	mother	1.38864e-134	1.641	A	0	4.729	14900	25468	0.796846	0.437412	TRUE	FALSE	TRUE	FALSE	TRUE	FALSE	FALSE	FALSE	fail_IF_cutoff	AT1G52600
NYDRO05781	0:maker-nm_contig04-snap-gene-93.4-mRNA-1	0	0	0	0	1.32	none	1	NA	none	1	NA	0	0	NA	NA	FALSE	FALSE	FALSE	FALSE	TRUE	FALSE	FALSE	FALSE	low_counts	AT2G35980
NYDRO05797	0:maker-nm_contig04-snap-gene-95.44-mRNA-1	0	0	11	0	1.32	none	1	NA	none	1	NA	0	11	NA	0	FALSE	FALSE	FALSE	FALSE	TRUE	FALSE	FALSE	FALSE	low_counts	AT4G23160
NYDRO05808	0:maker-nm_contig04-snap-gene-95.49-mRNA-1	0	0	0	54	1.32	none	1	NA	none	1	NA	0	54	NA	1	FALSE	FALSE	FALSE	FALSE	TRUE	FALSE	FALSE	FALSE	low_counts	no_AT_hit
NYDRO05813	0:maker-nm_contig04-snap-gene-96.10-mRNA-1	181	128	258	456	1.32	mother	0.0117489	0	B	0.130763	NA	309	714	0.585761	0.638655	TRUE	FALSE	FALSE	FALSE	TRUE	FALSE	FALSE	FALSE	fail_pval_cutoff	AT1G29250
NYDRO05812	0:maker-nm_contig04-snap-gene-96.9-mRNA-1	9236	3901	11542	8908	1.32	mother	0.0567844	NA	A	0	2.874	13137	20450	0.703052	0.435599	TRUE	FALSE	FALSE	FALSE	TRUE	FALSE	FALSE	FALSE	fail_pval_cutoff	AT5G06290
NYDRO05842	0:maker-nm_contig04-snap-gene-97.54-mRNA-1	233	43	304	432	1.32	mother	1.11901e-20	2.761	A	2.11857e-15	2.382	276	736	0.844203	0.586957	TRUE	FALSE	TRUE	TRUE	TRUE	FALSE	FALSE	FALSE	fail_pmat_cutoff	no_AT_hit
NYDRO05843	0:maker-nm_contig04-snap-gene-97.56-mRNA-1	104	60	172	326	1.32	mother	0.000964374	1.143	B	0.651772	NA	164	498	0.634146	0.654618	TRUE	FALSE	TRUE	FALSE	TRUE	FALSE	FALSE	FALSE	fail_IF_cutoff	no_AT_hit
NYDRO05853	0:maker-nm_contig04-snap-gene-98.1-mRNA-1	0	0	0	0	1.32	none	1	NA	none	1	NA	0	0	NA	NA	FALSE	FALSE	FALSE	FALSE	TRUE	FALSE	FALSE	FALSE	low_counts	AT3G50150
NYDRO05857	0:maker-nm_contig04-snap-gene-98.3-mRNA-1	574	419	1325	1049	1.32	father	1.96159e-09	1.306	A	8.40716e-13	1.407	993	2374	0.578046	0.44187	TRUE	FALSE	TRUE	FALSE	TRUE	FALSE	FALSE	FALSE	fail_IF_cutoff	AT2G38960
NYDRO11284	0:maker-nm_contig09-augustus-gene-0.2-mRNA-1	0	44	0	0	1.32	none	1	NA	none	1	NA	44	0	0	NA	FALSE	FALSE	FALSE	FALSE	TRUE	FALSE	FALSE	FALSE	low_counts	no_AT_hit
NYDRO11392	0:maker-nm_contig09-augustus-gene-10.6-mRNA-1	0	0	0	0	1.32	none	1	NA	none	1	NA	0	0	NA	NA	FALSE	FALSE	FALSE	FALSE	TRUE	FALSE	FALSE	FALSE	low_counts	no_AT_hit
NYDRO12558	0:maker-nm_contig09-augustus-gene-102.42-mRNA-1	0	19	0	219	1.32	none	1	NA	none	1	NA	19	219	0	1	FALSE	FALSE	FALSE	FALSE	TRUE	FALSE	FALSE	FALSE	low_counts	no_AT_hit
NYDRO12572	0:maker-nm_contig09-augustus-gene-102.60-mRNA-1	35	28	0	300	1.32	mother	7.66483e-27	34.255	B	1.93118e-24	38.199	63	300	0.555556	1	TRUE	FALSE	TRUE	TRUE	FALSE	FALSE	FALSE	FALSE	fail_CEF_cutoff	AT1G08520
NYDRO12613	0:maker-nm_contig09-augustus-gene-106.31-mRNA-1	1698	1348	1890	3144	1.32	mother	0.000126327	1.058	B	3.49792e-09	1.161	3046	5034	0.557452	0.624553	TRUE	FALSE	TRUE	FALSE	TRUE	FALSE	FALSE	FALSE	fail_IF_cutoff	AT1G73380
NYDRO11403	0:maker-nm_contig09-augustus-gene-11.10-mRNA-1	11194	5806	12715	12726	1.32	mother	8.67651e-07	1.047	A	2.68601e-229	1.821	17000	25441	0.658471	0.500216	TRUE	FALSE	TRUE	FALSE	TRUE	FALSE	FALSE	FALSE	fail_IF_cutoff	AT5G46290
NYDRO12658	0:maker-nm_contig09-augustus-gene-110.69-mRNA-1	855	623	1851	2981	1.32	mother	0.000137251	1.08	B	0.00990781	0	1478	4832	0.578484	0.616929	TRUE	FALSE	TRUE	FALSE	TRUE	FALSE	FALSE	FALSE	fail_IF_cutoff	AT5G53550
NYDRO12673	0:maker-nm_contig09-augustus-gene-111.19-mRNA-1	964	337	1215	1110	1.32	mother	5.91756e-08	1.221	A	1.16619e-54	2.55	1301	2325	0.740968	0.477419	TRUE	FALSE	TRUE	FALSE	TRUE	FALSE	FALSE	FALSE	fail_IF_cutoff	AT1G20830
NYDRO12693	0:maker-nm_contig09-augustus-gene-112.31-mRNA-1	0	0	0	0	1.32	none	1	NA	none	1	NA	0	0	NA	NA	FALSE	FALSE	FALSE	FALSE	TRUE	FALSE	FALSE	FALSE	low_counts	AT2G25010
NYDRO11460	0:maker-nm_contig09-augustus-gene-15.1-mRNA-1	0	0	0	0	1.32	none	1	NA	none	1	NA	0	0	NA	NA	FALSE	FALSE	FALSE	FALSE	TRUE	FALSE	FALSE	FALSE	low_counts	no_AT_hit
NYDRO11517	0:maker-nm_contig09-augustus-gene-19.21-mRNA-1	0	0	0	0	1.32	none	1	NA	none	1	NA	0	0	NA	NA	FALSE	FALSE	FALSE	FALSE	TRUE	FALSE	FALSE	FALSE	low_counts	no_AT_hit
NYDRO11532	0:maker-nm_contig09-augustus-gene-20.67-mRNA-1	0	0	0	228	1.32	none	1	NA	none	1	NA	0	228	NA	1	FALSE	FALSE	FALSE	FALSE	TRUE	FALSE	FALSE	FALSE	low_counts	no_AT_hit
NYDRO11565	0:maker-nm_contig09-augustus-gene-22.16-mRNA-1	0	43	0	51	1.32	none	1	NA	none	1	NA	43	51	0	1	FALSE	FALSE	FALSE	FALSE	TRUE	FALSE	FALSE	FALSE	low_counts	AT2G01050
NYDRO11571	0:maker-nm_contig09-augustus-gene-23.12-mRNA-1	0	37	0	0	1.32	none	1	NA	none	1	NA	37	0	0	NA	FALSE	FALSE	FALSE	FALSE	TRUE	FALSE	FALSE	FALSE	low_counts	AT1G21280
NYDRO11669	0:maker-nm_contig09-augustus-gene-29.12-mRNA-1	0	0	9	58	1.32	none	1	NA	none	1	NA	0	67	NA	0.865672	FALSE	FALSE	FALSE	FALSE	TRUE	FALSE	FALSE	FALSE	low_counts	AT5G45760
NYDRO11673	0:maker-nm_contig09-augustus-gene-29.14-mRNA-1	7	0	17	0	1.32	none	1	NA	none	1	NA	7	17	1	0	FALSE	FALSE	FALSE	FALSE	TRUE	FALSE	FALSE	FALSE	low_counts	AT5G03650
NYDRO11850	0:maker-nm_contig09-augustus-gene-43.36-mRNA-1	1663	1555	1330	2836	1.32	mother	4.45397e-08	1.144	B	4.2919e-46	1.743	3218	4166	0.516781	0.680749	TRUE	FALSE	TRUE	FALSE	TRUE	FALSE	FALSE	FALSE	fail_IF_cutoff	AT1G14205
NYDRO11858	0:maker-nm_contig09-augustus-gene-43.39-mRNA-1	0	145	0	134	1.32	none	1	NA	B	7.2555e-83	1316.68	145	134	0	1	TRUE	FALSE	FALSE	FALSE	FALSE	FALSE	FALSE	FALSE	fail_pval_cutoff	AT2G13620
NYDRO11865	0:maker-nm_contig09-augustus-gene-44.39-mRNA-1	1516	581	2446	2404	1.32	mother	3.16904e-12	1.264	A	2.43621e-70	2.281	2097	4850	0.722938	0.49567	TRUE	FALSE	TRUE	FALSE	TRUE	FALSE	FALSE	FALSE	fail_IF_cutoff	AT2G44270
NYDRO11879	0:maker-nm_contig09-augustus-gene-45.56-mRNA-1	2953	2060	3089	8614	1.32	mother	4.04114e-127	2.081	B	8.22185e-77	1.765	5013	11703	0.589068	0.736051	TRUE	FALSE	TRUE	TRUE	TRUE	FALSE	FALSE	FALSE	fail_pmat_cutoff	AT4G27680
NYDRO11886	0:maker-nm_contig09-augustus-gene-46.20-mRNA-1	1892	2873	2267	7280	1.32	mother	9.10404e-07	1.093	B	0	4.39	4765	9547	0.397062	0.762543	TRUE	FALSE	TRUE	FALSE	TRUE	FALSE	FALSE	FALSE	fail_IF_cutoff	AT1G68000
NYDRO11895	0:maker-nm_contig09-augustus-gene-47.16-mRNA-1	342	368	448	1111	1.32	mother	0.004933	1.023	B	1.30881e-25	2.064	710	1559	0.48169	0.712636	TRUE	FALSE	TRUE	FALSE	TRUE	FALSE	FALSE	FALSE	fail_IF_cutoff	AT5G23200
NYDRO11921	0:maker-nm_contig09-augustus-gene-49.20-mRNA-1	2434	1774	3083	3508	1.32	father	0.00873442	1	A	3.20178e-06	1.081	4208	6591	0.578422	0.532241	TRUE	FALSE	TRUE	FALSE	TRUE	FALSE	FALSE	FALSE	fail_IF_cutoff	AT2G20920
NYDRO11963	0:maker-nm_contig09-augustus-gene-53.27-mRNA-1	4453	3456	9237	12344	1.32	father	0.746476	NA	B	0.182308	NA	7909	21581	0.563029	0.571985	TRUE	FALSE	FALSE	FALSE	TRUE	FALSE	FALSE	FALSE	fail_pval_cutoff	AT1G15130
NYDRO11977	0:maker-nm_contig09-augustus-gene-54.9-mRNA-1	0	0	0	0	1.32	none	1	NA	none	1	NA	0	0	NA	NA	FALSE	FALSE	FALSE	FALSE	TRUE	FALSE	FALSE	FALSE	low_counts	no_AT_hit
NYDRO11982	0:maker-nm_contig09-augustus-gene-55.46-mRNA-1	409	81	834	283	1.32	father	0.964752	NA	A	2.17703e-108	10.252	490	1117	0.834694	0.253357	TRUE	FALSE	FALSE	FALSE	TRUE	FALSE	FALSE	FALSE	fail_pval_cutoff	AT1G64600
NYDRO11995	0:maker-nm_contig09-augustus-gene-56.4-mRNA-1	40	401	45	618	1.32	father	0.435843	NA	B	1.36623e-194	73.689	441	663	0.0907029	0.932127	TRUE	FALSE	FALSE	FALSE	FALSE	FALSE	FALSE	FALSE	fail_pval_cutoff	AT2G17080
NYDRO12013	0:maker-nm_contig09-augustus-gene-57.37-mRNA-1	183	156	33	231	1.32	mother	8.68589e-16	2.649	B	2.67228e-19	3.355	339	264	0.539823	0.875	TRUE	FALSE	TRUE	TRUE	TRUE	FALSE	FALSE	FALSE	fail_pmat_cutoff	AT2G18460
NYDRO11357	0:maker-nm_contig09-augustus-gene-6.11-mRNA-1	87	19	104	80	1.32	mother	0.0190052	0	A	9.63627e-11	2.724	106	184	0.820755	0.434783	TRUE	FALSE	FALSE	FALSE	TRUE	FALSE	FALSE	FALSE	fail_pval_cutoff	AT4G10890
NYDRO12047	0:maker-nm_contig09-augustus-gene-60.34-mRNA-1	1799	1122	1710	2534	1.32	mother	3.80665e-10	1.19	A	0.118088	NA	2921	4244	0.615885	0.597078	TRUE	FALSE	TRUE	FALSE	TRUE	FALSE	FALSE	FALSE	fail_IF_cutoff	AT5G23450
NYDRO12045	0:maker-nm_contig09-augustus-gene-60.39-mRNA-1	0	0	0	0	1.32	none	1	NA	none	1	NA	0	0	NA	NA	FALSE	FALSE	FALSE	FALSE	TRUE	FALSE	FALSE	FALSE	low_counts	AT4G02530
NYDRO12067	0:maker-nm_contig09-augustus-gene-61.11-mRNA-1	3779	3054	3574	5273	1.32	mother	0.1929	NA	B	8.69622e-08	1.09	6833	8847	0.553051	0.596021	TRUE	FALSE	FALSE	FALSE	TRUE	FALSE	FALSE	FALSE	fail_pval_cutoff	AT3G50845
NYDRO12120	0:maker-nm_contig09-augustus-gene-65.55-mRNA-1	720	249	855	886	1.32	mother	3.20974e-10	1.356	A	2.90579e-33	2.2	969	1741	0.743034	0.508903	TRUE	FALSE	TRUE	FALSE	TRUE	FALSE	FALSE	FALSE	fail_IF_cutoff	AT1G60860
NYDRO12132	0:maker-nm_contig09-augustus-gene-66.27-mRNA-1	0	0	0	8	1.32	none	1	NA	none	1	NA	0	8	NA	1	FALSE	FALSE	FALSE	FALSE	TRUE	FALSE	FALSE	FALSE	low_counts	AT2G16910
NYDRO12141	0:maker-nm_contig09-augustus-gene-67.7-mRNA-1	12143	6563	14778	8871	1.32	father	1.06711e-106	1.483	A	0	2.913	18706	23649	0.64915	0.375111	TRUE	FALSE	TRUE	FALSE	TRUE	FALSE	FALSE	FALSE	fail_IF_cutoff	AT2G45690
NYDRO12153	0:maker-nm_contig09-augustus-gene-68.65-mRNA-1	11049	4954	12023	11293	1.32	mother	9.24291e-18	1.133	A	0	2.238	16003	23316	0.690433	0.484346	TRUE	FALSE	TRUE	FALSE	TRUE	FALSE	FALSE	FALSE	fail_IF_cutoff	AT5G65720
NYDRO12194	0:maker-nm_contig09-augustus-gene-72.56-mRNA-1	5670	4011	4837	6045	1.32	mother	0.715927	NA	A	1.58322e-05	1.046	9681	10882	0.585683	0.555505	TRUE	FALSE	FALSE	FALSE	TRUE	FALSE	FALSE	FALSE	fail_pval_cutoff	AT2G02180
NYDRO12218	0:maker-nm_contig09-augustus-gene-74.14-mRNA-1	788	391	734	627	1.32	father	0.973794	NA	A	1.01743e-25	1.879	1179	1361	0.668363	0.460691	TRUE	FALSE	FALSE	FALSE	TRUE	FALSE	FALSE	FALSE	fail_pval_cutoff	no_AT_hit
NYDRO12222	0:maker-nm_contig09-augustus-gene-74.3-mRNA-1	0	0	0	0	1.32	none	1	NA	none	1	NA	0	0	NA	NA	FALSE	FALSE	FALSE	FALSE	TRUE	FALSE	FALSE	FALSE	low_counts	no_AT_hit
NYDRO12230	0:maker-nm_contig09-augustus-gene-75.68-mRNA-1	3079	899	3581	3180	1.32	mother	5.63585e-38	1.545	A	1.21904e-216	3.414	3978	6761	0.774007	0.470345	TRUE	FALSE	TRUE	FALSE	TRUE	FALSE	FALSE	FALSE	fail_IF_cutoff	AT5G24340
NYDRO12237	0:maker-nm_contig09-augustus-gene-75.76-mRNA-1	3794	1943	4065	3861	1.32	mother	0.10435	NA	A	1.38177e-91	1.863	5737	7926	0.661321	0.487131	TRUE	FALSE	FALSE	FALSE	TRUE	FALSE	FALSE	FALSE	fail_pval_cutoff	AT4G34660
NYDRO11376	0:maker-nm_contig09-augustus-gene-8.25-mRNA-1	267	218	225	311	1.32	father	0.879129	NA	B	0.358308	NA	485	536	0.550515	0.580224	TRUE	FALSE	FALSE	FALSE	TRUE	FALSE	FALSE	FALSE	fail_pval_cutoff	AT5G24270
NYDRO12291	0:maker-nm_contig09-augustus-gene-80.32-mRNA-1	0	57	71	689	1.32	father	0.00266893	2.088	B	7.26456e-52	112.851	57	760	0	0.906579	TRUE	FALSE	TRUE	TRUE	FALSE	FALSE	FALSE	FALSE	fail_CEF_cutoff	AT4G20910
NYDRO12307	0:maker-nm_contig09-augustus-gene-81.24-mRNA-1	0	0	0	0	1.32	none	1	NA	none	1	NA	0	0	NA	NA	FALSE	FALSE	FALSE	FALSE	TRUE	FALSE	FALSE	FALSE	low_counts	no_AT_hit
NYDRO12308	0:maker-nm_contig09-augustus-gene-81.25-mRNA-1	0	0	0	0	1.32	none	1	NA	none	1	NA	0	0	NA	NA	FALSE	FALSE	FALSE	FALSE	TRUE	FALSE	FALSE	FALSE	low_counts	no_AT_hit
NYDRO12326	0:maker-nm_contig09-augustus-gene-83.42-mRNA-1	126	57	71	689	1.32	mother	2.19988e-42	7.066	B	1.98936e-12	2.519	183	760	0.688525	0.906579	TRUE	FALSE	TRUE	TRUE	TRUE	FALSE	FALSE	FALSE	fail_pmat_cutoff	AT4G20910
NYDRO11386	0:maker-nm_contig09-augustus-gene-9.11-mRNA-1	889	470	1220	1403	1.32	mother	0.00186046	1.034	A	6.01299e-13	1.362	1359	2623	0.654157	0.534884	TRUE	FALSE	TRUE	FALSE	TRUE	FALSE	FALSE	FALSE	fail_IF_cutoff	AT2G30990
NYDRO12432	0:maker-nm_contig09-augustus-gene-91.80-mRNA-1	431	104	477	279	1.32	mother	0.0148173	0	A	1.17152e-56	4.937	535	756	0.805607	0.369048	TRUE	FALSE	FALSE	FALSE	TRUE	FALSE	FALSE	FALSE	fail_pval_cutoff	AT5G52110
NYDRO12486	0:maker-nm_contig09-augustus-gene-96.56-mRNA-1	445	227	642	510	1.32	father	0.333498	NA	A	1.64313e-19	1.873	672	1152	0.662202	0.442708	TRUE	FALSE	FALSE	FALSE	TRUE	FALSE	FALSE	FALSE	fail_pval_cutoff	AT1G14400
NYDRO12524	0:maker-nm_contig09-augustus-gene-99.19-mRNA-1	0	0	0	0	1.32	none	1	NA	none	1	NA	0	0	NA	NA	FALSE	FALSE	FALSE	FALSE	TRUE	FALSE	FALSE	FALSE	low_counts	no_AT_hit
NYDRO11285	0:maker-nm_contig09-snap-gene-0.40-mRNA-1	0	0	0	46	1.32	none	1	NA	none	1	NA	0	46	NA	1	FALSE	FALSE	FALSE	FALSE	TRUE	FALSE	FALSE	FALSE	low_counts	no_AT_hit
NYDRO11295	0:maker-nm_contig09-snap-gene-1.4-mRNA-1	0	148	0	31	1.32	none	1	NA	none	1	NA	148	31	0	1	FALSE	FALSE	FALSE	FALSE	TRUE	FALSE	FALSE	FALSE	low_counts	no_AT_hit
NYDRO11398	0:maker-nm_contig09-snap-gene-10.37-mRNA-1	0	0	0	14	1.32	none	1	NA	none	1	NA	0	14	NA	1	FALSE	FALSE	FALSE	FALSE	TRUE	FALSE	FALSE	FALSE	low_counts	no_AT_hit
NYDRO11397	0:maker-nm_contig09-snap-gene-10.38-mRNA-1	0	0	0	0	1.32	none	1	NA	none	1	NA	0	0	NA	NA	FALSE	FALSE	FALSE	FALSE	TRUE	FALSE	FALSE	FALSE	low_counts	no_AT_hit
NYDRO11401	0:maker-nm_contig09-snap-gene-10.43-mRNA-1	1557	1615	1001	4176	1.32	mother	7.53037e-66	2.01	B	4.39804e-197	3.767	3172	5177	0.490858	0.806645	TRUE	FALSE	TRUE	TRUE	TRUE	FALSE	FALSE	FALSE	fail_pmat_cutoff	AT1G78580
NYDRO11391	0:maker-nm_contig09-snap-gene-10.53-mRNA-1	0	0	0	0	1.32	none	1	NA	none	1	NA	0	0	NA	NA	FALSE	FALSE	FALSE	FALSE	TRUE	FALSE	FALSE	FALSE	low_counts	no_AT_hit
NYDRO12538	0:maker-nm_contig09-snap-gene-100.38-mRNA-1	0	0	0	0	1.32	none	1	NA	none	1	NA	0	0	NA	NA	FALSE	FALSE	FALSE	FALSE	TRUE	FALSE	FALSE	FALSE	low_counts	no_AT_hit
NYDRO12546	0:maker-nm_contig09-snap-gene-101.54-mRNA-1	0	0	0	0	1.32	none	1	NA	none	1	NA	0	0	NA	NA	FALSE	FALSE	FALSE	FALSE	TRUE	FALSE	FALSE	FALSE	low_counts	AT2G25010
NYDRO12548	0:maker-nm_contig09-snap-gene-101.60-mRNA-1	0	0	0	0	1.32	none	1	NA	none	1	NA	0	0	NA	NA	FALSE	FALSE	FALSE	FALSE	TRUE	FALSE	FALSE	FALSE	low_counts	no_AT_hit
NYDRO12552	0:maker-nm_contig09-snap-gene-101.75-mRNA-1	0	0	0	0	1.32	none	1	NA	none	1	NA	0	0	NA	NA	FALSE	FALSE	FALSE	FALSE	TRUE	FALSE	FALSE	FALSE	low_counts	no_AT_hit
NYDRO12566	0:maker-nm_contig09-snap-gene-102.16-mRNA-1	0	0	0	0	1.32	none	1	NA	none	1	NA	0	0	NA	NA	FALSE	FALSE	FALSE	FALSE	TRUE	FALSE	FALSE	FALSE	low_counts	no_AT_hit
NYDRO12567	0:maker-nm_contig09-snap-gene-102.27-mRNA-1	0	0	0	0	1.32	none	1	NA	none	1	NA	0	0	NA	NA	FALSE	FALSE	FALSE	FALSE	TRUE	FALSE	FALSE	FALSE	low_counts	AT2G25010
NYDRO12578	0:maker-nm_contig09-snap-gene-103.15-mRNA-1	546	464	509	1301	1.32	mother	3.45996e-11	1.377	B	4.79604e-21	1.733	1010	1810	0.540594	0.718785	TRUE	FALSE	TRUE	FALSE	TRUE	FALSE	FALSE	FALSE	fail_IF_cutoff	AT1G79510
NYDRO12589	0:maker-nm_contig09-snap-gene-104.65-mRNA-1	0	0	0	0	1.32	none	1	NA	none	1	NA	0	0	NA	NA	FALSE	FALSE	FALSE	FALSE	TRUE	FALSE	FALSE	FALSE	low_counts	AT2G25010
NYDRO12583	0:maker-nm_contig09-snap-gene-104.72-mRNA-1	0	0	0	0	1.32	none	1	NA	none	1	NA	0	0	NA	NA	FALSE	FALSE	FALSE	FALSE	TRUE	FALSE	FALSE	FALSE	low_counts	no_AT_hit
NYDRO12585	0:maker-nm_contig09-snap-gene-104.73-mRNA-1	0	0	32	0	1.32	none	1	NA	none	1	NA	0	32	NA	0	FALSE	FALSE	FALSE	FALSE	TRUE	FALSE	FALSE	FALSE	low_counts	AT5G63140
NYDRO12582	0:maker-nm_contig09-snap-gene-104.74-mRNA-1	0	0	18	16	1.32	none	1	NA	none	1	NA	0	34	NA	0.470588	FALSE	FALSE	FALSE	FALSE	TRUE	FALSE	FALSE	FALSE	low_counts	AT5G63140
NYDRO12594	0:maker-nm_contig09-snap-gene-104.82-mRNA-1	0	0	0	107	1.32	none	1	NA	none	1	NA	0	107	NA	1	FALSE	FALSE	FALSE	FALSE	TRUE	FALSE	FALSE	FALSE	low_counts	AT1G56180
NYDRO12593	0:maker-nm_contig09-snap-gene-104.83-mRNA-1	664	477	825	1366	1.32	mother	0.000255889	1.079	B	0.0225303	0	1141	2191	0.581946	0.62346	TRUE	FALSE	TRUE	FALSE	TRUE	FALSE	FALSE	FALSE	fail_IF_cutoff	AT1G56180
NYDRO12598	0:maker-nm_contig09-snap-gene-105.57-mRNA-1	0	0	0	0	1.32	none	1	NA	none	1	NA	0	0	NA	NA	FALSE	FALSE	FALSE	FALSE	TRUE	FALSE	FALSE	FALSE	low_counts	no_AT_hit
NYDRO12610	0:maker-nm_contig09-snap-gene-106.10-mRNA-1	14398	8298	17408	18663	1.32	mother	0.000233705	1.018	A	4.81737e-171	1.543	22696	36071	0.634385	0.517396	TRUE	FALSE	TRUE	FALSE	TRUE	FALSE	FALSE	FALSE	fail_IF_cutoff	AT1G75840
NYDRO12614	0:maker-nm_contig09-snap-gene-106.17-mRNA-1	1675	15	1035	44	1.32	mother	0.000629824	1.22	A	0	1176.06	1690	1079	0.991124	0.0407785	TRUE	FALSE	TRUE	FALSE	FALSE	FALSE	FALSE	FALSE	fail_IF_cutoff	AT5G35630
NYDRO12619	0:maker-nm_contig09-snap-gene-107.66-mRNA-1	0	0	0	0	1.32	none	1	NA	none	1	NA	0	0	NA	NA	FALSE	FALSE	FALSE	FALSE	TRUE	FALSE	FALSE	FALSE	low_counts	no_AT_hit
NYDRO11409	0:maker-nm_contig09-snap-gene-11.42-mRNA-1	0	0	0	8	1.32	none	1	NA	none	1	NA	0	8	NA	1	FALSE	FALSE	FALSE	FALSE	TRUE	FALSE	FALSE	FALSE	low_counts	no_AT_hit
NYDRO11410	0:maker-nm_contig09-snap-gene-11.58-mRNA-1	0	123	0	57	1.32	none	1	NA	B	5.09008e-48	475.103	123	57	0	1	TRUE	FALSE	FALSE	FALSE	FALSE	FALSE	FALSE	FALSE	fail_pval_cutoff	no_AT_hit
NYDRO12659	0:maker-nm_contig09-snap-gene-110.24-mRNA-1	2774	8749	3990	17924	1.32	father	4.09541e-12	1.133	B	0	13.118	11523	21914	0.240736	0.817925	TRUE	FALSE	TRUE	FALSE	TRUE	FALSE	FALSE	FALSE	fail_IF_cutoff	AT1G10820
NYDRO12656	0:maker-nm_contig09-snap-gene-110.9-mRNA-1	0	1441	0	2773	1.32	none	1	NA	B	0	270783	1441	2773	0	1	TRUE	FALSE	FALSE	FALSE	FALSE	FALSE	FALSE	FALSE	fail_pval_cutoff	no_AT_hit
NYDRO12669	0:maker-nm_contig09-snap-gene-111.30-mRNA-1	1874	5155	1394	6636	1.32	father	0.947355	NA	B	0	11.724	7029	8030	0.26661	0.826401	TRUE	FALSE	FALSE	FALSE	TRUE	FALSE	FALSE	FALSE	fail_pval_cutoff	AT4G28290
NYDRO12679	0:maker-nm_contig09-snap-gene-111.42-mRNA-1	0	0	0	0	1.32	none	1	NA	none	1	NA	0	0	NA	NA	FALSE	FALSE	FALSE	FALSE	TRUE	FALSE	FALSE	FALSE	low_counts	no_AT_hit
NYDRO12678	0:maker-nm_contig09-snap-gene-111.46-mRNA-1	0	0	0	0	1.32	none	1	NA	none	1	NA	0	0	NA	NA	FALSE	FALSE	FALSE	FALSE	TRUE	FALSE	FALSE	FALSE	low_counts	AT2G25010
NYDRO12680	0:maker-nm_contig09-snap-gene-112.38-mRNA-1	0	0	0	0	1.32	none	1	NA	none	1	NA	0	0	NA	NA	FALSE	FALSE	FALSE	FALSE	TRUE	FALSE	FALSE	FALSE	low_counts	AT2G25010
NYDRO12689	0:maker-nm_contig09-snap-gene-112.54-mRNA-1	0	1391	0	1762	1.32	none	1	NA	B	0	166089	1391	1762	0	1	TRUE	FALSE	FALSE	FALSE	FALSE	FALSE	FALSE	FALSE	fail_pval_cutoff	AT1G17860
NYDRO12716	0:maker-nm_contig09-snap-gene-115.14-mRNA-1	93	267	59	1208	1.32	mother	1.95437e-14	2.492	B	4.05391e-162	35.795	360	1267	0.258333	0.953433	TRUE	FALSE	TRUE	TRUE	FALSE	FALSE	FALSE	FALSE	fail_CEF_cutoff	AT4G35250
NYDRO11418	0:maker-nm_contig09-snap-gene-12.37-mRNA-1	89	220	164	350	1.32	father	2.24065e-05	1.312	B	6.56791e-28	3.429	309	514	0.288026	0.680934	TRUE	FALSE	TRUE	FALSE	TRUE	FALSE	FALSE	FALSE	fail_IF_cutoff	AT1G07650
NYDRO11421	0:maker-nm_contig09-snap-gene-12.39-mRNA-1	0	0	0	0	1.32	none	1	NA	none	1	NA	0	0	NA	NA	FALSE	FALSE	FALSE	FALSE	TRUE	FALSE	FALSE	FALSE	low_counts	no_AT_hit
NYDRO11424	0:maker-nm_contig09-snap-gene-12.63-mRNA-1	0	0	0	0	1.32	none	1	NA	none	1	NA	0	0	NA	NA	FALSE	FALSE	FALSE	FALSE	TRUE	FALSE	FALSE	FALSE	low_counts	no_AT_hit
NYDRO11444	0:maker-nm_contig09-snap-gene-14.13-mRNA-1	0	27	0	109	1.32	none	1	NA	none	1	NA	27	109	0	1	FALSE	FALSE	FALSE	FALSE	TRUE	FALSE	FALSE	FALSE	low_counts	AT1G21280
NYDRO11445	0:maker-nm_contig09-snap-gene-14.16-mRNA-1	102	329	96	1171	1.32	mother	2.91741e-06	1.413	B	5.02045e-166	25.61	431	1267	0.236659	0.92423	TRUE	FALSE	TRUE	FALSE	FALSE	FALSE	FALSE	FALSE	fail_IF_cutoff	AT5G19370
NYDRO11456	0:maker-nm_contig09-snap-gene-14.20-mRNA-1	28	0	23	0	1.32	none	1	NA	none	1	NA	28	23	1	0	FALSE	FALSE	FALSE	FALSE	TRUE	FALSE	FALSE	FALSE	low_counts	no_AT_hit
NYDRO11472	0:maker-nm_contig09-snap-gene-15.43-mRNA-1	11	0	0	0	1.32	none	1	NA	none	1	NA	11	0	1	NA	FALSE	FALSE	FALSE	FALSE	TRUE	FALSE	FALSE	FALSE	low_counts	no_AT_hit
NYDRO11466	0:maker-nm_contig09-snap-gene-15.45-mRNA-1	0	2	60	134	1.32	none	1	NA	none	1	NA	2	194	0	0.690722	FALSE	FALSE	FALSE	FALSE	TRUE	FALSE	FALSE	FALSE	low_counts	AT1G21280
NYDRO11467	0:maker-nm_contig09-snap-gene-16.35-mRNA-1	39	0	0	8	1.32	none	1	NA	none	1	NA	39	8	1	1	FALSE	FALSE	FALSE	FALSE	TRUE	FALSE	FALSE	FALSE	low_counts	no_AT_hit
NYDRO11490	0:maker-nm_contig09-snap-gene-18.17-mRNA-1	0	0	0	0	1.32	none	1	NA	none	1	NA	0	0	NA	NA	FALSE	FALSE	FALSE	FALSE	TRUE	FALSE	FALSE	FALSE	low_counts	no_AT_hit
NYDRO11497	0:maker-nm_contig09-snap-gene-18.70-mRNA-1	0	0	0	55	1.32	none	1	NA	none	1	NA	0	55	NA	1	FALSE	FALSE	FALSE	FALSE	TRUE	FALSE	FALSE	FALSE	low_counts	no_AT_hit
NYDRO11500	0:maker-nm_contig09-snap-gene-18.73-mRNA-1	364	284	772	699	1.32	father	3.63648e-05	1.161	A	0.000328004	1.094	648	1471	0.561728	0.475187	TRUE	FALSE	TRUE	FALSE	TRUE	FALSE	FALSE	FALSE	fail_IF_cutoff	AT2G31600
NYDRO11515	0:maker-nm_contig09-snap-gene-19.59-mRNA-1	0	0	26	2	1.32	none	1	NA	none	1	NA	0	28	NA	0.0714286	FALSE	FALSE	FALSE	FALSE	TRUE	FALSE	FALSE	FALSE	low_counts	AT1G21280
NYDRO11302	0:maker-nm_contig09-snap-gene-2.22-mRNA-1	200	414	169	1017	1.32	mother	2.81274e-05	1.198	B	1.59127e-114	8.945	614	1186	0.325733	0.857504	TRUE	FALSE	TRUE	FALSE	TRUE	FALSE	FALSE	FALSE	fail_IF_cutoff	AT1G78580
NYDRO11528	0:maker-nm_contig09-snap-gene-20.23-mRNA-1	1	17	37	24	1.32	none	1	NA	none	1	NA	18	61	0.0555556	0.393443	FALSE	FALSE	FALSE	FALSE	TRUE	FALSE	FALSE	FALSE	low_counts	no_AT_hit
NYDRO11529	0:maker-nm_contig09-snap-gene-20.27-mRNA-1	0	0	12	0	1.32	none	1	NA	none	1	NA	0	12	NA	0	FALSE	FALSE	FALSE	FALSE	TRUE	FALSE	FALSE	FALSE	low_counts	no_AT_hit
NYDRO11531	0:maker-nm_contig09-snap-gene-20.31-mRNA-1	0	39	0	460	1.32	none	1	NA	none	1	NA	39	460	0	1	FALSE	FALSE	FALSE	FALSE	TRUE	FALSE	FALSE	FALSE	low_counts	no_AT_hit
NYDRO11538	0:maker-nm_contig09-snap-gene-21.15-mRNA-1	0	26	0	111	1.32	none	1	NA	none	1	NA	26	111	0	1	FALSE	FALSE	FALSE	FALSE	TRUE	FALSE	FALSE	FALSE	low_counts	AT1G21280
NYDRO11558	0:maker-nm_contig09-snap-gene-22.26-mRNA-1	0	44	0	4	1.32	none	1	NA	none	1	NA	44	4	0	1	FALSE	FALSE	FALSE	FALSE	TRUE	FALSE	FALSE	FALSE	low_counts	no_AT_hit
NYDRO11560	0:maker-nm_contig09-snap-gene-22.27-mRNA-1	0	15	0	0	1.32	none	1	NA	none	1	NA	15	0	0	NA	FALSE	FALSE	FALSE	FALSE	TRUE	FALSE	FALSE	FALSE	low_counts	no_AT_hit
NYDRO11562	0:maker-nm_contig09-snap-gene-22.28-mRNA-1	0	0	0	52	1.32	none	1	NA	none	1	NA	0	52	NA	1	FALSE	FALSE	FALSE	FALSE	TRUE	FALSE	FALSE	FALSE	low_counts	no_AT_hit
NYDRO11553	0:maker-nm_contig09-snap-gene-22.29-mRNA-1	30	0	14	25	1.32	none	1	NA	none	1	NA	30	39	1	0.641026	FALSE	FALSE	FALSE	FALSE	TRUE	FALSE	FALSE	FALSE	low_counts	no_AT_hit
NYDRO11545	0:maker-nm_contig09-snap-gene-22.30-mRNA-1	0	0	0	109	1.32	none	1	NA	none	1	NA	0	109	NA	1	FALSE	FALSE	FALSE	FALSE	TRUE	FALSE	FALSE	FALSE	low_counts	AT1G53120
NYDRO11546	0:maker-nm_contig09-snap-gene-22.33-mRNA-1	0	0	4	0	1.32	none	1	NA	none	1	NA	0	4	NA	0	FALSE	FALSE	FALSE	FALSE	TRUE	FALSE	FALSE	FALSE	low_counts	AT5G23990
NYDRO11551	0:maker-nm_contig09-snap-gene-22.36-mRNA-1	0	0	0	0	1.32	none	1	NA	none	1	NA	0	0	NA	NA	FALSE	FALSE	FALSE	FALSE	TRUE	FALSE	FALSE	FALSE	low_counts	no_AT_hit
NYDRO11563	0:maker-nm_contig09-snap-gene-22.37-mRNA-1	0	0	0	0	1.32	none	1	NA	none	1	NA	0	0	NA	NA	FALSE	FALSE	FALSE	FALSE	TRUE	FALSE	FALSE	FALSE	low_counts	AT1G21280
NYDRO11566	0:maker-nm_contig09-snap-gene-22.39-mRNA-1	0	0	0	0	1.32	none	1	NA	none	1	NA	0	0	NA	NA	FALSE	FALSE	FALSE	FALSE	TRUE	FALSE	FALSE	FALSE	low_counts	no_AT_hit
NYDRO11573	0:maker-nm_contig09-snap-gene-22.44-mRNA-1	11	0	0	0	1.32	none	1	NA	none	1	NA	11	0	1	NA	FALSE	FALSE	FALSE	FALSE	TRUE	FALSE	FALSE	FALSE	low_counts	no_AT_hit
NYDRO11570	0:maker-nm_contig09-snap-gene-22.45-mRNA-1	72	0	0	9	1.32	none	1	NA	none	1	NA	72	9	1	1	FALSE	FALSE	FALSE	FALSE	TRUE	FALSE	FALSE	FALSE	low_counts	no_AT_hit
NYDRO11569	0:maker-nm_contig09-snap-gene-23.53-mRNA-1	0	19	0	0	1.32	none	1	NA	none	1	NA	19	0	0	NA	FALSE	FALSE	FALSE	FALSE	TRUE	FALSE	FALSE	FALSE	low_counts	no_AT_hit
NYDRO11575	0:maker-nm_contig09-snap-gene-23.73-mRNA-1	0	0	0	40	1.32	none	1	NA	none	1	NA	0	40	NA	1	FALSE	FALSE	FALSE	FALSE	TRUE	FALSE	FALSE	FALSE	low_counts	AT1G21280
NYDRO11591	0:maker-nm_contig09-snap-gene-24.20-mRNA-1	0	0	0	0	1.32	none	1	NA	none	1	NA	0	0	NA	NA	FALSE	FALSE	FALSE	FALSE	TRUE	FALSE	FALSE	FALSE	low_counts	no_AT_hit
NYDRO11592	0:maker-nm_contig09-snap-gene-24.21-mRNA-1	0	0	0	0	1.32	none	1	NA	none	1	NA	0	0	NA	NA	FALSE	FALSE	FALSE	FALSE	TRUE	FALSE	FALSE	FALSE	low_counts	no_AT_hit
NYDRO11600	0:maker-nm_contig09-snap-gene-25.31-mRNA-1	0	0	0	0	1.32	none	1	NA	none	1	NA	0	0	NA	NA	FALSE	FALSE	FALSE	FALSE	TRUE	FALSE	FALSE	FALSE	low_counts	no_AT_hit
NYDRO11604	0:maker-nm_contig09-snap-gene-25.35-mRNA-1	0	64	4	0	1.32	none	1	NA	none	1	NA	64	4	0	0	FALSE	FALSE	FALSE	FALSE	TRUE	FALSE	FALSE	FALSE	low_counts	AT5G23990
NYDRO11622	0:maker-nm_contig09-snap-gene-26.3-mRNA-1	0	0	0	0	1.32	none	1	NA	none	1	NA	0	0	NA	NA	FALSE	FALSE	FALSE	FALSE	TRUE	FALSE	FALSE	FALSE	low_counts	no_AT_hit
NYDRO11625	0:maker-nm_contig09-snap-gene-26.5-mRNA-1	0	18	109	96	1.32	none	1	NA	none	1	NA	18	205	0	0.468293	FALSE	FALSE	FALSE	FALSE	TRUE	FALSE	FALSE	FALSE	low_counts	no_AT_hit
NYDRO11631	0:maker-nm_contig09-snap-gene-27.26-mRNA-1	0	0	3	0	1.32	none	1	NA	none	1	NA	0	3	NA	0	FALSE	FALSE	FALSE	FALSE	TRUE	FALSE	FALSE	FALSE	low_counts	no_AT_hit
NYDRO11655	0:maker-nm_contig09-snap-gene-28.3-mRNA-1	340	376	530	432	1.32	father	3.68554e-17	1.798	A	0.31309	NA	716	962	0.47486	0.449064	TRUE	FALSE	TRUE	FALSE	TRUE	FALSE	FALSE	FALSE	fail_IF_cutoff	AT3G14910
NYDRO11667	0:maker-nm_contig09-snap-gene-29.23-mRNA-1	0	12	0	59	1.32	none	1	NA	none	1	NA	12	59	0	1	FALSE	FALSE	FALSE	FALSE	TRUE	FALSE	FALSE	FALSE	low_counts	AT5G18700
NYDRO11675	0:maker-nm_contig09-snap-gene-29.33-mRNA-1	673	467	570	771	1.32	mother	0.215595	NA	A	0.477266	NA	1140	1341	0.590351	0.574944	TRUE	FALSE	FALSE	FALSE	TRUE	FALSE	FALSE	FALSE	fail_pval_cutoff	no_AT_hit
NYDRO11311	0:maker-nm_contig09-snap-gene-3.6-mRNA-1	1644	1035	1111	1526	1.32	mother	8.18802e-05	1.072	A	0.0113091	0	2679	2637	0.613662	0.578688	TRUE	FALSE	TRUE	FALSE	TRUE	FALSE	FALSE	FALSE	fail_IF_cutoff	AT3G10310
NYDRO11688	0:maker-nm_contig09-snap-gene-30.16-mRNA-1	0	0	0	0	1.32	none	1	NA	none	1	NA	0	0	NA	NA	FALSE	FALSE	FALSE	FALSE	TRUE	FALSE	FALSE	FALSE	low_counts	no_AT_hit
NYDRO11683	0:maker-nm_contig09-snap-gene-30.7-mRNA-1	0	0	0	0	1.32	none	1	NA	none	1	NA	0	0	NA	NA	FALSE	FALSE	FALSE	FALSE	TRUE	FALSE	FALSE	FALSE	low_counts	no_AT_hit
NYDRO11701	0:maker-nm_contig09-snap-gene-32.19-mRNA-1	0	0	0	0	1.32	none	1	NA	none	1	NA	0	0	NA	NA	FALSE	FALSE	FALSE	FALSE	TRUE	FALSE	FALSE	FALSE	low_counts	AT1G07650
NYDRO11700	0:maker-nm_contig09-snap-gene-32.26-mRNA-1	0	0	0	0	1.32	none	1	NA	none	1	NA	0	0	NA	NA	FALSE	FALSE	FALSE	FALSE	TRUE	FALSE	FALSE	FALSE	low_counts	no_AT_hit
NYDRO11720	0:maker-nm_contig09-snap-gene-33.10-mRNA-1	28010	9194	23602	24818	1.32	mother	0	1.764	A	0	2.78	37204	48420	0.752876	0.512557	TRUE	FALSE	TRUE	FALSE	TRUE	FALSE	FALSE	FALSE	fail_IF_cutoff	AT2G40510
NYDRO11725	0:maker-nm_contig09-snap-gene-34.10-mRNA-1	0	9	0	8	1.32	none	1	NA	none	1	NA	9	8	0	1	FALSE	FALSE	FALSE	FALSE	TRUE	FALSE	FALSE	FALSE	low_counts	no_AT_hit
NYDRO11722	0:maker-nm_contig09-snap-gene-34.9-mRNA-1	115	394	354	869	1.32	father	2.28801e-12	1.747	B	4.1716e-78	6.041	509	1223	0.225933	0.710548	TRUE	FALSE	TRUE	FALSE	TRUE	FALSE	FALSE	FALSE	fail_IF_cutoff	AT5G30495
NYDRO11743	0:maker-nm_contig09-snap-gene-36.7-mRNA-1	1467	179	1287	440	1.32	mother	5.74032e-07	1.236	A	0	18.424	1646	1727	0.891252	0.254777	TRUE	FALSE	TRUE	FALSE	FALSE	FALSE	FALSE	FALSE	fail_IF_cutoff	AT1G01800
NYDRO11757	0:maker-nm_contig09-snap-gene-37.7-mRNA-1	0	0	0	0	1.32	none	1	NA	none	1	NA	0	0	NA	NA	FALSE	FALSE	FALSE	FALSE	TRUE	FALSE	FALSE	FALSE	low_counts	no_AT_hit
NYDRO11779	0:maker-nm_contig09-snap-gene-38.14-mRNA-1	0	0	0	0	1.32	none	1	NA	none	1	NA	0	0	NA	NA	FALSE	FALSE	FALSE	FALSE	TRUE	FALSE	FALSE	FALSE	low_counts	AT1G65480
NYDRO11769	0:maker-nm_contig09-snap-gene-38.15-mRNA-1	0	0	46	0	1.32	none	1	NA	none	1	NA	0	46	NA	0	FALSE	FALSE	FALSE	FALSE	TRUE	FALSE	FALSE	FALSE	low_counts	no_AT_hit
NYDRO11768	0:maker-nm_contig09-snap-gene-38.8-mRNA-1	0	0	0	0	1.32	none	1	NA	none	1	NA	0	0	NA	NA	FALSE	FALSE	FALSE	FALSE	TRUE	FALSE	FALSE	FALSE	low_counts	no_AT_hit
NYDRO11782	0:maker-nm_contig09-snap-gene-39.11-mRNA-1	0	0	0	0	1.32	none	1	NA	none	1	NA	0	0	NA	NA	FALSE	FALSE	FALSE	FALSE	TRUE	FALSE	FALSE	FALSE	low_counts	no_AT_hit
NYDRO11785	0:maker-nm_contig09-snap-gene-39.15-mRNA-1	0	0	0	0	1.32	none	1	NA	none	1	NA	0	0	NA	NA	FALSE	FALSE	FALSE	FALSE	TRUE	FALSE	FALSE	FALSE	low_counts	no_AT_hit
NYDRO11787	0:maker-nm_contig09-snap-gene-39.16-mRNA-1	0	0	0	0	1.32	none	1	NA	none	1	NA	0	0	NA	NA	FALSE	FALSE	FALSE	FALSE	TRUE	FALSE	FALSE	FALSE	low_counts	AT4G25570
NYDRO11806	0:maker-nm_contig09-snap-gene-42.112-mRNA-1	0	0	0	0	1.32	none	1	NA	none	1	NA	0	0	NA	NA	FALSE	FALSE	FALSE	FALSE	TRUE	FALSE	FALSE	FALSE	low_counts	no_AT_hit
NYDRO11807	0:maker-nm_contig09-snap-gene-42.113-mRNA-1	3	0	0	0	1.32	none	1	NA	none	1	NA	3	0	1	NA	FALSE	FALSE	FALSE	FALSE	TRUE	FALSE	FALSE	FALSE	low_counts	no_AT_hit
NYDRO11834	0:maker-nm_contig09-snap-gene-42.116-mRNA-1	0	1	0	0	1.32	none	1	NA	none	1	NA	1	0	0	NA	FALSE	FALSE	FALSE	FALSE	TRUE	FALSE	FALSE	FALSE	low_counts	no_AT_hit
NYDRO11813	0:maker-nm_contig09-snap-gene-42.117-mRNA-1	0	1	0	0	1.32	none	1	NA	none	1	NA	1	0	0	NA	FALSE	FALSE	FALSE	FALSE	TRUE	FALSE	FALSE	FALSE	low_counts	no_AT_hit
NYDRO11835	0:maker-nm_contig09-snap-gene-42.123-mRNA-1	0	1	0	0	1.32	none	1	NA	none	1	NA	1	0	0	NA	FALSE	FALSE	FALSE	FALSE	TRUE	FALSE	FALSE	FALSE	low_counts	no_AT_hit
NYDRO11836	0:maker-nm_contig09-snap-gene-42.125-mRNA-1	0	1	0	0	1.32	none	1	NA	none	1	NA	1	0	0	NA	FALSE	FALSE	FALSE	FALSE	TRUE	FALSE	FALSE	FALSE	low_counts	no_AT_hit
NYDRO11821	0:maker-nm_contig09-snap-gene-42.30-mRNA-1	0	1	0	0	1.32	none	1	NA	none	1	NA	1	0	0	NA	FALSE	FALSE	FALSE	FALSE	TRUE	FALSE	FALSE	FALSE	low_counts	no_AT_hit
NYDRO11822	0:maker-nm_contig09-snap-gene-42.31-mRNA-1	0	0	0	0	1.32	none	1	NA	none	1	NA	0	0	NA	NA	FALSE	FALSE	FALSE	FALSE	TRUE	FALSE	FALSE	FALSE	low_counts	no_AT_hit
NYDRO11815	0:maker-nm_contig09-snap-gene-42.32-mRNA-1	0	0	0	0	1.32	none	1	NA	none	1	NA	0	0	NA	NA	FALSE	FALSE	FALSE	FALSE	TRUE	FALSE	FALSE	FALSE	low_counts	no_AT_hit
NYDRO11811	0:maker-nm_contig09-snap-gene-42.34-mRNA-1	0	0	0	0	1.32	none	1	NA	none	1	NA	0	0	NA	NA	FALSE	FALSE	FALSE	FALSE	TRUE	FALSE	FALSE	FALSE	low_counts	no_AT_hit
NYDRO11829	0:maker-nm_contig09-snap-gene-42.35-mRNA-1	0	0	0	0	1.32	none	1	NA	none	1	NA	0	0	NA	NA	FALSE	FALSE	FALSE	FALSE	TRUE	FALSE	FALSE	FALSE	low_counts	no_AT_hit
NYDRO11832	0:maker-nm_contig09-snap-gene-42.36-mRNA-1	0	0	0	0	1.32	none	1	NA	none	1	NA	0	0	NA	NA	FALSE	FALSE	FALSE	FALSE	TRUE	FALSE	FALSE	FALSE	low_counts	no_AT_hit
NYDRO11818	0:maker-nm_contig09-snap-gene-42.37-mRNA-1	0	0	0	0	1.32	none	1	NA	none	1	NA	0	0	NA	NA	FALSE	FALSE	FALSE	FALSE	TRUE	FALSE	FALSE	FALSE	low_counts	no_AT_hit
NYDRO11814	0:maker-nm_contig09-snap-gene-42.39-mRNA-1	0	1	0	0	1.32	none	1	NA	none	1	NA	1	0	0	NA	FALSE	FALSE	FALSE	FALSE	TRUE	FALSE	FALSE	FALSE	low_counts	no_AT_hit
NYDRO11824	0:maker-nm_contig09-snap-gene-42.40-mRNA-1	0	0	0	0	1.32	none	1	NA	none	1	NA	0	0	NA	NA	FALSE	FALSE	FALSE	FALSE	TRUE	FALSE	FALSE	FALSE	low_counts	no_AT_hit
NYDRO11827	0:maker-nm_contig09-snap-gene-42.41-mRNA-1	0	0	0	0	1.32	none	1	NA	none	1	NA	0	0	NA	NA	FALSE	FALSE	FALSE	FALSE	TRUE	FALSE	FALSE	FALSE	low_counts	no_AT_hit
NYDRO11826	0:maker-nm_contig09-snap-gene-42.43-mRNA-1	0	1	0	0	1.32	none	1	NA	none	1	NA	1	0	0	NA	FALSE	FALSE	FALSE	FALSE	TRUE	FALSE	FALSE	FALSE	low_counts	no_AT_hit
NYDRO11820	0:maker-nm_contig09-snap-gene-42.45-mRNA-1	0	0	0	0	1.32	none	1	NA	none	1	NA	0	0	NA	NA	FALSE	FALSE	FALSE	FALSE	TRUE	FALSE	FALSE	FALSE	low_counts	no_AT_hit
NYDRO11828	0:maker-nm_contig09-snap-gene-42.47-mRNA-1	0	1	0	0	1.32	none	1	NA	none	1	NA	1	0	0	NA	FALSE	FALSE	FALSE	FALSE	TRUE	FALSE	FALSE	FALSE	low_counts	no_AT_hit
NYDRO11817	0:maker-nm_contig09-snap-gene-42.48-mRNA-1	0	1	0	0	1.32	none	1	NA	none	1	NA	1	0	0	NA	FALSE	FALSE	FALSE	FALSE	TRUE	FALSE	FALSE	FALSE	low_counts	no_AT_hit
NYDRO11819	0:maker-nm_contig09-snap-gene-42.49-mRNA-1	0	1	0	0	1.32	none	1	NA	none	1	NA	1	0	0	NA	FALSE	FALSE	FALSE	FALSE	TRUE	FALSE	FALSE	FALSE	low_counts	no_AT_hit
NYDRO11823	0:maker-nm_contig09-snap-gene-42.50-mRNA-1	0	1	0	0	1.32	none	1	NA	none	1	NA	1	0	0	NA	FALSE	FALSE	FALSE	FALSE	TRUE	FALSE	FALSE	FALSE	low_counts	no_AT_hit
NYDRO11831	0:maker-nm_contig09-snap-gene-42.51-mRNA-1	0	1	0	0	1.32	none	1	NA	none	1	NA	1	0	0	NA	FALSE	FALSE	FALSE	FALSE	TRUE	FALSE	FALSE	FALSE	low_counts	no_AT_hit
NYDRO11859	0:maker-nm_contig09-snap-gene-44.8-mRNA-1	1136	964	1355	1536	1.32	father	9.14798e-06	1.113	A	0.523677	NA	2100	2891	0.540952	0.531304	TRUE	FALSE	TRUE	FALSE	TRUE	FALSE	FALSE	FALSE	fail_IF_cutoff	AT5G52800
NYDRO11880	0:maker-nm_contig09-snap-gene-46.42-mRNA-1	21131	15346	26267	34776	1.32	mother	0.00108953	1.008	A	0.00385112	1.002	36477	61043	0.579297	0.569697	TRUE	FALSE	TRUE	FALSE	TRUE	FALSE	FALSE	FALSE	fail_IF_cutoff	AT5G13000
NYDRO11335	0:maker-nm_contig09-snap-gene-5.34-mRNA-1	0	17	0	26	1.32	none	1	NA	none	1	NA	17	26	0	1	FALSE	FALSE	FALSE	FALSE	TRUE	FALSE	FALSE	FALSE	low_counts	no_AT_hit
NYDRO11925	0:maker-nm_contig09-snap-gene-50.0-mRNA-1	0	0	0	0	1.32	none	1	NA	none	1	NA	0	0	NA	NA	FALSE	FALSE	FALSE	FALSE	TRUE	FALSE	FALSE	FALSE	low_counts	no_AT_hit
NYDRO11934	0:maker-nm_contig09-snap-gene-50.10-mRNA-1	0	0	0	0	1.32	none	1	NA	none	1	NA	0	0	NA	NA	FALSE	FALSE	FALSE	FALSE	TRUE	FALSE	FALSE	FALSE	low_counts	no_AT_hit
NYDRO11926	0:maker-nm_contig09-snap-gene-50.13-mRNA-1	3528	429	135	759	1.32	mother	0	19.995	A	0.000597024	1.102	3957	894	0.891585	0.848993	TRUE	FALSE	TRUE	TRUE	TRUE	TRUE	TRUE	FALSE	MEG	AT5G03650
NYDRO11931	0:maker-nm_contig09-snap-gene-50.18-mRNA-1	0	466	0	1311	1.32	none	1	NA	B	0	41399.6	466	1311	0	1	TRUE	FALSE	FALSE	FALSE	FALSE	FALSE	FALSE	FALSE	fail_pval_cutoff	no_AT_hit
NYDRO11937	0:maker-nm_contig09-snap-gene-50.22-mRNA-1	0	756	0	1466	1.32	none	1	NA	B	0	75104.1	756	1466	0	1	TRUE	FALSE	FALSE	FALSE	FALSE	FALSE	FALSE	FALSE	fail_pval_cutoff	no_AT_hit
NYDRO11932	0:maker-nm_contig09-snap-gene-50.9-mRNA-1	0	0	0	17	1.32	none	1	NA	none	1	NA	0	17	NA	1	FALSE	FALSE	FALSE	FALSE	TRUE	FALSE	FALSE	FALSE	low_counts	no_AT_hit
NYDRO11946	0:maker-nm_contig09-snap-gene-51.31-mRNA-1	2742	1062	3546	2616	1.32	mother	0.0585284	NA	A	1.13153e-186	3.1	3804	6162	0.72082	0.424537	TRUE	FALSE	FALSE	FALSE	TRUE	FALSE	FALSE	FALSE	fail_pval_cutoff	AT4G33460
NYDRO11940	0:maker-nm_contig09-snap-gene-51.37-mRNA-1	0	139	0	120	1.32	none	1	NA	B	1.13562e-76	1130.33	139	120	0	1	TRUE	FALSE	FALSE	FALSE	FALSE	FALSE	FALSE	FALSE	fail_pval_cutoff	no_AT_hit
NYDRO11948	0:maker-nm_contig09-snap-gene-51.43-mRNA-1	3960	2834	4299	8064	1.32	mother	2.28143e-40	1.381	B	4.3529e-21	1.233	6794	12363	0.582867	0.652269	TRUE	FALSE	TRUE	FALSE	TRUE	FALSE	FALSE	FALSE	fail_IF_cutoff	AT4G08520
NYDRO11976	0:maker-nm_contig09-snap-gene-54.23-mRNA-1	0	0	0	0	1.32	none	1	NA	none	1	NA	0	0	NA	NA	FALSE	FALSE	FALSE	FALSE	TRUE	FALSE	FALSE	FALSE	low_counts	no_AT_hit
NYDRO11987	0:maker-nm_contig09-snap-gene-55.17-mRNA-1	221	101	162	158	1.32	mother	0.280911	NA	A	1.12623e-06	1.425	322	320	0.686335	0.49375	TRUE	FALSE	FALSE	FALSE	TRUE	FALSE	FALSE	FALSE	fail_pval_cutoff	AT4G34640
NYDRO11994	0:maker-nm_contig09-snap-gene-56.56-mRNA-1	0	123	0	246	1.32	none	1	NA	B	6.79813e-101	2050.44	123	246	0	1	TRUE	FALSE	FALSE	FALSE	FALSE	FALSE	FALSE	FALSE	fail_pval_cutoff	no_AT_hit
NYDRO12006	0:maker-nm_contig09-snap-gene-56.62-mRNA-1	0	608	0	1299	1.32	none	1	NA	B	0	53520.5	608	1299	0	1	TRUE	FALSE	FALSE	FALSE	FALSE	FALSE	FALSE	FALSE	fail_pval_cutoff	no_AT_hit
NYDRO12016	0:maker-nm_contig09-snap-gene-57.11-mRNA-1	0	0	0	0	1.32	none	1	NA	none	1	NA	0	0	NA	NA	FALSE	FALSE	FALSE	FALSE	TRUE	FALSE	FALSE	FALSE	low_counts	no_AT_hit
NYDRO12021	0:maker-nm_contig09-snap-gene-57.19-mRNA-1	0	0	0	0	1.32	none	1	NA	none	1	NA	0	0	NA	NA	FALSE	FALSE	FALSE	FALSE	TRUE	FALSE	FALSE	FALSE	low_counts	AT1G79380
NYDRO12039	0:maker-nm_contig09-snap-gene-59.46-mRNA-1	0	824	208	906	1.32	father	5.44645e-68	73.813	B	0	803.734	824	1114	0	0.813285	TRUE	FALSE	TRUE	TRUE	FALSE	FALSE	FALSE	FALSE	fail_CEF_cutoff	AT1G62750
NYDRO11343	0:maker-nm_contig09-snap-gene-6.25-mRNA-1	0	36	0	0	1.32	none	1	NA	none	1	NA	36	0	0	NA	FALSE	FALSE	FALSE	FALSE	TRUE	FALSE	FALSE	FALSE	low_counts	no_AT_hit
NYDRO12054	0:maker-nm_contig09-snap-gene-60.26-mRNA-1	751	516	1106	1616	1.32	mother	0.00602266	1.011	B	0.977537	NA	1267	2722	0.592739	0.593681	TRUE	FALSE	TRUE	FALSE	TRUE	FALSE	FALSE	FALSE	fail_IF_cutoff	AT5G51880
NYDRO12089	0:maker-nm_contig09-snap-gene-63.47-mRNA-1	998	569	1447	2550	1.32	mother	6.33971e-21	1.501	B	0.956442	NA	1567	3997	0.636886	0.637978	TRUE	FALSE	TRUE	FALSE	TRUE	FALSE	FALSE	FALSE	fail_IF_cutoff	AT4G38240
NYDRO12092	0:maker-nm_contig09-snap-gene-63.48-mRNA-1	4903	2953	6199	6449	1.32	father	0.85177	NA	A	1.42522e-57	1.473	7856	12648	0.624109	0.509883	TRUE	FALSE	FALSE	FALSE	TRUE	FALSE	FALSE	FALSE	fail_pval_cutoff	AT5G42970
NYDRO12102	0:maker-nm_contig09-snap-gene-64.41-mRNA-1	2201	1678	2477	4383	1.32	mother	4.39117e-12	1.19	B	4.5489e-13	1.205	3879	6860	0.567414	0.638921	TRUE	FALSE	TRUE	FALSE	TRUE	FALSE	FALSE	FALSE	fail_IF_cutoff	AT1G33250
NYDRO12107	0:maker-nm_contig09-snap-gene-64.51-mRNA-1	251	0	319	9	1.32	mother	0.0301242	0	A	1.31371e-154	1207.91	251	328	1	0.027439	TRUE	FALSE	FALSE	FALSE	FALSE	FALSE	FALSE	FALSE	fail_pval_cutoff	AT1G76240
NYDRO12116	0:maker-nm_contig09-snap-gene-65.26-mRNA-1	18	0	11	23	1.32	none	1	NA	none	1	NA	18	34	1	0.676471	FALSE	FALSE	FALSE	FALSE	TRUE	FALSE	FALSE	FALSE	low_counts	no_AT_hit
NYDRO12126	0:maker-nm_contig09-snap-gene-66.32-mRNA-1	13	15	46	157	1.32	none	1	NA	none	1	NA	28	203	0.464286	0.773399	FALSE	FALSE	FALSE	FALSE	TRUE	FALSE	FALSE	FALSE	low_counts	AT3G55480
NYDRO12139	0:maker-nm_contig09-snap-gene-67.20-mRNA-1	14539	6215	11373	10459	1.32	mother	2.27931e-25	1.167	A	0	2.405	20754	21832	0.70054	0.479067	TRUE	FALSE	TRUE	FALSE	TRUE	FALSE	FALSE	FALSE	fail_IF_cutoff	AT3G18750
NYDRO12155	0:maker-nm_contig09-snap-gene-68.35-mRNA-1	285	0	145	74	1.32	mother	1.97736e-24	16.438	A	1.11567e-70	109.97	285	219	1	0.3379	TRUE	FALSE	TRUE	TRUE	FALSE	FALSE	FALSE	FALSE	fail_CEF_cutoff	AT2G15580
NYDRO12171	0:maker-nm_contig09-snap-gene-70.30-mRNA-1	141	171	54	227	1.32	mother	0.000252536	1.185	B	2.74663e-19	3.036	312	281	0.451923	0.807829	TRUE	FALSE	TRUE	FALSE	TRUE	FALSE	FALSE	FALSE	fail_IF_cutoff	AT1G65900
NYDRO12173	0:maker-nm_contig09-snap-gene-70.34-mRNA-1	0	261	0	609	1.32	none	1	NA	B	2.75089e-229	10771.2	261	609	0	1	TRUE	FALSE	FALSE	FALSE	FALSE	FALSE	FALSE	FALSE	fail_pval_cutoff	AT4G38760
NYDRO12201	0:maker-nm_contig09-snap-gene-72.15-mRNA-1	2191	871	2326	3271	1.32	mother	1.51096e-52	1.78	A	6.6981e-34	1.568	3062	5597	0.715545	0.58442	TRUE	FALSE	TRUE	FALSE	TRUE	FALSE	FALSE	FALSE	fail_IF_cutoff	AT3G49430
NYDRO12199	0:maker-nm_contig09-snap-gene-72.9-mRNA-1	64	15	45	110	1.32	mother	8.42234e-09	2.433	A	0.122188	NA	79	155	0.810127	0.709677	TRUE	FALSE	TRUE	TRUE	TRUE	TRUE	TRUE	FALSE	MEG	AT5G24510
NYDRO12212	0:maker-nm_contig09-snap-gene-73.68-mRNA-1	0	0	0	0	1.32	none	1	NA	none	1	NA	0	0	NA	NA	FALSE	FALSE	FALSE	FALSE	TRUE	FALSE	FALSE	FALSE	low_counts	no_AT_hit
NYDRO12225	0:maker-nm_contig09-snap-gene-74.65-mRNA-1	9	0	0	21	1.32	none	1	NA	none	1	NA	9	21	1	1	FALSE	FALSE	FALSE	FALSE	TRUE	FALSE	FALSE	FALSE	low_counts	no_AT_hit
NYDRO12246	0:maker-nm_contig09-snap-gene-76.32-mRNA-1	0	0	0	0	1.32	none	1	NA	none	1	NA	0	0	NA	NA	FALSE	FALSE	FALSE	FALSE	TRUE	FALSE	FALSE	FALSE	low_counts	no_AT_hit
NYDRO12254	0:maker-nm_contig09-snap-gene-77.25-mRNA-1	0	0	0	0	1.32	none	1	NA	none	1	NA	0	0	NA	NA	FALSE	FALSE	FALSE	FALSE	TRUE	FALSE	FALSE	FALSE	low_counts	AT2G25010
NYDRO12265	0:maker-nm_contig09-snap-gene-78.68-mRNA-1	0	0	0	0	1.32	none	1	NA	none	1	NA	0	0	NA	NA	FALSE	FALSE	FALSE	FALSE	TRUE	FALSE	FALSE	FALSE	low_counts	no_AT_hit
NYDRO12274	0:maker-nm_contig09-snap-gene-79.46-mRNA-1	14	0	0	0	1.32	none	1	NA	none	1	NA	14	0	1	NA	FALSE	FALSE	FALSE	FALSE	TRUE	FALSE	FALSE	FALSE	low_counts	AT4G10510
NYDRO12279	0:maker-nm_contig09-snap-gene-79.56-mRNA-1	1404	1495	2346	3238	1.32	father	4.19971e-10	1.185	B	8.09847e-17	1.296	2899	5584	0.484305	0.579871	TRUE	FALSE	TRUE	FALSE	TRUE	FALSE	FALSE	FALSE	fail_IF_cutoff	no_AT_hit
NYDRO11379	0:maker-nm_contig09-snap-gene-8.16-mRNA-1	0	0	0	0	1.32	none	1	NA	none	1	NA	0	0	NA	NA	FALSE	FALSE	FALSE	FALSE	TRUE	FALSE	FALSE	FALSE	low_counts	AT1G62400
NYDRO12293	0:maker-nm_contig09-snap-gene-80.45-mRNA-1	0	0	0	0	1.32	none	1	NA	none	1	NA	0	0	NA	NA	FALSE	FALSE	FALSE	FALSE	TRUE	FALSE	FALSE	FALSE	low_counts	no_AT_hit
NYDRO12294	0:maker-nm_contig09-snap-gene-80.53-mRNA-1	0	0	0	0	1.32	none	1	NA	none	1	NA	0	0	NA	NA	FALSE	FALSE	FALSE	FALSE	TRUE	FALSE	FALSE	FALSE	low_counts	AT2G25010
NYDRO12297	0:maker-nm_contig09-snap-gene-80.67-mRNA-1	66	102	260	668	1.32	father	0.869461	NA	B	2.07116e-15	2.528	168	928	0.392857	0.719828	TRUE	FALSE	FALSE	FALSE	TRUE	FALSE	FALSE	FALSE	fail_pval_cutoff	AT3G60670
NYDRO12300	0:maker-nm_contig09-snap-gene-81.58-mRNA-1	93027	31182	49678	41734	1.32	mother	0	1.402	A	0	3.461	124209	91412	0.748955	0.456548	TRUE	FALSE	TRUE	FALSE	TRUE	FALSE	FALSE	FALSE	fail_IF_cutoff	AT1G65730
NYDRO12313	0:maker-nm_contig09-snap-gene-82.17-mRNA-1	0	0	0	0	1.32	none	1	NA	none	1	NA	0	0	NA	NA	FALSE	FALSE	FALSE	FALSE	TRUE	FALSE	FALSE	FALSE	low_counts	no_AT_hit
NYDRO12309	0:maker-nm_contig09-snap-gene-82.22-mRNA-1	0	0	0	0	1.32	none	1	NA	none	1	NA	0	0	NA	NA	FALSE	FALSE	FALSE	FALSE	TRUE	FALSE	FALSE	FALSE	low_counts	no_AT_hit
NYDRO12310	0:maker-nm_contig09-snap-gene-82.23-mRNA-1	0	0	0	0	1.32	none	1	NA	none	1	NA	0	0	NA	NA	FALSE	FALSE	FALSE	FALSE	TRUE	FALSE	FALSE	FALSE	low_counts	no_AT_hit
NYDRO12332	0:maker-nm_contig09-snap-gene-83.14-mRNA-1	0	0	0	0	1.32	none	1	NA	none	1	NA	0	0	NA	NA	FALSE	FALSE	FALSE	FALSE	TRUE	FALSE	FALSE	FALSE	low_counts	no_AT_hit
NYDRO12331	0:maker-nm_contig09-snap-gene-83.15-mRNA-1	0	8	0	11	1.32	none	1	NA	none	1	NA	8	11	0	1	FALSE	FALSE	FALSE	FALSE	TRUE	FALSE	FALSE	FALSE	low_counts	no_AT_hit
NYDRO12347	0:maker-nm_contig09-snap-gene-84.26-mRNA-1	5047	2796	6613	5951	1.32	father	0.0240481	0	A	1.64019e-124	1.849	7843	12564	0.643504	0.473655	TRUE	FALSE	FALSE	FALSE	TRUE	FALSE	FALSE	FALSE	fail_pval_cutoff	AT4G11970
NYDRO12350	0:maker-nm_contig09-snap-gene-85.28-mRNA-1	0	0	0	6	1.32	none	1	NA	none	1	NA	0	6	NA	1	FALSE	FALSE	FALSE	FALSE	TRUE	FALSE	FALSE	FALSE	low_counts	no_AT_hit
NYDRO12375	0:maker-nm_contig09-snap-gene-86.8-mRNA-1	23	42	1809	460	1.32	father	6.09744e-21	6.83	A	0.00555176	1.176	65	2269	0.353846	0.202732	TRUE	FALSE	TRUE	TRUE	TRUE	FALSE	FALSE	FALSE	fail_pmat_cutoff	AT4G25000
NYDRO12394	0:maker-nm_contig09-snap-gene-88.39-mRNA-1	421	163	519	209	1.32	father	5.00144e-05	1.191	A	3.83368e-56	4.561	584	728	0.72089	0.287088	TRUE	FALSE	TRUE	FALSE	TRUE	FALSE	FALSE	FALSE	fail_IF_cutoff	no_AT_hit
NYDRO12408	0:maker-nm_contig09-snap-gene-89.32-mRNA-1	1643	428	2351	1800	1.32	mother	2.79708e-18	1.426	A	5.50558e-167	4.24	2071	4151	0.793337	0.43363	TRUE	FALSE	TRUE	FALSE	TRUE	FALSE	FALSE	FALSE	fail_IF_cutoff	AT4G36050
NYDRO11384	0:maker-nm_contig09-snap-gene-9.31-mRNA-1	0	14	67	5	1.32	none	1	NA	none	1	NA	14	72	0	0.0694444	FALSE	FALSE	FALSE	FALSE	TRUE	FALSE	FALSE	FALSE	low_counts	AT5G36700
NYDRO12433	0:maker-nm_contig09-snap-gene-91.40-mRNA-1	15035	5477	12181	8565	1.32	mother	2.10621e-06	1.045	A	0	3.682	20512	20746	0.732986	0.412851	TRUE	FALSE	TRUE	FALSE	TRUE	FALSE	FALSE	FALSE	fail_IF_cutoff	AT1G12640
NYDRO12450	0:maker-nm_contig09-snap-gene-93.13-mRNA-1	0	0	0	0	1.32	none	1	NA	none	1	NA	0	0	NA	NA	FALSE	FALSE	FALSE	FALSE	TRUE	FALSE	FALSE	FALSE	low_counts	no_AT_hit
NYDRO12460	0:maker-nm_contig09-snap-gene-94.37-mRNA-1	2520	2182	3380	5749	1.32	mother	0.00160116	1.02	B	4.48552e-26	1.333	4702	9129	0.535942	0.629751	TRUE	FALSE	TRUE	FALSE	TRUE	FALSE	FALSE	FALSE	fail_IF_cutoff	AT1G79260
NYDRO12459	0:maker-nm_contig09-snap-gene-94.45-mRNA-1	0	10	0	0	1.32	none	1	NA	none	1	NA	10	0	0	NA	FALSE	FALSE	FALSE	FALSE	TRUE	FALSE	FALSE	FALSE	low_counts	AT1G79260
NYDRO12461	0:maker-nm_contig09-snap-gene-94.50-mRNA-1	0	0	0	42	1.32	none	1	NA	none	1	NA	0	42	NA	1	FALSE	FALSE	FALSE	FALSE	TRUE	FALSE	FALSE	FALSE	low_counts	no_AT_hit
NYDRO12462	0:maker-nm_contig09-snap-gene-94.59-mRNA-1	0	62	0	118	1.32	none	1	NA	B	1.54755e-49	495.771	62	118	0	1	TRUE	FALSE	FALSE	FALSE	FALSE	FALSE	FALSE	FALSE	fail_pval_cutoff	no_AT_hit
NYDRO12466	0:maker-nm_contig09-snap-gene-95.49-mRNA-1	0	0	0	0	1.32	none	1	NA	none	1	NA	0	0	NA	NA	FALSE	FALSE	FALSE	FALSE	TRUE	FALSE	FALSE	FALSE	low_counts	no_AT_hit
NYDRO12471	0:maker-nm_contig09-snap-gene-95.59-mRNA-1	0	0	0	0	1.32	none	1	NA	none	1	NA	0	0	NA	NA	FALSE	FALSE	FALSE	FALSE	TRUE	FALSE	FALSE	FALSE	low_counts	no_AT_hit
NYDRO12501	0:maker-nm_contig09-snap-gene-97.54-mRNA-1	76	0	159	33	1.32	mother	0.000254722	1.623	A	1.24352e-40	65.662	76	192	1	0.171875	TRUE	FALSE	TRUE	FALSE	FALSE	FALSE	FALSE	FALSE	fail_IF_cutoff	AT3G55740
NYDRO12493	0:maker-nm_contig09-snap-gene-97.69-mRNA-1	0	0	0	0	1.32	none	1	NA	none	1	NA	0	0	NA	NA	FALSE	FALSE	FALSE	FALSE	TRUE	FALSE	FALSE	FALSE	low_counts	no_AT_hit
NYDRO12500	0:maker-nm_contig09-snap-gene-97.87-mRNA-1	0	0	0	0	1.32	none	1	NA	none	1	NA	0	0	NA	NA	FALSE	FALSE	FALSE	FALSE	TRUE	FALSE	FALSE	FALSE	low_counts	no_AT_hit
NYDRO12499	0:maker-nm_contig09-snap-gene-97.91-mRNA-1	0	0	0	0	1.32	none	1	NA	none	1	NA	0	0	NA	NA	FALSE	FALSE	FALSE	FALSE	TRUE	FALSE	FALSE	FALSE	low_counts	AT2G25010
NYDRO12511	0:maker-nm_contig09-snap-gene-98.103-mRNA-1	0	0	0	34	1.32	none	1	NA	none	1	NA	0	34	NA	1	FALSE	FALSE	FALSE	FALSE	TRUE	FALSE	FALSE	FALSE	low_counts	no_AT_hit
NYDRO12513	0:maker-nm_contig09-snap-gene-98.105-mRNA-1	0	35	0	50	1.32	none	1	NA	none	1	NA	35	50	0	1	FALSE	FALSE	FALSE	FALSE	TRUE	FALSE	FALSE	FALSE	low_counts	no_AT_hit
NYDRO12512	0:maker-nm_contig09-snap-gene-98.114-mRNA-1	0	0	0	0	1.32	none	1	NA	none	1	NA	0	0	NA	NA	FALSE	FALSE	FALSE	FALSE	TRUE	FALSE	FALSE	FALSE	low_counts	no_AT_hit
NYDRO12525	0:maker-nm_contig09-snap-gene-99.71-mRNA-1	0	0	0	0	1.32	none	1	NA	none	1	NA	0	0	NA	NA	FALSE	FALSE	FALSE	FALSE	TRUE	FALSE	FALSE	FALSE	low_counts	AT2G25010
NYDRO14127	0:maker-nm_contig11-augustus-gene-0.15-mRNA-1	4020	2624	3223	11034	1.32	mother	3.24163e-281	2.755	B	1.60895e-136	2.046	6644	14257	0.605057	0.773936	TRUE	FALSE	TRUE	TRUE	TRUE	FALSE	FALSE	FALSE	fail_pmat_cutoff	AT1G55840
NYDRO14128	0:maker-nm_contig11-augustus-gene-0.17-mRNA-1	6031	1922	10050	6492	1.32	mother	7.15705e-07	1.071	A	0	4.473	7953	16542	0.75833	0.392456	TRUE	FALSE	TRUE	FALSE	TRUE	FALSE	FALSE	FALSE	fail_IF_cutoff	AT4G26485
NYDRO14134	0:maker-nm_contig11-augustus-gene-0.9-mRNA-1	136230	105353	79672	74412	1.32	father	0	1.417	A	0	1.36	241583	154084	0.563906	0.482931	TRUE	FALSE	TRUE	FALSE	TRUE	FALSE	FALSE	FALSE	fail_IF_cutoff	AT5G14920
NYDRO14141	0:maker-nm_contig11-augustus-gene-1.11-mRNA-1	0	0	0	0	1.32	none	1	NA	none	1	NA	0	0	NA	NA	FALSE	FALSE	FALSE	FALSE	TRUE	FALSE	FALSE	FALSE	low_counts	AT5G06700
NYDRO14152	0:maker-nm_contig11-augustus-gene-1.34-mRNA-1	963	1575	1428	2785	1.32	father	1.80205e-12	1.265	B	1.10395e-112	2.762	2538	4213	0.379433	0.661049	TRUE	FALSE	TRUE	FALSE	TRUE	FALSE	FALSE	FALSE	fail_IF_cutoff	AT2G15695
NYDRO14287	0:maker-nm_contig11-augustus-gene-10.0-mRNA-1	2374	1757	2984	3562	1.32	father	0.0766754	NA	A	0.00237274	1.014	4131	6546	0.574679	0.544149	TRUE	FALSE	FALSE	FALSE	TRUE	FALSE	FALSE	FALSE	fail_pval_cutoff	AT1G36980
NYDRO15351	0:maker-nm_contig11-augustus-gene-105.32-mRNA-1	0	0	0	0	1.32	none	1	NA	none	1	NA	0	0	NA	NA	FALSE	FALSE	FALSE	FALSE	TRUE	FALSE	FALSE	FALSE	low_counts	AT4G19170
NYDRO14313	0:maker-nm_contig11-augustus-gene-11.54-mRNA-1	168	80	234	476	1.32	mother	6.41628e-09	1.608	A	0.883672	NA	248	710	0.677419	0.670423	TRUE	FALSE	TRUE	FALSE	TRUE	FALSE	FALSE	FALSE	fail_IF_cutoff	AT5G09420
NYDRO15379	0:maker-nm_contig11-augustus-gene-113.14-mRNA-1	31	19	53	71	1.32	mother	0.584693	NA	A	0.626663	NA	50	124	0.62	0.572581	TRUE	FALSE	FALSE	FALSE	TRUE	FALSE	FALSE	FALSE	fail_pval_cutoff	AT2G21385
NYDRO15389	0:maker-nm_contig11-augustus-gene-114.15-mRNA-1	1240	523	1037	1341	1.32	mother	6.27114e-18	1.465	A	5.74494e-20	1.527	1763	2378	0.703347	0.563919	TRUE	FALSE	TRUE	FALSE	TRUE	FALSE	FALSE	FALSE	fail_IF_cutoff	AT3G45050
NYDRO15394	0:maker-nm_contig11-augustus-gene-114.20-mRNA-1	2488	589	3581	2929	1.32	mother	9.50165e-45	1.726	A	5.39447e-254	4.496	3077	6510	0.80858	0.449923	TRUE	FALSE	TRUE	FALSE	TRUE	FALSE	FALSE	FALSE	fail_IF_cutoff	AT3G10360
NYDRO15402	0:maker-nm_contig11-augustus-gene-115.6-mRNA-1	17913	21762	21203	38876	1.32	father	9.4529e-27	1.113	B	0	2.148	39675	60079	0.451493	0.647081	TRUE	FALSE	TRUE	FALSE	TRUE	FALSE	FALSE	FALSE	fail_IF_cutoff	AT3G60750
NYDRO15419	0:maker-nm_contig11-augustus-gene-116.21-mRNA-1	154	0	0	0	1.32	none	1	NA	none	1	NA	154	0	1	NA	FALSE	FALSE	FALSE	FALSE	TRUE	FALSE	FALSE	FALSE	low_counts	AT2G34190
NYDRO14331	0:maker-nm_contig11-augustus-gene-14.23-mRNA-1	55	0	17	59	1.32	mother	4.29905e-19	16.733	A	9.45612e-05	2.421	55	76	1	0.776316	TRUE	FALSE	TRUE	TRUE	TRUE	TRUE	TRUE	FALSE	MEG	AT2G01770
NYDRO14332	0:maker-nm_contig11-augustus-gene-14.24-mRNA-1	75	212	143	579	1.32	father	0.347887	NA	B	6.06658e-58	7.332	287	722	0.261324	0.801939	TRUE	FALSE	FALSE	FALSE	TRUE	FALSE	FALSE	FALSE	fail_pval_cutoff	AT2G01770
NYDRO14339	0:maker-nm_contig11-augustus-gene-14.29-mRNA-1	1013	575	1322	1307	1.32	father	1	NA	A	6.60242e-19	1.49	1588	2629	0.637909	0.497147	TRUE	FALSE	FALSE	FALSE	TRUE	FALSE	FALSE	FALSE	fail_pval_cutoff	AT1G70660
NYDRO14350	0:maker-nm_contig11-augustus-gene-15.1-mRNA-1	23	39	39	143	1.32	mother	0.593122	NA	B	6.19278e-09	2.626	62	182	0.370968	0.785714	TRUE	FALSE	FALSE	FALSE	TRUE	FALSE	FALSE	FALSE	fail_pval_cutoff	AT1G21440
NYDRO14165	0:maker-nm_contig11-augustus-gene-2.30-mRNA-1	63	0	93	120	1.32	mother	1.88777e-15	9.272	A	1.27881e-13	9.703	63	213	1	0.56338	TRUE	FALSE	TRUE	TRUE	TRUE	FALSE	FALSE	FALSE	fail_pmat_cutoff	AT5G65380
NYDRO14555	0:maker-nm_contig11-augustus-gene-29.95-mRNA-1	0	0	0	0	1.32	none	1	NA	none	1	NA	0	0	NA	NA	FALSE	FALSE	FALSE	FALSE	TRUE	FALSE	FALSE	FALSE	low_counts	no_AT_hit
NYDRO14185	0:maker-nm_contig11-augustus-gene-3.45-mRNA-1	0	0	0	0	1.32	none	1	NA	none	1	NA	0	0	NA	NA	FALSE	FALSE	FALSE	FALSE	TRUE	FALSE	FALSE	FALSE	low_counts	AT1G70140
NYDRO14573	0:maker-nm_contig11-augustus-gene-31.28-mRNA-1	0	0	0	0	1.32	none	1	NA	none	1	NA	0	0	NA	NA	FALSE	FALSE	FALSE	FALSE	TRUE	FALSE	FALSE	FALSE	low_counts	no_AT_hit
NYDRO14602	0:maker-nm_contig11-augustus-gene-35.7-mRNA-1	0	0	0	0	1.32	none	1	NA	none	1	NA	0	0	NA	NA	FALSE	FALSE	FALSE	FALSE	TRUE	FALSE	FALSE	FALSE	low_counts	AT4G19170
NYDRO14193	0:maker-nm_contig11-augustus-gene-4.15-mRNA-1	0	0	6	95	1.32	none	1	NA	none	1	NA	0	101	NA	0.940594	FALSE	FALSE	FALSE	FALSE	TRUE	FALSE	FALSE	FALSE	low_counts	AT5G15120
NYDRO14665	0:maker-nm_contig11-augustus-gene-40.31-mRNA-1	2791	4329	4720	9692	1.32	father	5.66988e-19	1.212	B	0	2.933	7120	14412	0.391994	0.672495	TRUE	FALSE	TRUE	FALSE	TRUE	FALSE	FALSE	FALSE	fail_IF_cutoff	AT4G04870
NYDRO14670	0:maker-nm_contig11-augustus-gene-40.32-mRNA-1	6777	6629	7391	13371	1.32	mother	0.0116954	0	B	2.62929e-141	1.663	13406	20762	0.50552	0.644013	TRUE	FALSE	FALSE	FALSE	TRUE	FALSE	FALSE	FALSE	fail_pval_cutoff	AT4G04870
NYDRO14687	0:maker-nm_contig11-augustus-gene-42.39-mRNA-1	1892	2606	2758	5302	1.32	father	2.03316e-08	1.124	B	1.35276e-145	2.383	4498	8060	0.420631	0.657816	TRUE	FALSE	TRUE	FALSE	TRUE	FALSE	FALSE	FALSE	fail_IF_cutoff	AT1G05270
NYDRO14697	0:maker-nm_contig11-augustus-gene-42.45-mRNA-1	32	32	80	386	1.32	mother	0.000460412	1.341	B	4.22528e-08	2.336	64	466	0.5	0.828326	TRUE	FALSE	TRUE	FALSE	TRUE	FALSE	FALSE	FALSE	fail_IF_cutoff	AT5G54660
NYDRO14693	0:maker-nm_contig11-augustus-gene-42.58-mRNA-1	0	0	0	5	1.32	none	1	NA	none	1	NA	0	5	NA	1	FALSE	FALSE	FALSE	FALSE	TRUE	FALSE	FALSE	FALSE	low_counts	AT5G54690
NYDRO14700	0:maker-nm_contig11-augustus-gene-43.0-mRNA-1	1320	1078	1393	3204	1.32	mother	3.06642e-20	1.401	B	2.45312e-33	1.628	2398	4597	0.550459	0.696976	TRUE	FALSE	TRUE	FALSE	TRUE	FALSE	FALSE	FALSE	fail_IF_cutoff	AT4G05190
NYDRO14703	0:maker-nm_contig11-augustus-gene-43.2-mRNA-1	78	2345	77	2804	1.32	father	0.0425319	0	B	0	697.357	2423	2881	0.0321915	0.973273	TRUE	FALSE	FALSE	FALSE	FALSE	FALSE	FALSE	FALSE	fail_pval_cutoff	AT1G11530
NYDRO14717	0:maker-nm_contig11-augustus-gene-44.44-mRNA-1	0	0	0	10	1.32	none	1	NA	none	1	NA	0	10	NA	1	FALSE	FALSE	FALSE	FALSE	TRUE	FALSE	FALSE	FALSE	low_counts	AT3G20570
NYDRO14719	0:maker-nm_contig11-augustus-gene-44.57-mRNA-1	2975	2582	3330	7035	1.32	mother	1.54404e-22	1.272	B	4.09669e-70	1.669	5557	10365	0.535361	0.678726	TRUE	FALSE	TRUE	FALSE	TRUE	FALSE	FALSE	FALSE	fail_IF_cutoff	AT4G21210
NYDRO14721	0:maker-nm_contig11-augustus-gene-44.60-mRNA-1	0	0	0	0	1.32	none	1	NA	none	1	NA	0	0	NA	NA	FALSE	FALSE	FALSE	FALSE	TRUE	FALSE	FALSE	FALSE	low_counts	AT4G21200
NYDRO14728	0:maker-nm_contig11-augustus-gene-45.30-mRNA-1	7311	5486	12129	13946	1.32	father	7.24895e-09	1.072	A	1.56469e-11	1.092	12797	26075	0.571306	0.534842	TRUE	FALSE	TRUE	FALSE	TRUE	FALSE	FALSE	FALSE	fail_IF_cutoff	AT4G15180
NYDRO14732	0:maker-nm_contig11-augustus-gene-45.33-mRNA-1	9957	2609	10542	7838	1.32	mother	9.46907e-82	1.515	A	0	4.775	12566	18380	0.792376	0.426442	TRUE	FALSE	TRUE	FALSE	TRUE	FALSE	FALSE	FALSE	fail_IF_cutoff	AT3G49010
NYDRO14726	0:maker-nm_contig11-augustus-gene-45.37-mRNA-1	3664	3135	6272	7560	1.32	father	2.6677e-12	1.14	B	0.319163	NA	6799	13832	0.538903	0.546559	TRUE	FALSE	TRUE	FALSE	TRUE	FALSE	FALSE	FALSE	fail_IF_cutoff	AT1G54710
NYDRO14727	0:maker-nm_contig11-augustus-gene-45.39-mRNA-1	7019	6568	11894	18351	1.32	father	0.0120718	0	B	3.58354e-69	1.364	13587	30245	0.516597	0.606745	TRUE	FALSE	FALSE	FALSE	TRUE	FALSE	FALSE	FALSE	fail_pval_cutoff	AT1G11480
NYDRO14730	0:maker-nm_contig11-augustus-gene-45.41-mRNA-1	0	0	0	0	1.32	none	1	NA	none	1	NA	0	0	NA	NA	FALSE	FALSE	FALSE	FALSE	TRUE	FALSE	FALSE	FALSE	low_counts	AT3G20660
NYDRO14740	0:maker-nm_contig11-augustus-gene-45.47-mRNA-1	276	108	130	244	1.32	mother	3.01897e-11	1.783	A	0.055307	NA	384	374	0.71875	0.652406	TRUE	FALSE	TRUE	FALSE	TRUE	FALSE	FALSE	FALSE	fail_IF_cutoff	AT5G54630
NYDRO14744	0:maker-nm_contig11-augustus-gene-46.39-mRNA-1	911	2939	182	985	1.32	father	0.722063	NA	B	1.1743663467027e-311	13.841	3850	1167	0.236623	0.844045	TRUE	FALSE	FALSE	FALSE	TRUE	FALSE	FALSE	FALSE	fail_pval_cutoff	AT5G54570
NYDRO14747	0:maker-nm_contig11-augustus-gene-46.43-mRNA-1	0	0	0	89	1.32	none	1	NA	none	1	NA	0	89	NA	1	FALSE	FALSE	FALSE	FALSE	TRUE	FALSE	FALSE	FALSE	low_counts	AT2G32300
NYDRO14748	0:maker-nm_contig11-augustus-gene-46.44-mRNA-1	0	0	0	0	1.32	none	1	NA	none	1	NA	0	0	NA	NA	FALSE	FALSE	FALSE	FALSE	TRUE	FALSE	FALSE	FALSE	low_counts	AT1G61740
NYDRO14751	0:maker-nm_contig11-augustus-gene-46.48-mRNA-1	724	809	823	1561	1.32	father	0.771554	NA	B	2.54427e-29	1.762	1533	2384	0.472277	0.654782	TRUE	FALSE	FALSE	FALSE	TRUE	FALSE	FALSE	FALSE	fail_pval_cutoff	AT3G46870
NYDRO14772	0:maker-nm_contig11-augustus-gene-48.13-mRNA-1	865	1722	1209	2473	1.32	father	3.83679e-21	1.459	B	8.44018e-155	3.503	2587	3682	0.334364	0.671646	TRUE	FALSE	TRUE	FALSE	TRUE	FALSE	FALSE	FALSE	fail_IF_cutoff	AT1G50240
NYDRO14773	0:maker-nm_contig11-augustus-gene-48.14-mRNA-1	0	57	37	48	1.32	father	2.61092e-12	13.022	B	1.40114e-14	12.578	57	85	0	0.564706	TRUE	FALSE	TRUE	TRUE	TRUE	FALSE	FALSE	FALSE	fail_pmat_cutoff	AT3G22104
NYDRO14783	0:maker-nm_contig11-augustus-gene-49.0-mRNA-1	1896	1123	2121	3722	1.32	mother	3.44129e-31	1.497	B	0.430559	NA	3019	5843	0.628023	0.637002	TRUE	FALSE	TRUE	FALSE	TRUE	FALSE	FALSE	FALSE	fail_IF_cutoff	AT5G54580
NYDRO14785	0:maker-nm_contig11-augustus-gene-49.2-mRNA-1	0	62	0	48	1.32	none	1	NA	none	1	NA	62	48	0	1	FALSE	FALSE	FALSE	FALSE	TRUE	FALSE	FALSE	FALSE	low_counts	no_AT_hit
NYDRO14213	0:maker-nm_contig11-augustus-gene-5.15-mRNA-1	195	0	12	0	1.32	none	1	NA	none	1	NA	195	12	1	0	FALSE	FALSE	FALSE	FALSE	TRUE	FALSE	FALSE	FALSE	low_counts	AT5G03260
NYDRO14819	0:maker-nm_contig11-augustus-gene-51.0-mRNA-1	0	0	0	16	1.32	none	1	NA	none	1	NA	0	16	NA	1	FALSE	FALSE	FALSE	FALSE	TRUE	FALSE	FALSE	FALSE	low_counts	no_AT_hit
NYDRO14832	0:maker-nm_contig11-augustus-gene-51.5-mRNA-1	0	42	0	14	1.32	none	1	NA	none	1	NA	42	14	0	1	FALSE	FALSE	FALSE	FALSE	TRUE	FALSE	FALSE	FALSE	low_counts	AT4G27190
NYDRO14839	0:maker-nm_contig11-augustus-gene-52.0-mRNA-1	0	25	8	190	1.32	none	1	NA	none	1	NA	25	198	0	0.959596	FALSE	FALSE	FALSE	FALSE	TRUE	FALSE	FALSE	FALSE	low_counts	no_AT_hit
NYDRO14864	0:maker-nm_contig11-augustus-gene-54.23-mRNA-1	0	0	0	0	1.32	none	1	NA	none	1	NA	0	0	NA	NA	FALSE	FALSE	FALSE	FALSE	TRUE	FALSE	FALSE	FALSE	low_counts	no_AT_hit
NYDRO14888	0:maker-nm_contig11-augustus-gene-55.22-mRNA-1	0	0	0	0	1.32	none	1	NA	none	1	NA	0	0	NA	NA	FALSE	FALSE	FALSE	FALSE	TRUE	FALSE	FALSE	FALSE	low_counts	AT1G80840
NYDRO14889	0:maker-nm_contig11-augustus-gene-56.0-mRNA-1	101	43	37	1215	1.32	mother	1.34441e-68	22.411	B	5.48262e-24	7.078	144	1252	0.701389	0.970447	TRUE	FALSE	TRUE	TRUE	TRUE	TRUE	TRUE	FALSE	MEG	AT1G68920
NYDRO14900	0:maker-nm_contig11-augustus-gene-56.2-mRNA-1	0	38	0	25	1.32	none	1	NA	none	1	NA	38	25	0	1	FALSE	FALSE	FALSE	FALSE	TRUE	FALSE	FALSE	FALSE	low_counts	no_AT_hit
NYDRO14913	0:maker-nm_contig11-augustus-gene-58.43-mRNA-1	511	153	44	227	1.32	mother	4.92723e-47	5.987	B	0.0237647	0	664	271	0.769578	0.837638	TRUE	FALSE	TRUE	TRUE	TRUE	TRUE	TRUE	FALSE	MEG	AT1G80840
NYDRO14939	0:maker-nm_contig11-augustus-gene-59.14-mRNA-1	1422	534	1419	1464	1.32	mother	1.78144e-13	1.327	A	3.67277e-53	2.172	1956	2883	0.726994	0.507804	TRUE	FALSE	TRUE	FALSE	TRUE	FALSE	FALSE	FALSE	fail_IF_cutoff	AT1G10130
NYDRO14229	0:maker-nm_contig11-augustus-gene-6.54-mRNA-1	0	0	0	0	1.32	none	1	NA	none	1	NA	0	0	NA	NA	FALSE	FALSE	FALSE	FALSE	TRUE	FALSE	FALSE	FALSE	low_counts	AT5G04930
NYDRO14236	0:maker-nm_contig11-augustus-gene-6.67-mRNA-1	238	119	241	263	1.32	mother	0.160697	NA	A	3.01392e-05	1.236	357	504	0.666667	0.521825	TRUE	FALSE	FALSE	FALSE	TRUE	FALSE	FALSE	FALSE	fail_pval_cutoff	AT1G74900
NYDRO14973	0:maker-nm_contig11-augustus-gene-62.1-mRNA-1	0	0	0	25	1.32	none	1	NA	none	1	NA	0	25	NA	1	FALSE	FALSE	FALSE	FALSE	TRUE	FALSE	FALSE	FALSE	low_counts	AT1G80840
NYDRO15014	0:maker-nm_contig11-augustus-gene-65.1-mRNA-1	0	0	0	0	1.32	none	1	NA	none	1	NA	0	0	NA	NA	FALSE	FALSE	FALSE	FALSE	TRUE	FALSE	FALSE	FALSE	low_counts	no_AT_hit
NYDRO14248	0:maker-nm_contig11-augustus-gene-7.40-mRNA-1	5109	1425	8966	1932	1.32	father	2.91121e-94	2.025	A	0	14.937	6534	10898	0.78191	0.17728	TRUE	FALSE	TRUE	TRUE	TRUE	FALSE	FALSE	FALSE	fail_pmat_cutoff	AT1G59950
NYDRO14255	0:maker-nm_contig11-augustus-gene-7.43-mRNA-1	76	0	0	32	1.32	none	1	NA	none	1	NA	76	32	1	1	FALSE	FALSE	FALSE	FALSE	TRUE	FALSE	FALSE	FALSE	low_counts	AT3G48090
NYDRO15064	0:maker-nm_contig11-augustus-gene-74.76-mRNA-1	0	0	0	0	1.32	none	1	NA	none	1	NA	0	0	NA	NA	FALSE	FALSE	FALSE	FALSE	TRUE	FALSE	FALSE	FALSE	low_counts	no_AT_hit
NYDRO15120	0:maker-nm_contig11-augustus-gene-77.54-mRNA-1	0	20	0	0	1.32	none	1	NA	none	1	NA	20	0	0	NA	FALSE	FALSE	FALSE	FALSE	TRUE	FALSE	FALSE	FALSE	low_counts	no_AT_hit
NYDRO15121	0:maker-nm_contig11-augustus-gene-77.69-mRNA-1	0	0	0	0	1.32	none	1	NA	none	1	NA	0	0	NA	NA	FALSE	FALSE	FALSE	FALSE	TRUE	FALSE	FALSE	FALSE	low_counts	AT1G08125
NYDRO15147	0:maker-nm_contig11-augustus-gene-79.5-mRNA-1	1320	625	2076	1362	1.32	father	0.000203658	1.068	A	4.83729e-89	2.734	1945	3438	0.678663	0.396161	TRUE	FALSE	TRUE	FALSE	TRUE	FALSE	FALSE	FALSE	fail_IF_cutoff	AT3G52180
NYDRO14265	0:maker-nm_contig11-augustus-gene-8.24-mRNA-1	0	22	0	33	1.32	none	1	NA	none	1	NA	22	33	0	1	FALSE	FALSE	FALSE	FALSE	TRUE	FALSE	FALSE	FALSE	low_counts	AT5G05340
NYDRO14269	0:maker-nm_contig11-augustus-gene-8.30-mRNA-1	0	0	0	0	1.32	none	1	NA	none	1	NA	0	0	NA	NA	FALSE	FALSE	FALSE	FALSE	TRUE	FALSE	FALSE	FALSE	low_counts	AT5G14750
NYDRO14272	0:maker-nm_contig11-augustus-gene-8.41-mRNA-1	261	16	293	269	1.32	mother	6.75474e-26	4.421	A	1.88962e-45	9.139	277	562	0.942238	0.478648	TRUE	FALSE	TRUE	TRUE	TRUE	FALSE	FALSE	FALSE	fail_pmat_cutoff	AT5G56120
NYDRO15151	0:maker-nm_contig11-augustus-gene-80.2-mRNA-1	0	0	0	0	1.32	none	1	NA	none	1	NA	0	0	NA	NA	FALSE	FALSE	FALSE	FALSE	TRUE	FALSE	FALSE	FALSE	low_counts	no_AT_hit
NYDRO15213	0:maker-nm_contig11-augustus-gene-86.36-mRNA-1	0	0	0	0	1.32	none	1	NA	none	1	NA	0	0	NA	NA	FALSE	FALSE	FALSE	FALSE	TRUE	FALSE	FALSE	FALSE	low_counts	no_AT_hit
NYDRO14284	0:maker-nm_contig11-augustus-gene-9.11-mRNA-1	1554	2099	2266	5181	1.32	father	0.580236	NA	B	6.15108e-163	2.753	3653	7447	0.425404	0.695716	TRUE	FALSE	FALSE	FALSE	TRUE	FALSE	FALSE	FALSE	fail_pval_cutoff	AT2G44860
NYDRO14278	0:maker-nm_contig11-augustus-gene-9.2-mRNA-1	0	0	8	0	1.32	none	1	NA	none	1	NA	0	8	NA	0	FALSE	FALSE	FALSE	FALSE	TRUE	FALSE	FALSE	FALSE	low_counts	AT5G48100
NYDRO15288	0:maker-nm_contig11-augustus-gene-92.17-mRNA-1	1486	847	1491	1787	1.32	mother	0.00104739	1.035	A	8.62761e-12	1.256	2333	3278	0.636948	0.545149	TRUE	FALSE	TRUE	FALSE	TRUE	FALSE	FALSE	FALSE	fail_IF_cutoff	AT1G49710
NYDRO14130	0:maker-nm_contig11-snap-gene-0.35-mRNA-1	0	0	0	0	1.32	none	1	NA	none	1	NA	0	0	NA	NA	FALSE	FALSE	FALSE	FALSE	TRUE	FALSE	FALSE	FALSE	low_counts	AT2G15620
NYDRO14137	0:maker-nm_contig11-snap-gene-0.39-mRNA-1	863	822	1406	2227	1.32	father	0.516416	NA	B	6.82543e-12	1.283	1685	3633	0.512166	0.612992	TRUE	FALSE	FALSE	FALSE	TRUE	FALSE	FALSE	FALSE	fail_pval_cutoff	AT1G64720
NYDRO14140	0:maker-nm_contig11-snap-gene-0.49-mRNA-1	0	0	0	0	1.32	none	1	NA	none	1	NA	0	0	NA	NA	FALSE	FALSE	FALSE	FALSE	TRUE	FALSE	FALSE	FALSE	low_counts	AT5G09360
NYDRO15347	0:maker-nm_contig11-snap-gene-102.3-mRNA-1	14	0	0	0	1.32	none	1	NA	none	1	NA	14	0	1	NA	FALSE	FALSE	FALSE	FALSE	TRUE	FALSE	FALSE	FALSE	low_counts	no_AT_hit
NYDRO15348	0:maker-nm_contig11-snap-gene-102.4-mRNA-1	0	20	0	9	1.32	none	1	NA	none	1	NA	20	9	0	1	FALSE	FALSE	FALSE	FALSE	TRUE	FALSE	FALSE	FALSE	low_counts	no_AT_hit
NYDRO15383	0:maker-nm_contig11-snap-gene-113.33-mRNA-1	0	0	0	6	1.32	none	1	NA	none	1	NA	0	6	NA	1	FALSE	FALSE	FALSE	FALSE	TRUE	FALSE	FALSE	FALSE	low_counts	no_AT_hit
NYDRO15384	0:maker-nm_contig11-snap-gene-113.49-mRNA-1	0	72	0	52	1.32	none	1	NA	B	6.06241e-36	253.713	72	52	0	1	TRUE	FALSE	FALSE	FALSE	FALSE	FALSE	FALSE	FALSE	fail_pval_cutoff	no_AT_hit
NYDRO15404	0:maker-nm_contig11-snap-gene-115.31-mRNA-1	997	1096	2192	2837	1.32	father	3.01962e-13	1.285	B	1.87072e-11	1.235	2093	5029	0.47635	0.564128	TRUE	FALSE	TRUE	FALSE	TRUE	FALSE	FALSE	FALSE	fail_IF_cutoff	AT3G54840
NYDRO15420	0:maker-nm_contig11-snap-gene-116.2-mRNA-1	31	0	85	0	1.32	none	1	NA	none	1	NA	31	85	1	0	FALSE	FALSE	FALSE	FALSE	TRUE	FALSE	FALSE	FALSE	low_counts	no_AT_hit
NYDRO15421	0:maker-nm_contig11-snap-gene-116.3-mRNA-1	0	0	0	0	1.32	none	1	NA	none	1	NA	0	0	NA	NA	FALSE	FALSE	FALSE	FALSE	TRUE	FALSE	FALSE	FALSE	low_counts	no_AT_hit
NYDRO15422	0:maker-nm_contig11-snap-gene-116.4-mRNA-1	0	0	0	0	1.32	none	1	NA	none	1	NA	0	0	NA	NA	FALSE	FALSE	FALSE	FALSE	TRUE	FALSE	FALSE	FALSE	low_counts	no_AT_hit
NYDRO15429	0:maker-nm_contig11-snap-gene-117.0-mRNA-1	405	671	746	381	1.32	father	1.92096e-82	4.417	A	0.0670483	NA	1076	1127	0.376394	0.338066	TRUE	FALSE	TRUE	TRUE	TRUE	FALSE	FALSE	FALSE	fail_pmat_cutoff	AT3G09830
NYDRO14327	0:maker-nm_contig11-snap-gene-13.14-mRNA-1	0	50	0	308	1.32	none	1	NA	B	5.22302e-62	1043.59	50	308	0	1	TRUE	FALSE	FALSE	FALSE	FALSE	FALSE	FALSE	FALSE	fail_pval_cutoff	AT1G22360
NYDRO14343	0:maker-nm_contig11-snap-gene-15.9-mRNA-1	43	2	35	342	1.32	none	1	NA	none	1	NA	45	377	0.955556	0.907162	FALSE	FALSE	FALSE	FALSE	TRUE	FALSE	FALSE	FALSE	low_counts	AT5G42250
NYDRO14170	0:maker-nm_contig11-snap-gene-2.15-mRNA-1	44	0	31	10	1.32	none	1	NA	none	1	NA	44	41	1	0.243902	FALSE	FALSE	FALSE	FALSE	TRUE	FALSE	FALSE	FALSE	low_counts	AT1G49630
NYDRO14167	0:maker-nm_contig11-snap-gene-2.6-mRNA-1	12	7	0	93	1.32	none	1	NA	none	1	NA	19	93	0.631579	1	FALSE	FALSE	FALSE	FALSE	TRUE	FALSE	FALSE	FALSE	low_counts	no_AT_hit
NYDRO14503	0:maker-nm_contig11-snap-gene-25.5-mRNA-1	0	0	0	0	1.32	none	1	NA	none	1	NA	0	0	NA	NA	FALSE	FALSE	FALSE	FALSE	TRUE	FALSE	FALSE	FALSE	low_counts	no_AT_hit
NYDRO14515	0:maker-nm_contig11-snap-gene-27.6-mRNA-1	0	0	0	0	1.32	none	1	NA	none	1	NA	0	0	NA	NA	FALSE	FALSE	FALSE	FALSE	TRUE	FALSE	FALSE	FALSE	low_counts	AT3G24255
NYDRO14541	0:maker-nm_contig11-snap-gene-29.147-mRNA-1	0	0	0	0	1.32	none	1	NA	none	1	NA	0	0	NA	NA	FALSE	FALSE	FALSE	FALSE	TRUE	FALSE	FALSE	FALSE	low_counts	no_AT_hit
NYDRO14548	0:maker-nm_contig11-snap-gene-29.160-mRNA-1	0	0	0	0	1.32	none	1	NA	none	1	NA	0	0	NA	NA	FALSE	FALSE	FALSE	FALSE	TRUE	FALSE	FALSE	FALSE	low_counts	no_AT_hit
NYDRO14171	0:maker-nm_contig11-snap-gene-3.28-mRNA-1	1105	0	647	70	1.32	mother	1.99709e-22	13.966	A	0	2078.94	1105	717	1	0.097629	TRUE	FALSE	TRUE	TRUE	FALSE	FALSE	FALSE	FALSE	fail_CEF_cutoff	AT2G05940
NYDRO14184	0:maker-nm_contig11-snap-gene-3.33-mRNA-1	3246	2409	4522	6452	1.32	mother	0.00435909	1.008	B	0.0940237	NA	5655	10974	0.574005	0.587935	TRUE	FALSE	TRUE	FALSE	TRUE	FALSE	FALSE	FALSE	fail_IF_cutoff	AT5G20570
NYDRO14571	0:maker-nm_contig11-snap-gene-31.95-mRNA-1	0	0	0	0	1.32	none	1	NA	none	1	NA	0	0	NA	NA	FALSE	FALSE	FALSE	FALSE	TRUE	FALSE	FALSE	FALSE	low_counts	no_AT_hit
NYDRO14595	0:maker-nm_contig11-snap-gene-33.20-mRNA-1	0	0	0	0	1.32	none	1	NA	none	1	NA	0	0	NA	NA	FALSE	FALSE	FALSE	FALSE	TRUE	FALSE	FALSE	FALSE	low_counts	no_AT_hit
NYDRO14585	0:maker-nm_contig11-snap-gene-34.21-mRNA-1	0	0	0	0	1.32	none	1	NA	none	1	NA	0	0	NA	NA	FALSE	FALSE	FALSE	FALSE	TRUE	FALSE	FALSE	FALSE	low_counts	AT2G17370
NYDRO14606	0:maker-nm_contig11-snap-gene-36.26-mRNA-1	0	0	0	0	1.32	none	1	NA	none	1	NA	0	0	NA	NA	FALSE	FALSE	FALSE	FALSE	TRUE	FALSE	FALSE	FALSE	low_counts	AT4G38140
NYDRO14609	0:maker-nm_contig11-snap-gene-36.27-mRNA-1	0	0	0	0	1.32	none	1	NA	none	1	NA	0	0	NA	NA	FALSE	FALSE	FALSE	FALSE	TRUE	FALSE	FALSE	FALSE	low_counts	no_AT_hit
NYDRO14608	0:maker-nm_contig11-snap-gene-36.29-mRNA-1	0	0	0	0	1.32	none	1	NA	none	1	NA	0	0	NA	NA	FALSE	FALSE	FALSE	FALSE	TRUE	FALSE	FALSE	FALSE	low_counts	no_AT_hit
NYDRO14194	0:maker-nm_contig11-snap-gene-4.48-mRNA-1	805	119	1673	414	1.32	father	0.787362	NA	A	3.95605e-278	20.257	924	2087	0.871212	0.198371	TRUE	FALSE	FALSE	FALSE	FALSE	FALSE	FALSE	FALSE	fail_pval_cutoff	AT1G70710
NYDRO14198	0:maker-nm_contig11-snap-gene-4.52-mRNA-1	0	0	0	0	1.32	none	1	NA	none	1	NA	0	0	NA	NA	FALSE	FALSE	FALSE	FALSE	TRUE	FALSE	FALSE	FALSE	low_counts	no_AT_hit
NYDRO14199	0:maker-nm_contig11-snap-gene-4.53-mRNA-1	0	0	0	0	1.32	none	1	NA	none	1	NA	0	0	NA	NA	FALSE	FALSE	FALSE	FALSE	TRUE	FALSE	FALSE	FALSE	low_counts	no_AT_hit
NYDRO14207	0:maker-nm_contig11-snap-gene-4.55-mRNA-1	0	0	0	0	1.32	none	1	NA	none	1	NA	0	0	NA	NA	FALSE	FALSE	FALSE	FALSE	TRUE	FALSE	FALSE	FALSE	low_counts	no_AT_hit
NYDRO14206	0:maker-nm_contig11-snap-gene-4.57-mRNA-1	0	0	0	0	1.32	none	1	NA	none	1	NA	0	0	NA	NA	FALSE	FALSE	FALSE	FALSE	TRUE	FALSE	FALSE	FALSE	low_counts	no_AT_hit
NYDRO14680	0:maker-nm_contig11-snap-gene-41.38-mRNA-1	4364	3452	6411	8337	1.32	father	0.0552338	NA	B	0.331158	NA	7816	14748	0.558342	0.565297	TRUE	FALSE	FALSE	FALSE	TRUE	FALSE	FALSE	FALSE	fail_pval_cutoff	AT3G20720
NYDRO14677	0:maker-nm_contig11-snap-gene-41.44-mRNA-1	816	0	201	0	1.32	none	1	NA	A	4.37321e-218	11114.6	816	201	1	0	TRUE	FALSE	FALSE	FALSE	FALSE	FALSE	FALSE	FALSE	fail_pval_cutoff	AT5G36110
NYDRO14704	0:maker-nm_contig11-snap-gene-43.36-mRNA-1	394	393	550	1113	1.32	mother	0.113852	NA	B	2.87071e-15	1.585	787	1663	0.500635	0.669272	TRUE	FALSE	FALSE	FALSE	TRUE	FALSE	FALSE	FALSE	fail_pval_cutoff	no_AT_hit
NYDRO14707	0:maker-nm_contig11-snap-gene-43.38-mRNA-1	0	0	0	0	1.32	none	1	NA	none	1	NA	0	0	NA	NA	FALSE	FALSE	FALSE	FALSE	TRUE	FALSE	FALSE	FALSE	low_counts	no_AT_hit
NYDRO14711	0:maker-nm_contig11-snap-gene-43.42-mRNA-1	0	7	18	93	1.32	none	1	NA	none	1	NA	7	111	0	0.837838	FALSE	FALSE	FALSE	FALSE	TRUE	FALSE	FALSE	FALSE	low_counts	AT4G30700
NYDRO14713	0:maker-nm_contig11-snap-gene-43.45-mRNA-1	40	42	62	125	1.32	mother	0.867339	NA	B	0.00728495	1.017	82	187	0.487805	0.668449	TRUE	FALSE	FALSE	FALSE	TRUE	FALSE	FALSE	FALSE	fail_pval_cutoff	AT2G33460
NYDRO14718	0:maker-nm_contig11-snap-gene-44.12-mRNA-1	8	41	10	297	1.32	none	1	NA	none	1	NA	49	307	0.163265	0.967427	FALSE	FALSE	FALSE	FALSE	TRUE	FALSE	FALSE	FALSE	low_counts	AT4G21215
NYDRO14729	0:maker-nm_contig11-snap-gene-45.2-mRNA-1	463	719	686	1271	1.32	father	2.17267e-06	1.184	B	8.5381e-45	2.333	1182	1957	0.391709	0.649463	TRUE	FALSE	TRUE	FALSE	TRUE	FALSE	FALSE	FALSE	fail_IF_cutoff	AT1G74340
NYDRO14749	0:maker-nm_contig11-snap-gene-46.11-mRNA-1	136	240	115	211	1.32	father	0.00252901	1.083	B	6.58805e-14	2.092	376	326	0.361702	0.647239	TRUE	FALSE	TRUE	FALSE	TRUE	FALSE	FALSE	FALSE	fail_IF_cutoff	AT4G03210
NYDRO14789	0:maker-nm_contig11-snap-gene-49.32-mRNA-1	0	39	0	30	1.32	none	1	NA	none	1	NA	39	30	0	1	FALSE	FALSE	FALSE	FALSE	TRUE	FALSE	FALSE	FALSE	low_counts	no_AT_hit
NYDRO14792	0:maker-nm_contig11-snap-gene-49.34-mRNA-1	0	0	0	10	1.32	none	1	NA	none	1	NA	0	10	NA	1	FALSE	FALSE	FALSE	FALSE	TRUE	FALSE	FALSE	FALSE	low_counts	no_AT_hit
NYDRO14793	0:maker-nm_contig11-snap-gene-49.36-mRNA-1	0	0	0	0	1.32	none	1	NA	none	1	NA	0	0	NA	NA	FALSE	FALSE	FALSE	FALSE	TRUE	FALSE	FALSE	FALSE	low_counts	no_AT_hit
NYDRO14791	0:maker-nm_contig11-snap-gene-49.37-mRNA-1	0	6	0	0	1.32	none	1	NA	none	1	NA	6	0	0	NA	FALSE	FALSE	FALSE	FALSE	TRUE	FALSE	FALSE	FALSE	low_counts	no_AT_hit
NYDRO14223	0:maker-nm_contig11-snap-gene-5.76-mRNA-1	2059	1191	2348	2453	1.32	mother	0.511329	NA	A	1.82654e-27	1.456	3250	4801	0.633538	0.510935	TRUE	FALSE	FALSE	FALSE	TRUE	FALSE	FALSE	FALSE	fail_pval_cutoff	AT1G68650
NYDRO14801	0:maker-nm_contig11-snap-gene-50.0-mRNA-1	0	0	0	14	1.32	none	1	NA	none	1	NA	0	14	NA	1	FALSE	FALSE	FALSE	FALSE	TRUE	FALSE	FALSE	FALSE	low_counts	no_AT_hit
NYDRO14820	0:maker-nm_contig11-snap-gene-51.24-mRNA-1	165	115	146	126	1.32	father	0.0804428	NA	A	0.00421634	1.034	280	272	0.589286	0.463235	TRUE	FALSE	FALSE	FALSE	TRUE	FALSE	FALSE	FALSE	fail_pval_cutoff	no_AT_hit
NYDRO14824	0:maker-nm_contig11-snap-gene-51.27-mRNA-1	36	7	37	76	1.32	none	1	NA	none	1	NA	43	113	0.837209	0.672566	FALSE	FALSE	FALSE	FALSE	TRUE	FALSE	FALSE	FALSE	low_counts	no_AT_hit
NYDRO14845	0:maker-nm_contig11-snap-gene-52.10-mRNA-1	0	0	0	0	1.32	none	1	NA	none	1	NA	0	0	NA	NA	FALSE	FALSE	FALSE	FALSE	TRUE	FALSE	FALSE	FALSE	low_counts	no_AT_hit
NYDRO14856	0:maker-nm_contig11-snap-gene-53.3-mRNA-1	0	0	0	0	1.32	none	1	NA	none	1	NA	0	0	NA	NA	FALSE	FALSE	FALSE	FALSE	TRUE	FALSE	FALSE	FALSE	low_counts	no_AT_hit
NYDRO14862	0:maker-nm_contig11-snap-gene-54.51-mRNA-1	0	0	0	0	1.32	none	1	NA	none	1	NA	0	0	NA	NA	FALSE	FALSE	FALSE	FALSE	TRUE	FALSE	FALSE	FALSE	low_counts	no_AT_hit
NYDRO14861	0:maker-nm_contig11-snap-gene-54.52-mRNA-1	0	0	0	0	1.32	none	1	NA	none	1	NA	0	0	NA	NA	FALSE	FALSE	FALSE	FALSE	TRUE	FALSE	FALSE	FALSE	low_counts	no_AT_hit
NYDRO14882	0:maker-nm_contig11-snap-gene-55.30-mRNA-1	0	0	0	0	1.32	none	1	NA	none	1	NA	0	0	NA	NA	FALSE	FALSE	FALSE	FALSE	TRUE	FALSE	FALSE	FALSE	low_counts	no_AT_hit
NYDRO14886	0:maker-nm_contig11-snap-gene-55.31-mRNA-1	0	0	0	0	1.32	none	1	NA	none	1	NA	0	0	NA	NA	FALSE	FALSE	FALSE	FALSE	TRUE	FALSE	FALSE	FALSE	low_counts	AT2G25010
NYDRO14885	0:maker-nm_contig11-snap-gene-55.33-mRNA-1	0	0	0	0	1.32	none	1	NA	none	1	NA	0	0	NA	NA	FALSE	FALSE	FALSE	FALSE	TRUE	FALSE	FALSE	FALSE	low_counts	no_AT_hit
NYDRO14884	0:maker-nm_contig11-snap-gene-55.36-mRNA-1	0	0	0	0	1.32	none	1	NA	none	1	NA	0	0	NA	NA	FALSE	FALSE	FALSE	FALSE	TRUE	FALSE	FALSE	FALSE	low_counts	no_AT_hit
NYDRO14896	0:maker-nm_contig11-snap-gene-56.41-mRNA-1	0	0	0	0	1.32	none	1	NA	none	1	NA	0	0	NA	NA	FALSE	FALSE	FALSE	FALSE	TRUE	FALSE	FALSE	FALSE	low_counts	no_AT_hit
NYDRO14891	0:maker-nm_contig11-snap-gene-56.45-mRNA-1	0	0	0	0	1.32	none	1	NA	none	1	NA	0	0	NA	NA	FALSE	FALSE	FALSE	FALSE	TRUE	FALSE	FALSE	FALSE	low_counts	no_AT_hit
NYDRO14903	0:maker-nm_contig11-snap-gene-57.29-mRNA-1	2115	677	2019	1718	1.32	mother	5.67842e-15	1.312	A	2.04138e-132	3.157	2792	3737	0.757521	0.459727	TRUE	FALSE	TRUE	FALSE	TRUE	FALSE	FALSE	FALSE	fail_IF_cutoff	AT4G37680
NYDRO14906	0:maker-nm_contig11-snap-gene-57.31-mRNA-1	0	0	0	0	1.32	none	1	NA	none	1	NA	0	0	NA	NA	FALSE	FALSE	FALSE	FALSE	TRUE	FALSE	FALSE	FALSE	low_counts	no_AT_hit
NYDRO14921	0:maker-nm_contig11-snap-gene-58.17-mRNA-1	0	0	0	0	1.32	none	1	NA	none	1	NA	0	0	NA	NA	FALSE	FALSE	FALSE	FALSE	TRUE	FALSE	FALSE	FALSE	low_counts	no_AT_hit
NYDRO14935	0:maker-nm_contig11-snap-gene-59.4-mRNA-1	0	0	0	0	1.32	none	1	NA	none	1	NA	0	0	NA	NA	FALSE	FALSE	FALSE	FALSE	TRUE	FALSE	FALSE	FALSE	low_counts	no_AT_hit
NYDRO14228	0:maker-nm_contig11-snap-gene-6.16-mRNA-1	0	0	0	0	1.32	none	1	NA	none	1	NA	0	0	NA	NA	FALSE	FALSE	FALSE	FALSE	TRUE	FALSE	FALSE	FALSE	low_counts	AT5G04930
NYDRO14231	0:maker-nm_contig11-snap-gene-6.17-mRNA-1	0	0	0	0	1.32	none	1	NA	none	1	NA	0	0	NA	NA	FALSE	FALSE	FALSE	FALSE	TRUE	FALSE	FALSE	FALSE	low_counts	no_AT_hit
NYDRO14232	0:maker-nm_contig11-snap-gene-6.18-mRNA-1	0	0	0	0	1.32	none	1	NA	none	1	NA	0	0	NA	NA	FALSE	FALSE	FALSE	FALSE	TRUE	FALSE	FALSE	FALSE	low_counts	AT1G49030
NYDRO14230	0:maker-nm_contig11-snap-gene-6.2-mRNA-1	0	0	0	0	1.32	none	1	NA	none	1	NA	0	0	NA	NA	FALSE	FALSE	FALSE	FALSE	TRUE	FALSE	FALSE	FALSE	low_counts	AT3G13020
NYDRO14233	0:maker-nm_contig11-snap-gene-6.3-mRNA-1	0	0	0	0	1.32	none	1	NA	none	1	NA	0	0	NA	NA	FALSE	FALSE	FALSE	FALSE	TRUE	FALSE	FALSE	FALSE	low_counts	no_AT_hit
NYDRO14224	0:maker-nm_contig11-snap-gene-6.7-mRNA-1	0	9	0	4	1.32	none	1	NA	none	1	NA	9	4	0	1	FALSE	FALSE	FALSE	FALSE	TRUE	FALSE	FALSE	FALSE	low_counts	no_AT_hit
NYDRO14226	0:maker-nm_contig11-snap-gene-6.9-mRNA-1	0	0	9	0	1.32	none	1	NA	none	1	NA	0	9	NA	0	FALSE	FALSE	FALSE	FALSE	TRUE	FALSE	FALSE	FALSE	low_counts	no_AT_hit
NYDRO14997	0:maker-nm_contig11-snap-gene-63.11-mRNA-1	3	24	0	0	1.32	none	1	NA	none	1	NA	27	0	0.111111	NA	FALSE	FALSE	FALSE	FALSE	TRUE	FALSE	FALSE	FALSE	low_counts	no_AT_hit
NYDRO14984	0:maker-nm_contig11-snap-gene-63.12-mRNA-1	8	0	0	20	1.32	none	1	NA	none	1	NA	8	20	1	1	FALSE	FALSE	FALSE	FALSE	TRUE	FALSE	FALSE	FALSE	low_counts	AT3G44530
NYDRO14990	0:maker-nm_contig11-snap-gene-63.13-mRNA-1	0	0	0	0	1.32	none	1	NA	none	1	NA	0	0	NA	NA	FALSE	FALSE	FALSE	FALSE	TRUE	FALSE	FALSE	FALSE	low_counts	no_AT_hit
NYDRO14994	0:maker-nm_contig11-snap-gene-63.14-mRNA-1	0	0	0	0	1.32	none	1	NA	none	1	NA	0	0	NA	NA	FALSE	FALSE	FALSE	FALSE	TRUE	FALSE	FALSE	FALSE	low_counts	no_AT_hit
NYDRO14987	0:maker-nm_contig11-snap-gene-63.2-mRNA-1	0	0	0	0	1.32	none	1	NA	none	1	NA	0	0	NA	NA	FALSE	FALSE	FALSE	FALSE	TRUE	FALSE	FALSE	FALSE	low_counts	no_AT_hit
NYDRO14988	0:maker-nm_contig11-snap-gene-63.5-mRNA-1	0	0	0	0	1.32	none	1	NA	none	1	NA	0	0	NA	NA	FALSE	FALSE	FALSE	FALSE	TRUE	FALSE	FALSE	FALSE	low_counts	no_AT_hit
NYDRO14992	0:maker-nm_contig11-snap-gene-63.6-mRNA-1	0	0	0	0	1.32	none	1	NA	none	1	NA	0	0	NA	NA	FALSE	FALSE	FALSE	FALSE	TRUE	FALSE	FALSE	FALSE	low_counts	no_AT_hit
NYDRO14991	0:maker-nm_contig11-snap-gene-63.7-mRNA-1	0	0	0	0	1.32	none	1	NA	none	1	NA	0	0	NA	NA	FALSE	FALSE	FALSE	FALSE	TRUE	FALSE	FALSE	FALSE	low_counts	no_AT_hit
NYDRO15008	0:maker-nm_contig11-snap-gene-65.21-mRNA-1	0	0	0	13	1.32	none	1	NA	none	1	NA	0	13	NA	1	FALSE	FALSE	FALSE	FALSE	TRUE	FALSE	FALSE	FALSE	low_counts	no_AT_hit
NYDRO15016	0:maker-nm_contig11-snap-gene-65.40-mRNA-1	0	0	0	0	1.32	none	1	NA	none	1	NA	0	0	NA	NA	FALSE	FALSE	FALSE	FALSE	TRUE	FALSE	FALSE	FALSE	low_counts	AT1G78340
NYDRO15028	0:maker-nm_contig11-snap-gene-66.27-mRNA-1	0	0	0	10	1.32	none	1	NA	none	1	NA	0	10	NA	1	FALSE	FALSE	FALSE	FALSE	TRUE	FALSE	FALSE	FALSE	low_counts	no_AT_hit
NYDRO15029	0:maker-nm_contig11-snap-gene-66.28-mRNA-1	0	0	0	34	1.32	none	1	NA	none	1	NA	0	34	NA	1	FALSE	FALSE	FALSE	FALSE	TRUE	FALSE	FALSE	FALSE	low_counts	no_AT_hit
NYDRO15031	0:maker-nm_contig11-snap-gene-66.29-mRNA-1	0	0	0	0	1.32	none	1	NA	none	1	NA	0	0	NA	NA	FALSE	FALSE	FALSE	FALSE	TRUE	FALSE	FALSE	FALSE	low_counts	no_AT_hit
NYDRO15032	0:maker-nm_contig11-snap-gene-67.1-mRNA-1	0	0	0	0	1.32	none	1	NA	none	1	NA	0	0	NA	NA	FALSE	FALSE	FALSE	FALSE	TRUE	FALSE	FALSE	FALSE	low_counts	no_AT_hit
NYDRO15033	0:maker-nm_contig11-snap-gene-67.2-mRNA-1	0	0	0	0	1.32	none	1	NA	none	1	NA	0	0	NA	NA	FALSE	FALSE	FALSE	FALSE	TRUE	FALSE	FALSE	FALSE	low_counts	AT3G01410
NYDRO15034	0:maker-nm_contig11-snap-gene-68.0-mRNA-1	186	0	191	21	1.32	mother	6.81054e-05	1.954	A	1.35751e-89	281.681	186	212	1	0.0990566	TRUE	FALSE	TRUE	FALSE	FALSE	FALSE	FALSE	FALSE	fail_IF_cutoff	no_AT_hit
NYDRO15049	0:maker-nm_contig11-snap-gene-72.14-mRNA-1	0	0	0	0	1.32	none	1	NA	none	1	NA	0	0	NA	NA	FALSE	FALSE	FALSE	FALSE	TRUE	FALSE	FALSE	FALSE	low_counts	no_AT_hit
NYDRO15048	0:maker-nm_contig11-snap-gene-72.15-mRNA-1	0	0	0	0	1.32	none	1	NA	none	1	NA	0	0	NA	NA	FALSE	FALSE	FALSE	FALSE	TRUE	FALSE	FALSE	FALSE	low_counts	no_AT_hit
NYDRO15053	0:maker-nm_contig11-snap-gene-72.18-mRNA-1	0	0	0	0	1.32	none	1	NA	none	1	NA	0	0	NA	NA	FALSE	FALSE	FALSE	FALSE	TRUE	FALSE	FALSE	FALSE	low_counts	no_AT_hit
NYDRO15054	0:maker-nm_contig11-snap-gene-72.19-mRNA-1	0	8151	0	12689	1.32	none	1	NA	B	0	7.00884e+06	8151	12689	0	1	TRUE	FALSE	FALSE	FALSE	FALSE	FALSE	FALSE	FALSE	fail_pval_cutoff	no_AT_hit
NYDRO15078	0:maker-nm_contig11-snap-gene-74.0-mRNA-1	0	31	0	7	1.32	none	1	NA	none	1	NA	31	7	0	1	FALSE	FALSE	FALSE	FALSE	TRUE	FALSE	FALSE	FALSE	low_counts	no_AT_hit
NYDRO15072	0:maker-nm_contig11-snap-gene-74.29-mRNA-1	0	0	0	0	1.32	none	1	NA	none	1	NA	0	0	NA	NA	FALSE	FALSE	FALSE	FALSE	TRUE	FALSE	FALSE	FALSE	low_counts	no_AT_hit
NYDRO15077	0:maker-nm_contig11-snap-gene-74.50-mRNA-1	0	0	0	0	1.32	none	1	NA	none	1	NA	0	0	NA	NA	FALSE	FALSE	FALSE	FALSE	TRUE	FALSE	FALSE	FALSE	low_counts	no_AT_hit
NYDRO15079	0:maker-nm_contig11-snap-gene-74.51-mRNA-1	230	164	488	574	1.32	father	0.71851	NA	A	0.164643	NA	394	1062	0.583756	0.54049	TRUE	FALSE	FALSE	FALSE	TRUE	FALSE	FALSE	FALSE	fail_pval_cutoff	AT2G39140
NYDRO15081	0:maker-nm_contig11-snap-gene-74.53-mRNA-1	0	0	0	0	1.32	none	1	NA	none	1	NA	0	0	NA	NA	FALSE	FALSE	FALSE	FALSE	TRUE	FALSE	FALSE	FALSE	low_counts	no_AT_hit
NYDRO15101	0:maker-nm_contig11-snap-gene-75.116-mRNA-1	0	0	0	0	1.32	none	1	NA	none	1	NA	0	0	NA	NA	FALSE	FALSE	FALSE	FALSE	TRUE	FALSE	FALSE	FALSE	low_counts	no_AT_hit
NYDRO15097	0:maker-nm_contig11-snap-gene-75.120-mRNA-1	0	0	0	0	1.32	none	1	NA	none	1	NA	0	0	NA	NA	FALSE	FALSE	FALSE	FALSE	TRUE	FALSE	FALSE	FALSE	low_counts	no_AT_hit
NYDRO15084	0:maker-nm_contig11-snap-gene-75.63-mRNA-1	0	0	0	0	1.32	none	1	NA	none	1	NA	0	0	NA	NA	FALSE	FALSE	FALSE	FALSE	TRUE	FALSE	FALSE	FALSE	low_counts	no_AT_hit
NYDRO15090	0:maker-nm_contig11-snap-gene-75.75-mRNA-1	0	0	0	0	1.32	none	1	NA	none	1	NA	0	0	NA	NA	FALSE	FALSE	FALSE	FALSE	TRUE	FALSE	FALSE	FALSE	low_counts	no_AT_hit
NYDRO15109	0:maker-nm_contig11-snap-gene-76.11-mRNA-1	0	0	0	0	1.32	none	1	NA	none	1	NA	0	0	NA	NA	FALSE	FALSE	FALSE	FALSE	TRUE	FALSE	FALSE	FALSE	low_counts	no_AT_hit
NYDRO15107	0:maker-nm_contig11-snap-gene-76.7-mRNA-1	0	0	0	0	1.32	none	1	NA	none	1	NA	0	0	NA	NA	FALSE	FALSE	FALSE	FALSE	TRUE	FALSE	FALSE	FALSE	low_counts	no_AT_hit
NYDRO15124	0:maker-nm_contig11-snap-gene-77.10-mRNA-1	0	0	0	0	1.32	none	1	NA	none	1	NA	0	0	NA	NA	FALSE	FALSE	FALSE	FALSE	TRUE	FALSE	FALSE	FALSE	low_counts	no_AT_hit
NYDRO15133	0:maker-nm_contig11-snap-gene-77.13-mRNA-1	0	0	0	0	1.32	none	1	NA	none	1	NA	0	0	NA	NA	FALSE	FALSE	FALSE	FALSE	TRUE	FALSE	FALSE	FALSE	low_counts	no_AT_hit
NYDRO15119	0:maker-nm_contig11-snap-gene-77.29-mRNA-1	0	22	0	7	1.32	none	1	NA	none	1	NA	22	7	0	1	FALSE	FALSE	FALSE	FALSE	TRUE	FALSE	FALSE	FALSE	low_counts	no_AT_hit
NYDRO15118	0:maker-nm_contig11-snap-gene-77.31-mRNA-1	0	0	0	0	1.32	none	1	NA	none	1	NA	0	0	NA	NA	FALSE	FALSE	FALSE	FALSE	TRUE	FALSE	FALSE	FALSE	low_counts	no_AT_hit
NYDRO15135	0:maker-nm_contig11-snap-gene-77.45-mRNA-1	0	0	0	0	1.32	none	1	NA	none	1	NA	0	0	NA	NA	FALSE	FALSE	FALSE	FALSE	TRUE	FALSE	FALSE	FALSE	low_counts	AT2G27040
NYDRO15126	0:maker-nm_contig11-snap-gene-77.8-mRNA-1	0	0	0	0	1.32	none	1	NA	none	1	NA	0	0	NA	NA	FALSE	FALSE	FALSE	FALSE	TRUE	FALSE	FALSE	FALSE	low_counts	no_AT_hit
NYDRO15125	0:maker-nm_contig11-snap-gene-77.9-mRNA-1	0	0	0	0	1.32	none	1	NA	none	1	NA	0	0	NA	NA	FALSE	FALSE	FALSE	FALSE	TRUE	FALSE	FALSE	FALSE	low_counts	no_AT_hit
NYDRO15136	0:maker-nm_contig11-snap-gene-78.47-mRNA-1	3888	2557	3757	5996	1.32	mother	3.94434e-24	1.272	B	0.152605	NA	6445	9753	0.603258	0.614785	TRUE	FALSE	TRUE	FALSE	TRUE	FALSE	FALSE	FALSE	fail_IF_cutoff	AT1G75560
NYDRO14267	0:maker-nm_contig11-snap-gene-8.65-mRNA-1	7982	6215	8835	11237	1.32	father	0.00521385	1.004	A	0.679766	NA	14197	20072	0.562231	0.559835	TRUE	FALSE	TRUE	FALSE	TRUE	FALSE	FALSE	FALSE	fail_IF_cutoff	AT3G02540
NYDRO15153	0:maker-nm_contig11-snap-gene-81.0-mRNA-1	0	0	0	0	1.32	none	1	NA	none	1	NA	0	0	NA	NA	FALSE	FALSE	FALSE	FALSE	TRUE	FALSE	FALSE	FALSE	low_counts	no_AT_hit
NYDRO15159	0:maker-nm_contig11-snap-gene-82.17-mRNA-1	15	127	43	248	1.32	father	0.00991483	1.092	B	2.29293e-53	20.844	142	291	0.105634	0.852234	TRUE	FALSE	TRUE	FALSE	FALSE	FALSE	FALSE	FALSE	fail_IF_cutoff	AT1G21280
NYDRO15170	0:maker-nm_contig11-snap-gene-83.18-mRNA-1	0	13	0	0	1.32	none	1	NA	none	1	NA	13	0	0	NA	FALSE	FALSE	FALSE	FALSE	TRUE	FALSE	FALSE	FALSE	low_counts	no_AT_hit
NYDRO15169	0:maker-nm_contig11-snap-gene-83.19-mRNA-1	0	0	0	0	1.32	none	1	NA	none	1	NA	0	0	NA	NA	FALSE	FALSE	FALSE	FALSE	TRUE	FALSE	FALSE	FALSE	low_counts	no_AT_hit
NYDRO15176	0:maker-nm_contig11-snap-gene-83.20-mRNA-1	0	0	0	0	1.32	none	1	NA	none	1	NA	0	0	NA	NA	FALSE	FALSE	FALSE	FALSE	TRUE	FALSE	FALSE	FALSE	low_counts	no_AT_hit
NYDRO15174	0:maker-nm_contig11-snap-gene-83.26-mRNA-1	0	0	0	0	1.32	none	1	NA	none	1	NA	0	0	NA	NA	FALSE	FALSE	FALSE	FALSE	TRUE	FALSE	FALSE	FALSE	low_counts	no_AT_hit
NYDRO15175	0:maker-nm_contig11-snap-gene-83.28-mRNA-1	0	0	0	0	1.32	none	1	NA	none	1	NA	0	0	NA	NA	FALSE	FALSE	FALSE	FALSE	TRUE	FALSE	FALSE	FALSE	low_counts	no_AT_hit
NYDRO15163	0:maker-nm_contig11-snap-gene-83.8-mRNA-1	0	0	0	0	1.32	none	1	NA	none	1	NA	0	0	NA	NA	FALSE	FALSE	FALSE	FALSE	TRUE	FALSE	FALSE	FALSE	low_counts	AT1G21280
NYDRO15203	0:maker-nm_contig11-snap-gene-85.30-mRNA-1	0	72	0	285	1.32	none	1	NA	B	5.64214e-77	1390.55	72	285	0	1	TRUE	FALSE	FALSE	FALSE	FALSE	FALSE	FALSE	FALSE	fail_pval_cutoff	no_AT_hit
NYDRO15208	0:maker-nm_contig11-snap-gene-85.43-mRNA-1	20	0	48	0	1.32	none	1	NA	none	1	NA	20	48	1	0	FALSE	FALSE	FALSE	FALSE	TRUE	FALSE	FALSE	FALSE	low_counts	AT3G42170
NYDRO15202	0:maker-nm_contig11-snap-gene-85.46-mRNA-1	0	0	0	0	1.32	none	1	NA	none	1	NA	0	0	NA	NA	FALSE	FALSE	FALSE	FALSE	TRUE	FALSE	FALSE	FALSE	low_counts	AT4G19170
NYDRO15214	0:maker-nm_contig11-snap-gene-86.16-mRNA-1	0	0	0	0	1.32	none	1	NA	none	1	NA	0	0	NA	NA	FALSE	FALSE	FALSE	FALSE	TRUE	FALSE	FALSE	FALSE	low_counts	AT4G19170
NYDRO15210	0:maker-nm_contig11-snap-gene-86.9-mRNA-1	0	0	0	0	1.32	none	1	NA	none	1	NA	0	0	NA	NA	FALSE	FALSE	FALSE	FALSE	TRUE	FALSE	FALSE	FALSE	low_counts	AT4G19170
NYDRO15234	0:maker-nm_contig11-snap-gene-87.3-mRNA-1	0	0	0	0	1.32	none	1	NA	none	1	NA	0	0	NA	NA	FALSE	FALSE	FALSE	FALSE	TRUE	FALSE	FALSE	FALSE	low_counts	no_AT_hit
NYDRO15250	0:maker-nm_contig11-snap-gene-89.3-mRNA-1	0	0	0	0	1.32	none	1	NA	none	1	NA	0	0	NA	NA	FALSE	FALSE	FALSE	FALSE	TRUE	FALSE	FALSE	FALSE	low_counts	no_AT_hit
NYDRO15251	0:maker-nm_contig11-snap-gene-89.5-mRNA-1	0	0	0	0	1.32	none	1	NA	none	1	NA	0	0	NA	NA	FALSE	FALSE	FALSE	FALSE	TRUE	FALSE	FALSE	FALSE	low_counts	no_AT_hit
NYDRO15253	0:maker-nm_contig11-snap-gene-89.6-mRNA-1	0	0	0	0	1.32	none	1	NA	none	1	NA	0	0	NA	NA	FALSE	FALSE	FALSE	FALSE	TRUE	FALSE	FALSE	FALSE	low_counts	no_AT_hit
NYDRO15256	0:maker-nm_contig11-snap-gene-89.8-mRNA-1	1519	817	1134	1718	1.32	mother	4.92228e-17	1.378	A	0.000462889	1.046	2336	2852	0.650257	0.602384	TRUE	FALSE	TRUE	FALSE	TRUE	FALSE	FALSE	FALSE	fail_IF_cutoff	AT5G42900
NYDRO15274	0:maker-nm_contig11-snap-gene-91.16-mRNA-1	502	177	1280	722	1.32	father	0.427836	NA	A	1.55743e-66	3.868	679	2002	0.739323	0.360639	TRUE	FALSE	FALSE	FALSE	TRUE	FALSE	FALSE	FALSE	fail_pval_cutoff	AT1G67140
NYDRO15280	0:maker-nm_contig11-snap-gene-91.19-mRNA-1	0	0	0	0	1.32	none	1	NA	none	1	NA	0	0	NA	NA	FALSE	FALSE	FALSE	FALSE	TRUE	FALSE	FALSE	FALSE	low_counts	no_AT_hit
NYDRO15292	0:maker-nm_contig11-snap-gene-92.3-mRNA-1	0	0	0	0	1.32	none	1	NA	none	1	NA	0	0	NA	NA	FALSE	FALSE	FALSE	FALSE	TRUE	FALSE	FALSE	FALSE	low_counts	no_AT_hit
NYDRO15294	0:maker-nm_contig11-snap-gene-92.4-mRNA-1	0	0	0	0	1.32	none	1	NA	none	1	NA	0	0	NA	NA	FALSE	FALSE	FALSE	FALSE	TRUE	FALSE	FALSE	FALSE	low_counts	no_AT_hit
NYDRO15289	0:maker-nm_contig11-snap-gene-92.8-mRNA-1	0	244	0	221	1.32	none	1	NA	B	1.83858e-138	3654.18	244	221	0	1	TRUE	FALSE	FALSE	FALSE	FALSE	FALSE	FALSE	FALSE	fail_pval_cutoff	no_AT_hit
NYDRO15302	0:maker-nm_contig11-snap-gene-93.4-mRNA-1	0	0	0	10	1.32	none	1	NA	none	1	NA	0	10	NA	1	FALSE	FALSE	FALSE	FALSE	TRUE	FALSE	FALSE	FALSE	low_counts	no_AT_hit
NYDRO15306	0:maker-nm_contig11-snap-gene-93.5-mRNA-1	0	0	0	0	1.32	none	1	NA	none	1	NA	0	0	NA	NA	FALSE	FALSE	FALSE	FALSE	TRUE	FALSE	FALSE	FALSE	low_counts	no_AT_hit
NYDRO15304	0:maker-nm_contig11-snap-gene-93.6-mRNA-1	0	0	0	0	1.32	none	1	NA	none	1	NA	0	0	NA	NA	FALSE	FALSE	FALSE	FALSE	TRUE	FALSE	FALSE	FALSE	low_counts	no_AT_hit
NYDRO15300	0:maker-nm_contig11-snap-gene-93.9-mRNA-1	0	1	0	0	1.32	none	1	NA	none	1	NA	1	0	0	NA	FALSE	FALSE	FALSE	FALSE	TRUE	FALSE	FALSE	FALSE	low_counts	no_AT_hit
NYDRO15312	0:maker-nm_contig11-snap-gene-94.9-mRNA-1	0	0	0	0	1.32	none	1	NA	none	1	NA	0	0	NA	NA	FALSE	FALSE	FALSE	FALSE	TRUE	FALSE	FALSE	FALSE	low_counts	no_AT_hit
NYDRO15322	0:maker-nm_contig11-snap-gene-95.5-mRNA-1	15	0	0	0	1.32	none	1	NA	none	1	NA	15	0	1	NA	FALSE	FALSE	FALSE	FALSE	TRUE	FALSE	FALSE	FALSE	low_counts	no_AT_hit
NYDRO15332	0:maker-nm_contig11-snap-gene-96.15-mRNA-1	52	0	17	30	1.32	none	1	NA	none	1	NA	52	47	1	0.638298	FALSE	FALSE	FALSE	FALSE	TRUE	FALSE	FALSE	FALSE	low_counts	AT1G21280
NYDRO15335	0:maker-nm_contig11-snap-gene-96.29-mRNA-1	0	0	0	0	1.32	none	1	NA	none	1	NA	0	0	NA	NA	FALSE	FALSE	FALSE	FALSE	TRUE	FALSE	FALSE	FALSE	low_counts	no_AT_hit
NYDRO15340	0:maker-nm_contig11-snap-gene-98.4-mRNA-1	416	0	304	57	1.32	mother	8.43794e-16	8.79	A	2.62619e-157	435.654	416	361	1	0.157895	TRUE	FALSE	TRUE	TRUE	FALSE	FALSE	FALSE	FALSE	fail_CEF_cutoff	AT3G12280
NYDRO15449	0:maker-nm_contig12-augustus-gene-0.8-mRNA-1	0	0	0	0	1.32	none	1	NA	none	1	NA	0	0	NA	NA	FALSE	FALSE	FALSE	FALSE	TRUE	FALSE	FALSE	FALSE	low_counts	AT2G28085
NYDRO15458	0:maker-nm_contig12-augustus-gene-1.33-mRNA-1	1313	1415	1765	3572	1.32	mother	0.160801	NA	B	4.64043e-59	1.911	2728	5337	0.481305	0.66929	TRUE	FALSE	FALSE	FALSE	TRUE	FALSE	FALSE	FALSE	fail_pval_cutoff	AT3G54840
NYDRO16633	0:maker-nm_contig12-augustus-gene-102.42-mRNA-1	0	0	0	0	1.32	none	1	NA	none	1	NA	0	0	NA	NA	FALSE	FALSE	FALSE	FALSE	TRUE	FALSE	FALSE	FALSE	low_counts	no_AT_hit
NYDRO16649	0:maker-nm_contig12-augustus-gene-103.29-mRNA-1	0	0	0	0	1.32	none	1	NA	none	1	NA	0	0	NA	NA	FALSE	FALSE	FALSE	FALSE	TRUE	FALSE	FALSE	FALSE	low_counts	AT2G41200
NYDRO16642	0:maker-nm_contig12-augustus-gene-103.31-mRNA-1	0	0	0	0	1.32	none	1	NA	none	1	NA	0	0	NA	NA	FALSE	FALSE	FALSE	FALSE	TRUE	FALSE	FALSE	FALSE	low_counts	AT5G05340
NYDRO16653	0:maker-nm_contig12-augustus-gene-104.10-mRNA-1	10035	1303	12963	4349	1.32	mother	1.38318e-33	1.352	A	0	20.937	11338	17312	0.885077	0.251213	TRUE	FALSE	TRUE	FALSE	FALSE	FALSE	FALSE	FALSE	fail_IF_cutoff	no_AT_hit
NYDRO16657	0:maker-nm_contig12-augustus-gene-104.14-mRNA-1	199	318	367	1034	1.32	mother	1	NA	B	6.47329e-45	3.349	517	1401	0.384913	0.738044	TRUE	FALSE	FALSE	FALSE	TRUE	FALSE	FALSE	FALSE	fail_pval_cutoff	AT1G53140
NYDRO15527	0:maker-nm_contig12-augustus-gene-11.40-mRNA-1	758	697	921	1343	1.32	father	0.200039	NA	B	2.01549e-05	1.113	1455	2264	0.520962	0.593198	TRUE	FALSE	FALSE	FALSE	TRUE	FALSE	FALSE	FALSE	fail_pval_cutoff	AT1G18090
NYDRO16742	0:maker-nm_contig12-augustus-gene-111.35-mRNA-1	0	0	0	0	1.32	none	1	NA	none	1	NA	0	0	NA	NA	FALSE	FALSE	FALSE	FALSE	TRUE	FALSE	FALSE	FALSE	low_counts	no_AT_hit
NYDRO16764	0:maker-nm_contig12-augustus-gene-112.2-mRNA-1	0	211	0	149	1.32	none	1	NA	B	6.60632e-105	2130.47	211	149	0	1	TRUE	FALSE	FALSE	FALSE	FALSE	FALSE	FALSE	FALSE	fail_pval_cutoff	AT3G62270
NYDRO16769	0:maker-nm_contig12-augustus-gene-113.8-mRNA-1	0	211	0	149	1.32	none	1	NA	B	6.60632e-105	2130.47	211	149	0	1	TRUE	FALSE	FALSE	FALSE	FALSE	FALSE	FALSE	FALSE	fail_pval_cutoff	AT3G62270
NYDRO15533	0:maker-nm_contig12-augustus-gene-12.20-mRNA-1	471	189	565	578	1.32	mother	0.000334989	1.101	A	4.69839e-18	1.833	660	1143	0.713636	0.505687	TRUE	FALSE	TRUE	FALSE	TRUE	FALSE	FALSE	FALSE	fail_IF_cutoff	AT5G40080
NYDRO15537	0:maker-nm_contig12-augustus-gene-12.21-mRNA-1	405	36	870	187	1.32	mother	0.0857341	NA	A	3.095e-169	31.839	441	1057	0.918367	0.176916	TRUE	FALSE	FALSE	FALSE	FALSE	FALSE	FALSE	FALSE	fail_pval_cutoff	AT2G13600
NYDRO15562	0:maker-nm_contig12-augustus-gene-14.10-mRNA-1	4324	1763	3289	2691	1.32	mother	0.000353036	1.036	A	2.68218e-186	2.695	6087	5980	0.710366	0.45	TRUE	FALSE	TRUE	FALSE	TRUE	FALSE	FALSE	FALSE	fail_IF_cutoff	AT3G10250
NYDRO15568	0:maker-nm_contig12-augustus-gene-15.18-mRNA-1	0	0	0	0	1.32	none	1	NA	none	1	NA	0	0	NA	NA	FALSE	FALSE	FALSE	FALSE	TRUE	FALSE	FALSE	FALSE	low_counts	no_AT_hit
NYDRO15592	0:maker-nm_contig12-augustus-gene-17.30-mRNA-1	921	262	2787	2106	1.32	mother	6.2631e-09	1.256	A	1.8972e-106	3.833	1183	4893	0.778529	0.430411	TRUE	FALSE	TRUE	FALSE	TRUE	FALSE	FALSE	FALSE	fail_IF_cutoff	AT2G32560
NYDRO15659	0:maker-nm_contig12-augustus-gene-23.59-mRNA-1	4684	4963	6109	12811	1.32	mother	1.3571e-06	1.059	B	7.4233e-214	2.071	9647	18920	0.48554	0.677114	TRUE	FALSE	TRUE	FALSE	TRUE	FALSE	FALSE	FALSE	fail_IF_cutoff	AT4G27940
NYDRO15670	0:maker-nm_contig12-augustus-gene-25.40-mRNA-1	14532	9519	9164	11177	1.32	mother	0.000885975	1.013	A	5.21165e-31	1.187	24051	20341	0.604216	0.549481	TRUE	FALSE	TRUE	FALSE	TRUE	FALSE	FALSE	FALSE	fail_IF_cutoff	AT4G23820
NYDRO15673	0:maker-nm_contig12-augustus-gene-25.48-mRNA-1	1847	874	1628	2177	1.32	mother	8.60915e-21	1.403	A	2.8895e-18	1.368	2721	3805	0.678795	0.572142	TRUE	FALSE	TRUE	FALSE	TRUE	FALSE	FALSE	FALSE	fail_IF_cutoff	AT4G14965
NYDRO15679	0:maker-nm_contig12-augustus-gene-25.54-mRNA-1	1801	1097	2443	3060	1.32	mother	0.000639286	1.038	A	1.05274e-08	1.153	2898	5503	0.621463	0.55606	TRUE	FALSE	TRUE	FALSE	TRUE	FALSE	FALSE	FALSE	fail_IF_cutoff	AT3G56760
NYDRO15681	0:maker-nm_contig12-augustus-gene-25.56-mRNA-1	358	302	893	730	1.32	father	9.61683e-10	1.399	A	8.25514e-05	1.129	660	1623	0.542424	0.449784	TRUE	FALSE	TRUE	FALSE	TRUE	FALSE	FALSE	FALSE	fail_IF_cutoff	AT3G49250
NYDRO15696	0:maker-nm_contig12-augustus-gene-27.46-mRNA-1	4551	3949	6974	12871	1.32	mother	8.1366e-14	1.136	B	8.905e-71	1.491	8500	19845	0.535412	0.648576	TRUE	FALSE	TRUE	FALSE	TRUE	FALSE	FALSE	FALSE	fail_IF_cutoff	AT1G22870
NYDRO15710	0:maker-nm_contig12-augustus-gene-28.43-mRNA-1	790	378	1031	2325	1.32	mother	3.53479e-46	2.224	B	0.318717	NA	1168	3356	0.67637	0.692789	TRUE	FALSE	TRUE	TRUE	TRUE	FALSE	FALSE	FALSE	fail_pmat_cutoff	AT5G13300
NYDRO15715	0:maker-nm_contig12-augustus-gene-28.48-mRNA-1	0	6	0	49	1.32	none	1	NA	none	1	NA	6	49	0	1	FALSE	FALSE	FALSE	FALSE	TRUE	FALSE	FALSE	FALSE	low_counts	AT2G21330
NYDRO15736	0:maker-nm_contig12-augustus-gene-31.23-mRNA-1	1196	467	2002	988	1.32	father	2.9958e-06	1.148	A	1.28639e-145	4.321	1663	2990	0.719182	0.330435	TRUE	FALSE	TRUE	FALSE	TRUE	FALSE	FALSE	FALSE	fail_IF_cutoff	AT4G31270
NYDRO15748	0:maker-nm_contig12-augustus-gene-32.43-mRNA-1	1192	30	913	606	1.32	mother	8.00877e-100	9.526	A	3.89127e-262	37.676	1222	1519	0.97545	0.398947	TRUE	FALSE	TRUE	TRUE	FALSE	FALSE	FALSE	FALSE	fail_CEF_cutoff	AT1G53430
NYDRO15744	0:maker-nm_contig12-augustus-gene-32.51-mRNA-1	3002	3371	4075	6910	1.32	father	1.53817e-05	1.057	B	1.22191e-90	1.744	6373	10985	0.47105	0.62904	TRUE	FALSE	TRUE	FALSE	TRUE	FALSE	FALSE	FALSE	fail_IF_cutoff	AT2G16440
NYDRO15755	0:maker-nm_contig12-augustus-gene-33.6-mRNA-1	6175	3074	7224	6615	1.32	mother	0.0690581	NA	A	5.11189e-179	2.032	9249	13839	0.66764	0.477997	TRUE	FALSE	FALSE	FALSE	TRUE	FALSE	FALSE	FALSE	fail_pval_cutoff	AT4G30890
NYDRO15793	0:maker-nm_contig12-augustus-gene-36.76-mRNA-1	4041	945	3259	1931	1.32	mother	2.24657e-16	1.281	A	0	6.356	4986	5190	0.810469	0.372062	TRUE	FALSE	TRUE	FALSE	TRUE	FALSE	FALSE	FALSE	fail_IF_cutoff	AT1G29070
NYDRO15874	0:maker-nm_contig12-augustus-gene-43.15-mRNA-1	926	805	1699	2313	1.32	father	0.0883857	NA	B	0.00424151	1.012	1731	4012	0.534951	0.57652	TRUE	FALSE	FALSE	FALSE	TRUE	FALSE	FALSE	FALSE	fail_pval_cutoff	AT3G10160
NYDRO15882	0:maker-nm_contig12-augustus-gene-44.42-mRNA-1	26	34	43	224	1.32	mother	0.0156708	0	B	6.47919e-10	2.97	60	267	0.433333	0.838951	TRUE	FALSE	FALSE	FALSE	TRUE	FALSE	FALSE	FALSE	fail_pval_cutoff	AT1G29200
NYDRO15893	0:maker-nm_contig12-augustus-gene-45.44-mRNA-1	4955	2832	6061	6052	1.32	mother	1	NA	A	4.87981e-80	1.615	7787	12113	0.636317	0.499628	TRUE	FALSE	FALSE	FALSE	TRUE	FALSE	FALSE	FALSE	fail_pval_cutoff	AT3G44330
NYDRO15896	0:maker-nm_contig12-augustus-gene-45.45-mRNA-1	223	185	215	457	1.32	mother	0.00363917	1.03	B	1.57799e-05	1.235	408	672	0.546569	0.68006	TRUE	FALSE	TRUE	FALSE	TRUE	FALSE	FALSE	FALSE	fail_IF_cutoff	AT1G19220
NYDRO15919	0:maker-nm_contig12-augustus-gene-47.12-mRNA-1	504	670	755	1855	1.32	mother	0.515545	NA	B	7.36806e-60	2.674	1174	2610	0.429302	0.710728	TRUE	FALSE	FALSE	FALSE	TRUE	FALSE	FALSE	FALSE	fail_pval_cutoff	AT3G05850
NYDRO15924	0:maker-nm_contig12-augustus-gene-48.57-mRNA-1	0	0	0	0	1.32	none	1	NA	none	1	NA	0	0	NA	NA	FALSE	FALSE	FALSE	FALSE	TRUE	FALSE	FALSE	FALSE	low_counts	no_AT_hit
NYDRO15931	0:maker-nm_contig12-augustus-gene-48.85-mRNA-1	187	0	0	216	1.32	mother	9.76822e-119	1570.92	none	1	NA	187	216	1	1	TRUE	FALSE	TRUE	TRUE	TRUE	TRUE	TRUE	FALSE	MEG	AT3G47930
NYDRO15950	0:maker-nm_contig12-augustus-gene-50.37-mRNA-1	8131	2973	9064	8822	1.32	mother	9.34368e-63	1.423	A	0	2.617	11104	17886	0.732259	0.493235	TRUE	FALSE	TRUE	FALSE	TRUE	FALSE	FALSE	FALSE	fail_IF_cutoff	AT5G43010
NYDRO15962	0:maker-nm_contig12-augustus-gene-51.33-mRNA-1	5020	5991	4489	10199	1.32	mother	0.00111558	1.016	B	0	2.522	11011	14688	0.455908	0.694376	TRUE	FALSE	TRUE	FALSE	TRUE	FALSE	FALSE	FALSE	fail_IF_cutoff	AT3G56740
NYDRO15984	0:maker-nm_contig12-augustus-gene-52.38-mRNA-1	9293	6228	10114	11933	1.32	mother	0.702881	NA	A	2.75441e-28	1.193	15521	22047	0.598737	0.541253	TRUE	FALSE	FALSE	FALSE	TRUE	FALSE	FALSE	FALSE	fail_pval_cutoff	AT4G23850
NYDRO15988	0:maker-nm_contig12-augustus-gene-53.42-mRNA-1	0	0	0	9	1.32	none	1	NA	none	1	NA	0	9	NA	1	FALSE	FALSE	FALSE	FALSE	TRUE	FALSE	FALSE	FALSE	low_counts	no_AT_hit
NYDRO15989	0:maker-nm_contig12-augustus-gene-53.44-mRNA-1	0	682	0	1529	1.32	none	1	NA	B	0	70664.2	682	1529	0	1	TRUE	FALSE	FALSE	FALSE	FALSE	FALSE	FALSE	FALSE	fail_pval_cutoff	no_AT_hit
NYDRO16021	0:maker-nm_contig12-augustus-gene-55.31-mRNA-1	7087	5312	10320	13735	1.32	mother	0.466498	NA	A	0.926875	NA	12399	24055	0.571578	0.570983	TRUE	FALSE	FALSE	FALSE	TRUE	FALSE	FALSE	FALSE	fail_pval_cutoff	AT1G16890
NYDRO16042	0:maker-nm_contig12-augustus-gene-56.50-mRNA-1	5881	1541	6130	3857	1.32	mother	1.58416e-20	1.252	A	0	5.508	7422	9987	0.792374	0.386202	TRUE	FALSE	TRUE	FALSE	TRUE	FALSE	FALSE	FALSE	fail_IF_cutoff	AT5G22300
NYDRO16039	0:maker-nm_contig12-augustus-gene-56.57-mRNA-1	212	45	308	219	1.32	mother	0.000348689	1.174	A	1.2566e-28	4.045	257	527	0.824903	0.41556	TRUE	FALSE	TRUE	FALSE	TRUE	FALSE	FALSE	FALSE	fail_IF_cutoff	AT3G15110
NYDRO16052	0:maker-nm_contig12-augustus-gene-57.3-mRNA-1	0	0	0	8	1.32	none	1	NA	none	1	NA	0	8	NA	1	FALSE	FALSE	FALSE	FALSE	TRUE	FALSE	FALSE	FALSE	low_counts	AT3G55990
NYDRO16058	0:maker-nm_contig12-augustus-gene-58.24-mRNA-1	18	0	0	0	1.32	none	1	NA	none	1	NA	18	0	1	NA	FALSE	FALSE	FALSE	FALSE	TRUE	FALSE	FALSE	FALSE	low_counts	AT5G45960
NYDRO16082	0:maker-nm_contig12-augustus-gene-60.31-mRNA-1	373	68	640	211	1.32	mother	0.95573	NA	A	2.45431e-98	11.007	441	851	0.845805	0.247944	TRUE	FALSE	FALSE	FALSE	TRUE	FALSE	FALSE	FALSE	fail_pval_cutoff	no_AT_hit
NYDRO16105	0:maker-nm_contig12-augustus-gene-62.0-mRNA-1	2484	748	2870	3463	1.32	mother	3.51829e-74	2.017	A	9.7613e-103	2.414	3232	6333	0.768564	0.546818	TRUE	FALSE	TRUE	TRUE	TRUE	FALSE	FALSE	FALSE	fail_pmat_cutoff	AT3G12250
NYDRO16122	0:maker-nm_contig12-augustus-gene-63.7-mRNA-1	53	41	112	75	1.32	father	0.0144969	1.003	A	0.0125283	0	94	187	0.56383	0.40107	TRUE	FALSE	FALSE	FALSE	TRUE	FALSE	FALSE	FALSE	fail_pval_cutoff	AT4G24000
NYDRO16164	0:maker-nm_contig12-augustus-gene-67.37-mRNA-1	1128	789	1264	1888	1.32	mother	0.0007881	1.042	B	0.475911	NA	1917	3152	0.588419	0.598985	TRUE	FALSE	TRUE	FALSE	TRUE	FALSE	FALSE	FALSE	fail_IF_cutoff	AT3G13050
NYDRO16169	0:maker-nm_contig12-augustus-gene-67.41-mRNA-1	328	187	80	45	1.32	father	0.0121961	1.026	A	3.99e-08	1.812	515	125	0.636893	0.36	TRUE	FALSE	FALSE	FALSE	TRUE	FALSE	FALSE	FALSE	fail_pval_cutoff	AT3G61610
NYDRO16185	0:maker-nm_contig12-augustus-gene-68.60-mRNA-1	1486	1019	1497	3025	1.32	mother	6.48805e-25	1.468	B	3.59782e-10	1.203	2505	4522	0.593214	0.668952	TRUE	FALSE	TRUE	FALSE	TRUE	FALSE	FALSE	FALSE	fail_IF_cutoff	AT5G12470
NYDRO16223	0:maker-nm_contig12-augustus-gene-72.35-mRNA-1	452	202	190	268	1.32	mother	3.32711e-06	1.275	A	0.000408421	1.116	654	458	0.691131	0.585153	TRUE	FALSE	TRUE	FALSE	TRUE	FALSE	FALSE	FALSE	fail_IF_cutoff	no_AT_hit
NYDRO16226	0:maker-nm_contig12-augustus-gene-72.36-mRNA-1	2930	1306	4413	3138	1.32	father	0.0409972	0	A	5.19123e-185	2.824	4236	7551	0.69169	0.415574	TRUE	FALSE	FALSE	FALSE	TRUE	FALSE	FALSE	FALSE	fail_pval_cutoff	AT2G32760
NYDRO16233	0:maker-nm_contig12-augustus-gene-72.39-mRNA-1	2280	734	936	2909	1.32	mother	1.64318e-246	4.737	B	1	NA	3014	3845	0.75647	0.756567	TRUE	FALSE	TRUE	TRUE	TRUE	TRUE	TRUE	FALSE	MEG	AT5G06100
[truncated: 38,424 more rows]

## Sheet: Comparison 2 output
#samples 3756 and 3768
# Avg reads mapping to maternal genome (mat and pat reads > 0), sample 3756 = 52.8%
# Avg reads mapping to maternal genome (mat and pat reads > 0), sample 3768 = 47.1%
[truncated: 39,610 more rows]

## Sheet: Comparison 3 output
#samples 3752 and 3768
[truncated: 39,612 more rows]

[truncated: 3 more sheets: Comparison 4 output, MEGs,Genes that overlap DMRs, conserved imprinted loci]
