# Supplementary material for: Imprinting and DNA Methylation in Water Lily Endosperm: Implications for Seed Evolution
Source: Mol Biol Evol. 2025 Oct 24;42(11):msaf271. doi: 10.1093/molbev/msaf271 (PMC12619087; doi:10.1093/molbev/msaf271)
Supplement: msaf271_Supplementary_Data [file msaf271_supplementary_data.zip › Povilus_supp_table_4.xlsx]

## Sheet: imprinted loci across datasets
# for Comparison columns: 1 = called as imprinted in Comparision, 0 = not called as imprinted in Comparision
Locus_id	maker_id	MEG or PEG	non_corrected	corrected for 25% maternal tissue contamination	corrected for 50% maternal tissue contamination
NYDRO25882	0:augustus_masked-nm_contig20-processed-gene-40.64-mRNA-1	MEG	1	1	1
NYDRO26580	0:augustus_masked-nm_contig20-processed-gene-85.53-mRNA-1	MEG	1	1	1
NYDRO11926	0:maker-nm_contig09-snap-gene-50.13-mRNA-1	MEG	1	1	1
NYDRO14889	0:maker-nm_contig11-augustus-gene-56.0-mRNA-1	MEG	1	1	1
NYDRO16233	0:maker-nm_contig12-augustus-gene-72.39-mRNA-1	MEG	1	1	1
NYDRO16497	0:maker-nm_contig12-snap-gene-91.60-mRNA-1	MEG	1	1	1
NYDRO36239	0:maker-nm_contig28-snap-gene-1.11-mRNA-1	MEG	1	1	1
NYDRO37042	0:maker-nm_contig28-snap-gene-63.41-mRNA-1	MEG	1	1	1
NYDRO37236	0:maker-nm_contig28-snap-gene-83.31-mRNA-1	MEG	1	1	1
NYDRO12095	1:maker-nt_contig09-snap-gene-63.37-mRNA-1	MEG	1	1	1
NYDRO14150	1:maker-nt_contig11-snap-gene-1.15-mRNA-1	MEG	1	1	1
NYDRO16413	1:maker-nt_contig12-snap-gene-86.62-mRNA-1	MEG	1	1	1
NYDRO33846	1:maker-nt_contig25-snap-gene-114.103-mRNA-1	MEG	1	1	1
NYDRO37303	1:maker-nt_contig28-augustus-gene-88.52-mRNA-1	MEG	1	1	1
NYDRO37184	1:snap_masked-nt_contig28-processed-gene-78.24-mRNA-1	MEG	1	1	1
NYDRO01791	augustus_masked-nt_contig01-processed-gene-60.61-mRNA-1	MEG	1	1	0
NYDRO02781	augustus_masked-nt_contig02-processed-gene-42.17-mRNA-1	MEG	1	1	1
NYDRO04097	augustus_masked-nt_contig03-processed-gene-58.15-mRNA-1	MEG	1	1	0
NYDRO05227	augustus_masked-nt_contig04-processed-gene-47.5-mRNA-1	MEG	1	1	0
NYDRO05588	augustus_masked-nt_contig04-processed-gene-78.1-mRNA-1	MEG	1	0	0
NYDRO06917	augustus_masked-nt_contig05-processed-gene-79.38-mRNA-1	MEG	1	1	1
NYDRO06926	augustus_masked-nt_contig05-processed-gene-79.45-mRNA-1	MEG	1	1	1
NYDRO13619	augustus_masked-nt_contig10-processed-gene-72.28-mRNA-1	MEG	1	1	1
NYDRO16321	augustus_masked-nt_contig12-processed-gene-79.8-mRNA-1	MEG	1	1	1
NYDRO17934	augustus_masked-nt_contig13-processed-gene-94.10-mRNA-1	MEG	1	1	1
NYDRO18811	augustus_masked-nt_contig14-processed-gene-101.21-mRNA-1	MEG	1	1	1
NYDRO18358	augustus_masked-nt_contig14-processed-gene-37.34-mRNA-1	MEG	1	1	1
NYDRO20054	augustus_masked-nt_contig15-processed-gene-112.20-mRNA-1	MEG	1	0	0
NYDRO19693	augustus_masked-nt_contig15-processed-gene-76.11-mRNA-1	MEG	1	0	0
NYDRO20871	augustus_masked-nt_contig16-processed-gene-64.53-mRNA-1	MEG	1	1	1
NYDRO21481	augustus_masked-nt_contig17-processed-gene-9.1-mRNA-1	MEG	1	1	0
NYDRO28011	augustus_masked-nt_contig21-processed-gene-87.4-mRNA-1	MEG	1	1	1
NYDRO29960	augustus_masked-nt_contig23-processed-gene-0.31-mRNA-1	MEG	1	1	0
NYDRO30204	augustus_masked-nt_contig23-processed-gene-22.32-mRNA-1	MEG	1	1	1
NYDRO30332	augustus_masked-nt_contig23-processed-gene-34.12-mRNA-1	MEG	1	1	1
NYDRO30968	augustus_masked-nt_contig23-processed-gene-92.25-mRNA-1	MEG	1	1	1
NYDRO31353	augustus_masked-nt_contig24-processed-gene-10.7-mRNA-1	MEG	1	1	1
NYDRO33198	augustus_masked-nt_contig25-processed-gene-66.19-mRNA-1	MEG	1	1	1
NYDRO33370	augustus_masked-nt_contig25-processed-gene-78.27-mRNA-1	MEG	1	1	1
NYDRO34220	augustus_masked-nt_contig26-processed-gene-35.35-mRNA-1	MEG	1	1	1
NYDRO35481	augustus_masked-nt_contig27-processed-gene-48.31-mRNA-1	MEG	1	1	1
NYDRO00541	maker-nt_contig00-augustus-gene-52.55-mRNA-1	MEG	1	0	0
NYDRO00952	maker-nt_contig00-snap-gene-100.18-mRNA-1	MEG	1	0	0
NYDRO01375	maker-nt_contig01-augustus-gene-27.54-mRNA-1	MEG	1	1	1
NYDRO01444	maker-nt_contig01-augustus-gene-34.29-mRNA-1	MEG	1	1	1
NYDRO01615	maker-nt_contig01-augustus-gene-48.56-mRNA-1	MEG	1	1	1
NYDRO01704	maker-nt_contig01-augustus-gene-54.61-mRNA-1	MEG	1	1	1
NYDRO01542	maker-nt_contig01-snap-gene-41.8-mRNA-1	MEG	1	0	0
NYDRO01546	maker-nt_contig01-snap-gene-42.34-mRNA-1	MEG	1	1	1
NYDRO01567	maker-nt_contig01-snap-gene-43.66-mRNA-1	MEG	1	1	1
NYDRO02991	maker-nt_contig02-augustus-gene-65.12-mRNA-1	MEG	1	1	1
NYDRO03962	maker-nt_contig03-augustus-gene-46.9-mRNA-1	MEG	1	1	1
NYDRO03550	maker-nt_contig03-augustus-gene-5.24-mRNA-1	MEG	1	1	1
NYDRO04506	maker-nt_contig03-snap-gene-110.15-mRNA-1	MEG	1	1	1
NYDRO03845	maker-nt_contig03-snap-gene-36.10-mRNA-1	MEG	1	1	1
NYDRO03871	maker-nt_contig03-snap-gene-38.12-mRNA-1	MEG	1	1	1
NYDRO06063	maker-nt_contig04-augustus-gene-116.28-mRNA-1	MEG	1	1	1
NYDRO05707	maker-nt_contig04-augustus-gene-88.33-mRNA-1	MEG	1	1	0
NYDRO05346	maker-nt_contig04-snap-gene-57.20-mRNA-1	MEG	1	1	1
NYDRO06412	maker-nt_contig05-augustus-gene-31.4-mRNA-1	MEG	1	1	0
NYDRO06654	maker-nt_contig05-augustus-gene-50.28-mRNA-1	MEG	1	0	0
NYDRO06734	maker-nt_contig05-augustus-gene-55.22-mRNA-1	MEG	1	1	1
NYDRO06374	maker-nt_contig05-snap-gene-28.5-mRNA-1	MEG	1	1	1
NYDRO06490	maker-nt_contig05-snap-gene-37.63-mRNA-1	MEG	1	1	1
NYDRO06662	maker-nt_contig05-snap-gene-50.11-mRNA-1	MEG	1	0	0
NYDRO06923	maker-nt_contig05-snap-gene-79.27-mRNA-1	MEG	1	1	1
NYDRO09660	maker-nt_contig07-augustus-gene-107.30-mRNA-1	MEG	1	1	1
NYDRO09749	maker-nt_contig07-augustus-gene-116.17-mRNA-1	MEG	1	1	1
NYDRO09762	maker-nt_contig07-augustus-gene-117.86-mRNA-1	MEG	1	1	1
NYDRO08644	maker-nt_contig07-augustus-gene-8.20-mRNA-1	MEG	1	1	0
NYDRO08906	maker-nt_contig07-snap-gene-34.14-mRNA-1	MEG	1	1	1
NYDRO09214	maker-nt_contig07-snap-gene-64.72-mRNA-1	MEG	1	1	1
NYDRO09444	maker-nt_contig07-snap-gene-87.24-mRNA-1	MEG	1	1	1
NYDRO09517	maker-nt_contig07-snap-gene-93.24-mRNA-1	MEG	1	0	0
NYDRO12581	maker-nt_contig09-snap-gene-103.36-mRNA-1	MEG	1	1	0
NYDRO11364	maker-nt_contig09-snap-gene-7.38-mRNA-1	MEG	1	1	1
NYDRO14081	maker-nt_contig10-augustus-gene-115.27-mRNA-1	MEG	1	1	1
NYDRO13987	maker-nt_contig10-snap-gene-105.19-mRNA-1	MEG	1	1	1
NYDRO12895	maker-nt_contig10-snap-gene-11.66-mRNA-1	MEG	1	1	1
NYDRO14047	maker-nt_contig10-snap-gene-112.26-mRNA-1	MEG	1	1	1
NYDRO14056	maker-nt_contig10-snap-gene-113.51-mRNA-1	MEG	1	1	1
NYDRO13151	maker-nt_contig10-snap-gene-31.25-mRNA-1	MEG	1	1	1
NYDRO14147	maker-nt_contig11-augustus-gene-1.22-mRNA-1	MEG	1	1	1
NYDRO15885	maker-nt_contig12-augustus-gene-44.26-mRNA-1	MEG	1	1	1
NYDRO16066	maker-nt_contig12-augustus-gene-58.40-mRNA-1	MEG	1	1	1
NYDRO16428	maker-nt_contig12-augustus-gene-87.17-mRNA-1	MEG	1	1	1
NYDRO16559	maker-nt_contig12-augustus-gene-96.20-mRNA-1	MEG	1	1	0
NYDRO15663	maker-nt_contig12-snap-gene-23.23-mRNA-1	MEG	1	0	0
NYDRO16319	maker-nt_contig12-snap-gene-79.15-mRNA-1	MEG	1	1	1
NYDRO17498	maker-nt_contig13-augustus-gene-61.32-mRNA-1	MEG	1	1	1
NYDRO17888	maker-nt_contig13-snap-gene-91.27-mRNA-1	MEG	1	0	0
NYDRO18640	maker-nt_contig14-snap-gene-81.0-mRNA-1	MEG	1	1	0
NYDRO19715	maker-nt_contig15-snap-gene-78.38-mRNA-1	MEG	1	0	0
NYDRO19780	maker-nt_contig15-snap-gene-84.52-mRNA-1	MEG	1	0	0
NYDRO19873	maker-nt_contig15-snap-gene-94.19-mRNA-1	MEG	1	1	1
NYDRO21271	maker-nt_contig16-augustus-gene-105.20-mRNA-1	MEG	1	0	0
NYDRO20637	maker-nt_contig16-augustus-gene-45.41-mRNA-1	MEG	1	1	1
NYDRO20177	maker-nt_contig16-augustus-gene-5.33-mRNA-1	MEG	1	1	0
NYDRO20437	maker-nt_contig16-snap-gene-28.11-mRNA-1	MEG	1	1	1
NYDRO20182	maker-nt_contig16-snap-gene-5.48-mRNA-1	MEG	1	1	1
NYDRO20818	maker-nt_contig16-snap-gene-61.11-mRNA-1	MEG	1	0	0
NYDRO20838	maker-nt_contig16-snap-gene-62.47-mRNA-1	MEG	1	1	1
NYDRO20200	maker-nt_contig16-snap-gene-7.22-mRNA-1	MEG	1	1	1
NYDRO21500	maker-nt_contig17-augustus-gene-11.3-mRNA-1	MEG	1	1	1
NYDRO22698	maker-nt_contig18-augustus-gene-18.43-mRNA-1	MEG	1	1	1
NYDRO23121	maker-nt_contig18-snap-gene-58.39-mRNA-1	MEG	1	1	1
NYDRO23278	maker-nt_contig18-snap-gene-73.45-mRNA-1	MEG	1	1	1
NYDRO23369	maker-nt_contig18-snap-gene-81.35-mRNA-1	MEG	1	1	1
NYDRO25228	maker-nt_contig19-augustus-gene-110.16-mRNA-1	MEG	1	1	1
NYDRO24507	maker-nt_contig19-snap-gene-47.14-mRNA-1	MEG	1	1	1
NYDRO25422	maker-nt_contig20-snap-gene-5.15-mRNA-1	MEG	1	1	1
NYDRO26169	maker-nt_contig20-snap-gene-54.31-mRNA-1	MEG	1	1	1
NYDRO26729	maker-nt_contig20-snap-gene-96.54-mRNA-1	MEG	1	1	1
NYDRO27164	maker-nt_contig21-augustus-gene-11.62-mRNA-1	MEG	1	0	0
NYDRO27141	maker-nt_contig21-augustus-gene-9.11-mRNA-1	MEG	1	0	0
NYDRO27462	maker-nt_contig21-snap-gene-39.12-mRNA-1	MEG	1	1	1
NYDRO27797	maker-nt_contig21-snap-gene-69.18-mRNA-1	MEG	1	1	1
NYDRO27834	maker-nt_contig21-snap-gene-71.21-mRNA-1	MEG	1	1	1
NYDRO28070	maker-nt_contig21-snap-gene-94.38-mRNA-1	MEG	1	1	1
NYDRO28337	maker-nt_contig22-augustus-gene-1.37-mRNA-1	MEG	1	1	1
NYDRO28402	maker-nt_contig22-snap-gene-6.37-mRNA-1	MEG	1	1	1
NYDRO29582	maker-nt_contig22-snap-gene-88.32-mRNA-1	MEG	1	1	1
NYDRO29685	maker-nt_contig22-snap-gene-98.72-mRNA-1	MEG	1	1	0
NYDRO31132	maker-nt_contig23-augustus-gene-108.38-mRNA-1	MEG	1	1	1
NYDRO30595	maker-nt_contig23-augustus-gene-64.65-mRNA-1	MEG	1	0	0
NYDRO31974	maker-nt_contig24-snap-gene-72.0-mRNA-1	MEG	1	1	1
NYDRO32122	maker-nt_contig24-snap-gene-83.24-mRNA-1	MEG	1	1	1
NYDRO33308	maker-nt_contig25-augustus-gene-73.5-mRNA-1	MEG	1	1	1
NYDRO33828	maker-nt_contig25-snap-gene-113.17-mRNA-1	MEG	1	1	0
NYDRO33355	maker-nt_contig25-snap-gene-76.54-mRNA-1	MEG	1	1	0
NYDRO34131	maker-nt_contig26-augustus-gene-24.36-mRNA-1	MEG	1	1	0
NYDRO34366	maker-nt_contig26-augustus-gene-50.38-mRNA-1	MEG	1	0	0
NYDRO34480	maker-nt_contig26-augustus-gene-60.23-mRNA-1	MEG	1	1	1
NYDRO34328	maker-nt_contig26-snap-gene-47.19-mRNA-1	MEG	1	0	0
NYDRO36090	maker-nt_contig27-augustus-gene-104.32-mRNA-1	MEG	1	1	1
NYDRO36166	maker-nt_contig27-augustus-gene-111.25-mRNA-1	MEG	1	1	1
NYDRO36214	maker-nt_contig27-augustus-gene-117.85-mRNA-1	MEG	1	1	0
NYDRO35040	maker-nt_contig27-augustus-gene-3.3-mRNA-1	MEG	1	1	1
NYDRO35590	maker-nt_contig27-augustus-gene-60.28-mRNA-1	MEG	1	0	0
NYDRO36110	maker-nt_contig27-snap-gene-106.10-mRNA-1	MEG	1	1	1
NYDRO35564	maker-nt_contig27-snap-gene-57.72-mRNA-1	MEG	1	1	0
NYDRO35614	maker-nt_contig27-snap-gene-62.36-mRNA-1	MEG	1	1	1
NYDRO37244	maker-nt_contig28-augustus-gene-84.7-mRNA-1	MEG	1	1	1
NYDRO36437	maker-nt_contig28-snap-gene-21.53-mRNA-1	MEG	1	1	1
NYDRO36305	maker-nt_contig28-snap-gene-8.21-mRNA-1	MEG	1	1	1
NYDRO37276	maker-nt_contig28-snap-gene-86.68-mRNA-1	MEG	1	1	1
NYDRO04083	snap_masked-nt_contig03-processed-gene-56.37-mRNA-1	MEG	1	1	0
NYDRO06928	snap_masked-nt_contig05-processed-gene-80.32-mRNA-1	MEG	1	1	1
NYDRO13057	snap_masked-nt_contig10-processed-gene-22.11-mRNA-1	MEG	1	1	1
NYDRO13818	snap_masked-nt_contig10-processed-gene-89.4-mRNA-1	MEG	1	1	1
NYDRO20107	snap_masked-nt_contig15-processed-gene-117.51-mRNA-1	MEG	1	1	0
NYDRO20942	snap_masked-nt_contig16-processed-gene-69.5-mRNA-1	MEG	1	1	0
NYDRO23351	snap_masked-nt_contig18-processed-gene-80.12-mRNA-1	MEG	1	1	1
NYDRO27524	snap_masked-nt_contig21-processed-gene-43.85-mRNA-1	MEG	1	0	0
NYDRO29898	snap_masked-nt_contig22-processed-gene-115.21-mRNA-1	MEG	1	0	0
NYDRO32101	snap_masked-nt_contig24-processed-gene-81.9-mRNA-1	MEG	1	1	1
NYDRO31033	maker-nt_contig23-snap-gene-97.64-mRNA-1	MEG	1	1	0
NYDRO09708	maker-nt_contig07-augustus-gene-112.13-mRNA-1	PEG	1	1	1

## Sheet: MEG summary of enriched terms
# summary of GO(biological process) and kegg significantly enriched terms, overlap between data sets with or without correction for maternal tissue contamination
# for columns B-D: 1 = term significantly enriched, 0 = term not significantly enriched
term	no correction	correction for 25% maternal tissue contamination	correction for 50% maternal tissue contamination	number of data sets with enrichment for term
go_biological_process _ Reactive nitrogen species metabolic proc.	1	1	1	3
go_biological_process _ Oligopeptide transport	1	0	1	2
go_biological_process _ Pectin catabolic proc.	1	1	0	2
go_biological_process _ Peptide transport	1	0	0	1
go_biological_process _ Polysaccharide catabolic proc.	1	1	0	2
go_biological_process _ Pectin metabolic proc.	1	1	0	2
go_biological_process _ Galacturonan metabolic proc.	1	1	0	2
go_biological_process _ Response to water deprivation	1	0	1	2
go_biological_process _ Response to water	1	0	1	2
go_biological_process _ Polysaccharide metabolic proc.	1	1	0	2
go_biological_process _ Response to acid chemical	1	0	1	2
go_biological_process _ Response to abscisic acid	1	1	1	3
go_biological_process _ Response to alcohol	1	1	1	3
go_biological_process _ Response to lipid	1	1	1	3
go_biological_process _ Response to hormone	1	1	1	3
go_biological_process _ Response to endogenous stimulus	1	1	1	3
go_biological_process _ Carbohydrate metabolic proc.	1	0	0	1
go_biological_process _ Response to organic substance	1	1	1	3
go_biological_process _ Response to oxygen-containing compound	1	1	1	3
go_biological_process _ Response to chemical	1	1	1	3
go_biological_process _ Very long-chain fatty acid biosynthetic proc.	1	1	0	2
go_biological_process _ Cell wall modification	1	1	0	2
go_biological_process _ Negative reg. of catalytic activity	1	1	0	2
go_biological_process _ Negative reg. of molecular function	1	1	0	2
go_biological_process _ Fatty acid biosynthetic proc.	1	1	0	2
go_biological_process _ Phyllome development	1	1	1	3
go_biological_process _ Protein storage vacuole organization	1	0	1	2
go_biological_process _ Nitrate metabolic proc.	1	0	1	2
go_biological_process _ Nitrate assimilation	1	0	1	2
go_biological_process _ Negative reg. of growth	1	0	1	2
go_biological_process _ Gibberellic acid mediated signaling pathway	1	0	1	2
go_biological_process _ Gibberellin mediated signaling pathway	1	0	1	2
kegg _ Fatty acid elongation	1	1	1	3
kegg _ Flavonoid biosynthesis	1	1	1	3
kegg _ Pentose and glucuronate interconversions	1	1	1	3
kegg _ Plant-pathogen interaction	1	0	1	2
kegg _ Biosynthesis of secondary metabolites	1	1	1	3
kegg _ Metabolic pathways	1	1	0	2
kegg _ Biosynthesis of various plant secondary metabolites	1	0	0	1
kegg _ Starch and sucrose metabolism	1	0	0	1

## Sheet: MEG sig enriched terms
# significantly enriched KEGG or GO (Biological Proceess) for sets of MEGs from analsis without maternal tissue contamination correction, with correction for 25% maternal tissue contaimination correction, and with 50% maternal tissue contamination correction
#background for enrichment test = set of all genes expressed in whole seeds (>1TPM)
#ShinyGO 0.80, http://bioinformatics.sdstate.edu/go/
Set	Term_type	Term	Enrichment FDR	nGenes	Pathway Genes	Fold Enrichment
no_correction	go_biological_process	Reactive nitrogen species metabolic proc.	0.00760354	4	45	16.8694
no_correction	go_biological_process	Oligopeptide transport	0.00901183	4	49	14.6691
no_correction	go_biological_process	Pectin catabolic proc.	0.00470802	5	98	14.0579
no_correction	go_biological_process	Peptide transport	0.0120726	4	53	12.9765
no_correction	go_biological_process	Polysaccharide catabolic proc.	0.00634498	7	192	7.28927
no_correction	go_biological_process	Pectin metabolic proc.	0.0120726	6	167	6.83896
no_correction	go_biological_process	Galacturonan metabolic proc.	0.012346	6	168	6.74778
no_correction	go_biological_process	Response to water deprivation	0.00901183	11	418	3.96504
no_correction	go_biological_process	Response to water	0.00901183	11	429	3.8984
no_correction	go_biological_process	Polysaccharide metabolic proc.	0.00760354	12	495	3.80514
no_correction	go_biological_process	Response to acid chemical	0.0103181	11	459	3.72618
no_correction	go_biological_process	Response to abscisic acid	0.00901183	13	590	3.35325
no_correction	go_biological_process	Response to alcohol	0.0100703	13	599	3.28298
no_correction	go_biological_process	Response to lipid	0.00634498	18	999	2.87004
no_correction	go_biological_process	Response to hormone	0.000620193	27	1639	2.79433
no_correction	go_biological_process	Response to endogenous stimulus	0.000620193	27	1669	2.74714
no_correction	go_biological_process	Carbohydrate metabolic proc.	0.00901183	19	1183	2.58067
no_correction	go_biological_process	Response to organic substance	0.00105661	30	2051	2.44721
no_correction	go_biological_process	Response to oxygen-containing compound	0.00634498	25	1679	2.34298
no_correction	go_biological_process	Response to chemical	0.00153193	38	3091	2.0786
25percent_mat_contamination	go_biological_process	Very long-chain fatty acid biosynthetic proc.	0.0174814	3	22	21.1568
25percent_mat_contamination	go_biological_process	Reactive nitrogen species metabolic proc.	0.005659	4	45	19.7463
25percent_mat_contamination	go_biological_process	Pectin catabolic proc.	0.0035241	5	98	16.4553
25percent_mat_contamination	go_biological_process	Cell wall modification	0.0126175	5	145	8.97561
25percent_mat_contamination	go_biological_process	Pectin metabolic proc.	0.0098833	6	167	8.00527
25percent_mat_contamination	go_biological_process	Galacturonan metabolic proc.	0.0098833	6	168	7.89854
25percent_mat_contamination	go_biological_process	Negative reg. of catalytic activity	0.010333	6	255	7.49861
25percent_mat_contamination	go_biological_process	Polysaccharide catabolic proc.	0.0110199	6	192	7.31346
25percent_mat_contamination	go_biological_process	Negative reg. of molecular function	0.0126175	6	269	6.88826
25percent_mat_contamination	go_biological_process	Fatty acid biosynthetic proc.	0.0207217	6	167	6.0448
25percent_mat_contamination	go_biological_process	Polysaccharide metabolic proc.	0.0178395	10	495	3.71172
25percent_mat_contamination	go_biological_process	Response to abscisic acid	0.0098833	12	590	3.62318
25percent_mat_contamination	go_biological_process	Response to alcohol	0.010333	12	599	3.54725
25percent_mat_contamination	go_biological_process	Phyllome development	0.0116379	12	559	3.44413
25percent_mat_contamination	go_biological_process	Response to lipid	0.00511164	17	999	3.17285
25percent_mat_contamination	go_biological_process	Response to hormone	0.0035241	23	1639	2.78629
25percent_mat_contamination	go_biological_process	Response to endogenous stimulus	0.0035241	23	1669	2.73924
25percent_mat_contamination	go_biological_process	Response to oxygen-containing compound	0.00511164	23	1679	2.52314
25percent_mat_contamination	go_biological_process	Response to organic substance	0.00511164	25	2051	2.38713
25percent_mat_contamination	go_biological_process	Response to chemical	0.0098833	31	3091	1.98488
50percent_mat_contamination	go_biological_process	Protein storage vacuole organization	0.0260343	2	6	58.9515
50percent_mat_contamination	go_biological_process	Reactive nitrogen species metabolic proc.	0.00377462	4	45	23.5806
50percent_mat_contamination	go_biological_process	Nitrate metabolic proc.	0.0260343	3	39	19.6505
50percent_mat_contamination	go_biological_process	Nitrate assimilation	0.0260343	3	39	19.6505
50percent_mat_contamination	go_biological_process	Negative reg. of growth	0.0288054	3	39	18.6162
50percent_mat_contamination	go_biological_process	Oligopeptide transport	0.0410924	3	49	15.3786
50percent_mat_contamination	go_biological_process	Gibberellic acid mediated signaling pathway	0.0350981	4	88	9.82524
50percent_mat_contamination	go_biological_process	Gibberellin mediated signaling pathway	0.038848	4	91	9.43223
50percent_mat_contamination	go_biological_process	Response to water deprivation	0.0144892	9	418	4.53473
50percent_mat_contamination	go_biological_process	Response to water	0.0149596	9	429	4.45851
50percent_mat_contamination	go_biological_process	Response to acid chemical	0.0192021	9	459	4.26155
50percent_mat_contamination	go_biological_process	Response to abscisic acid	0.0110663	11	590	3.96615
50percent_mat_contamination	go_biological_process	Response to alcohol	0.0118654	11	599	3.88303
50percent_mat_contamination	go_biological_process	Phyllome development	0.0347035	10	559	3.42741
50percent_mat_contamination	go_biological_process	Response to lipid	0.00551557	15	999	3.34318
50percent_mat_contamination	go_biological_process	Response to hormone	0.00218294	21	1639	3.03799
50percent_mat_contamination	go_biological_process	Response to endogenous stimulus	0.00218294	21	1669	2.98668
50percent_mat_contamination	go_biological_process	Response to oxygen-containing compound	0.00377462	21	1679	2.75107
50percent_mat_contamination	go_biological_process	Response to organic substance	0.00377462	23	2051	2.6226
50percent_mat_contamination	go_biological_process	Response to chemical	0.00730284	28	3091	2.14091
50percent_mat_contamination	kegg	Fatty acid elongation	0.0041	3	36	27.2
50percent_mat_contamination	kegg	Flavonoid biosynthesis	0.0041	3	25	23.6
50percent_mat_contamination	kegg	Pentose and glucuronate interconversions	0.042	3	108	8.8
50percent_mat_contamination	kegg	Plant-pathogen interaction	0.042	4	204	5.8
50percent_mat_contamination	kegg	Biosynthesis of secondary metabolites	0.0041	16	1272	2.7
25percent_mat_contamination	kegg	Fatty acid elongation	0.00015	4	36	30.6
25percent_mat_contamination	kegg	Flavonoid biosynthesis	0.0039	3	25	19.9
25percent_mat_contamination	kegg	Pentose and glucuronate interconversions	0.00012	6	108	14.9
25percent_mat_contamination	kegg	Biosynthesis of secondary metabolites	0.0013	19	1272	2.7
25percent_mat_contamination	kegg	Metabolic pathways	0.0039	27	2329	2
no_correction	kegg	Fatty acid elongation	0.00021	4	36	26
no_correction	kegg	Flavonoid biosynthesis	0.0003	4	25	22.5
no_correction	kegg	Biosynthesis of various plant secondary metabolites	0.0099	3	64	14.1
no_correction	kegg	Pentose and glucuronate interconversions	0.00021	6	108	12.7
no_correction	kegg	Starch and sucrose metabolism	0.019	5	169	5.3
no_correction	kegg	Biosynthesis of secondary metabolites	0.00021	23	1272	2.7
no_correction	kegg	Metabolic pathways	0.0012	32	2329	2

## Sheet: 25% contamination summary all
#summary for assuming 25% of collected tissue was maternal tissue contamination
# for Comparison1-4 columns: 1 = called as imprinted in Comparision, 0 = not called as imprinted in Comparision
locus_name	maker_name	Comparision 1	Comparision 2	Comparision 3	Comparision 4	number of comparisons in which locus is called as imprinted
NYDRO14849	0:augustus_masked-nm_contig11-processed-gene-53.0-mRNA-1	1	0	0	0	1
NYDRO16671	0:augustus_masked-nm_contig12-processed-gene-107.15-mRNA-1	1	0	1	0	2
NYDRO25882	0:augustus_masked-nm_contig20-processed-gene-40.64-mRNA-1	1	1	1	1	4
NYDRO26580	0:augustus_masked-nm_contig20-processed-gene-85.53-mRNA-1	1	1	1	1	4
NYDRO32848	0:augustus_masked-nm_contig25-processed-gene-38.24-mRNA-1	1	0	1	0	2
NYDRO11926	0:maker-nm_contig09-snap-gene-50.13-mRNA-1	1	1	1	1	4
NYDRO12199	0:maker-nm_contig09-snap-gene-72.9-mRNA-1	1	0	0	0	1
NYDRO14331	0:maker-nm_contig11-augustus-gene-14.23-mRNA-1	1	0	1	0	2
NYDRO14889	0:maker-nm_contig11-augustus-gene-56.0-mRNA-1	1	1	1	1	4
NYDRO14913	0:maker-nm_contig11-augustus-gene-58.43-mRNA-1	1	0	0	0	1
NYDRO15931	0:maker-nm_contig12-augustus-gene-48.85-mRNA-1	1	0	0	1	2
NYDRO16233	0:maker-nm_contig12-augustus-gene-72.39-mRNA-1	1	1	1	1	4
NYDRO16497	0:maker-nm_contig12-snap-gene-91.60-mRNA-1	1	1	1	0	3
NYDRO24254	0:maker-nm_contig19-augustus-gene-28.52-mRNA-1	1	0	0	1	2
NYDRO24435	0:maker-nm_contig19-augustus-gene-40.12-mRNA-1	1	0	1	0	2
NYDRO24467	0:maker-nm_contig19-augustus-gene-43.25-mRNA-1	1	0	0	0	1
NYDRO24065	0:maker-nm_contig19-snap-gene-11.10-mRNA-1	1	0	1	0	2
NYDRO37083	0:maker-nm_contig28-augustus-gene-68.12-mRNA-1	1	0	0	1	2
NYDRO37415	0:maker-nm_contig28-augustus-gene-96.11-mRNA-1	1	0	1	0	2
NYDRO36239	0:maker-nm_contig28-snap-gene-1.11-mRNA-1	1	1	1	1	4
NYDRO37042	0:maker-nm_contig28-snap-gene-63.41-mRNA-1	1	0	1	1	3
NYDRO37236	0:maker-nm_contig28-snap-gene-83.31-mRNA-1	1	1	1	1	4
NYDRO12362	0:snap_masked-nm_contig09-processed-gene-85.59-mRNA-1	1	0	0	0	1
NYDRO26167	1:augustus_masked-nt_contig20-processed-gene-54.7-mRNA-1	1	0	0	0	1
NYDRO12095	1:maker-nt_contig09-snap-gene-63.37-mRNA-1	1	1	1	1	4
NYDRO14782	1:maker-nt_contig11-augustus-gene-49.53-mRNA-1	1	0	1	0	2
NYDRO14150	1:maker-nt_contig11-snap-gene-1.15-mRNA-1	1	1	1	1	4
NYDRO16413	1:maker-nt_contig12-snap-gene-86.62-mRNA-1	1	1	1	1	4
NYDRO25244	1:maker-nt_contig19-augustus-gene-111.12-mRNA-1	1	0	0	0	1
NYDRO33846	1:maker-nt_contig25-snap-gene-114.103-mRNA-1	1	1	1	1	4
NYDRO37303	1:maker-nt_contig28-augustus-gene-88.52-mRNA-1	1	1	1	1	4
NYDRO39096	1:maker-nt_contig29-snap-gene-114.16-mRNA-1	1	0	1	0	2
NYDRO37184	1:snap_masked-nt_contig28-processed-gene-78.24-mRNA-1	1	1	1	1	4
NYDRO01791	augustus_masked-nt_contig01-processed-gene-60.61-mRNA-1	1	1	1	1	4
NYDRO01873	augustus_masked-nt_contig01-processed-gene-71.29-mRNA-1	1	0	1	0	2
NYDRO02781	augustus_masked-nt_contig02-processed-gene-42.17-mRNA-1	1	1	1	1	4
NYDRO03196	augustus_masked-nt_contig02-processed-gene-86.2-mRNA-1	1	0	0	0	1
NYDRO04092	augustus_masked-nt_contig03-processed-gene-57.7-mRNA-1	1	0	0	1	2
NYDRO04097	augustus_masked-nt_contig03-processed-gene-58.15-mRNA-1	1	1	1	1	4
NYDRO05227	augustus_masked-nt_contig04-processed-gene-47.5-mRNA-1	1	1	1	1	4
NYDRO05588	augustus_masked-nt_contig04-processed-gene-78.1-mRNA-1	1	0	1	0	2
NYDRO06124	augustus_masked-nt_contig05-processed-gene-2.60-mRNA-1	1	0	0	1	2
NYDRO06360	augustus_masked-nt_contig05-processed-gene-26.20-mRNA-1	1	0	1	0	2
NYDRO06643	augustus_masked-nt_contig05-processed-gene-49.28-mRNA-1	1	0	0	1	2
NYDRO06776	augustus_masked-nt_contig05-processed-gene-58.14-mRNA-1	1	0	0	1	2
NYDRO06917	augustus_masked-nt_contig05-processed-gene-79.38-mRNA-1	1	1	1	1	4
NYDRO06926	augustus_masked-nt_contig05-processed-gene-79.45-mRNA-1	1	1	1	1	4
NYDRO07568	augustus_masked-nt_contig06-processed-gene-28.19-mRNA-1	1	0	0	0	1
NYDRO07622	augustus_masked-nt_contig06-processed-gene-34.13-mRNA-1	1	0	0	1	2
NYDRO13619	augustus_masked-nt_contig10-processed-gene-72.28-mRNA-1	1	1	1	1	4
NYDRO16821	augustus_masked-nt_contig12-processed-gene-117.9-mRNA-1	1	0	0	0	1
NYDRO16321	augustus_masked-nt_contig12-processed-gene-79.8-mRNA-1	1	1	1	1	4
NYDRO17239	augustus_masked-nt_contig13-processed-gene-38.33-mRNA-1	1	0	1	0	2
NYDRO17934	augustus_masked-nt_contig13-processed-gene-94.10-mRNA-1	1	1	1	0	3
NYDRO18811	augustus_masked-nt_contig14-processed-gene-101.21-mRNA-1	1	1	1	1	4
NYDRO18358	augustus_masked-nt_contig14-processed-gene-37.34-mRNA-1	1	1	1	1	4
NYDRO19693	augustus_masked-nt_contig15-processed-gene-76.11-mRNA-1	1	0	1	0	2
NYDRO20443	augustus_masked-nt_contig16-processed-gene-29.49-mRNA-1	1	0	0	1	2
NYDRO20578	augustus_masked-nt_contig16-processed-gene-40.10-mRNA-1	1	0	0	0	1
NYDRO20713	augustus_masked-nt_contig16-processed-gene-52.2-mRNA-1	1	0	0	0	1
NYDRO20871	augustus_masked-nt_contig16-processed-gene-64.53-mRNA-1	1	1	1	1	4
NYDRO21481	augustus_masked-nt_contig17-processed-gene-9.1-mRNA-1	1	1	1	1	4
NYDRO26146	augustus_masked-nt_contig20-processed-gene-53.50-mRNA-1	1	0	1	0	2
NYDRO28209	augustus_masked-nt_contig21-processed-gene-107.40-mRNA-1	1	0	0	0	1
NYDRO28011	augustus_masked-nt_contig21-processed-gene-87.4-mRNA-1	1	1	1	1	4
NYDRO29299	augustus_masked-nt_contig22-processed-gene-66.13-mRNA-1	1	0	0	1	2
NYDRO29960	augustus_masked-nt_contig23-processed-gene-0.31-mRNA-1	1	1	1	1	4
NYDRO30204	augustus_masked-nt_contig23-processed-gene-22.32-mRNA-1	1	1	1	1	4
NYDRO30332	augustus_masked-nt_contig23-processed-gene-34.12-mRNA-1	1	1	1	1	4
NYDRO30968	augustus_masked-nt_contig23-processed-gene-92.25-mRNA-1	1	1	1	1	4
NYDRO31353	augustus_masked-nt_contig24-processed-gene-10.7-mRNA-1	1	1	1	1	4
NYDRO33091	augustus_masked-nt_contig25-processed-gene-57.39-mRNA-1	1	0	0	0	1
NYDRO33198	augustus_masked-nt_contig25-processed-gene-66.19-mRNA-1	1	1	1	1	4
NYDRO33370	augustus_masked-nt_contig25-processed-gene-78.27-mRNA-1	1	1	1	1	4
NYDRO34974	augustus_masked-nt_contig26-processed-gene-116.0-mRNA-1	1	0	0	0	1
NYDRO34220	augustus_masked-nt_contig26-processed-gene-35.35-mRNA-1	1	1	1	1	4
NYDRO35481	augustus_masked-nt_contig27-processed-gene-48.31-mRNA-1	1	1	1	1	4
NYDRO35630	augustus_masked-nt_contig27-processed-gene-63.10-mRNA-1	1	0	0	1	2
NYDRO02203	maker-nt_contig01-augustus-gene-100.38-mRNA-1	1	0	0	0	1
NYDRO02297	maker-nt_contig01-augustus-gene-110.9-mRNA-1	1	0	0	1	2
NYDRO01375	maker-nt_contig01-augustus-gene-27.54-mRNA-1	1	1	1	1	4
NYDRO01444	maker-nt_contig01-augustus-gene-34.29-mRNA-1	1	1	0	1	3
NYDRO01462	maker-nt_contig01-augustus-gene-35.53-mRNA-1	1	0	0	1	2
NYDRO01585	maker-nt_contig01-augustus-gene-46.31-mRNA-1	1	0	0	0	1
NYDRO01615	maker-nt_contig01-augustus-gene-48.56-mRNA-1	1	1	1	1	4
NYDRO01704	maker-nt_contig01-augustus-gene-54.61-mRNA-1	1	1	1	1	4
NYDRO01915	maker-nt_contig01-augustus-gene-74.27-mRNA-1	1	0	0	1	2
NYDRO01137	maker-nt_contig01-snap-gene-2.26-mRNA-1	1	0	0	1	2
NYDRO01546	maker-nt_contig01-snap-gene-42.34-mRNA-1	1	1	1	1	4
NYDRO01567	maker-nt_contig01-snap-gene-43.66-mRNA-1	1	1	1	1	4
NYDRO01690	maker-nt_contig01-snap-gene-54.80-mRNA-1	1	0	0	1	2
NYDRO02661	maker-nt_contig02-augustus-gene-30.10-mRNA-1	1	0	0	0	1
NYDRO02991	maker-nt_contig02-augustus-gene-65.12-mRNA-1	1	1	1	1	4
NYDRO03447	maker-nt_contig02-snap-gene-110.7-mRNA-1	1	0	0	0	1
NYDRO03032	maker-nt_contig02-snap-gene-70.53-mRNA-1	1	0	0	1	2
NYDRO03323	maker-nt_contig02-snap-gene-98.0-mRNA-1	1	0	0	0	1
NYDRO04522	maker-nt_contig03-augustus-gene-112.10-mRNA-1	1	0	0	0	1
NYDRO03822	maker-nt_contig03-augustus-gene-33.42-mRNA-1	1	0	1	0	2
NYDRO03852	maker-nt_contig03-augustus-gene-36.33-mRNA-1	1	0	0	1	2
NYDRO03962	maker-nt_contig03-augustus-gene-46.9-mRNA-1	1	1	1	1	4
NYDRO03550	maker-nt_contig03-augustus-gene-5.24-mRNA-1	1	1	1	1	4
NYDRO04506	maker-nt_contig03-snap-gene-110.15-mRNA-1	1	1	1	1	4
NYDRO03845	maker-nt_contig03-snap-gene-36.10-mRNA-1	1	1	1	1	4
NYDRO03871	maker-nt_contig03-snap-gene-38.12-mRNA-1	1	1	1	1	4
NYDRO04327	maker-nt_contig03-snap-gene-90.10-mRNA-1	1	0	0	0	1
NYDRO05999	maker-nt_contig04-augustus-gene-111.42-mRNA-1	1	0	0	1	2
NYDRO06063	maker-nt_contig04-augustus-gene-116.28-mRNA-1	1	1	1	1	4
NYDRO05205	maker-nt_contig04-augustus-gene-45.35-mRNA-1	1	0	0	1	2
NYDRO05707	maker-nt_contig04-augustus-gene-88.33-mRNA-1	1	1	1	1	4
NYDRO05815	maker-nt_contig04-augustus-gene-96.22-mRNA-1	1	0	0	0	1
NYDRO05846	maker-nt_contig04-augustus-gene-97.69-mRNA-1	1	0	0	0	1
NYDRO05320	maker-nt_contig04-snap-gene-55.12-mRNA-1	1	0	0	0	1
NYDRO05346	maker-nt_contig04-snap-gene-57.20-mRNA-1	1	1	1	0	3
NYDRO05839	maker-nt_contig04-snap-gene-97.9-mRNA-1	1	0	1	0	2
NYDRO06412	maker-nt_contig05-augustus-gene-31.4-mRNA-1	1	1	1	1	4
NYDRO06644	maker-nt_contig05-augustus-gene-49.38-mRNA-1	1	0	1	0	2
NYDRO06734	maker-nt_contig05-augustus-gene-55.22-mRNA-1	1	1	1	1	4
NYDRO06866	maker-nt_contig05-augustus-gene-72.21-mRNA-1	1	0	1	0	2
NYDRO06187	maker-nt_contig05-augustus-gene-9.25-mRNA-1	1	0	0	1	2
NYDRO07258	maker-nt_contig05-snap-gene-113.30-mRNA-1	1	0	1	0	2
NYDRO06116	maker-nt_contig05-snap-gene-2.18-mRNA-1	1	0	0	0	1
NYDRO06324	maker-nt_contig05-snap-gene-23.11-mRNA-1	1	0	0	0	1
NYDRO06374	maker-nt_contig05-snap-gene-28.5-mRNA-1	1	1	1	1	4
NYDRO06490	maker-nt_contig05-snap-gene-37.63-mRNA-1	1	1	1	1	4
NYDRO06874	maker-nt_contig05-snap-gene-73.55-mRNA-1	1	0	1	0	2
NYDRO06923	maker-nt_contig05-snap-gene-79.27-mRNA-1	1	1	1	1	4
NYDRO07125	maker-nt_contig05-snap-gene-98.29-mRNA-1	1	0	1	0	2
NYDRO07520	maker-nt_contig06-augustus-gene-24.9-mRNA-1	1	0	0	1	2
NYDRO09660	maker-nt_contig07-augustus-gene-107.30-mRNA-1	1	1	1	1	4
NYDRO09749	maker-nt_contig07-augustus-gene-116.17-mRNA-1	1	1	1	1	4
NYDRO09762	maker-nt_contig07-augustus-gene-117.86-mRNA-1	1	1	1	1	4
NYDRO08854	maker-nt_contig07-augustus-gene-29.46-mRNA-1	1	0	0	0	1
NYDRO09213	maker-nt_contig07-augustus-gene-64.40-mRNA-1	1	0	0	0	1
NYDRO09303	maker-nt_contig07-augustus-gene-73.21-mRNA-1	1	0	0	0	1
NYDRO09321	maker-nt_contig07-augustus-gene-75.40-mRNA-1	1	0	0	0	1
NYDRO08644	maker-nt_contig07-augustus-gene-8.20-mRNA-1	1	1	1	1	4
NYDRO08667	maker-nt_contig07-snap-gene-10.9-mRNA-1	1	0	1	0	2
NYDRO08906	maker-nt_contig07-snap-gene-34.14-mRNA-1	1	1	1	1	4
NYDRO09214	maker-nt_contig07-snap-gene-64.72-mRNA-1	1	1	1	1	4
NYDRO09259	maker-nt_contig07-snap-gene-68.14-mRNA-1	1	0	0	0	1
NYDRO09444	maker-nt_contig07-snap-gene-87.24-mRNA-1	1	1	0	1	3
NYDRO08660	maker-nt_contig07-snap-gene-9.26-mRNA-1	1	0	1	0	2
NYDRO11243	maker-nt_contig08-snap-gene-115.39-mRNA-1	1	0	0	0	1
NYDRO10890	maker-nt_contig08-snap-gene-76.8-mRNA-1	1	0	0	1	2
NYDRO12581	maker-nt_contig09-snap-gene-103.36-mRNA-1	1	1	1	1	4
NYDRO12114	maker-nt_contig09-snap-gene-65.1-mRNA-1	1	0	1	0	2
NYDRO11364	maker-nt_contig09-snap-gene-7.38-mRNA-1	1	1	1	1	4
NYDRO12192	maker-nt_contig09-snap-gene-71.61-mRNA-1	1	0	0	0	1
NYDRO12213	maker-nt_contig09-snap-gene-73.54-mRNA-1	1	0	0	1	2
NYDRO13970	maker-nt_contig10-augustus-gene-103.61-mRNA-1	1	0	0	1	2
NYDRO12894	maker-nt_contig10-augustus-gene-11.44-mRNA-1	1	0	1	0	2
NYDRO14081	maker-nt_contig10-augustus-gene-115.27-mRNA-1	1	1	1	1	4
NYDRO13611	maker-nt_contig10-augustus-gene-71.30-mRNA-1	1	0	0	0	1
NYDRO13987	maker-nt_contig10-snap-gene-105.19-mRNA-1	1	1	1	1	4
NYDRO12895	maker-nt_contig10-snap-gene-11.66-mRNA-1	1	1	1	1	4
NYDRO14047	maker-nt_contig10-snap-gene-112.26-mRNA-1	1	1	1	1	4
NYDRO14056	maker-nt_contig10-snap-gene-113.51-mRNA-1	1	1	1	1	4
NYDRO13151	maker-nt_contig10-snap-gene-31.25-mRNA-1	1	1	1	1	4
NYDRO13490	maker-nt_contig10-snap-gene-59.32-mRNA-1	1	0	0	1	2
NYDRO13544	maker-nt_contig10-snap-gene-64.43-mRNA-1	1	0	1	0	2
NYDRO12849	maker-nt_contig10-snap-gene-7.52-mRNA-1	1	0	0	0	1
NYDRO14147	maker-nt_contig11-augustus-gene-1.22-mRNA-1	1	1	1	1	4
NYDRO15057	maker-nt_contig11-snap-gene-73.4-mRNA-1	1	0	0	1	2
NYDRO14273	maker-nt_contig11-snap-gene-9.41-mRNA-1	1	0	0	1	2
NYDRO15317	maker-nt_contig11-snap-gene-95.20-mRNA-1	1	0	1	0	2
NYDRO15885	maker-nt_contig12-augustus-gene-44.26-mRNA-1	1	1	1	1	4
NYDRO16066	maker-nt_contig12-augustus-gene-58.40-mRNA-1	1	1	1	1	4
NYDRO16428	maker-nt_contig12-augustus-gene-87.17-mRNA-1	1	1	1	1	4
NYDRO16559	maker-nt_contig12-augustus-gene-96.20-mRNA-1	1	1	1	1	4
NYDRO15663	maker-nt_contig12-snap-gene-23.23-mRNA-1	1	0	0	1	2
NYDRO15881	maker-nt_contig12-snap-gene-44.55-mRNA-1	1	0	0	0	1
NYDRO16319	maker-nt_contig12-snap-gene-79.15-mRNA-1	1	1	1	1	4
NYDRO16844	maker-nt_contig13-augustus-gene-1.17-mRNA-1	1	0	0	0	1
NYDRO16859	maker-nt_contig13-augustus-gene-3.58-mRNA-1	1	0	0	0	1
NYDRO17498	maker-nt_contig13-augustus-gene-61.32-mRNA-1	1	1	1	1	4
NYDRO17629	maker-nt_contig13-augustus-gene-72.29-mRNA-1	1	0	1	0	2
NYDRO17638	maker-nt_contig13-augustus-gene-72.39-mRNA-1	1	0	0	0	1
NYDRO17826	maker-nt_contig13-augustus-gene-87.2-mRNA-1	1	0	0	1	2
NYDRO17877	maker-nt_contig13-augustus-gene-90.32-mRNA-1	1	0	0	0	1
NYDRO17249	maker-nt_contig13-snap-gene-38.27-mRNA-1	1	0	1	0	2
NYDRO17254	maker-nt_contig13-snap-gene-39.66-mRNA-1	1	0	0	0	1
NYDRO18352	maker-nt_contig14-snap-gene-37.41-mRNA-1	1	0	0	1	2
NYDRO18640	maker-nt_contig14-snap-gene-81.0-mRNA-1	1	1	1	1	4
NYDRO19815	maker-nt_contig15-augustus-gene-88.23-mRNA-1	1	0	0	0	1
NYDRO19369	maker-nt_contig15-snap-gene-45.9-mRNA-1	1	0	1	0	2
NYDRO19676	maker-nt_contig15-snap-gene-75.75-mRNA-1	1	0	0	1	2
NYDRO19780	maker-nt_contig15-snap-gene-84.52-mRNA-1	1	0	1	0	2
NYDRO19873	maker-nt_contig15-snap-gene-94.19-mRNA-1	1	1	1	1	4
NYDRO20462	maker-nt_contig16-augustus-gene-30.38-mRNA-1	1	0	0	0	1
NYDRO20637	maker-nt_contig16-augustus-gene-45.41-mRNA-1	1	1	1	1	4
NYDRO20177	maker-nt_contig16-augustus-gene-5.33-mRNA-1	1	1	1	1	4
NYDRO20726	maker-nt_contig16-augustus-gene-54.22-mRNA-1	1	0	0	1	2
NYDRO21304	maker-nt_contig16-snap-gene-108.21-mRNA-1	1	0	0	0	1
NYDRO20437	maker-nt_contig16-snap-gene-28.11-mRNA-1	1	1	1	1	4
NYDRO20182	maker-nt_contig16-snap-gene-5.48-mRNA-1	1	1	1	1	4
NYDRO20838	maker-nt_contig16-snap-gene-62.47-mRNA-1	1	1	1	1	4
NYDRO20200	maker-nt_contig16-snap-gene-7.22-mRNA-1	1	1	1	1	4
NYDRO21500	maker-nt_contig17-augustus-gene-11.3-mRNA-1	1	1	1	1	4
NYDRO22445	maker-nt_contig17-snap-gene-109.7-mRNA-1	1	0	0	0	1
NYDRO22698	maker-nt_contig18-augustus-gene-18.43-mRNA-1	1	1	1	1	4
NYDRO23472	maker-nt_contig18-augustus-gene-91.25-mRNA-1	1	0	0	0	1
NYDRO22770	maker-nt_contig18-snap-gene-22.84-mRNA-1	1	0	0	0	1
NYDRO23121	maker-nt_contig18-snap-gene-58.39-mRNA-1	1	1	1	1	4
NYDRO23273	maker-nt_contig18-snap-gene-72.66-mRNA-1	1	0	1	0	2
NYDRO23278	maker-nt_contig18-snap-gene-73.45-mRNA-1	1	1	1	1	4
NYDRO23369	maker-nt_contig18-snap-gene-81.35-mRNA-1	1	1	1	1	4
NYDRO24066	maker-nt_contig19-augustus-gene-11.28-mRNA-1	1	0	1	0	2
NYDRO25228	maker-nt_contig19-augustus-gene-110.16-mRNA-1	1	1	1	1	4
NYDRO25197	maker-nt_contig19-snap-gene-107.20-mRNA-1	1	0	1	0	2
NYDRO24507	maker-nt_contig19-snap-gene-47.14-mRNA-1	1	1	1	1	4
NYDRO25422	maker-nt_contig20-snap-gene-5.15-mRNA-1	1	1	1	1	4
NYDRO26169	maker-nt_contig20-snap-gene-54.31-mRNA-1	1	1	1	1	4
NYDRO26615	maker-nt_contig20-snap-gene-89.1-mRNA-1	1	0	0	1	2
NYDRO26713	maker-nt_contig20-snap-gene-95.68-mRNA-1	1	0	0	0	1
NYDRO26729	maker-nt_contig20-snap-gene-96.54-mRNA-1	1	1	1	1	4
NYDRO27164	maker-nt_contig21-augustus-gene-11.62-mRNA-1	1	0	1	0	2
NYDRO27459	maker-nt_contig21-augustus-gene-38.22-mRNA-1	1	0	1	0	2
NYDRO27338	maker-nt_contig21-snap-gene-27.2-mRNA-1	1	0	0	0	1
NYDRO27375	maker-nt_contig21-snap-gene-32.20-mRNA-1	1	0	0	0	1
NYDRO27462	maker-nt_contig21-snap-gene-39.12-mRNA-1	1	1	1	1	4
NYDRO27464	maker-nt_contig21-snap-gene-39.15-mRNA-1	1	0	0	1	2
NYDRO27797	maker-nt_contig21-snap-gene-69.18-mRNA-1	1	1	1	1	4
NYDRO27819	maker-nt_contig21-snap-gene-71.0-mRNA-1	1	0	0	0	1
NYDRO27832	maker-nt_contig21-snap-gene-71.19-mRNA-1	1	0	0	0	1
NYDRO27834	maker-nt_contig21-snap-gene-71.21-mRNA-1	1	1	1	1	4
NYDRO28070	maker-nt_contig21-snap-gene-94.38-mRNA-1	1	1	1	1	4
NYDRO28337	maker-nt_contig22-augustus-gene-1.37-mRNA-1	1	1	0	1	3
NYDRO29640	maker-nt_contig22-augustus-gene-94.33-mRNA-1	1	0	0	0	1
NYDRO28402	maker-nt_contig22-snap-gene-6.37-mRNA-1	1	1	1	1	4
NYDRO29383	maker-nt_contig22-snap-gene-73.28-mRNA-1	1	0	1	0	2
NYDRO29582	maker-nt_contig22-snap-gene-88.32-mRNA-1	1	1	1	1	4
NYDRO29685	maker-nt_contig22-snap-gene-98.72-mRNA-1	1	1	1	1	4
NYDRO31132	maker-nt_contig23-augustus-gene-108.38-mRNA-1	1	1	1	1	4
NYDRO30886	maker-nt_contig23-augustus-gene-87.29-mRNA-1	1	0	1	0	2
NYDRO31133	maker-nt_contig23-snap-gene-109.37-mRNA-1	1	0	0	0	1
NYDRO30823	maker-nt_contig23-snap-gene-82.59-mRNA-1	1	0	0	0	1
NYDRO30924	maker-nt_contig23-snap-gene-90.11-mRNA-1	1	0	0	1	2
NYDRO32346	maker-nt_contig24-augustus-gene-107.6-mRNA-1	1	0	0	1	2
NYDRO32097	maker-nt_contig24-augustus-gene-81.31-mRNA-1	1	0	0	0	1
NYDRO31274	maker-nt_contig24-snap-gene-4.39-mRNA-1	1	0	0	1	2
NYDRO31691	maker-nt_contig24-snap-gene-46.8-mRNA-1	1	0	1	0	2
NYDRO31974	maker-nt_contig24-snap-gene-72.0-mRNA-1	1	1	1	1	4
NYDRO32122	maker-nt_contig24-snap-gene-83.24-mRNA-1	1	1	1	1	4
NYDRO32225	maker-nt_contig24-snap-gene-96.10-mRNA-1	1	0	1	0	2
NYDRO33308	maker-nt_contig25-augustus-gene-73.5-mRNA-1	1	1	1	0	3
NYDRO33828	maker-nt_contig25-snap-gene-113.17-mRNA-1	1	1	1	1	4
NYDRO33355	maker-nt_contig25-snap-gene-76.54-mRNA-1	1	1	1	1	4
NYDRO34939	maker-nt_contig26-augustus-gene-112.36-mRNA-1	1	0	0	0	1
NYDRO34131	maker-nt_contig26-augustus-gene-24.36-mRNA-1	1	1	1	1	4
NYDRO34366	maker-nt_contig26-augustus-gene-50.38-mRNA-1	1	0	0	0	1
NYDRO34480	maker-nt_contig26-augustus-gene-60.23-mRNA-1	1	1	1	1	4
NYDRO34684	maker-nt_contig26-augustus-gene-82.3-mRNA-1	1	0	1	0	2
NYDRO35000	maker-nt_contig26-snap-gene-117.35-mRNA-1	1	0	1	0	2
NYDRO34279	maker-nt_contig26-snap-gene-41.60-mRNA-1	1	0	0	0	1
NYDRO34298	maker-nt_contig26-snap-gene-44.46-mRNA-1	1	0	0	0	1
NYDRO34328	maker-nt_contig26-snap-gene-47.19-mRNA-1	1	0	0	1	2
NYDRO34715	maker-nt_contig26-snap-gene-86.42-mRNA-1	1	0	0	0	1
NYDRO36040	maker-nt_contig27-augustus-gene-100.32-mRNA-1	1	0	1	0	2
NYDRO36090	maker-nt_contig27-augustus-gene-104.32-mRNA-1	1	1	1	1	4
NYDRO36166	maker-nt_contig27-augustus-gene-111.25-mRNA-1	1	1	1	1	4
NYDRO36214	maker-nt_contig27-augustus-gene-117.85-mRNA-1	1	1	1	1	4
NYDRO35040	maker-nt_contig27-augustus-gene-3.3-mRNA-1	1	1	1	1	4
NYDRO35566	maker-nt_contig27-augustus-gene-57.49-mRNA-1	1	0	0	0	1
NYDRO36110	maker-nt_contig27-snap-gene-106.10-mRNA-1	1	1	1	1	4
NYDRO35564	maker-nt_contig27-snap-gene-57.72-mRNA-1	1	1	1	1	4
NYDRO35614	maker-nt_contig27-snap-gene-62.36-mRNA-1	1	1	1	1	4
NYDRO37040	maker-nt_contig28-augustus-gene-63.21-mRNA-1	1	0	1	0	2
NYDRO37244	maker-nt_contig28-augustus-gene-84.7-mRNA-1	1	1	1	1	4
NYDRO36437	maker-nt_contig28-snap-gene-21.53-mRNA-1	1	1	1	1	4
NYDRO36305	maker-nt_contig28-snap-gene-8.21-mRNA-1	1	1	1	1	4
NYDRO37276	maker-nt_contig28-snap-gene-86.68-mRNA-1	1	1	1	1	4
NYDRO39300	maker-nt_contig29-augustus-gene-133.14-mRNA-1	1	0	0	0	1
NYDRO39366	maker-nt_contig29-augustus-gene-136.68-mRNA-1	1	0	1	0	2
NYDRO37816	maker-nt_contig29-snap-gene-10.36-mRNA-1	1	0	1	0	2
NYDRO38648	maker-nt_contig29-snap-gene-74.10-mRNA-1	1	0	0	0	1
NYDRO38973	maker-nt_contig29-snap-gene-98.20-mRNA-1	1	0	0	0	1
NYDRO01258	snap_masked-nt_contig01-processed-gene-16.17-mRNA-1	1	0	1	0	2
NYDRO01743	snap_masked-nt_contig01-processed-gene-57.42-mRNA-1	1	0	0	1	2
NYDRO02943	snap_masked-nt_contig02-processed-gene-59.6-mRNA-1	1	0	1	0	2
NYDRO04083	snap_masked-nt_contig03-processed-gene-56.37-mRNA-1	1	1	1	1	4
NYDRO05528	snap_masked-nt_contig04-processed-gene-73.66-mRNA-1	1	0	1	0	2
NYDRO06506	snap_masked-nt_contig05-processed-gene-39.64-mRNA-1	1	0	0	1	2
NYDRO06928	snap_masked-nt_contig05-processed-gene-80.32-mRNA-1	1	1	1	1	4
NYDRO10028	snap_masked-nt_contig08-processed-gene-19.2-mRNA-1	1	0	0	0	1
NYDRO11897	snap_masked-nt_contig09-processed-gene-47.2-mRNA-1	1	0	0	0	1
NYDRO14098	snap_masked-nt_contig10-processed-gene-116.55-mRNA-1	1	0	1	0	2
NYDRO13057	snap_masked-nt_contig10-processed-gene-22.11-mRNA-1	1	1	1	1	4
NYDRO13818	snap_masked-nt_contig10-processed-gene-89.4-mRNA-1	1	1	1	1	4
NYDRO15435	snap_masked-nt_contig11-processed-gene-117.27-mRNA-1	1	0	0	0	1
NYDRO16644	snap_masked-nt_contig12-processed-gene-103.21-mRNA-1	1	0	1	0	2
NYDRO16426	snap_masked-nt_contig12-processed-gene-87.33-mRNA-1	1	0	1	0	2
NYDRO20107	snap_masked-nt_contig15-processed-gene-117.51-mRNA-1	1	1	1	1	4
NYDRO19748	snap_masked-nt_contig15-processed-gene-81.41-mRNA-1	1	0	0	0	1
NYDRO20942	snap_masked-nt_contig16-processed-gene-69.5-mRNA-1	1	1	1	1	4
NYDRO21486	snap_masked-nt_contig17-processed-gene-9.62-mRNA-1	1	0	0	0	1
NYDRO23351	snap_masked-nt_contig18-processed-gene-80.12-mRNA-1	1	1	1	1	4
NYDRO28243	snap_masked-nt_contig21-processed-gene-111.51-mRNA-1	1	0	0	0	1
NYDRO27663	snap_masked-nt_contig21-processed-gene-58.18-mRNA-1	1	0	1	0	2
NYDRO29143	snap_masked-nt_contig22-processed-gene-56.23-mRNA-1	1	0	1	0	2
NYDRO32101	snap_masked-nt_contig24-processed-gene-81.9-mRNA-1	1	1	1	1	4
NYDRO37736	snap_masked-nt_contig29-processed-gene-4.3-mRNA-1	1	0	0	0	1
NYDRO14733	0:augustus_masked-nm_contig11-processed-gene-45.54-mRNA-1	0	1	0	0	1
NYDRO25603	0:augustus_masked-nm_contig20-processed-gene-17.4-mRNA-1	0	1	1	0	2
NYDRO25684	0:augustus_masked-nm_contig20-processed-gene-23.20-mRNA-1	0	1	1	0	2
NYDRO25704	0:augustus_masked-nm_contig20-processed-gene-25.1-mRNA-1	0	1	0	1	2
NYDRO12054	0:maker-nm_contig09-snap-gene-60.26-mRNA-1	0	1	0	0	1
NYDRO14127	0:maker-nm_contig11-augustus-gene-0.15-mRNA-1	0	1	0	1	2
NYDRO14744	0:maker-nm_contig11-augustus-gene-46.39-mRNA-1	0	1	0	1	2
NYDRO14343	0:maker-nm_contig11-snap-gene-15.9-mRNA-1	0	1	0	1	2
NYDRO14749	0:maker-nm_contig11-snap-gene-46.11-mRNA-1	0	1	0	0	1
NYDRO25198	0:maker-nm_contig19-snap-gene-107.20-mRNA-1	0	1	0	1	2
NYDRO24021	0:maker-nm_contig19-snap-gene-7.16-mRNA-1	0	1	0	1	2
NYDRO32881	0:maker-nm_contig25-augustus-gene-41.2-mRNA-1	0	1	0	0	1
NYDRO36295	0:maker-nm_contig28-snap-gene-7.122-mRNA-1	0	1	0	1	2
NYDRO37141	0:maker-nm_contig28-snap-gene-75.2-mRNA-1	0	1	0	1	2
NYDRO37400	0:maker-nm_contig28-snap-gene-94.77-mRNA-1	0	1	0	0	1
NYDRO11514	0:snap_masked-nm_contig09-processed-gene-19.30-mRNA-1	0	1	0	1	2
NYDRO37142	0:snap_masked-nm_contig28-processed-gene-75.15-mRNA-1	0	1	1	0	2
NYDRO14335	1:maker-nt_contig11-augustus-gene-14.14-mRNA-1	0	1	0	1	2
NYDRO25227	1:maker-nt_contig19-augustus-gene-110.33-mRNA-1	0	1	0	1	2
NYDRO24999	1:maker-nt_contig19-augustus-gene-87.47-mRNA-1	0	1	0	1	2
NYDRO32721	1:maker-nt_contig25-snap-gene-29.36-mRNA-1	0	1	1	0	2
NYDRO14351	1:snap_masked-nt_contig11-processed-gene-15.14-mRNA-1	0	1	1	0	2
NYDRO29045	1:snap_masked-nt_contig22-processed-gene-48.33-mRNA-1	0	1	1	0	2
NYDRO01508	augustus_masked-nt_contig01-processed-gene-39.49-mRNA-1	0	1	0	1	2
NYDRO01755	augustus_masked-nt_contig01-processed-gene-58.18-mRNA-1	0	1	0	0	1
NYDRO04042	augustus_masked-nt_contig03-processed-gene-53.36-mRNA-1	0	1	1	0	2
NYDRO05197	augustus_masked-nt_contig04-processed-gene-45.3-mRNA-1	0	1	0	1	2
NYDRO07598	augustus_masked-nt_contig06-processed-gene-31.56-mRNA-1	0	1	1	0	2
NYDRO12668	augustus_masked-nt_contig09-processed-gene-111.16-mRNA-1	0	1	0	0	1
NYDRO12675	augustus_masked-nt_contig09-processed-gene-111.52-mRNA-1	0	1	0	1	2
NYDRO11746	augustus_masked-nt_contig09-processed-gene-36.0-mRNA-1	0	1	1	0	2
NYDRO12093	augustus_masked-nt_contig09-processed-gene-63.32-mRNA-1	0	1	0	1	2
NYDRO17790	augustus_masked-nt_contig13-processed-gene-84.10-mRNA-1	0	1	1	0	2
NYDRO18258	augustus_masked-nt_contig14-processed-gene-25.28-mRNA-1	0	1	0	1	2
NYDRO18279	augustus_masked-nt_contig14-processed-gene-28.38-mRNA-1	0	1	0	1	2
NYDRO18692	augustus_masked-nt_contig14-processed-gene-85.33-mRNA-1	0	1	0	1	2
NYDRO20054	augustus_masked-nt_contig15-processed-gene-112.20-mRNA-1	0	1	1	0	2
NYDRO19881	augustus_masked-nt_contig15-processed-gene-95.33-mRNA-1	0	1	0	1	2
NYDRO20594	augustus_masked-nt_contig16-processed-gene-41.38-mRNA-1	0	1	0	1	2
NYDRO21582	augustus_masked-nt_contig17-processed-gene-23.0-mRNA-1	0	1	0	1	2
NYDRO22911	augustus_masked-nt_contig18-processed-gene-31.32-mRNA-1	0	1	0	1	2
NYDRO25425	augustus_masked-nt_contig20-processed-gene-6.0-mRNA-1	0	1	1	0	2
NYDRO32384	augustus_masked-nt_contig24-processed-gene-110.5-mRNA-1	0	1	0	0	1
NYDRO31383	augustus_masked-nt_contig24-processed-gene-12.5-mRNA-1	0	1	0	0	1
NYDRO32724	augustus_masked-nt_contig25-processed-gene-30.35-mRNA-1	0	1	0	0	1
NYDRO01225	maker-nt_contig01-snap-gene-13.16-mRNA-1	0	1	1	0	2
NYDRO01542	maker-nt_contig01-snap-gene-41.8-mRNA-1	0	1	0	1	2
NYDRO02695	maker-nt_contig02-snap-gene-33.35-mRNA-1	0	1	1	0	2
NYDRO03869	maker-nt_contig03-augustus-gene-38.29-mRNA-1	0	1	1	0	2
NYDRO03885	maker-nt_contig03-snap-gene-39.76-mRNA-1	0	1	0	1	2
NYDRO03574	maker-nt_contig03-snap-gene-8.15-mRNA-1	0	1	0	1	2
NYDRO05943	maker-nt_contig04-augustus-gene-104.20-mRNA-1	0	1	0	1	2
NYDRO05573	maker-nt_contig04-augustus-gene-76.17-mRNA-1	0	1	0	1	2
NYDRO06395	maker-nt_contig05-augustus-gene-29.63-mRNA-1	0	1	0	1	2
NYDRO06654	maker-nt_contig05-augustus-gene-50.28-mRNA-1	0	1	1	0	2
NYDRO06667	maker-nt_contig05-augustus-gene-50.37-mRNA-1	0	1	0	0	1
NYDRO06525	maker-nt_contig05-snap-gene-40.23-mRNA-1	0	1	1	0	2
NYDRO06662	maker-nt_contig05-snap-gene-50.11-mRNA-1	0	1	0	1	2
NYDRO06673	maker-nt_contig05-snap-gene-51.29-mRNA-1	0	1	1	0	2
NYDRO08546	maker-nt_contig06-snap-gene-116.26-mRNA-1	0	1	1	0	2
NYDRO09663	maker-nt_contig07-augustus-gene-107.24-mRNA-1	0	1	1	0	2
NYDRO09666	maker-nt_contig07-augustus-gene-108.12-mRNA-1	0	1	1	0	2
NYDRO08998	maker-nt_contig07-augustus-gene-43.64-mRNA-1	0	1	0	1	2
NYDRO09093	maker-nt_contig07-augustus-gene-52.0-mRNA-1	0	1	0	0	1
NYDRO09517	maker-nt_contig07-snap-gene-93.24-mRNA-1	0	1	0	1	2
NYDRO11233	maker-nt_contig08-snap-gene-114.23-mRNA-1	0	1	0	1	2
NYDRO11911	maker-nt_contig09-augustus-gene-48.29-mRNA-1	0	1	1	0	2
NYDRO12007	maker-nt_contig09-augustus-gene-56.33-mRNA-1	0	1	0	0	1
NYDRO12381	maker-nt_contig09-augustus-gene-87.19-mRNA-1	0	1	0	1	2
NYDRO12424	maker-nt_contig09-augustus-gene-91.51-mRNA-1	0	1	0	1	2
NYDRO11999	maker-nt_contig09-snap-gene-56.58-mRNA-1	0	1	0	0	1
NYDRO12770	maker-nt_contig10-augustus-gene-1.11-mRNA-1	0	1	0	1	2
NYDRO12887	maker-nt_contig10-augustus-gene-11.34-mRNA-1	0	1	0	0	1
NYDRO12892	maker-nt_contig10-augustus-gene-11.40-mRNA-1	0	1	0	0	1
NYDRO12982	maker-nt_contig10-snap-gene-18.8-mRNA-1	0	1	0	0	1
NYDRO14322	maker-nt_contig11-snap-gene-12.24-mRNA-1	0	1	0	1	2
NYDRO16800	maker-nt_contig12-snap-gene-116.13-mRNA-1	0	1	0	1	2
NYDRO15583	maker-nt_contig12-snap-gene-16.41-mRNA-1	0	1	1	0	2
NYDRO15890	maker-nt_contig12-snap-gene-45.47-mRNA-1	0	1	0	1	2
NYDRO15994	maker-nt_contig12-snap-gene-53.14-mRNA-1	0	1	0	1	2
NYDRO16072	maker-nt_contig12-snap-gene-59.2-mRNA-1	0	1	0	1	2
NYDRO16113	maker-nt_contig12-snap-gene-62.55-mRNA-1	0	1	1	0	2
NYDRO17083	maker-nt_contig13-augustus-gene-24.10-mRNA-1	0	1	0	0	1
NYDRO17311	maker-nt_contig13-augustus-gene-44.2-mRNA-1	0	1	0	1	2
NYDRO16920	maker-nt_contig13-augustus-gene-7.15-mRNA-1	0	1	1	0	2
NYDRO17700	maker-nt_contig13-augustus-gene-77.53-mRNA-1	0	1	0	1	2
NYDRO17743	maker-nt_contig13-snap-gene-81.18-mRNA-1	0	1	0	0	1
NYDRO17888	maker-nt_contig13-snap-gene-91.27-mRNA-1	0	1	0	1	2
NYDRO18547	maker-nt_contig14-augustus-gene-68.35-mRNA-1	0	1	0	1	2
NYDRO19648	maker-nt_contig15-snap-gene-73.42-mRNA-1	0	1	1	0	2
NYDRO19704	maker-nt_contig15-snap-gene-77.38-mRNA-1	0	1	0	1	2
NYDRO19817	maker-nt_contig15-snap-gene-88.41-mRNA-1	0	1	1	0	2
NYDRO19909	maker-nt_contig15-snap-gene-98.20-mRNA-1	0	1	1	0	2
NYDRO21271	maker-nt_contig16-augustus-gene-105.20-mRNA-1	0	1	0	0	1
NYDRO20601	maker-nt_contig16-augustus-gene-42.0-mRNA-1	0	1	1	0	2
NYDRO20927	maker-nt_contig16-augustus-gene-68.24-mRNA-1	0	1	0	0	1
NYDRO21166	maker-nt_contig16-augustus-gene-96.31-mRNA-1	0	1	0	1	2
NYDRO20818	maker-nt_contig16-snap-gene-61.11-mRNA-1	0	1	1	0	2
NYDRO22527	maker-nt_contig17-augustus-gene-117.72-mRNA-1	0	1	0	1	2
NYDRO21950	maker-nt_contig17-augustus-gene-70.2-mRNA-1	0	1	0	1	2
NYDRO22684	maker-nt_contig18-snap-gene-16.13-mRNA-1	0	1	1	0	2
NYDRO25327	maker-nt_contig19-snap-gene-117.2-mRNA-1	0	1	1	0	2
NYDRO27435	maker-nt_contig21-augustus-gene-37.5-mRNA-1	0	1	0	1	2
NYDRO27141	maker-nt_contig21-augustus-gene-9.11-mRNA-1	0	1	1	0	2
NYDRO27381	maker-nt_contig21-snap-gene-32.13-mRNA-1	0	1	0	1	2
NYDRO27500	maker-nt_contig21-snap-gene-42.18-mRNA-1	0	1	0	1	2
NYDRO28110	maker-nt_contig21-snap-gene-98.10-mRNA-1	0	1	0	0	1
NYDRO28115	maker-nt_contig21-snap-gene-98.19-mRNA-1	0	1	1	0	2
NYDRO29832	maker-nt_contig22-augustus-gene-110.1-mRNA-1	0	1	0	1	2
NYDRO28336	maker-nt_contig22-snap-gene-1.9-mRNA-1	0	1	0	0	1
NYDRO28413	maker-nt_contig22-snap-gene-6.45-mRNA-1	0	1	0	1	2
NYDRO29573	maker-nt_contig22-snap-gene-87.57-mRNA-1	0	1	0	1	2
NYDRO30595	maker-nt_contig23-augustus-gene-64.65-mRNA-1	0	1	1	0	2
NYDRO31231	maker-nt_contig23-snap-gene-117.26-mRNA-1	0	1	0	0	1
NYDRO30165	maker-nt_contig23-snap-gene-19.43-mRNA-1	0	1	1	0	2
NYDRO31033	maker-nt_contig23-snap-gene-97.64-mRNA-1	0	1	1	1	3
NYDRO31263	maker-nt_contig24-augustus-gene-3.35-mRNA-1	0	1	0	1	2
NYDRO31892	maker-nt_contig24-augustus-gene-65.59-mRNA-1	0	1	1	0	2
NYDRO31985	maker-nt_contig24-augustus-gene-73.33-mRNA-1	0	1	1	0	2
NYDRO31368	maker-nt_contig24-snap-gene-11.28-mRNA-1	0	1	1	0	2
NYDRO31682	maker-nt_contig24-snap-gene-45.39-mRNA-1	0	1	1	0	2
NYDRO32962	maker-nt_contig25-augustus-gene-47.3-mRNA-1	0	1	0	1	2
NYDRO33087	maker-nt_contig25-augustus-gene-57.49-mRNA-1	0	1	1	0	2
NYDRO33289	maker-nt_contig25-augustus-gene-72.73-mRNA-1	0	1	0	0	1
NYDRO33298	maker-nt_contig25-augustus-gene-73.0-mRNA-1	0	1	1	0	2
NYDRO33306	maker-nt_contig25-augustus-gene-73.19-mRNA-1	0	1	1	0	2
NYDRO36055	maker-nt_contig27-augustus-gene-101.59-mRNA-1	0	1	0	1	2
NYDRO35587	maker-nt_contig27-augustus-gene-59.56-mRNA-1	0	1	1	0	2
NYDRO35382	maker-nt_contig27-snap-gene-37.32-mRNA-1	0	1	0	1	2
NYDRO37382	maker-nt_contig28-snap-gene-93.35-mRNA-1	0	1	0	1	2
NYDRO04190	snap_masked-nt_contig03-processed-gene-73.15-mRNA-1	0	1	1	0	2
NYDRO06723	snap_masked-nt_contig05-processed-gene-54.55-mRNA-1	0	1	1	0	2
NYDRO06931	snap_masked-nt_contig05-processed-gene-80.41-mRNA-1	0	1	0	1	2
NYDRO06939	snap_masked-nt_contig05-processed-gene-80.46-mRNA-1	0	1	0	1	2
NYDRO07009	snap_masked-nt_contig05-processed-gene-87.41-mRNA-1	0	1	0	1	2
NYDRO09832	snap_masked-nt_contig08-processed-gene-4.60-mRNA-1	0	1	1	0	2
NYDRO12115	snap_masked-nt_contig09-processed-gene-65.66-mRNA-1	0	1	1	0	2
NYDRO14221	snap_masked-nt_contig11-processed-gene-5.33-mRNA-1	0	1	1	0	2
NYDRO16658	snap_masked-nt_contig12-processed-gene-104.21-mRNA-1	0	1	0	1	2
NYDRO18900	snap_masked-nt_contig14-processed-gene-108.12-mRNA-1	0	1	1	0	2
NYDRO19325	snap_masked-nt_contig15-processed-gene-40.15-mRNA-1	0	1	0	0	1
NYDRO20259	snap_masked-nt_contig16-processed-gene-13.0-mRNA-1	0	1	1	0	2
NYDRO23076	snap_masked-nt_contig18-processed-gene-54.8-mRNA-1	0	1	0	0	1
NYDRO23421	snap_masked-nt_contig18-processed-gene-86.10-mRNA-1	0	1	0	0	1
NYDRO27524	snap_masked-nt_contig21-processed-gene-43.85-mRNA-1	0	1	1	0	2
NYDRO29898	snap_masked-nt_contig22-processed-gene-115.21-mRNA-1	0	1	0	1	2
NYDRO36008	snap_masked-nt_contig27-processed-gene-97.45-mRNA-1	0	1	0	0	1
NYDRO14209	0:augustus_masked-nm_contig11-processed-gene-5.23-mRNA-1	0	0	1	0	1
NYDRO16011	0:maker-nm_contig12-snap-gene-54.6-mRNA-1	0	0	1	0	1
NYDRO24634	0:maker-nm_contig19-augustus-gene-59.12-mRNA-1	0	0	1	0	1
NYDRO25887	0:maker-nm_contig20-augustus-gene-40.47-mRNA-1	0	0	1	0	1
NYDRO33054	1:augustus_masked-nt_contig25-processed-gene-54.15-mRNA-1	0	0	1	0	1
NYDRO01646	augustus_masked-nt_contig01-processed-gene-50.49-mRNA-1	0	0	1	0	1
NYDRO03913	augustus_masked-nt_contig03-processed-gene-42.26-mRNA-1	0	0	1	0	1
NYDRO04028	augustus_masked-nt_contig03-processed-gene-51.17-mRNA-1	0	0	1	0	1
NYDRO10007	augustus_masked-nt_contig08-processed-gene-17.8-mRNA-1	0	0	1	0	1
NYDRO13028	augustus_masked-nt_contig10-processed-gene-20.51-mRNA-1	0	0	1	0	1
NYDRO21125	augustus_masked-nt_contig16-processed-gene-91.25-mRNA-1	0	0	1	0	1
NYDRO22945	augustus_masked-nt_contig18-processed-gene-35.30-mRNA-1	0	0	1	0	1
NYDRO23356	augustus_masked-nt_contig18-processed-gene-80.29-mRNA-1	0	0	1	0	1
NYDRO02238	maker-nt_contig01-snap-gene-103.5-mRNA-1	0	0	1	0	1
NYDRO02543	maker-nt_contig02-snap-gene-17.7-mRNA-1	0	0	1	0	1
NYDRO02880	maker-nt_contig02-snap-gene-53.12-mRNA-1	0	0	1	0	1
NYDRO03171	maker-nt_contig02-snap-gene-83.29-mRNA-1	0	0	1	0	1
NYDRO09590	maker-nt_contig07-augustus-gene-101.51-mRNA-1	0	0	1	0	1
NYDRO09657	maker-nt_contig07-augustus-gene-107.16-mRNA-1	0	0	1	0	1
NYDRO09484	maker-nt_contig07-augustus-gene-91.43-mRNA-1	0	0	1	0	1
NYDRO08848	maker-nt_contig07-snap-gene-29.19-mRNA-1	0	0	1	0	1
NYDRO10860	maker-nt_contig08-snap-gene-74.9-mRNA-1	0	0	1	0	1
NYDRO10958	maker-nt_contig08-snap-gene-83.22-mRNA-1	0	0	1	0	1
NYDRO11041	maker-nt_contig08-snap-gene-93.3-mRNA-1	0	0	1	0	1
NYDRO12034	maker-nt_contig09-augustus-gene-59.17-mRNA-1	0	0	1	0	1
NYDRO12723	maker-nt_contig09-snap-gene-116.0-mRNA-1	0	0	1	0	1
NYDRO12933	maker-nt_contig10-snap-gene-14.28-mRNA-1	0	0	1	0	1
NYDRO16835	maker-nt_contig13-snap-gene-1.80-mRNA-1	0	0	1	0	1
NYDRO20043	maker-nt_contig15-snap-gene-111.68-mRNA-1	0	0	1	0	1
NYDRO20053	maker-nt_contig15-snap-gene-112.30-mRNA-1	0	0	1	0	1
NYDRO19289	maker-nt_contig15-snap-gene-37.21-mRNA-1	0	0	1	0	1
NYDRO20804	maker-nt_contig16-snap-gene-60.0-mRNA-1	0	0	1	0	1
NYDRO20840	maker-nt_contig16-snap-gene-62.56-mRNA-1	0	0	1	0	1
NYDRO21510	maker-nt_contig17-snap-gene-12.23-mRNA-1	0	0	1	0	1
NYDRO24802	maker-nt_contig19-snap-gene-71.15-mRNA-1	0	0	1	0	1
NYDRO24852	maker-nt_contig19-snap-gene-75.80-mRNA-1	0	0	1	0	1
NYDRO25828	maker-nt_contig20-snap-gene-35.11-mRNA-1	0	0	1	0	1
NYDRO27830	maker-nt_contig21-augustus-gene-71.77-mRNA-1	0	0	1	0	1
NYDRO33452	maker-nt_contig25-augustus-gene-85.11-mRNA-1	0	0	1	0	1
NYDRO34909	maker-nt_contig26-snap-gene-108.16-mRNA-1	0	0	1	0	1
NYDRO35329	maker-nt_contig27-augustus-gene-31.34-mRNA-1	0	0	1	0	1
NYDRO06575	snap_masked-nt_contig05-processed-gene-44.60-mRNA-1	0	0	1	0	1
NYDRO17791	snap_masked-nt_contig13-processed-gene-84.69-mRNA-1	0	0	1	0	1
NYDRO19417	snap_masked-nt_contig15-processed-gene-52.103-mRNA-1	0	0	1	0	1
NYDRO29917	snap_masked-nt_contig22-processed-gene-116.20-mRNA-1	0	0	1	0	1
NYDRO30672	snap_masked-nt_contig23-processed-gene-70.81-mRNA-1	0	0	1	0	1
NYDRO35654	snap_masked-nt_contig27-processed-gene-65.7-mRNA-1	0	0	1	0	1
NYDRO05406	0:maker-nm_contig04-snap-gene-62.11-mRNA-1	0	0	0	1	1
NYDRO11669	0:maker-nm_contig09-augustus-gene-29.12-mRNA-1	0	0	0	1	1
NYDRO15704	0:maker-nm_contig12-snap-gene-27.10-mRNA-1	0	0	0	1	1
NYDRO24068	0:maker-nm_contig19-snap-gene-11.15-mRNA-1	0	0	0	1	1
NYDRO26732	0:maker-nm_contig20-augustus-gene-97.14-mRNA-1	0	0	0	1	1
NYDRO05430	1:maker-nt_contig04-augustus-gene-65.63-mRNA-1	0	0	0	1	1
NYDRO14681	1:maker-nt_contig11-snap-gene-41.32-mRNA-1	0	0	0	1	1
NYDRO25235	1:maker-nt_contig19-augustus-gene-110.50-mRNA-1	0	0	0	1	1
NYDRO25740	1:maker-nt_contig20-augustus-gene-27.26-mRNA-1	0	0	0	1	1
NYDRO33196	1:maker-nt_contig25-snap-gene-66.61-mRNA-1	0	0	0	1	1
NYDRO02655	augustus_masked-nt_contig02-processed-gene-29.29-mRNA-1	0	0	0	1	1
NYDRO03606	augustus_masked-nt_contig03-processed-gene-12.18-mRNA-1	0	0	0	1	1
NYDRO03706	augustus_masked-nt_contig03-processed-gene-22.11-mRNA-1	0	0	0	1	1
NYDRO17357	augustus_masked-nt_contig13-processed-gene-48.60-mRNA-1	0	0	0	1	1
NYDRO17960	augustus_masked-nt_contig13-processed-gene-96.5-mRNA-1	0	0	0	1	1
NYDRO18661	augustus_masked-nt_contig14-processed-gene-82.47-mRNA-1	0	0	0	1	1
NYDRO18676	augustus_masked-nt_contig14-processed-gene-84.38-mRNA-1	0	0	0	1	1
NYDRO22972	augustus_masked-nt_contig18-processed-gene-38.2-mRNA-1	0	0	0	1	1
NYDRO29649	augustus_masked-nt_contig22-processed-gene-94.31-mRNA-1	0	0	0	1	1
NYDRO34959	augustus_masked-nt_contig26-processed-gene-114.16-mRNA-1	0	0	0	1	1
NYDRO35915	augustus_masked-nt_contig27-processed-gene-89.16-mRNA-1	0	0	0	1	1
NYDRO04100	maker-nt_contig03-augustus-gene-58.13-mRNA-1	0	0	0	1	1
NYDRO05039	maker-nt_contig04-snap-gene-28.23-mRNA-1	0	0	0	1	1
NYDRO05632	maker-nt_contig04-snap-gene-81.44-mRNA-1	0	0	0	1	1
NYDRO06145	maker-nt_contig05-snap-gene-4.34-mRNA-1	0	0	0	1	1
NYDRO06916	maker-nt_contig05-snap-gene-79.16-mRNA-1	0	0	0	1	1
NYDRO07434	maker-nt_contig06-snap-gene-13.22-mRNA-1	0	0	0	1	1
NYDRO09293	maker-nt_contig07-snap-gene-72.6-mRNA-1	0	0	0	1	1
NYDRO12537	maker-nt_contig09-augustus-gene-100.54-mRNA-1	0	0	0	1	1
NYDRO13671	maker-nt_contig10-snap-gene-76.15-mRNA-1	0	0	0	1	1
NYDRO14154	maker-nt_contig11-augustus-gene-2.45-mRNA-1	0	0	0	1	1
NYDRO17525	maker-nt_contig13-augustus-gene-64.6-mRNA-1	0	0	0	1	1
NYDRO18490	maker-nt_contig14-snap-gene-60.22-mRNA-1	0	0	0	1	1
NYDRO18595	maker-nt_contig14-snap-gene-74.27-mRNA-1	0	0	0	1	1
NYDRO19385	maker-nt_contig15-snap-gene-49.23-mRNA-1	0	0	0	1	1
NYDRO20316	maker-nt_contig16-augustus-gene-17.39-mRNA-1	0	0	0	1	1
NYDRO20420	maker-nt_contig16-augustus-gene-26.53-mRNA-1	0	0	0	1	1
NYDRO20756	maker-nt_contig16-augustus-gene-56.49-mRNA-1	0	0	0	1	1
NYDRO20371	maker-nt_contig16-snap-gene-22.28-mRNA-1	0	0	0	1	1
NYDRO23248	maker-nt_contig18-snap-gene-70.10-mRNA-1	0	0	0	1	1
NYDRO29733	maker-nt_contig22-augustus-gene-102.1-mRNA-1	0	0	0	1	1
NYDRO28385	maker-nt_contig22-augustus-gene-5.58-mRNA-1	0	0	0	1	1
NYDRO30129	maker-nt_contig23-augustus-gene-17.35-mRNA-1	0	0	0	1	1
NYDRO30772	maker-nt_contig23-snap-gene-78.36-mRNA-1	0	0	0	1	1
NYDRO33139	maker-nt_contig25-augustus-gene-61.11-mRNA-1	0	0	0	1	1
NYDRO32828	maker-nt_contig25-snap-gene-37.20-mRNA-1	0	0	0	1	1
NYDRO34365	maker-nt_contig26-augustus-gene-50.35-mRNA-1	0	0	0	1	1
NYDRO34961	maker-nt_contig26-snap-gene-114.36-mRNA-1	0	0	0	1	1
NYDRO35376	maker-nt_contig27-snap-gene-36.10-mRNA-1	0	0	0	1	1
NYDRO01733	snap_masked-nt_contig01-processed-gene-56.34-mRNA-1	0	0	0	1	1
NYDRO03180	snap_masked-nt_contig02-processed-gene-84.6-mRNA-1	0	0	0	1	1
NYDRO12233	snap_masked-nt_contig09-processed-gene-75.12-mRNA-1	0	0	0	1	1
NYDRO14039	snap_masked-nt_contig10-processed-gene-111.39-mRNA-1	0	0	0	1	1
NYDRO20149	snap_masked-nt_contig16-processed-gene-2.11-mRNA-1	0	0	0	1	1
NYDRO28387	snap_masked-nt_contig22-processed-gene-5.6-mRNA-1	0	0	0	1	1
NYDRO28435	snap_masked-nt_contig22-processed-gene-7.80-mRNA-1	0	0	0	1	1
	locus_name	0	0	0	0	0
NYDRO05939	0:augustus_masked-nm_contig04-processed-gene-104.26-mRNA-1	0	0	0	0	0
NYDRO05941	0:augustus_masked-nm_contig04-processed-gene-104.27-mRNA-1	0	0	0	0	0
NYDRO05949	0:augustus_masked-nm_contig04-processed-gene-105.16-mRNA-1	0	0	0	0	0
NYDRO06020	0:augustus_masked-nm_contig04-processed-gene-112.12-mRNA-1	0	0	0	0	0
NYDRO06032	0:augustus_masked-nm_contig04-processed-gene-113.9-mRNA-1	0	0	0	0	0
NYDRO04617	0:augustus_masked-nm_contig04-processed-gene-2.39-mRNA-1	0	0	0	0	0
NYDRO04916	0:augustus_masked-nm_contig04-processed-gene-20.314-mRNA-1	0	0	0	0	0
NYDRO04975	0:augustus_masked-nm_contig04-processed-gene-22.7-mRNA-1	0	0	0	0	0
NYDRO05054	0:augustus_masked-nm_contig04-processed-gene-30.9-mRNA-1	0	0	0	0	0
NYDRO05068	0:augustus_masked-nm_contig04-processed-gene-31.5-mRNA-1	0	0	0	0	0
NYDRO05209	0:augustus_masked-nm_contig04-processed-gene-46.55-mRNA-1	0	0	0	0	0
NYDRO05226	0:augustus_masked-nm_contig04-processed-gene-47.36-mRNA-1	0	0	0	0	0
NYDRO05295	0:augustus_masked-nm_contig04-processed-gene-53.2-mRNA-1	0	0	0	0	0
NYDRO05335	0:augustus_masked-nm_contig04-processed-gene-56.32-mRNA-1	0	0	0	0	0
NYDRO05490	0:augustus_masked-nm_contig04-processed-gene-70.68-mRNA-1	0	0	0	0	0
NYDRO05516	0:augustus_masked-nm_contig04-processed-gene-72.48-mRNA-1	0	0	0	0	0
NYDRO05552	0:augustus_masked-nm_contig04-processed-gene-75.5-mRNA-1	0	0	0	0	0
NYDRO05603	0:augustus_masked-nm_contig04-processed-gene-79.10-mRNA-1	0	0	0	0	0
NYDRO05606	0:augustus_masked-nm_contig04-processed-gene-79.6-mRNA-1	0	0	0	0	0
NYDRO05626	0:augustus_masked-nm_contig04-processed-gene-81.7-mRNA-1	0	0	0	0	0
NYDRO05676	0:augustus_masked-nm_contig04-processed-gene-85.1-mRNA-1	0	0	0	0	0
NYDRO05716	0:augustus_masked-nm_contig04-processed-gene-88.70-mRNA-1	0	0	0	0	0
NYDRO05726	0:augustus_masked-nm_contig04-processed-gene-89.70-mRNA-1	0	0	0	0	0
NYDRO04714	0:augustus_masked-nm_contig04-processed-gene-9.2-mRNA-1	0	0	0	0	0
NYDRO04716	0:augustus_masked-nm_contig04-processed-gene-9.4-mRNA-1	0	0	0	0	0
NYDRO05737	0:augustus_masked-nm_contig04-processed-gene-90.62-mRNA-1	0	0	0	0	0
NYDRO05750	0:augustus_masked-nm_contig04-processed-gene-91.43-mRNA-1	0	0	0	0	0
NYDRO05783	0:augustus_masked-nm_contig04-processed-gene-93.36-mRNA-1	0	0	0	0	0
NYDRO05786	0:augustus_masked-nm_contig04-processed-gene-93.38-mRNA-1	0	0	0	0	0
NYDRO05831	0:augustus_masked-nm_contig04-processed-gene-97.3-mRNA-1	0	0	0	0	0
NYDRO05874	0:augustus_masked-nm_contig04-processed-gene-99.10-mRNA-1	0	0	0	0	0
NYDRO11286	0:augustus_masked-nm_contig09-processed-gene-0.14-mRNA-1	0	0	0	0	0
NYDRO11408	0:augustus_masked-nm_contig09-processed-gene-11.3-mRNA-1	0	0	0	0	0
NYDRO11411	0:augustus_masked-nm_contig09-processed-gene-11.5-mRNA-1	0	0	0	0	0
NYDRO11419	0:augustus_masked-nm_contig09-processed-gene-12.21-mRNA-1	0	0	0	0	0
NYDRO11450	0:augustus_masked-nm_contig09-processed-gene-14.43-mRNA-1	0	0	0	0	0
NYDRO11485	0:augustus_masked-nm_contig09-processed-gene-17.38-mRNA-1	0	0	0	0	0
NYDRO11305	0:augustus_masked-nm_contig09-processed-gene-2.3-mRNA-1	0	0	0	0	0
NYDRO11549	0:augustus_masked-nm_contig09-processed-gene-22.3-mRNA-1	0	0	0	0	0
NYDRO11579	0:augustus_masked-nm_contig09-processed-gene-23.4-mRNA-1	0	0	0	0	0
NYDRO11614	0:augustus_masked-nm_contig09-processed-gene-26.44-mRNA-1	0	0	0	0	0
NYDRO11615	0:augustus_masked-nm_contig09-processed-gene-26.46-mRNA-1	0	0	0	0	0
NYDRO11684	0:augustus_masked-nm_contig09-processed-gene-30.39-mRNA-1	0	0	0	0	0
NYDRO11735	0:augustus_masked-nm_contig09-processed-gene-35.27-mRNA-1	0	0	0	0	0
NYDRO11914	0:augustus_masked-nm_contig09-processed-gene-49.25-mRNA-1	0	0	0	0	0
NYDRO11939	0:augustus_masked-nm_contig09-processed-gene-50.43-mRNA-1	0	0	0	0	0
NYDRO11933	0:augustus_masked-nm_contig09-processed-gene-50.48-mRNA-1	0	0	0	0	0
NYDRO11938	0:augustus_masked-nm_contig09-processed-gene-50.52-mRNA-1	0	0	0	0	0
NYDRO12134	0:augustus_masked-nm_contig09-processed-gene-66.3-mRNA-1	0	0	0	0	0
NYDRO12239	0:augustus_masked-nm_contig09-processed-gene-76.48-mRNA-1	0	0	0	0	0
NYDRO12271	0:augustus_masked-nm_contig09-processed-gene-79.0-mRNA-1	0	0	0	0	0
NYDRO12311	0:augustus_masked-nm_contig09-processed-gene-82.46-mRNA-1	0	0	0	0	0
NYDRO12330	0:augustus_masked-nm_contig09-processed-gene-83.51-mRNA-1	0	0	0	0	0
NYDRO12336	0:augustus_masked-nm_contig09-processed-gene-84.0-mRNA-1	0	0	0	0	0
NYDRO12338	0:augustus_masked-nm_contig09-processed-gene-84.3-mRNA-1	0	0	0	0	0
NYDRO12339	0:augustus_masked-nm_contig09-processed-gene-84.9-mRNA-1	0	0	0	0	0
NYDRO12368	0:augustus_masked-nm_contig09-processed-gene-86.40-mRNA-1	0	0	0	0	0
NYDRO12439	0:augustus_masked-nm_contig09-processed-gene-92.21-mRNA-1	0	0	0	0	0
NYDRO14136	0:augustus_masked-nm_contig11-processed-gene-0.6-mRNA-1	0	0	0	0	0
NYDRO14290	0:augustus_masked-nm_contig11-processed-gene-10.18-mRNA-1	0	0	0	0	0
NYDRO14296	0:augustus_masked-nm_contig11-processed-gene-10.21-mRNA-1	0	0	0	0	0
NYDRO14300	0:augustus_masked-nm_contig11-processed-gene-11.34-mRNA-1	0	0	0	0	0
NYDRO14314	0:augustus_masked-nm_contig11-processed-gene-11.42-mRNA-1	0	0	0	0	0
NYDRO15382	0:augustus_masked-nm_contig11-processed-gene-113.0-mRNA-1	0	0	0	0	0
NYDRO15391	0:augustus_masked-nm_contig11-processed-gene-114.25-mRNA-1	0	0	0	0	0
NYDRO15413	0:augustus_masked-nm_contig11-processed-gene-116.18-mRNA-1	0	0	0	0	0
NYDRO15438	0:augustus_masked-nm_contig11-processed-gene-117.46-mRNA-1	0	0	0	0	0
NYDRO14337	0:augustus_masked-nm_contig11-processed-gene-14.35-mRNA-1	0	0	0	0	0
NYDRO14349	0:augustus_masked-nm_contig11-processed-gene-15.8-mRNA-1	0	0	0	0	0
NYDRO14155	0:augustus_masked-nm_contig11-processed-gene-2.42-mRNA-1	0	0	0	0	0
NYDRO14158	0:augustus_masked-nm_contig11-processed-gene-2.43-mRNA-1	0	0	0	0	0
NYDRO14162	0:augustus_masked-nm_contig11-processed-gene-2.47-mRNA-1	0	0	0	0	0
NYDRO14190	0:augustus_masked-nm_contig11-processed-gene-4.27-mRNA-1	0	0	0	0	0
NYDRO14189	0:augustus_masked-nm_contig11-processed-gene-4.30-mRNA-1	0	0	0	0	0
NYDRO14668	0:augustus_masked-nm_contig11-processed-gene-40.28-mRNA-1	0	0	0	0	0
NYDRO14669	0:augustus_masked-nm_contig11-processed-gene-40.29-mRNA-1	0	0	0	0	0
NYDRO14685	0:augustus_masked-nm_contig11-processed-gene-41.18-mRNA-1	0	0	0	0	0
NYDRO14698	0:augustus_masked-nm_contig11-processed-gene-42.75-mRNA-1	0	0	0	0	0
NYDRO14702	0:augustus_masked-nm_contig11-processed-gene-43.21-mRNA-1	0	0	0	0	0
NYDRO14738	0:augustus_masked-nm_contig11-processed-gene-45.56-mRNA-1	0	0	0	0	0
NYDRO14739	0:augustus_masked-nm_contig11-processed-gene-45.57-mRNA-1	0	0	0	0	0
NYDRO14743	0:augustus_masked-nm_contig11-processed-gene-46.58-mRNA-1	0	0	0	0	0
NYDRO14759	0:augustus_masked-nm_contig11-processed-gene-47.17-mRNA-1	0	0	0	0	0
NYDRO14774	0:augustus_masked-nm_contig11-processed-gene-48.28-mRNA-1	0	0	0	0	0
NYDRO14212	0:augustus_masked-nm_contig11-processed-gene-5.25-mRNA-1	0	0	0	0	0
NYDRO14214	0:augustus_masked-nm_contig11-processed-gene-5.34-mRNA-1	0	0	0	0	0
NYDRO14833	0:augustus_masked-nm_contig11-processed-gene-51.11-mRNA-1	0	0	0	0	0
NYDRO14821	0:augustus_masked-nm_contig11-processed-gene-51.7-mRNA-1	0	0	0	0	0
NYDRO14822	0:augustus_masked-nm_contig11-processed-gene-51.8-mRNA-1	0	0	0	0	0
NYDRO14835	0:augustus_masked-nm_contig11-processed-gene-52.3-mRNA-1	0	0	0	0	0
NYDRO14838	0:augustus_masked-nm_contig11-processed-gene-52.4-mRNA-1	0	0	0	0	0
NYDRO14842	0:augustus_masked-nm_contig11-processed-gene-52.8-mRNA-1	0	0	0	0	0
NYDRO14865	0:augustus_masked-nm_contig11-processed-gene-54.1-mRNA-1	0	0	0	0	0
NYDRO14961	0:augustus_masked-nm_contig11-processed-gene-61.3-mRNA-1	0	0	0	0	0
NYDRO14971	0:augustus_masked-nm_contig11-processed-gene-62.8-mRNA-1	0	0	0	0	0
NYDRO15013	0:augustus_masked-nm_contig11-processed-gene-65.10-mRNA-1	0	0	0	0	0
NYDRO15025	0:augustus_masked-nm_contig11-processed-gene-66.26-mRNA-1	0	0	0	0	0
NYDRO14245	0:augustus_masked-nm_contig11-processed-gene-7.54-mRNA-1	0	0	0	0	0
NYDRO15035	0:augustus_masked-nm_contig11-processed-gene-70.2-mRNA-1	0	0	0	0	0
NYDRO15041	0:augustus_masked-nm_contig11-processed-gene-71.8-mRNA-1	0	0	0	0	0
NYDRO15046	0:augustus_masked-nm_contig11-processed-gene-72.23-mRNA-1	0	0	0	0	0
NYDRO15050	0:augustus_masked-nm_contig11-processed-gene-72.25-mRNA-1	0	0	0	0	0
NYDRO15142	0:augustus_masked-nm_contig11-processed-gene-78.7-mRNA-1	0	0	0	0	0
NYDRO14268	0:augustus_masked-nm_contig11-processed-gene-8.8-mRNA-1	0	0	0	0	0
NYDRO15162	0:augustus_masked-nm_contig11-processed-gene-82.6-mRNA-1	0	0	0	0	0
NYDRO15236	0:augustus_masked-nm_contig11-processed-gene-88.9-mRNA-1	0	0	0	0	0
NYDRO14276	0:augustus_masked-nm_contig11-processed-gene-9.24-mRNA-1	0	0	0	0	0
NYDRO14285	0:augustus_masked-nm_contig11-processed-gene-9.36-mRNA-1	0	0	0	0	0
NYDRO15290	0:augustus_masked-nm_contig11-processed-gene-92.23-mRNA-1	0	0	0	0	0
NYDRO15297	0:augustus_masked-nm_contig11-processed-gene-92.28-mRNA-1	0	0	0	0	0
NYDRO15457	0:augustus_masked-nm_contig12-processed-gene-1.18-mRNA-1	0	0	0	0	0
NYDRO15466	0:augustus_masked-nm_contig12-processed-gene-1.21-mRNA-1	0	0	0	0	0
NYDRO15465	0:augustus_masked-nm_contig12-processed-gene-1.25-mRNA-1	0	0	0	0	0
NYDRO16598	0:augustus_masked-nm_contig12-processed-gene-100.17-mRNA-1	0	0	0	0	0
NYDRO16611	0:augustus_masked-nm_contig12-processed-gene-101.18-mRNA-1	0	0	0	0	0
NYDRO16628	0:augustus_masked-nm_contig12-processed-gene-102.34-mRNA-1	0	0	0	0	0
NYDRO16665	0:augustus_masked-nm_contig12-processed-gene-105.10-mRNA-1	0	0	0	0	0
NYDRO16661	0:augustus_masked-nm_contig12-processed-gene-105.11-mRNA-1	0	0	0	0	0
NYDRO16669	0:augustus_masked-nm_contig12-processed-gene-106.8-mRNA-1	0	0	0	0	0
NYDRO16674	0:augustus_masked-nm_contig12-processed-gene-107.17-mRNA-1	0	0	0	0	0
NYDRO16679	0:augustus_masked-nm_contig12-processed-gene-107.22-mRNA-1	0	0	0	0	0
NYDRO16761	0:augustus_masked-nm_contig12-processed-gene-112.5-mRNA-1	0	0	0	0	0
NYDRO16811	0:augustus_masked-nm_contig12-processed-gene-117.46-mRNA-1	0	0	0	0	0
NYDRO15559	0:augustus_masked-nm_contig12-processed-gene-14.27-mRNA-1	0	0	0	0	0
NYDRO15605	0:augustus_masked-nm_contig12-processed-gene-19.1-mRNA-1	0	0	0	0	0
NYDRO15473	0:augustus_masked-nm_contig12-processed-gene-2.2-mRNA-1	0	0	0	0	0
NYDRO15618	0:augustus_masked-nm_contig12-processed-gene-20.18-mRNA-1	0	0	0	0	0
NYDRO15648	0:augustus_masked-nm_contig12-processed-gene-22.45-mRNA-1	0	0	0	0	0
NYDRO15740	0:augustus_masked-nm_contig12-processed-gene-31.4-mRNA-1	0	0	0	0	0
NYDRO15774	0:augustus_masked-nm_contig12-processed-gene-35.66-mRNA-1	0	0	0	0	0
NYDRO15769	0:augustus_masked-nm_contig12-processed-gene-35.71-mRNA-1	0	0	0	0	0
NYDRO15787	0:augustus_masked-nm_contig12-processed-gene-36.25-mRNA-1	0	0	0	0	0
NYDRO15849	0:augustus_masked-nm_contig12-processed-gene-41.3-mRNA-1	0	0	0	0	0
NYDRO15987	0:augustus_masked-nm_contig12-processed-gene-53.31-mRNA-1	0	0	0	0	0
NYDRO16000	0:augustus_masked-nm_contig12-processed-gene-53.40-mRNA-1	0	0	0	0	0
NYDRO16077	0:augustus_masked-nm_contig12-processed-gene-59.24-mRNA-1	0	0	0	0	0
NYDRO16083	0:augustus_masked-nm_contig12-processed-gene-60.42-mRNA-1	0	0	0	0	0
NYDRO16084	0:augustus_masked-nm_contig12-processed-gene-60.46-mRNA-1	0	0	0	0	0
NYDRO16107	0:augustus_masked-nm_contig12-processed-gene-62.28-mRNA-1	0	0	0	0	0
NYDRO16127	0:augustus_masked-nm_contig12-processed-gene-63.12-mRNA-1	0	0	0	0	0
NYDRO16423	0:augustus_masked-nm_contig12-processed-gene-87.21-mRNA-1	0	0	0	0	0
NYDRO16485	0:augustus_masked-nm_contig12-processed-gene-91.46-mRNA-1	0	0	0	0	0
NYDRO16564	0:augustus_masked-nm_contig12-processed-gene-97.45-mRNA-1	0	0	0	0	0
NYDRO16574	0:augustus_masked-nm_contig12-processed-gene-98.42-mRNA-1	0	0	0	0	0
NYDRO16577	0:augustus_masked-nm_contig12-processed-gene-98.43-mRNA-1	0	0	0	0	0
NYDRO24055	0:augustus_masked-nm_contig19-processed-gene-10.0-mRNA-1	0	0	0	0	0
NYDRO25168	0:augustus_masked-nm_contig19-processed-gene-104.19-mRNA-1	0	0	0	0	0
NYDRO25196	0:augustus_masked-nm_contig19-processed-gene-107.3-mRNA-1	0	0	0	0	0
NYDRO25207	0:augustus_masked-nm_contig19-processed-gene-108.1-mRNA-1	0	0	0	0	0
NYDRO25212	0:augustus_masked-nm_contig19-processed-gene-108.8-mRNA-1	0	0	0	0	0
NYDRO24071	0:augustus_masked-nm_contig19-processed-gene-11.23-mRNA-1	0	0	0	0	0
NYDRO25243	0:augustus_masked-nm_contig19-processed-gene-111.23-mRNA-1	0	0	0	0	0
NYDRO25260	0:augustus_masked-nm_contig19-processed-gene-112.48-mRNA-1	0	0	0	0	0
NYDRO25253	0:augustus_masked-nm_contig19-processed-gene-112.51-mRNA-1	0	0	0	0	0
NYDRO25268	0:augustus_masked-nm_contig19-processed-gene-113.1-mRNA-1	0	0	0	0	0
NYDRO25303	0:augustus_masked-nm_contig19-processed-gene-115.56-mRNA-1	0	0	0	0	0
NYDRO25304	0:augustus_masked-nm_contig19-processed-gene-115.57-mRNA-1	0	0	0	0	0
NYDRO25346	0:augustus_masked-nm_contig19-processed-gene-117.35-mRNA-1	0	0	0	0	0
NYDRO24079	0:augustus_masked-nm_contig19-processed-gene-12.9-mRNA-1	0	0	0	0	0
NYDRO24092	0:augustus_masked-nm_contig19-processed-gene-14.3-mRNA-1	0	0	0	0	0
NYDRO24118	0:augustus_masked-nm_contig19-processed-gene-16.16-mRNA-1	0	0	0	0	0
NYDRO24131	0:augustus_masked-nm_contig19-processed-gene-17.23-mRNA-1	0	0	0	0	0
NYDRO24242	0:augustus_masked-nm_contig19-processed-gene-27.65-mRNA-1	0	0	0	0	0
NYDRO24246	0:augustus_masked-nm_contig19-processed-gene-27.67-mRNA-1	0	0	0	0	0
NYDRO24257	0:augustus_masked-nm_contig19-processed-gene-28.2-mRNA-1	0	0	0	0	0
NYDRO24261	0:augustus_masked-nm_contig19-processed-gene-28.3-mRNA-1	0	0	0	0	0
NYDRO24286	0:augustus_masked-nm_contig19-processed-gene-31.17-mRNA-1	0	0	0	0	0
NYDRO24307	0:augustus_masked-nm_contig19-processed-gene-33.0-mRNA-1	0	0	0	0	0
NYDRO24323	0:augustus_masked-nm_contig19-processed-gene-33.2-mRNA-1	0	0	0	0	0
NYDRO24381	0:augustus_masked-nm_contig19-processed-gene-36.46-mRNA-1	0	0	0	0	0
NYDRO24423	0:augustus_masked-nm_contig19-processed-gene-39.10-mRNA-1	0	0	0	0	0
NYDRO24424	0:augustus_masked-nm_contig19-processed-gene-39.12-mRNA-1	0	0	0	0	0
NYDRO24433	0:augustus_masked-nm_contig19-processed-gene-40.21-mRNA-1	0	0	0	0	0
NYDRO24437	0:augustus_masked-nm_contig19-processed-gene-40.23-mRNA-1	0	0	0	0	0
NYDRO24444	0:augustus_masked-nm_contig19-processed-gene-41.28-mRNA-1	0	0	0	0	0
NYDRO24453	0:augustus_masked-nm_contig19-processed-gene-42.27-mRNA-1	0	0	0	0	0
NYDRO24468	0:augustus_masked-nm_contig19-processed-gene-43.16-mRNA-1	0	0	0	0	0
NYDRO24483	0:augustus_masked-nm_contig19-processed-gene-45.14-mRNA-1	0	0	0	0	0
NYDRO24484	0:augustus_masked-nm_contig19-processed-gene-45.7-mRNA-1	0	0	0	0	0
NYDRO24504	0:augustus_masked-nm_contig19-processed-gene-47.23-mRNA-1	0	0	0	0	0
NYDRO24510	0:augustus_masked-nm_contig19-processed-gene-48.9-mRNA-1	0	0	0	0	0
NYDRO24534	0:augustus_masked-nm_contig19-processed-gene-50.8-mRNA-1	0	0	0	0	0
NYDRO24598	0:augustus_masked-nm_contig19-processed-gene-55.1-mRNA-1	0	0	0	0	0
NYDRO24622	0:augustus_masked-nm_contig19-processed-gene-57.3-mRNA-1	0	0	0	0	0
NYDRO24621	0:augustus_masked-nm_contig19-processed-gene-57.6-mRNA-1	0	0	0	0	0
NYDRO24626	0:augustus_masked-nm_contig19-processed-gene-58.6-mRNA-1	0	0	0	0	0
NYDRO24640	0:augustus_masked-nm_contig19-processed-gene-59.3-mRNA-1	0	0	0	0	0
NYDRO24653	0:augustus_masked-nm_contig19-processed-gene-60.2-mRNA-1	0	0	0	0	0
NYDRO24682	0:augustus_masked-nm_contig19-processed-gene-61.22-mRNA-1	0	0	0	0	0
NYDRO24716	0:augustus_masked-nm_contig19-processed-gene-63.23-mRNA-1	0	0	0	0	0
NYDRO24742	0:augustus_masked-nm_contig19-processed-gene-65.2-mRNA-1	0	0	0	0	0
NYDRO24743	0:augustus_masked-nm_contig19-processed-gene-65.3-mRNA-1	0	0	0	0	0
NYDRO24744	0:augustus_masked-nm_contig19-processed-gene-65.4-mRNA-1	0	0	0	0	0
NYDRO24740	0:augustus_masked-nm_contig19-processed-gene-65.6-mRNA-1	0	0	0	0	0
NYDRO24745	0:augustus_masked-nm_contig19-processed-gene-66.0-mRNA-1	0	0	0	0	0
NYDRO24751	0:augustus_masked-nm_contig19-processed-gene-66.2-mRNA-1	0	0	0	0	0
NYDRO24754	0:augustus_masked-nm_contig19-processed-gene-66.3-mRNA-1	0	0	0	0	0
NYDRO24746	0:augustus_masked-nm_contig19-processed-gene-66.5-mRNA-1	0	0	0	0	0
NYDRO24758	0:augustus_masked-nm_contig19-processed-gene-67.11-mRNA-1	0	0	0	0	0
NYDRO24767	0:augustus_masked-nm_contig19-processed-gene-67.13-mRNA-1	0	0	0	0	0
NYDRO24765	0:augustus_masked-nm_contig19-processed-gene-68.28-mRNA-1	0	0	0	0	0
NYDRO24804	0:augustus_masked-nm_contig19-processed-gene-71.69-mRNA-1	0	0	0	0	0
NYDRO24858	0:augustus_masked-nm_contig19-processed-gene-76.47-mRNA-1	0	0	0	0	0
NYDRO24900	0:augustus_masked-nm_contig19-processed-gene-79.52-mRNA-1	0	0	0	0	0
NYDRO24936	0:augustus_masked-nm_contig19-processed-gene-82.55-mRNA-1	0	0	0	0	0
NYDRO24930	0:augustus_masked-nm_contig19-processed-gene-82.58-mRNA-1	0	0	0	0	0
NYDRO24944	0:augustus_masked-nm_contig19-processed-gene-83.4-mRNA-1	0	0	0	0	0
NYDRO24966	0:augustus_masked-nm_contig19-processed-gene-85.57-mRNA-1	0	0	0	0	0
NYDRO24995	0:augustus_masked-nm_contig19-processed-gene-86.31-mRNA-1	0	0	0	0	0
NYDRO25010	0:augustus_masked-nm_contig19-processed-gene-88.33-mRNA-1	0	0	0	0	0
NYDRO24048	0:augustus_masked-nm_contig19-processed-gene-9.15-mRNA-1	0	0	0	0	0
NYDRO25075	0:augustus_masked-nm_contig19-processed-gene-96.39-mRNA-1	0	0	0	0	0
NYDRO25080	0:augustus_masked-nm_contig19-processed-gene-98.2-mRNA-1	0	0	0	0	0
NYDRO25094	0:augustus_masked-nm_contig19-processed-gene-99.10-mRNA-1	0	0	0	0	0
NYDRO25367	0:augustus_masked-nm_contig20-processed-gene-1.11-mRNA-1	0	0	0	0	0
NYDRO25365	0:augustus_masked-nm_contig20-processed-gene-1.9-mRNA-1	0	0	0	0	0
NYDRO25531	0:augustus_masked-nm_contig20-processed-gene-10.15-mRNA-1	0	0	0	0	0
NYDRO26821	0:augustus_masked-nm_contig20-processed-gene-103.8-mRNA-1	0	0	0	0	0
NYDRO26826	0:augustus_masked-nm_contig20-processed-gene-104.0-mRNA-1	0	0	0	0	0
NYDRO26837	0:augustus_masked-nm_contig20-processed-gene-104.3-mRNA-1	0	0	0	0	0
NYDRO26864	0:augustus_masked-nm_contig20-processed-gene-106.0-mRNA-1	0	0	0	0	0
NYDRO26893	0:augustus_masked-nm_contig20-processed-gene-107.12-mRNA-1	0	0	0	0	0
NYDRO26915	0:augustus_masked-nm_contig20-processed-gene-109.13-mRNA-1	0	0	0	0	0
NYDRO26922	0:augustus_masked-nm_contig20-processed-gene-109.16-mRNA-1	0	0	0	0	0
NYDRO25539	0:augustus_masked-nm_contig20-processed-gene-11.32-mRNA-1	0	0	0	0	0
NYDRO26966	0:augustus_masked-nm_contig20-processed-gene-115.46-mRNA-1	0	0	0	0	0
NYDRO26965	0:augustus_masked-nm_contig20-processed-gene-115.47-mRNA-1	0	0	0	0	0
NYDRO26968	0:augustus_masked-nm_contig20-processed-gene-115.48-mRNA-1	0	0	0	0	0
NYDRO26989	0:augustus_masked-nm_contig20-processed-gene-116.80-mRNA-1	0	0	0	0	0
NYDRO25566	0:augustus_masked-nm_contig20-processed-gene-14.33-mRNA-1	0	0	0	0	0
NYDRO25575	0:augustus_masked-nm_contig20-processed-gene-15.2-mRNA-1	0	0	0	0	0
NYDRO25577	0:augustus_masked-nm_contig20-processed-gene-15.5-mRNA-1	0	0	0	0	0
NYDRO25621	0:augustus_masked-nm_contig20-processed-gene-18.8-mRNA-1	0	0	0	0	0
NYDRO25370	0:augustus_masked-nm_contig20-processed-gene-2.0-mRNA-1	0	0	0	0	0
NYDRO25647	0:augustus_masked-nm_contig20-processed-gene-21.15-mRNA-1	0	0	0	0	0
NYDRO25651	0:augustus_masked-nm_contig20-processed-gene-21.18-mRNA-1	0	0	0	0	0
NYDRO25661	0:augustus_masked-nm_contig20-processed-gene-22.51-mRNA-1	0	0	0	0	0
NYDRO25665	0:augustus_masked-nm_contig20-processed-gene-22.57-mRNA-1	0	0	0	0	0
NYDRO25679	0:augustus_masked-nm_contig20-processed-gene-23.18-mRNA-1	0	0	0	0	0
NYDRO25697	0:augustus_masked-nm_contig20-processed-gene-24.32-mRNA-1	0	0	0	0	0
NYDRO25700	0:augustus_masked-nm_contig20-processed-gene-24.39-mRNA-1	0	0	0	0	0
NYDRO25706	0:augustus_masked-nm_contig20-processed-gene-25.5-mRNA-1	0	0	0	0	0
NYDRO25710	0:augustus_masked-nm_contig20-processed-gene-25.8-mRNA-1	0	0	0	0	0
NYDRO25717	0:augustus_masked-nm_contig20-processed-gene-26.19-mRNA-1	0	0	0	0	0
NYDRO25734	0:augustus_masked-nm_contig20-processed-gene-27.10-mRNA-1	0	0	0	0	0
NYDRO25748	0:augustus_masked-nm_contig20-processed-gene-28.56-mRNA-1	0	0	0	0	0
NYDRO25760	0:augustus_masked-nm_contig20-processed-gene-29.32-mRNA-1	0	0	0	0	0
NYDRO25393	0:augustus_masked-nm_contig20-processed-gene-3.55-mRNA-1	0	0	0	0	0
NYDRO25768	0:augustus_masked-nm_contig20-processed-gene-30.14-mRNA-1	0	0	0	0	0
NYDRO25770	0:augustus_masked-nm_contig20-processed-gene-30.15-mRNA-1	0	0	0	0	0
NYDRO25784	0:augustus_masked-nm_contig20-processed-gene-32.9-mRNA-1	0	0	0	0	0
NYDRO25923	0:augustus_masked-nm_contig20-processed-gene-42.46-mRNA-1	0	0	0	0	0
NYDRO25958	0:augustus_masked-nm_contig20-processed-gene-44.50-mRNA-1	0	0	0	0	0
NYDRO26030	0:augustus_masked-nm_contig20-processed-gene-46.105-mRNA-1	0	0	0	0	0
NYDRO26021	0:augustus_masked-nm_contig20-processed-gene-46.98-mRNA-1	0	0	0	0	0
NYDRO26099	0:augustus_masked-nm_contig20-processed-gene-50.26-mRNA-1	0	0	0	0	0
NYDRO26104	0:augustus_masked-nm_contig20-processed-gene-50.27-mRNA-1	0	0	0	0	0
NYDRO26107	0:augustus_masked-nm_contig20-processed-gene-50.31-mRNA-1	0	0	0	0	0
NYDRO26134	0:augustus_masked-nm_contig20-processed-gene-52.25-mRNA-1	0	0	0	0	0
NYDRO26155	0:augustus_masked-nm_contig20-processed-gene-53.11-mRNA-1	0	0	0	0	0
NYDRO26142	0:augustus_masked-nm_contig20-processed-gene-53.2-mRNA-1	0	0	0	0	0
NYDRO26176	0:augustus_masked-nm_contig20-processed-gene-55.10-mRNA-1	0	0	0	0	0
NYDRO26179	0:augustus_masked-nm_contig20-processed-gene-55.11-mRNA-1	0	0	0	0	0
NYDRO26185	0:augustus_masked-nm_contig20-processed-gene-55.13-mRNA-1	0	0	0	0	0
NYDRO26186	0:augustus_masked-nm_contig20-processed-gene-55.9-mRNA-1	0	0	0	0	0
NYDRO26190	0:augustus_masked-nm_contig20-processed-gene-56.22-mRNA-1	0	0	0	0	0
NYDRO26209	0:augustus_masked-nm_contig20-processed-gene-58.1-mRNA-1	0	0	0	0	0
NYDRO26214	0:augustus_masked-nm_contig20-processed-gene-59.13-mRNA-1	0	0	0	0	0
NYDRO26216	0:augustus_masked-nm_contig20-processed-gene-59.14-mRNA-1	0	0	0	0	0
NYDRO26225	0:augustus_masked-nm_contig20-processed-gene-60.4-mRNA-1	0	0	0	0	0
NYDRO26239	0:augustus_masked-nm_contig20-processed-gene-60.8-mRNA-1	0	0	0	0	0
NYDRO26241	0:augustus_masked-nm_contig20-processed-gene-60.9-mRNA-1	0	0	0	0	0
NYDRO26246	0:augustus_masked-nm_contig20-processed-gene-61.32-mRNA-1	0	0	0	0	0
NYDRO26248	0:augustus_masked-nm_contig20-processed-gene-61.34-mRNA-1	0	0	0	0	0
NYDRO26480	0:augustus_masked-nm_contig20-processed-gene-76.1-mRNA-1	0	0	0	0	0
NYDRO25457	0:augustus_masked-nm_contig20-processed-gene-8.148-mRNA-1	0	0	0	0	0
NYDRO26543	0:augustus_masked-nm_contig20-processed-gene-82.49-mRNA-1	0	0	0	0	0
NYDRO26561	0:augustus_masked-nm_contig20-processed-gene-83.57-mRNA-1	0	0	0	0	0
NYDRO26553	0:augustus_masked-nm_contig20-processed-gene-83.60-mRNA-1	0	0	0	0	0
NYDRO26559	0:augustus_masked-nm_contig20-processed-gene-83.62-mRNA-1	0	0	0	0	0
NYDRO26572	0:augustus_masked-nm_contig20-processed-gene-85.47-mRNA-1	0	0	0	0	0
NYDRO26588	0:augustus_masked-nm_contig20-processed-gene-86.21-mRNA-1	0	0	0	0	0
NYDRO26586	0:augustus_masked-nm_contig20-processed-gene-86.24-mRNA-1	0	0	0	0	0
NYDRO26587	0:augustus_masked-nm_contig20-processed-gene-86.25-mRNA-1	0	0	0	0	0
NYDRO26602	0:augustus_masked-nm_contig20-processed-gene-87.8-mRNA-1	0	0	0	0	0
NYDRO25496	0:augustus_masked-nm_contig20-processed-gene-9.0-mRNA-1	0	0	0	0	0
NYDRO26636	0:augustus_masked-nm_contig20-processed-gene-90.45-mRNA-1	0	0	0	0	0
NYDRO26714	0:augustus_masked-nm_contig20-processed-gene-95.107-mRNA-1	0	0	0	0	0
NYDRO26725	0:augustus_masked-nm_contig20-processed-gene-96.9-mRNA-1	0	0	0	0	0
NYDRO26735	0:augustus_masked-nm_contig20-processed-gene-97.3-mRNA-1	0	0	0	0	0
NYDRO26738	0:augustus_masked-nm_contig20-processed-gene-97.4-mRNA-1	0	0	0	0	0
NYDRO26739	0:augustus_masked-nm_contig20-processed-gene-97.6-mRNA-1	0	0	0	0	0
NYDRO26755	0:augustus_masked-nm_contig20-processed-gene-98.53-mRNA-1	0	0	0	0	0
NYDRO26770	0:augustus_masked-nm_contig20-processed-gene-99.22-mRNA-1	0	0	0	0	0
NYDRO28325	0:augustus_masked-nm_contig22-processed-gene-0.31-mRNA-1	0	0	0	0	0
NYDRO28466	0:augustus_masked-nm_contig22-processed-gene-10.21-mRNA-1	0	0	0	0	0
NYDRO28467	0:augustus_masked-nm_contig22-processed-gene-10.22-mRNA-1	0	0	0	0	0
NYDRO29719	0:augustus_masked-nm_contig22-processed-gene-100.34-mRNA-1	0	0	0	0	0
NYDRO29743	0:augustus_masked-nm_contig22-processed-gene-102.75-mRNA-1	0	0	0	0	0
NYDRO29769	0:augustus_masked-nm_contig22-processed-gene-105.21-mRNA-1	0	0	0	0	0
NYDRO29811	0:augustus_masked-nm_contig22-processed-gene-109.47-mRNA-1	0	0	0	0	0
NYDRO29908	0:augustus_masked-nm_contig22-processed-gene-115.19-mRNA-1	0	0	0	0	0
NYDRO29935	0:augustus_masked-nm_contig22-processed-gene-117.23-mRNA-1	0	0	0	0	0
NYDRO29948	0:augustus_masked-nm_contig22-processed-gene-117.25-mRNA-1	0	0	0	0	0
NYDRO28492	0:augustus_masked-nm_contig22-processed-gene-13.19-mRNA-1	0	0	0	0	0
NYDRO28500	0:augustus_masked-nm_contig22-processed-gene-14.6-mRNA-1	0	0	0	0	0
NYDRO28630	0:augustus_masked-nm_contig22-processed-gene-20.128-mRNA-1	0	0	0	0	0
NYDRO28726	0:augustus_masked-nm_contig22-processed-gene-21.113-mRNA-1	0	0	0	0	0
NYDRO28730	0:augustus_masked-nm_contig22-processed-gene-22.290-mRNA-1	0	0	0	0	0
NYDRO28840	0:augustus_masked-nm_contig22-processed-gene-24.37-mRNA-1	0	0	0	0	0
NYDRO28847	0:augustus_masked-nm_contig22-processed-gene-25.58-mRNA-1	0	0	0	0	0
NYDRO28878	0:augustus_masked-nm_contig22-processed-gene-28.6-mRNA-1	0	0	0	0	0
NYDRO28955	0:augustus_masked-nm_contig22-processed-gene-39.5-mRNA-1	0	0	0	0	0
NYDRO28960	0:augustus_masked-nm_contig22-processed-gene-40.12-mRNA-1	0	0	0	0	0
NYDRO28390	0:augustus_masked-nm_contig22-processed-gene-5.3-mRNA-1	0	0	0	0	0
NYDRO29116	0:augustus_masked-nm_contig22-processed-gene-53.47-mRNA-1	0	0	0	0	0
NYDRO29153	0:augustus_masked-nm_contig22-processed-gene-57.7-mRNA-1	0	0	0	0	0
NYDRO29205	0:augustus_masked-nm_contig22-processed-gene-60.9-mRNA-1	0	0	0	0	0
NYDRO29221	0:augustus_masked-nm_contig22-processed-gene-61.5-mRNA-1	0	0	0	0	0
NYDRO29314	0:augustus_masked-nm_contig22-processed-gene-67.37-mRNA-1	0	0	0	0	0
NYDRO28422	0:augustus_masked-nm_contig22-processed-gene-7.51-mRNA-1	0	0	0	0	0
NYDRO29340	0:augustus_masked-nm_contig22-processed-gene-70.53-mRNA-1	0	0	0	0	0
NYDRO29338	0:augustus_masked-nm_contig22-processed-gene-70.56-mRNA-1	0	0	0	0	0
NYDRO29466	0:augustus_masked-nm_contig22-processed-gene-77.4-mRNA-1	0	0	0	0	0
NYDRO29526	0:augustus_masked-nm_contig22-processed-gene-79.75-mRNA-1	0	0	0	0	0
NYDRO29539	0:augustus_masked-nm_contig22-processed-gene-83.2-mRNA-1	0	0	0	0	0
NYDRO28452	0:augustus_masked-nm_contig22-processed-gene-9.6-mRNA-1	0	0	0	0	0
NYDRO29641	0:augustus_masked-nm_contig22-processed-gene-94.26-mRNA-1	0	0	0	0	0
NYDRO32451	0:augustus_masked-nm_contig25-processed-gene-0.19-mRNA-1	0	0	0	0	0
NYDRO33694	0:augustus_masked-nm_contig25-processed-gene-104.53-mRNA-1	0	0	0	0	0
NYDRO33717	0:augustus_masked-nm_contig25-processed-gene-105.5-mRNA-1	0	0	0	0	0
NYDRO33756	0:augustus_masked-nm_contig25-processed-gene-108.5-mRNA-1	0	0	0	0	0
NYDRO32498	0:augustus_masked-nm_contig25-processed-gene-11.35-mRNA-1	0	0	0	0	0
NYDRO33783	0:augustus_masked-nm_contig25-processed-gene-110.4-mRNA-1	0	0	0	0	0
NYDRO33790	0:augustus_masked-nm_contig25-processed-gene-110.6-mRNA-1	0	0	0	0	0
NYDRO33792	0:augustus_masked-nm_contig25-processed-gene-111.23-mRNA-1	0	0	0	0	0
NYDRO33811	0:augustus_masked-nm_contig25-processed-gene-112.25-mRNA-1	0	0	0	0	0
NYDRO33831	0:augustus_masked-nm_contig25-processed-gene-113.33-mRNA-1	0	0	0	0	0
NYDRO33832	0:augustus_masked-nm_contig25-processed-gene-113.34-mRNA-1	0	0	0	0	0
NYDRO33841	0:augustus_masked-nm_contig25-processed-gene-113.36-mRNA-1	0	0	0	0	0
NYDRO33844	0:augustus_masked-nm_contig25-processed-gene-114.182-mRNA-1	0	0	0	0	0
NYDRO32552	0:augustus_masked-nm_contig25-processed-gene-16.96-mRNA-1	0	0	0	0	0
NYDRO32569	0:augustus_masked-nm_contig25-processed-gene-17.47-mRNA-1	0	0	0	0	0
NYDRO32623	0:augustus_masked-nm_contig25-processed-gene-21.39-mRNA-1	0	0	0	0	0
NYDRO32630	0:augustus_masked-nm_contig25-processed-gene-22.5-mRNA-1	0	0	0	0	0
NYDRO32677	0:augustus_masked-nm_contig25-processed-gene-26.1-mRNA-1	0	0	0	0	0
NYDRO32798	0:augustus_masked-nm_contig25-processed-gene-35.38-mRNA-1	0	0	0	0	0
NYDRO32831	0:augustus_masked-nm_contig25-processed-gene-37.18-mRNA-1	0	0	0	0	0
NYDRO32920	0:augustus_masked-nm_contig25-processed-gene-44.2-mRNA-1	0	0	0	0	0
NYDRO33112	0:augustus_masked-nm_contig25-processed-gene-59.50-mRNA-1	0	0	0	0	0
NYDRO33116	0:augustus_masked-nm_contig25-processed-gene-59.52-mRNA-1	0	0	0	0	0
NYDRO33369	0:augustus_masked-nm_contig25-processed-gene-78.15-mRNA-1	0	0	0	0	0
NYDRO33395	0:augustus_masked-nm_contig25-processed-gene-81.45-mRNA-1	0	0	0	0	0
NYDRO33493	0:augustus_masked-nm_contig25-processed-gene-88.31-mRNA-1	0	0	0	0	0
NYDRO33499	0:augustus_masked-nm_contig25-processed-gene-89.37-mRNA-1	0	0	0	0	0
NYDRO33508	0:augustus_masked-nm_contig25-processed-gene-90.39-mRNA-1	0	0	0	0	0
NYDRO33548	0:augustus_masked-nm_contig25-processed-gene-93.10-mRNA-1	0	0	0	0	0
NYDRO36244	0:augustus_masked-nm_contig28-processed-gene-1.18-mRNA-1	0	0	0	0	0
NYDRO36245	0:augustus_masked-nm_contig28-processed-gene-1.19-mRNA-1	0	0	0	0	0
NYDRO37481	0:augustus_masked-nm_contig28-processed-gene-100.40-mRNA-1	0	0	0	0	0
NYDRO37497	0:augustus_masked-nm_contig28-processed-gene-101.6-mRNA-1	0	0	0	0	0
NYDRO37501	0:augustus_masked-nm_contig28-processed-gene-102.18-mRNA-1	0	0	0	0	0
NYDRO37534	0:augustus_masked-nm_contig28-processed-gene-105.24-mRNA-1	0	0	0	0	0
NYDRO36333	0:augustus_masked-nm_contig28-processed-gene-11.0-mRNA-1	0	0	0	0	0
NYDRO36338	0:augustus_masked-nm_contig28-processed-gene-11.6-mRNA-1	0	0	0	0	0
NYDRO37621	0:augustus_masked-nm_contig28-processed-gene-112.0-mRNA-1	0	0	0	0	0
NYDRO37637	0:augustus_masked-nm_contig28-processed-gene-113.1-mRNA-1	0	0	0	0	0
NYDRO37651	0:augustus_masked-nm_contig28-processed-gene-114.0-mRNA-1	0	0	0	0	0
NYDRO37669	0:augustus_masked-nm_contig28-processed-gene-116.21-mRNA-1	0	0	0	0	0
NYDRO37688	0:augustus_masked-nm_contig28-processed-gene-117.47-mRNA-1	0	0	0	0	0
NYDRO36429	0:augustus_masked-nm_contig28-processed-gene-20.3-mRNA-1	0	0	0	0	0
NYDRO36516	0:augustus_masked-nm_contig28-processed-gene-27.6-mRNA-1	0	0	0	0	0
NYDRO36519	0:augustus_masked-nm_contig28-processed-gene-27.7-mRNA-1	0	0	0	0	0
NYDRO36549	0:augustus_masked-nm_contig28-processed-gene-28.12-mRNA-1	0	0	0	0	0
NYDRO36540	0:augustus_masked-nm_contig28-processed-gene-28.4-mRNA-1	0	0	0	0	0
NYDRO36256	0:augustus_masked-nm_contig28-processed-gene-3.0-mRNA-1	0	0	0	0	0
NYDRO36623	0:augustus_masked-nm_contig28-processed-gene-37.11-mRNA-1	0	0	0	0	0
NYDRO36642	0:augustus_masked-nm_contig28-processed-gene-37.14-mRNA-1	0	0	0	0	0
NYDRO36627	0:augustus_masked-nm_contig28-processed-gene-37.5-mRNA-1	0	0	0	0	0
NYDRO36646	0:augustus_masked-nm_contig28-processed-gene-38.0-mRNA-1	0	0	0	0	0
NYDRO36683	0:augustus_masked-nm_contig28-processed-gene-38.9-mRNA-1	0	0	0	0	0
NYDRO36261	0:augustus_masked-nm_contig28-processed-gene-4.0-mRNA-1	0	0	0	0	0
NYDRO36871	0:augustus_masked-nm_contig28-processed-gene-48.82-mRNA-1	0	0	0	0	0
NYDRO36897	0:augustus_masked-nm_contig28-processed-gene-50.10-mRNA-1	0	0	0	0	0
NYDRO36904	0:augustus_masked-nm_contig28-processed-gene-50.12-mRNA-1	0	0	0	0	0
NYDRO36895	0:augustus_masked-nm_contig28-processed-gene-50.9-mRNA-1	0	0	0	0	0
NYDRO36927	0:augustus_masked-nm_contig28-processed-gene-52.41-mRNA-1	0	0	0	0	0
NYDRO36972	0:augustus_masked-nm_contig28-processed-gene-54.13-mRNA-1	0	0	0	0	0
NYDRO36992	0:augustus_masked-nm_contig28-processed-gene-58.3-mRNA-1	0	0	0	0	0
NYDRO37057	0:augustus_masked-nm_contig28-processed-gene-65.5-mRNA-1	0	0	0	0	0
NYDRO37094	0:augustus_masked-nm_contig28-processed-gene-68.4-mRNA-1	0	0	0	0	0
NYDRO37096	0:augustus_masked-nm_contig28-processed-gene-69.48-mRNA-1	0	0	0	0	0
NYDRO36298	0:augustus_masked-nm_contig28-processed-gene-7.3-mRNA-1	0	0	0	0	0
NYDRO37116	0:augustus_masked-nm_contig28-processed-gene-70.48-mRNA-1	0	0	0	0	0
NYDRO37117	0:augustus_masked-nm_contig28-processed-gene-71.23-mRNA-1	0	0	0	0	0
NYDRO36301	0:augustus_masked-nm_contig28-processed-gene-8.27-mRNA-1	0	0	0	0	0
NYDRO37241	0:augustus_masked-nm_contig28-processed-gene-83.50-mRNA-1	0	0	0	0	0
NYDRO37261	0:augustus_masked-nm_contig28-processed-gene-85.7-mRNA-1	0	0	0	0	0
NYDRO37301	0:augustus_masked-nm_contig28-processed-gene-88.53-mRNA-1	0	0	0	0	0
NYDRO37305	0:augustus_masked-nm_contig28-processed-gene-88.56-mRNA-1	0	0	0	0	0
NYDRO37348	0:augustus_masked-nm_contig28-processed-gene-91.8-mRNA-1	0	0	0	0	0
NYDRO37386	0:augustus_masked-nm_contig28-processed-gene-93.8-mRNA-1	0	0	0	0	0
NYDRO37414	0:augustus_masked-nm_contig28-processed-gene-95.30-mRNA-1	0	0	0	0	0
NYDRO37421	0:augustus_masked-nm_contig28-processed-gene-96.36-mRNA-1	0	0	0	0	0
NYDRO37470	0:augustus_masked-nm_contig28-processed-gene-99.6-mRNA-1	0	0	0	0	0
NYDRO38975	0:augustus_masked-nm_contig29-processed-gene-101.0-mRNA-1	0	0	0	0	0
NYDRO39047	0:augustus_masked-nm_contig29-processed-gene-110.7-mRNA-1	0	0	0	0	0
NYDRO39060	0:augustus_masked-nm_contig29-processed-gene-112.0-mRNA-1	0	0	0	0	0
NYDRO39071	0:augustus_masked-nm_contig29-processed-gene-113.31-mRNA-1	0	0	0	0	0
NYDRO39120	0:augustus_masked-nm_contig29-processed-gene-117.8-mRNA-1	0	0	0	0	0
NYDRO39206	0:augustus_masked-nm_contig29-processed-gene-125.49-mRNA-1	0	0	0	0	0
NYDRO37859	0:augustus_masked-nm_contig29-processed-gene-14.3-mRNA-1	0	0	0	0	0
NYDRO39424	0:augustus_masked-nm_contig29-processed-gene-140.10-mRNA-1	0	0	0	0	0
NYDRO39421	0:augustus_masked-nm_contig29-processed-gene-140.2-mRNA-1	0	0	0	0	0
NYDRO39422	0:augustus_masked-nm_contig29-processed-gene-140.9-mRNA-1	0	0	0	0	0
NYDRO39492	0:augustus_masked-nm_contig29-processed-gene-144.12-mRNA-1	0	0	0	0	0
NYDRO39511	0:augustus_masked-nm_contig29-processed-gene-145.15-mRNA-1	0	0	0	0	0
NYDRO39512	0:augustus_masked-nm_contig29-processed-gene-145.16-mRNA-1	0	0	0	0	0
NYDRO37878	0:augustus_masked-nm_contig29-processed-gene-15.19-mRNA-1	0	0	0	0	0
NYDRO39584	0:augustus_masked-nm_contig29-processed-gene-152.4-mRNA-1	0	0	0	0	0
NYDRO37911	0:augustus_masked-nm_contig29-processed-gene-18.43-mRNA-1	0	0	0	0	0
NYDRO37720	0:augustus_masked-nm_contig29-processed-gene-2.1-mRNA-1	0	0	0	0	0
NYDRO37931	0:augustus_masked-nm_contig29-processed-gene-20.14-mRNA-1	0	0	0	0	0
NYDRO37961	0:augustus_masked-nm_contig29-processed-gene-23.30-mRNA-1	0	0	0	0	0
NYDRO38112	0:augustus_masked-nm_contig29-processed-gene-34.19-mRNA-1	0	0	0	0	0
NYDRO38118	0:augustus_masked-nm_contig29-processed-gene-34.22-mRNA-1	0	0	0	0	0
NYDRO38134	0:augustus_masked-nm_contig29-processed-gene-37.9-mRNA-1	0	0	0	0	0
NYDRO38191	0:augustus_masked-nm_contig29-processed-gene-42.9-mRNA-1	0	0	0	0	0
NYDRO38260	0:augustus_masked-nm_contig29-processed-gene-49.0-mRNA-1	0	0	0	0	0
NYDRO37754	0:augustus_masked-nm_contig29-processed-gene-5.39-mRNA-1	0	0	0	0	0
NYDRO38304	0:augustus_masked-nm_contig29-processed-gene-52.13-mRNA-1	0	0	0	0	0
NYDRO38341	0:augustus_masked-nm_contig29-processed-gene-54.6-mRNA-1	0	0	0	0	0
NYDRO38359	0:augustus_masked-nm_contig29-processed-gene-56.4-mRNA-1	0	0	0	0	0
NYDRO38430	0:augustus_masked-nm_contig29-processed-gene-61.5-mRNA-1	0	0	0	0	0
NYDRO38517	0:augustus_masked-nm_contig29-processed-gene-68.16-mRNA-1	0	0	0	0	0
NYDRO38519	0:augustus_masked-nm_contig29-processed-gene-68.17-mRNA-1	0	0	0	0	0
NYDRO38535	0:augustus_masked-nm_contig29-processed-gene-69.41-mRNA-1	0	0	0	0	0
NYDRO37781	0:augustus_masked-nm_contig29-processed-gene-7.5-mRNA-1	0	0	0	0	0
NYDRO38565	0:augustus_masked-nm_contig29-processed-gene-70.25-mRNA-1	0	0	0	0	0
NYDRO38563	0:augustus_masked-nm_contig29-processed-gene-70.31-mRNA-1	0	0	0	0	0
NYDRO38717	0:augustus_masked-nm_contig29-processed-gene-79.14-mRNA-1	0	0	0	0	0
NYDRO38720	0:augustus_masked-nm_contig29-processed-gene-79.16-mRNA-1	0	0	0	0	0
NYDRO38716	0:augustus_masked-nm_contig29-processed-gene-79.17-mRNA-1	0	0	0	0	0
NYDRO37785	0:augustus_masked-nm_contig29-processed-gene-8.14-mRNA-1	0	0	0	0	0
NYDRO37787	0:augustus_masked-nm_contig29-processed-gene-8.15-mRNA-1	0	0	0	0	0
NYDRO38736	0:augustus_masked-nm_contig29-processed-gene-80.47-mRNA-1	0	0	0	0	0
NYDRO38745	0:augustus_masked-nm_contig29-processed-gene-81.15-mRNA-1	0	0	0	0	0
NYDRO38866	0:augustus_masked-nm_contig29-processed-gene-88.9-mRNA-1	0	0	0	0	0
NYDRO38915	0:augustus_masked-nm_contig29-processed-gene-91.26-mRNA-1	0	0	0	0	0
NYDRO04717	0:maker-nm_contig04-augustus-gene-10.10-mRNA-1	0	0	0	0	0
NYDRO05893	0:maker-nm_contig04-augustus-gene-100.33-mRNA-1	0	0	0	0	0
NYDRO05887	0:maker-nm_contig04-augustus-gene-100.41-mRNA-1	0	0	0	0	0
NYDRO05895	0:maker-nm_contig04-augustus-gene-100.44-mRNA-1	0	0	0	0	0
NYDRO05913	0:maker-nm_contig04-augustus-gene-102.15-mRNA-1	0	0	0	0	0
NYDRO05980	0:maker-nm_contig04-augustus-gene-109.37-mRNA-1	0	0	0	0	0
NYDRO04738	0:maker-nm_contig04-augustus-gene-11.20-mRNA-1	0	0	0	0	0
NYDRO06026	0:maker-nm_contig04-augustus-gene-113.32-mRNA-1	0	0	0	0	0
NYDRO06035	0:maker-nm_contig04-augustus-gene-113.47-mRNA-1	0	0	0	0	0
NYDRO06062	0:maker-nm_contig04-augustus-gene-115.13-mRNA-1	0	0	0	0	0
NYDRO06054	0:maker-nm_contig04-augustus-gene-115.20-mRNA-1	0	0	0	0	0
NYDRO06072	0:maker-nm_contig04-augustus-gene-116.16-mRNA-1	0	0	0	0	0
NYDRO06083	0:maker-nm_contig04-augustus-gene-117.2-mRNA-1	0	0	0	0	0
NYDRO06092	0:maker-nm_contig04-augustus-gene-117.21-mRNA-1	0	0	0	0	0
NYDRO04860	0:maker-nm_contig04-augustus-gene-19.262-mRNA-1	0	0	0	0	0
NYDRO04868	0:maker-nm_contig04-augustus-gene-19.268-mRNA-1	0	0	0	0	0
NYDRO04608	0:maker-nm_contig04-augustus-gene-2.0-mRNA-1	0	0	0	0	0
NYDRO04913	0:maker-nm_contig04-augustus-gene-20.301-mRNA-1	0	0	0	0	0
NYDRO04927	0:maker-nm_contig04-augustus-gene-20.307-mRNA-1	0	0	0	0	0
NYDRO05015	0:maker-nm_contig04-augustus-gene-27.23-mRNA-1	0	0	0	0	0
NYDRO05017	0:maker-nm_contig04-augustus-gene-27.25-mRNA-1	0	0	0	0	0
NYDRO05032	0:maker-nm_contig04-augustus-gene-28.48-mRNA-1	0	0	0	0	0
NYDRO04621	0:maker-nm_contig04-augustus-gene-3.15-mRNA-1	0	0	0	0	0
NYDRO05048	0:maker-nm_contig04-augustus-gene-30.16-mRNA-1	0	0	0	0	0
NYDRO05062	0:maker-nm_contig04-augustus-gene-30.24-mRNA-1	0	0	0	0	0
NYDRO04628	0:maker-nm_contig04-augustus-gene-4.33-mRNA-1	0	0	0	0	0
NYDRO04639	0:maker-nm_contig04-augustus-gene-4.42-mRNA-1	0	0	0	0	0
NYDRO05148	0:maker-nm_contig04-augustus-gene-41.1-mRNA-1	0	0	0	0	0
NYDRO05167	0:maker-nm_contig04-augustus-gene-43.0-mRNA-1	0	0	0	0	0
NYDRO05168	0:maker-nm_contig04-augustus-gene-43.2-mRNA-1	0	0	0	0	0
NYDRO05213	0:maker-nm_contig04-augustus-gene-46.39-mRNA-1	0	0	0	0	0
NYDRO05219	0:maker-nm_contig04-augustus-gene-46.51-mRNA-1	0	0	0	0	0
NYDRO05250	0:maker-nm_contig04-augustus-gene-49.16-mRNA-1	0	0	0	0	0
NYDRO05292	0:maker-nm_contig04-augustus-gene-53.20-mRNA-1	0	0	0	0	0
NYDRO05294	0:maker-nm_contig04-augustus-gene-53.34-mRNA-1	0	0	0	0	0
NYDRO05303	0:maker-nm_contig04-augustus-gene-54.43-mRNA-1	0	0	0	0	0
NYDRO05339	0:maker-nm_contig04-augustus-gene-56.15-mRNA-1	0	0	0	0	0
NYDRO05359	0:maker-nm_contig04-augustus-gene-58.24-mRNA-1	0	0	0	0	0
NYDRO05369	0:maker-nm_contig04-augustus-gene-59.22-mRNA-1	0	0	0	0	0
NYDRO04658	0:maker-nm_contig04-augustus-gene-6.6-mRNA-1	0	0	0	0	0
NYDRO05395	0:maker-nm_contig04-augustus-gene-61.11-mRNA-1	0	0	0	0	0
NYDRO05427	0:maker-nm_contig04-augustus-gene-65.60-mRNA-1	0	0	0	0	0
NYDRO05437	0:maker-nm_contig04-augustus-gene-65.68-mRNA-1	0	0	0	0	0
NYDRO05443	0:maker-nm_contig04-augustus-gene-66.29-mRNA-1	0	0	0	0	0
NYDRO05473	0:maker-nm_contig04-augustus-gene-68.26-mRNA-1	0	0	0	0	0
NYDRO05482	0:maker-nm_contig04-augustus-gene-69.34-mRNA-1	0	0	0	0	0
NYDRO05500	0:maker-nm_contig04-augustus-gene-70.23-mRNA-1	0	0	0	0	0
NYDRO05504	0:maker-nm_contig04-augustus-gene-70.27-mRNA-1	0	0	0	0	0
NYDRO05545	0:maker-nm_contig04-augustus-gene-74.18-mRNA-1	0	0	0	0	0
NYDRO05549	0:maker-nm_contig04-augustus-gene-75.38-mRNA-1	0	0	0	0	0
NYDRO05569	0:maker-nm_contig04-augustus-gene-76.69-mRNA-1	0	0	0	0	0
NYDRO05572	0:maker-nm_contig04-augustus-gene-76.88-mRNA-1	0	0	0	0	0
NYDRO05583	0:maker-nm_contig04-augustus-gene-77.15-mRNA-1	0	0	0	0	0
NYDRO05595	0:maker-nm_contig04-augustus-gene-79.36-mRNA-1	0	0	0	0	0
NYDRO05598	0:maker-nm_contig04-augustus-gene-79.38-mRNA-1	0	0	0	0	0
NYDRO05612	0:maker-nm_contig04-augustus-gene-80.13-mRNA-1	0	0	0	0	0
NYDRO05701	0:maker-nm_contig04-augustus-gene-87.31-mRNA-1	0	0	0	0	0
NYDRO05710	0:maker-nm_contig04-augustus-gene-88.14-mRNA-1	0	0	0	0	0
NYDRO05711	0:maker-nm_contig04-augustus-gene-88.4-mRNA-1	0	0	0	0	0
NYDRO05718	0:maker-nm_contig04-augustus-gene-88.9-mRNA-1	0	0	0	0	0
NYDRO05747	0:maker-nm_contig04-augustus-gene-90.54-mRNA-1	0	0	0	0	0
NYDRO05803	0:maker-nm_contig04-augustus-gene-95.34-mRNA-1	0	0	0	0	0
NYDRO05807	0:maker-nm_contig04-augustus-gene-95.37-mRNA-1	0	0	0	0	0
NYDRO05814	0:maker-nm_contig04-augustus-gene-96.27-mRNA-1	0	0	0	0	0
NYDRO05838	0:maker-nm_contig04-augustus-gene-97.37-mRNA-1	0	0	0	0	0
NYDRO05858	0:maker-nm_contig04-augustus-gene-98.8-mRNA-1	0	0	0	0	0
NYDRO05866	0:maker-nm_contig04-augustus-gene-99.31-mRNA-1	0	0	0	0	0
NYDRO05875	0:maker-nm_contig04-augustus-gene-99.39-mRNA-1	0	0	0	0	0
NYDRO04591	0:maker-nm_contig04-snap-gene-0.10-mRNA-1	0	0	0	0	0
NYDRO04588	0:maker-nm_contig04-snap-gene-0.5-mRNA-1	0	0	0	0	0
NYDRO04587	0:maker-nm_contig04-snap-gene-0.6-mRNA-1	0	0	0	0	0
NYDRO04600	0:maker-nm_contig04-snap-gene-1.28-mRNA-1	0	0	0	0	0
NYDRO04601	0:maker-nm_contig04-snap-gene-1.29-mRNA-1	0	0	0	0	0
NYDRO04720	0:maker-nm_contig04-snap-gene-10.14-mRNA-1	0	0	0	0	0
NYDRO05917	0:maker-nm_contig04-snap-gene-102.37-mRNA-1	0	0	0	0	0
NYDRO05933	0:maker-nm_contig04-snap-gene-103.2-mRNA-1	0	0	0	0	0
NYDRO05950	0:maker-nm_contig04-snap-gene-105.2-mRNA-1	0	0	0	0	0
NYDRO05974	0:maker-nm_contig04-snap-gene-109.0-mRNA-1	0	0	0	0	0
NYDRO04736	0:maker-nm_contig04-snap-gene-11.12-mRNA-1	0	0	0	0	0
NYDRO04739	0:maker-nm_contig04-snap-gene-11.13-mRNA-1	0	0	0	0	0
NYDRO04733	0:maker-nm_contig04-snap-gene-11.6-mRNA-1	0	0	0	0	0
NYDRO06014	0:maker-nm_contig04-snap-gene-112.131-mRNA-1	0	0	0	0	0
NYDRO06024	0:maker-nm_contig04-snap-gene-113.12-mRNA-1	0	0	0	0	0
NYDRO06025	0:maker-nm_contig04-snap-gene-113.13-mRNA-1	0	0	0	0	0
NYDRO06033	0:maker-nm_contig04-snap-gene-113.18-mRNA-1	0	0	0	0	0
NYDRO06048	0:maker-nm_contig04-snap-gene-114.44-mRNA-1	0	0	0	0	0
NYDRO06057	0:maker-nm_contig04-snap-gene-115.39-mRNA-1	0	0	0	0	0
NYDRO06059	0:maker-nm_contig04-snap-gene-115.40-mRNA-1	0	0	0	0	0
NYDRO06086	0:maker-nm_contig04-snap-gene-117.30-mRNA-1	0	0	0	0	0
NYDRO04752	0:maker-nm_contig04-snap-gene-12.16-mRNA-1	0	0	0	0	0
NYDRO04750	0:maker-nm_contig04-snap-gene-12.17-mRNA-1	0	0	0	0	0
NYDRO04765	0:maker-nm_contig04-snap-gene-13.19-mRNA-1	0	0	0	0	0
NYDRO04757	0:maker-nm_contig04-snap-gene-13.6-mRNA-1	0	0	0	0	0
NYDRO04755	0:maker-nm_contig04-snap-gene-13.7-mRNA-1	0	0	0	0	0
NYDRO04791	0:maker-nm_contig04-snap-gene-16.0-mRNA-1	0	0	0	0	0
NYDRO04840	0:maker-nm_contig04-snap-gene-18.39-mRNA-1	0	0	0	0	0
NYDRO04851	0:maker-nm_contig04-snap-gene-19.12-mRNA-1	0	0	0	0	0
NYDRO04850	0:maker-nm_contig04-snap-gene-19.15-mRNA-1	0	0	0	0	0
NYDRO04859	0:maker-nm_contig04-snap-gene-19.154-mRNA-1	0	0	0	0	0
NYDRO04861	0:maker-nm_contig04-snap-gene-19.156-mRNA-1	0	0	0	0	0
NYDRO04862	0:maker-nm_contig04-snap-gene-19.158-mRNA-1	0	0	0	0	0
NYDRO04852	0:maker-nm_contig04-snap-gene-19.16-mRNA-1	0	0	0	0	0
NYDRO04864	0:maker-nm_contig04-snap-gene-19.168-mRNA-1	0	0	0	0	0
NYDRO04863	0:maker-nm_contig04-snap-gene-19.169-mRNA-1	0	0	0	0	0
NYDRO04865	0:maker-nm_contig04-snap-gene-19.172-mRNA-1	0	0	0	0	0
NYDRO04867	0:maker-nm_contig04-snap-gene-19.174-mRNA-1	0	0	0	0	0
NYDRO04866	0:maker-nm_contig04-snap-gene-19.176-mRNA-1	0	0	0	0	0
NYDRO04877	0:maker-nm_contig04-snap-gene-19.185-mRNA-1	0	0	0	0	0
NYDRO04878	0:maker-nm_contig04-snap-gene-19.186-mRNA-1	0	0	0	0	0
NYDRO04887	0:maker-nm_contig04-snap-gene-19.86-mRNA-1	0	0	0	0	0
NYDRO04604	0:maker-nm_contig04-snap-gene-2.11-mRNA-1	0	0	0	0	0
NYDRO04611	0:maker-nm_contig04-snap-gene-2.18-mRNA-1	0	0	0	0	0
NYDRO04894	0:maker-nm_contig04-snap-gene-20.119-mRNA-1	0	0	0	0	0
NYDRO04912	0:maker-nm_contig04-snap-gene-20.201-mRNA-1	0	0	0	0	0
NYDRO04914	0:maker-nm_contig04-snap-gene-20.203-mRNA-1	0	0	0	0	0
NYDRO04915	0:maker-nm_contig04-snap-gene-20.205-mRNA-1	0	0	0	0	0
NYDRO04920	0:maker-nm_contig04-snap-gene-20.215-mRNA-1	0	0	0	0	0
NYDRO04919	0:maker-nm_contig04-snap-gene-20.216-mRNA-1	0	0	0	0	0
NYDRO04924	0:maker-nm_contig04-snap-gene-20.220-mRNA-1	0	0	0	0	0
NYDRO04926	0:maker-nm_contig04-snap-gene-20.221-mRNA-1	0	0	0	0	0
NYDRO04925	0:maker-nm_contig04-snap-gene-20.222-mRNA-1	0	0	0	0	0
NYDRO04940	0:maker-nm_contig04-snap-gene-20.230-mRNA-1	0	0	0	0	0
NYDRO04941	0:maker-nm_contig04-snap-gene-20.232-mRNA-1	0	0	0	0	0
NYDRO04904	0:maker-nm_contig04-snap-gene-20.45-mRNA-1	0	0	0	0	0
NYDRO04905	0:maker-nm_contig04-snap-gene-20.47-mRNA-1	0	0	0	0	0
NYDRO04903	0:maker-nm_contig04-snap-gene-20.48-mRNA-1	0	0	0	0	0
NYDRO04918	0:maker-nm_contig04-snap-gene-20.61-mRNA-1	0	0	0	0	0
NYDRO04917	0:maker-nm_contig04-snap-gene-20.62-mRNA-1	0	0	0	0	0
NYDRO04921	0:maker-nm_contig04-snap-gene-20.67-mRNA-1	0	0	0	0	0
NYDRO04928	0:maker-nm_contig04-snap-gene-20.73-mRNA-1	0	0	0	0	0
NYDRO04929	0:maker-nm_contig04-snap-gene-20.75-mRNA-1	0	0	0	0	0
NYDRO04932	0:maker-nm_contig04-snap-gene-20.82-mRNA-1	0	0	0	0	0
NYDRO04952	0:maker-nm_contig04-snap-gene-21.27-mRNA-1	0	0	0	0	0
NYDRO04961	0:maker-nm_contig04-snap-gene-21.69-mRNA-1	0	0	0	0	0
NYDRO04965	0:maker-nm_contig04-snap-gene-21.87-mRNA-1	0	0	0	0	0
NYDRO04971	0:maker-nm_contig04-snap-gene-22.34-mRNA-1	0	0	0	0	0
NYDRO04998	0:maker-nm_contig04-snap-gene-25.11-mRNA-1	0	0	0	0	0
NYDRO05019	0:maker-nm_contig04-snap-gene-27.0-mRNA-1	0	0	0	0	0
NYDRO05037	0:maker-nm_contig04-snap-gene-28.34-mRNA-1	0	0	0	0	0
NYDRO04625	0:maker-nm_contig04-snap-gene-3.10-mRNA-1	0	0	0	0	0
NYDRO05059	0:maker-nm_contig04-snap-gene-30.44-mRNA-1	0	0	0	0	0
NYDRO05049	0:maker-nm_contig04-snap-gene-30.49-mRNA-1	0	0	0	0	0
NYDRO05082	0:maker-nm_contig04-snap-gene-36.71-mRNA-1	0	0	0	0	0
NYDRO05084	0:maker-nm_contig04-snap-gene-36.72-mRNA-1	0	0	0	0	0
NYDRO05104	0:maker-nm_contig04-snap-gene-37.62-mRNA-1	0	0	0	0	0
NYDRO04636	0:maker-nm_contig04-snap-gene-4.24-mRNA-1	0	0	0	0	0
NYDRO04640	0:maker-nm_contig04-snap-gene-4.31-mRNA-1	0	0	0	0	0
NYDRO05155	0:maker-nm_contig04-snap-gene-41.24-mRNA-1	0	0	0	0	0
NYDRO05186	0:maker-nm_contig04-snap-gene-44.30-mRNA-1	0	0	0	0	0
NYDRO05188	0:maker-nm_contig04-snap-gene-44.31-mRNA-1	0	0	0	0	0
NYDRO05193	0:maker-nm_contig04-snap-gene-44.48-mRNA-1	0	0	0	0	0
NYDRO05237	0:maker-nm_contig04-snap-gene-48.20-mRNA-1	0	0	0	0	0
NYDRO05238	0:maker-nm_contig04-snap-gene-48.21-mRNA-1	0	0	0	0	0
NYDRO05248	0:maker-nm_contig04-snap-gene-49.42-mRNA-1	0	0	0	0	0
NYDRO04644	0:maker-nm_contig04-snap-gene-5.4-mRNA-1	0	0	0	0	0
NYDRO05266	0:maker-nm_contig04-snap-gene-50.26-mRNA-1	0	0	0	0	0
NYDRO05279	0:maker-nm_contig04-snap-gene-51.30-mRNA-1	0	0	0	0	0
NYDRO05310	0:maker-nm_contig04-snap-gene-54.25-mRNA-1	0	0	0	0	0
NYDRO05305	0:maker-nm_contig04-snap-gene-54.28-mRNA-1	0	0	0	0	0
NYDRO05354	0:maker-nm_contig04-snap-gene-58.37-mRNA-1	0	0	0	0	0
NYDRO05368	0:maker-nm_contig04-snap-gene-59.32-mRNA-1	0	0	0	0	0
NYDRO04669	0:maker-nm_contig04-snap-gene-6.10-mRNA-1	0	0	0	0	0
NYDRO04662	0:maker-nm_contig04-snap-gene-6.20-mRNA-1	0	0	0	0	0
NYDRO04663	0:maker-nm_contig04-snap-gene-6.21-mRNA-1	0	0	0	0	0
NYDRO04667	0:maker-nm_contig04-snap-gene-6.22-mRNA-1	0	0	0	0	0
NYDRO04659	0:maker-nm_contig04-snap-gene-6.8-mRNA-1	0	0	0	0	0
NYDRO04661	0:maker-nm_contig04-snap-gene-6.9-mRNA-1	0	0	0	0	0
NYDRO05373	0:maker-nm_contig04-snap-gene-60.17-mRNA-1	0	0	0	0	0
NYDRO05407	0:maker-nm_contig04-snap-gene-62.13-mRNA-1	0	0	0	0	0
NYDRO05410	0:maker-nm_contig04-snap-gene-63.1-mRNA-1	0	0	0	0	0
NYDRO05411	0:maker-nm_contig04-snap-gene-63.3-mRNA-1	0	0	0	0	0
NYDRO05412	0:maker-nm_contig04-snap-gene-63.4-mRNA-1	0	0	0	0	0
NYDRO05418	0:maker-nm_contig04-snap-gene-64.18-mRNA-1	0	0	0	0	0
NYDRO05419	0:maker-nm_contig04-snap-gene-64.20-mRNA-1	0	0	0	0	0
NYDRO05415	0:maker-nm_contig04-snap-gene-64.7-mRNA-1	0	0	0	0	0
NYDRO05435	0:maker-nm_contig04-snap-gene-65.33-mRNA-1	0	0	0	0	0
NYDRO05436	0:maker-nm_contig04-snap-gene-65.34-mRNA-1	0	0	0	0	0
NYDRO05456	0:maker-nm_contig04-snap-gene-67.45-mRNA-1	0	0	0	0	0
NYDRO05477	0:maker-nm_contig04-snap-gene-69.18-mRNA-1	0	0	0	0	0
NYDRO05476	0:maker-nm_contig04-snap-gene-69.19-mRNA-1	0	0	0	0	0
NYDRO05478	0:maker-nm_contig04-snap-gene-69.20-mRNA-1	0	0	0	0	0
NYDRO05491	0:maker-nm_contig04-snap-gene-70.30-mRNA-1	0	0	0	0	0
NYDRO05496	0:maker-nm_contig04-snap-gene-70.48-mRNA-1	0	0	0	0	0
NYDRO05521	0:maker-nm_contig04-snap-gene-73.34-mRNA-1	0	0	0	0	0
NYDRO05546	0:maker-nm_contig04-snap-gene-74.30-mRNA-1	0	0	0	0	0
NYDRO05547	0:maker-nm_contig04-snap-gene-74.31-mRNA-1	0	0	0	0	0
NYDRO05555	0:maker-nm_contig04-snap-gene-75.35-mRNA-1	0	0	0	0	0
NYDRO05590	0:maker-nm_contig04-snap-gene-78.32-mRNA-1	0	0	0	0	0
NYDRO05591	0:maker-nm_contig04-snap-gene-78.34-mRNA-1	0	0	0	0	0
NYDRO05607	0:maker-nm_contig04-snap-gene-79.21-mRNA-1	0	0	0	0	0
NYDRO05609	0:maker-nm_contig04-snap-gene-79.28-mRNA-1	0	0	0	0	0
NYDRO05611	0:maker-nm_contig04-snap-gene-79.30-mRNA-1	0	0	0	0	0
NYDRO04696	0:maker-nm_contig04-snap-gene-8.16-mRNA-1	0	0	0	0	0
NYDRO05608	0:maker-nm_contig04-snap-gene-80.36-mRNA-1	0	0	0	0	0
NYDRO05613	0:maker-nm_contig04-snap-gene-80.41-mRNA-1	0	0	0	0	0
NYDRO05634	0:maker-nm_contig04-snap-gene-81.44-mRNA-1	0	0	0	0	0
NYDRO05636	0:maker-nm_contig04-snap-gene-81.58-mRNA-1	0	0	0	0	0
NYDRO05648	0:maker-nm_contig04-snap-gene-82.10-mRNA-1	0	0	0	0	0
NYDRO05640	0:maker-nm_contig04-snap-gene-82.23-mRNA-1	0	0	0	0	0
NYDRO05663	0:maker-nm_contig04-snap-gene-83.27-mRNA-1	0	0	0	0	0
NYDRO05664	0:maker-nm_contig04-snap-gene-83.28-mRNA-1	0	0	0	0	0
NYDRO05652	0:maker-nm_contig04-snap-gene-83.29-mRNA-1	0	0	0	0	0
NYDRO05665	0:maker-nm_contig04-snap-gene-84.0-mRNA-1	0	0	0	0	0
NYDRO05686	0:maker-nm_contig04-snap-gene-85.22-mRNA-1	0	0	0	0	0
NYDRO04707	0:maker-nm_contig04-snap-gene-9.10-mRNA-1	0	0	0	0	0
NYDRO05739	0:maker-nm_contig04-snap-gene-90.25-mRNA-1	0	0	0	0	0
NYDRO05767	0:maker-nm_contig04-snap-gene-92.30-mRNA-1	0	0	0	0	0
NYDRO05781	0:maker-nm_contig04-snap-gene-93.4-mRNA-1	0	0	0	0	0
NYDRO05797	0:maker-nm_contig04-snap-gene-95.44-mRNA-1	0	0	0	0	0
NYDRO05808	0:maker-nm_contig04-snap-gene-95.49-mRNA-1	0	0	0	0	0
NYDRO05813	0:maker-nm_contig04-snap-gene-96.10-mRNA-1	0	0	0	0	0
NYDRO05812	0:maker-nm_contig04-snap-gene-96.9-mRNA-1	0	0	0	0	0
NYDRO05842	0:maker-nm_contig04-snap-gene-97.54-mRNA-1	0	0	0	0	0
NYDRO05843	0:maker-nm_contig04-snap-gene-97.56-mRNA-1	0	0	0	0	0
NYDRO05853	0:maker-nm_contig04-snap-gene-98.1-mRNA-1	0	0	0	0	0
NYDRO05857	0:maker-nm_contig04-snap-gene-98.3-mRNA-1	0	0	0	0	0
NYDRO11284	0:maker-nm_contig09-augustus-gene-0.2-mRNA-1	0	0	0	0	0
NYDRO11392	0:maker-nm_contig09-augustus-gene-10.6-mRNA-1	0	0	0	0	0
NYDRO12558	0:maker-nm_contig09-augustus-gene-102.42-mRNA-1	0	0	0	0	0
NYDRO12572	0:maker-nm_contig09-augustus-gene-102.60-mRNA-1	0	0	0	0	0
NYDRO12613	0:maker-nm_contig09-augustus-gene-106.31-mRNA-1	0	0	0	0	0
NYDRO11403	0:maker-nm_contig09-augustus-gene-11.10-mRNA-1	0	0	0	0	0
NYDRO12658	0:maker-nm_contig09-augustus-gene-110.69-mRNA-1	0	0	0	0	0
NYDRO12673	0:maker-nm_contig09-augustus-gene-111.19-mRNA-1	0	0	0	0	0
NYDRO12693	0:maker-nm_contig09-augustus-gene-112.31-mRNA-1	0	0	0	0	0
NYDRO11460	0:maker-nm_contig09-augustus-gene-15.1-mRNA-1	0	0	0	0	0
NYDRO11517	0:maker-nm_contig09-augustus-gene-19.21-mRNA-1	0	0	0	0	0
NYDRO11532	0:maker-nm_contig09-augustus-gene-20.67-mRNA-1	0	0	0	0	0
NYDRO11565	0:maker-nm_contig09-augustus-gene-22.16-mRNA-1	0	0	0	0	0
NYDRO11571	0:maker-nm_contig09-augustus-gene-23.12-mRNA-1	0	0	0	0	0
NYDRO11673	0:maker-nm_contig09-augustus-gene-29.14-mRNA-1	0	0	0	0	0
NYDRO11850	0:maker-nm_contig09-augustus-gene-43.36-mRNA-1	0	0	0	0	0
NYDRO11858	0:maker-nm_contig09-augustus-gene-43.39-mRNA-1	0	0	0	0	0
NYDRO11865	0:maker-nm_contig09-augustus-gene-44.39-mRNA-1	0	0	0	0	0
NYDRO11879	0:maker-nm_contig09-augustus-gene-45.56-mRNA-1	0	0	0	0	0
NYDRO11886	0:maker-nm_contig09-augustus-gene-46.20-mRNA-1	0	0	0	0	0
NYDRO11895	0:maker-nm_contig09-augustus-gene-47.16-mRNA-1	0	0	0	0	0
NYDRO11921	0:maker-nm_contig09-augustus-gene-49.20-mRNA-1	0	0	0	0	0
NYDRO11963	0:maker-nm_contig09-augustus-gene-53.27-mRNA-1	0	0	0	0	0
NYDRO11977	0:maker-nm_contig09-augustus-gene-54.9-mRNA-1	0	0	0	0	0
NYDRO11982	0:maker-nm_contig09-augustus-gene-55.46-mRNA-1	0	0	0	0	0
NYDRO11995	0:maker-nm_contig09-augustus-gene-56.4-mRNA-1	0	0	0	0	0
NYDRO12013	0:maker-nm_contig09-augustus-gene-57.37-mRNA-1	0	0	0	0	0
NYDRO11357	0:maker-nm_contig09-augustus-gene-6.11-mRNA-1	0	0	0	0	0
NYDRO12047	0:maker-nm_contig09-augustus-gene-60.34-mRNA-1	0	0	0	0	0
NYDRO12045	0:maker-nm_contig09-augustus-gene-60.39-mRNA-1	0	0	0	0	0
NYDRO12067	0:maker-nm_contig09-augustus-gene-61.11-mRNA-1	0	0	0	0	0
NYDRO12120	0:maker-nm_contig09-augustus-gene-65.55-mRNA-1	0	0	0	0	0
NYDRO12132	0:maker-nm_contig09-augustus-gene-66.27-mRNA-1	0	0	0	0	0
NYDRO12141	0:maker-nm_contig09-augustus-gene-67.7-mRNA-1	0	0	0	0	0
NYDRO12153	0:maker-nm_contig09-augustus-gene-68.65-mRNA-1	0	0	0	0	0
NYDRO12194	0:maker-nm_contig09-augustus-gene-72.56-mRNA-1	0	0	0	0	0
NYDRO12218	0:maker-nm_contig09-augustus-gene-74.14-mRNA-1	0	0	0	0	0
NYDRO12222	0:maker-nm_contig09-augustus-gene-74.3-mRNA-1	0	0	0	0	0
NYDRO12230	0:maker-nm_contig09-augustus-gene-75.68-mRNA-1	0	0	0	0	0
NYDRO12237	0:maker-nm_contig09-augustus-gene-75.76-mRNA-1	0	0	0	0	0
NYDRO11376	0:maker-nm_contig09-augustus-gene-8.25-mRNA-1	0	0	0	0	0
NYDRO12291	0:maker-nm_contig09-augustus-gene-80.32-mRNA-1	0	0	0	0	0
NYDRO12307	0:maker-nm_contig09-augustus-gene-81.24-mRNA-1	0	0	0	0	0
NYDRO12308	0:maker-nm_contig09-augustus-gene-81.25-mRNA-1	0	0	0	0	0
NYDRO12326	0:maker-nm_contig09-augustus-gene-83.42-mRNA-1	0	0	0	0	0
NYDRO11386	0:maker-nm_contig09-augustus-gene-9.11-mRNA-1	0	0	0	0	0
NYDRO12432	0:maker-nm_contig09-augustus-gene-91.80-mRNA-1	0	0	0	0	0
NYDRO12486	0:maker-nm_contig09-augustus-gene-96.56-mRNA-1	0	0	0	0	0
NYDRO12524	0:maker-nm_contig09-augustus-gene-99.19-mRNA-1	0	0	0	0	0
NYDRO11285	0:maker-nm_contig09-snap-gene-0.40-mRNA-1	0	0	0	0	0
NYDRO11295	0:maker-nm_contig09-snap-gene-1.4-mRNA-1	0	0	0	0	0
NYDRO11398	0:maker-nm_contig09-snap-gene-10.37-mRNA-1	0	0	0	0	0
NYDRO11397	0:maker-nm_contig09-snap-gene-10.38-mRNA-1	0	0	0	0	0
NYDRO11401	0:maker-nm_contig09-snap-gene-10.43-mRNA-1	0	0	0	0	0
NYDRO11391	0:maker-nm_contig09-snap-gene-10.53-mRNA-1	0	0	0	0	0
NYDRO12538	0:maker-nm_contig09-snap-gene-100.38-mRNA-1	0	0	0	0	0
NYDRO12546	0:maker-nm_contig09-snap-gene-101.54-mRNA-1	0	0	0	0	0
NYDRO12548	0:maker-nm_contig09-snap-gene-101.60-mRNA-1	0	0	0	0	0
NYDRO12552	0:maker-nm_contig09-snap-gene-101.75-mRNA-1	0	0	0	0	0
NYDRO12566	0:maker-nm_contig09-snap-gene-102.16-mRNA-1	0	0	0	0	0
NYDRO12567	0:maker-nm_contig09-snap-gene-102.27-mRNA-1	0	0	0	0	0
NYDRO12578	0:maker-nm_contig09-snap-gene-103.15-mRNA-1	0	0	0	0	0
NYDRO12589	0:maker-nm_contig09-snap-gene-104.65-mRNA-1	0	0	0	0	0
NYDRO12583	0:maker-nm_contig09-snap-gene-104.72-mRNA-1	0	0	0	0	0
NYDRO12585	0:maker-nm_contig09-snap-gene-104.73-mRNA-1	0	0	0	0	0
NYDRO12582	0:maker-nm_contig09-snap-gene-104.74-mRNA-1	0	0	0	0	0
NYDRO12594	0:maker-nm_contig09-snap-gene-104.82-mRNA-1	0	0	0	0	0
NYDRO12593	0:maker-nm_contig09-snap-gene-104.83-mRNA-1	0	0	0	0	0
NYDRO12598	0:maker-nm_contig09-snap-gene-105.57-mRNA-1	0	0	0	0	0
NYDRO12610	0:maker-nm_contig09-snap-gene-106.10-mRNA-1	0	0	0	0	0
NYDRO12614	0:maker-nm_contig09-snap-gene-106.17-mRNA-1	0	0	0	0	0
NYDRO12619	0:maker-nm_contig09-snap-gene-107.66-mRNA-1	0	0	0	0	0
NYDRO11409	0:maker-nm_contig09-snap-gene-11.42-mRNA-1	0	0	0	0	0
NYDRO11410	0:maker-nm_contig09-snap-gene-11.58-mRNA-1	0	0	0	0	0
NYDRO12659	0:maker-nm_contig09-snap-gene-110.24-mRNA-1	0	0	0	0	0
NYDRO12656	0:maker-nm_contig09-snap-gene-110.9-mRNA-1	0	0	0	0	0
NYDRO12669	0:maker-nm_contig09-snap-gene-111.30-mRNA-1	0	0	0	0	0
NYDRO12679	0:maker-nm_contig09-snap-gene-111.42-mRNA-1	0	0	0	0	0
NYDRO12678	0:maker-nm_contig09-snap-gene-111.46-mRNA-1	0	0	0	0	0
NYDRO12680	0:maker-nm_contig09-snap-gene-112.38-mRNA-1	0	0	0	0	0
NYDRO12689	0:maker-nm_contig09-snap-gene-112.54-mRNA-1	0	0	0	0	0
NYDRO12716	0:maker-nm_contig09-snap-gene-115.14-mRNA-1	0	0	0	0	0
NYDRO11418	0:maker-nm_contig09-snap-gene-12.37-mRNA-1	0	0	0	0	0
NYDRO11421	0:maker-nm_contig09-snap-gene-12.39-mRNA-1	0	0	0	0	0
NYDRO11424	0:maker-nm_contig09-snap-gene-12.63-mRNA-1	0	0	0	0	0
NYDRO11444	0:maker-nm_contig09-snap-gene-14.13-mRNA-1	0	0	0	0	0
NYDRO11445	0:maker-nm_contig09-snap-gene-14.16-mRNA-1	0	0	0	0	0
NYDRO11456	0:maker-nm_contig09-snap-gene-14.20-mRNA-1	0	0	0	0	0
NYDRO11472	0:maker-nm_contig09-snap-gene-15.43-mRNA-1	0	0	0	0	0
NYDRO11466	0:maker-nm_contig09-snap-gene-15.45-mRNA-1	0	0	0	0	0
NYDRO11467	0:maker-nm_contig09-snap-gene-16.35-mRNA-1	0	0	0	0	0
NYDRO11490	0:maker-nm_contig09-snap-gene-18.17-mRNA-1	0	0	0	0	0
NYDRO11497	0:maker-nm_contig09-snap-gene-18.70-mRNA-1	0	0	0	0	0
NYDRO11500	0:maker-nm_contig09-snap-gene-18.73-mRNA-1	0	0	0	0	0
NYDRO11515	0:maker-nm_contig09-snap-gene-19.59-mRNA-1	0	0	0	0	0
NYDRO11302	0:maker-nm_contig09-snap-gene-2.22-mRNA-1	0	0	0	0	0
NYDRO11528	0:maker-nm_contig09-snap-gene-20.23-mRNA-1	0	0	0	0	0
NYDRO11529	0:maker-nm_contig09-snap-gene-20.27-mRNA-1	0	0	0	0	0
NYDRO11531	0:maker-nm_contig09-snap-gene-20.31-mRNA-1	0	0	0	0	0
NYDRO11538	0:maker-nm_contig09-snap-gene-21.15-mRNA-1	0	0	0	0	0
NYDRO11558	0:maker-nm_contig09-snap-gene-22.26-mRNA-1	0	0	0	0	0
NYDRO11560	0:maker-nm_contig09-snap-gene-22.27-mRNA-1	0	0	0	0	0
NYDRO11562	0:maker-nm_contig09-snap-gene-22.28-mRNA-1	0	0	0	0	0
NYDRO11553	0:maker-nm_contig09-snap-gene-22.29-mRNA-1	0	0	0	0	0
NYDRO11545	0:maker-nm_contig09-snap-gene-22.30-mRNA-1	0	0	0	0	0
NYDRO11546	0:maker-nm_contig09-snap-gene-22.33-mRNA-1	0	0	0	0	0
NYDRO11551	0:maker-nm_contig09-snap-gene-22.36-mRNA-1	0	0	0	0	0
NYDRO11563	0:maker-nm_contig09-snap-gene-22.37-mRNA-1	0	0	0	0	0
NYDRO11566	0:maker-nm_contig09-snap-gene-22.39-mRNA-1	0	0	0	0	0
NYDRO11573	0:maker-nm_contig09-snap-gene-22.44-mRNA-1	0	0	0	0	0
NYDRO11570	0:maker-nm_contig09-snap-gene-22.45-mRNA-1	0	0	0	0	0
NYDRO11569	0:maker-nm_contig09-snap-gene-23.53-mRNA-1	0	0	0	0	0
NYDRO11575	0:maker-nm_contig09-snap-gene-23.73-mRNA-1	0	0	0	0	0
NYDRO11591	0:maker-nm_contig09-snap-gene-24.20-mRNA-1	0	0	0	0	0
NYDRO11592	0:maker-nm_contig09-snap-gene-24.21-mRNA-1	0	0	0	0	0
NYDRO11600	0:maker-nm_contig09-snap-gene-25.31-mRNA-1	0	0	0	0	0
NYDRO11604	0:maker-nm_contig09-snap-gene-25.35-mRNA-1	0	0	0	0	0
NYDRO11622	0:maker-nm_contig09-snap-gene-26.3-mRNA-1	0	0	0	0	0
NYDRO11625	0:maker-nm_contig09-snap-gene-26.5-mRNA-1	0	0	0	0	0
NYDRO11631	0:maker-nm_contig09-snap-gene-27.26-mRNA-1	0	0	0	0	0
NYDRO11655	0:maker-nm_contig09-snap-gene-28.3-mRNA-1	0	0	0	0	0
NYDRO11667	0:maker-nm_contig09-snap-gene-29.23-mRNA-1	0	0	0	0	0
NYDRO11675	0:maker-nm_contig09-snap-gene-29.33-mRNA-1	0	0	0	0	0
NYDRO11311	0:maker-nm_contig09-snap-gene-3.6-mRNA-1	0	0	0	0	0
NYDRO11688	0:maker-nm_contig09-snap-gene-30.16-mRNA-1	0	0	0	0	0
NYDRO11683	0:maker-nm_contig09-snap-gene-30.7-mRNA-1	0	0	0	0	0
NYDRO11701	0:maker-nm_contig09-snap-gene-32.19-mRNA-1	0	0	0	0	0
NYDRO11700	0:maker-nm_contig09-snap-gene-32.26-mRNA-1	0	0	0	0	0
NYDRO11720	0:maker-nm_contig09-snap-gene-33.10-mRNA-1	0	0	0	0	0
NYDRO11725	0:maker-nm_contig09-snap-gene-34.10-mRNA-1	0	0	0	0	0
NYDRO11722	0:maker-nm_contig09-snap-gene-34.9-mRNA-1	0	0	0	0	0
NYDRO11743	0:maker-nm_contig09-snap-gene-36.7-mRNA-1	0	0	0	0	0
NYDRO11757	0:maker-nm_contig09-snap-gene-37.7-mRNA-1	0	0	0	0	0
NYDRO11779	0:maker-nm_contig09-snap-gene-38.14-mRNA-1	0	0	0	0	0
NYDRO11769	0:maker-nm_contig09-snap-gene-38.15-mRNA-1	0	0	0	0	0
NYDRO11768	0:maker-nm_contig09-snap-gene-38.8-mRNA-1	0	0	0	0	0
NYDRO11782	0:maker-nm_contig09-snap-gene-39.11-mRNA-1	0	0	0	0	0
NYDRO11785	0:maker-nm_contig09-snap-gene-39.15-mRNA-1	0	0	0	0	0
NYDRO11787	0:maker-nm_contig09-snap-gene-39.16-mRNA-1	0	0	0	0	0
NYDRO11806	0:maker-nm_contig09-snap-gene-42.112-mRNA-1	0	0	0	0	0
NYDRO11807	0:maker-nm_contig09-snap-gene-42.113-mRNA-1	0	0	0	0	0
NYDRO11834	0:maker-nm_contig09-snap-gene-42.116-mRNA-1	0	0	0	0	0
NYDRO11813	0:maker-nm_contig09-snap-gene-42.117-mRNA-1	0	0	0	0	0
NYDRO11835	0:maker-nm_contig09-snap-gene-42.123-mRNA-1	0	0	0	0	0
NYDRO11836	0:maker-nm_contig09-snap-gene-42.125-mRNA-1	0	0	0	0	0
NYDRO11821	0:maker-nm_contig09-snap-gene-42.30-mRNA-1	0	0	0	0	0
NYDRO11822	0:maker-nm_contig09-snap-gene-42.31-mRNA-1	0	0	0	0	0
NYDRO11815	0:maker-nm_contig09-snap-gene-42.32-mRNA-1	0	0	0	0	0
NYDRO11811	0:maker-nm_contig09-snap-gene-42.34-mRNA-1	0	0	0	0	0
NYDRO11829	0:maker-nm_contig09-snap-gene-42.35-mRNA-1	0	0	0	0	0
NYDRO11832	0:maker-nm_contig09-snap-gene-42.36-mRNA-1	0	0	0	0	0
NYDRO11818	0:maker-nm_contig09-snap-gene-42.37-mRNA-1	0	0	0	0	0
NYDRO11814	0:maker-nm_contig09-snap-gene-42.39-mRNA-1	0	0	0	0	0
NYDRO11824	0:maker-nm_contig09-snap-gene-42.40-mRNA-1	0	0	0	0	0
NYDRO11827	0:maker-nm_contig09-snap-gene-42.41-mRNA-1	0	0	0	0	0
NYDRO11826	0:maker-nm_contig09-snap-gene-42.43-mRNA-1	0	0	0	0	0
NYDRO11820	0:maker-nm_contig09-snap-gene-42.45-mRNA-1	0	0	0	0	0
NYDRO11828	0:maker-nm_contig09-snap-gene-42.47-mRNA-1	0	0	0	0	0
NYDRO11817	0:maker-nm_contig09-snap-gene-42.48-mRNA-1	0	0	0	0	0
NYDRO11819	0:maker-nm_contig09-snap-gene-42.49-mRNA-1	0	0	0	0	0
NYDRO11823	0:maker-nm_contig09-snap-gene-42.50-mRNA-1	0	0	0	0	0
NYDRO11831	0:maker-nm_contig09-snap-gene-42.51-mRNA-1	0	0	0	0	0
NYDRO11859	0:maker-nm_contig09-snap-gene-44.8-mRNA-1	0	0	0	0	0
NYDRO11880	0:maker-nm_contig09-snap-gene-46.42-mRNA-1	0	0	0	0	0
NYDRO11335	0:maker-nm_contig09-snap-gene-5.34-mRNA-1	0	0	0	0	0
NYDRO11925	0:maker-nm_contig09-snap-gene-50.0-mRNA-1	0	0	0	0	0
NYDRO11934	0:maker-nm_contig09-snap-gene-50.10-mRNA-1	0	0	0	0	0
NYDRO11931	0:maker-nm_contig09-snap-gene-50.18-mRNA-1	0	0	0	0	0
NYDRO11937	0:maker-nm_contig09-snap-gene-50.22-mRNA-1	0	0	0	0	0
NYDRO11932	0:maker-nm_contig09-snap-gene-50.9-mRNA-1	0	0	0	0	0
NYDRO11946	0:maker-nm_contig09-snap-gene-51.31-mRNA-1	0	0	0	0	0
NYDRO11940	0:maker-nm_contig09-snap-gene-51.37-mRNA-1	0	0	0	0	0
NYDRO11948	0:maker-nm_contig09-snap-gene-51.43-mRNA-1	0	0	0	0	0
NYDRO11976	0:maker-nm_contig09-snap-gene-54.23-mRNA-1	0	0	0	0	0
NYDRO11987	0:maker-nm_contig09-snap-gene-55.17-mRNA-1	0	0	0	0	0
NYDRO11994	0:maker-nm_contig09-snap-gene-56.56-mRNA-1	0	0	0	0	0
NYDRO12006	0:maker-nm_contig09-snap-gene-56.62-mRNA-1	0	0	0	0	0
NYDRO12016	0:maker-nm_contig09-snap-gene-57.11-mRNA-1	0	0	0	0	0
NYDRO12021	0:maker-nm_contig09-snap-gene-57.19-mRNA-1	0	0	0	0	0
NYDRO12039	0:maker-nm_contig09-snap-gene-59.46-mRNA-1	0	0	0	0	0
NYDRO11343	0:maker-nm_contig09-snap-gene-6.25-mRNA-1	0	0	0	0	0
NYDRO12089	0:maker-nm_contig09-snap-gene-63.47-mRNA-1	0	0	0	0	0
NYDRO12092	0:maker-nm_contig09-snap-gene-63.48-mRNA-1	0	0	0	0	0
NYDRO12102	0:maker-nm_contig09-snap-gene-64.41-mRNA-1	0	0	0	0	0
NYDRO12107	0:maker-nm_contig09-snap-gene-64.51-mRNA-1	0	0	0	0	0
NYDRO12116	0:maker-nm_contig09-snap-gene-65.26-mRNA-1	0	0	0	0	0
NYDRO12126	0:maker-nm_contig09-snap-gene-66.32-mRNA-1	0	0	0	0	0
NYDRO12139	0:maker-nm_contig09-snap-gene-67.20-mRNA-1	0	0	0	0	0
NYDRO12155	0:maker-nm_contig09-snap-gene-68.35-mRNA-1	0	0	0	0	0
NYDRO12171	0:maker-nm_contig09-snap-gene-70.30-mRNA-1	0	0	0	0	0
NYDRO12173	0:maker-nm_contig09-snap-gene-70.34-mRNA-1	0	0	0	0	0
NYDRO12201	0:maker-nm_contig09-snap-gene-72.15-mRNA-1	0	0	0	0	0
NYDRO12212	0:maker-nm_contig09-snap-gene-73.68-mRNA-1	0	0	0	0	0
NYDRO12225	0:maker-nm_contig09-snap-gene-74.65-mRNA-1	0	0	0	0	0
NYDRO12246	0:maker-nm_contig09-snap-gene-76.32-mRNA-1	0	0	0	0	0
NYDRO12254	0:maker-nm_contig09-snap-gene-77.25-mRNA-1	0	0	0	0	0
NYDRO12265	0:maker-nm_contig09-snap-gene-78.68-mRNA-1	0	0	0	0	0
NYDRO12274	0:maker-nm_contig09-snap-gene-79.46-mRNA-1	0	0	0	0	0
NYDRO12279	0:maker-nm_contig09-snap-gene-79.56-mRNA-1	0	0	0	0	0
NYDRO11379	0:maker-nm_contig09-snap-gene-8.16-mRNA-1	0	0	0	0	0
NYDRO12293	0:maker-nm_contig09-snap-gene-80.45-mRNA-1	0	0	0	0	0
NYDRO12294	0:maker-nm_contig09-snap-gene-80.53-mRNA-1	0	0	0	0	0
NYDRO12297	0:maker-nm_contig09-snap-gene-80.67-mRNA-1	0	0	0	0	0
NYDRO12300	0:maker-nm_contig09-snap-gene-81.58-mRNA-1	0	0	0	0	0
NYDRO12313	0:maker-nm_contig09-snap-gene-82.17-mRNA-1	0	0	0	0	0
NYDRO12309	0:maker-nm_contig09-snap-gene-82.22-mRNA-1	0	0	0	0	0
NYDRO12310	0:maker-nm_contig09-snap-gene-82.23-mRNA-1	0	0	0	0	0
NYDRO12332	0:maker-nm_contig09-snap-gene-83.14-mRNA-1	0	0	0	0	0
NYDRO12331	0:maker-nm_contig09-snap-gene-83.15-mRNA-1	0	0	0	0	0
NYDRO12347	0:maker-nm_contig09-snap-gene-84.26-mRNA-1	0	0	0	0	0
NYDRO12350	0:maker-nm_contig09-snap-gene-85.28-mRNA-1	0	0	0	0	0
NYDRO12375	0:maker-nm_contig09-snap-gene-86.8-mRNA-1	0	0	0	0	0
NYDRO12394	0:maker-nm_contig09-snap-gene-88.39-mRNA-1	0	0	0	0	0
NYDRO12408	0:maker-nm_contig09-snap-gene-89.32-mRNA-1	0	0	0	0	0
NYDRO11384	0:maker-nm_contig09-snap-gene-9.31-mRNA-1	0	0	0	0	0
NYDRO12433	0:maker-nm_contig09-snap-gene-91.40-mRNA-1	0	0	0	0	0
NYDRO12450	0:maker-nm_contig09-snap-gene-93.13-mRNA-1	0	0	0	0	0
NYDRO12460	0:maker-nm_contig09-snap-gene-94.37-mRNA-1	0	0	0	0	0
NYDRO12459	0:maker-nm_contig09-snap-gene-94.45-mRNA-1	0	0	0	0	0
NYDRO12461	0:maker-nm_contig09-snap-gene-94.50-mRNA-1	0	0	0	0	0
NYDRO12462	0:maker-nm_contig09-snap-gene-94.59-mRNA-1	0	0	0	0	0
NYDRO12466	0:maker-nm_contig09-snap-gene-95.49-mRNA-1	0	0	0	0	0
NYDRO12471	0:maker-nm_contig09-snap-gene-95.59-mRNA-1	0	0	0	0	0
NYDRO12501	0:maker-nm_contig09-snap-gene-97.54-mRNA-1	0	0	0	0	0
NYDRO12493	0:maker-nm_contig09-snap-gene-97.69-mRNA-1	0	0	0	0	0
NYDRO12500	0:maker-nm_contig09-snap-gene-97.87-mRNA-1	0	0	0	0	0
NYDRO12499	0:maker-nm_contig09-snap-gene-97.91-mRNA-1	0	0	0	0	0
NYDRO12511	0:maker-nm_contig09-snap-gene-98.103-mRNA-1	0	0	0	0	0
NYDRO12513	0:maker-nm_contig09-snap-gene-98.105-mRNA-1	0	0	0	0	0
NYDRO12512	0:maker-nm_contig09-snap-gene-98.114-mRNA-1	0	0	0	0	0
NYDRO12525	0:maker-nm_contig09-snap-gene-99.71-mRNA-1	0	0	0	0	0
NYDRO14128	0:maker-nm_contig11-augustus-gene-0.17-mRNA-1	0	0	0	0	0
NYDRO14134	0:maker-nm_contig11-augustus-gene-0.9-mRNA-1	0	0	0	0	0
NYDRO14141	0:maker-nm_contig11-augustus-gene-1.11-mRNA-1	0	0	0	0	0
NYDRO14152	0:maker-nm_contig11-augustus-gene-1.34-mRNA-1	0	0	0	0	0
NYDRO14287	0:maker-nm_contig11-augustus-gene-10.0-mRNA-1	0	0	0	0	0
NYDRO15351	0:maker-nm_contig11-augustus-gene-105.32-mRNA-1	0	0	0	0	0
NYDRO14313	0:maker-nm_contig11-augustus-gene-11.54-mRNA-1	0	0	0	0	0
NYDRO15379	0:maker-nm_contig11-augustus-gene-113.14-mRNA-1	0	0	0	0	0
NYDRO15389	0:maker-nm_contig11-augustus-gene-114.15-mRNA-1	0	0	0	0	0
NYDRO15394	0:maker-nm_contig11-augustus-gene-114.20-mRNA-1	0	0	0	0	0
NYDRO15402	0:maker-nm_contig11-augustus-gene-115.6-mRNA-1	0	0	0	0	0
NYDRO15419	0:maker-nm_contig11-augustus-gene-116.21-mRNA-1	0	0	0	0	0
NYDRO14332	0:maker-nm_contig11-augustus-gene-14.24-mRNA-1	0	0	0	0	0
NYDRO14339	0:maker-nm_contig11-augustus-gene-14.29-mRNA-1	0	0	0	0	0
NYDRO14350	0:maker-nm_contig11-augustus-gene-15.1-mRNA-1	0	0	0	0	0
NYDRO14165	0:maker-nm_contig11-augustus-gene-2.30-mRNA-1	0	0	0	0	0
NYDRO14555	0:maker-nm_contig11-augustus-gene-29.95-mRNA-1	0	0	0	0	0
NYDRO14185	0:maker-nm_contig11-augustus-gene-3.45-mRNA-1	0	0	0	0	0
NYDRO14573	0:maker-nm_contig11-augustus-gene-31.28-mRNA-1	0	0	0	0	0
NYDRO14602	0:maker-nm_contig11-augustus-gene-35.7-mRNA-1	0	0	0	0	0
NYDRO14193	0:maker-nm_contig11-augustus-gene-4.15-mRNA-1	0	0	0	0	0
NYDRO14665	0:maker-nm_contig11-augustus-gene-40.31-mRNA-1	0	0	0	0	0
NYDRO14670	0:maker-nm_contig11-augustus-gene-40.32-mRNA-1	0	0	0	0	0
NYDRO14687	0:maker-nm_contig11-augustus-gene-42.39-mRNA-1	0	0	0	0	0
NYDRO14697	0:maker-nm_contig11-augustus-gene-42.45-mRNA-1	0	0	0	0	0
NYDRO14693	0:maker-nm_contig11-augustus-gene-42.58-mRNA-1	0	0	0	0	0
NYDRO14700	0:maker-nm_contig11-augustus-gene-43.0-mRNA-1	0	0	0	0	0
NYDRO14703	0:maker-nm_contig11-augustus-gene-43.2-mRNA-1	0	0	0	0	0
NYDRO14717	0:maker-nm_contig11-augustus-gene-44.44-mRNA-1	0	0	0	0	0
NYDRO14719	0:maker-nm_contig11-augustus-gene-44.57-mRNA-1	0	0	0	0	0
NYDRO14721	0:maker-nm_contig11-augustus-gene-44.60-mRNA-1	0	0	0	0	0
NYDRO14728	0:maker-nm_contig11-augustus-gene-45.30-mRNA-1	0	0	0	0	0
NYDRO14732	0:maker-nm_contig11-augustus-gene-45.33-mRNA-1	0	0	0	0	0
NYDRO14726	0:maker-nm_contig11-augustus-gene-45.37-mRNA-1	0	0	0	0	0
NYDRO14727	0:maker-nm_contig11-augustus-gene-45.39-mRNA-1	0	0	0	0	0
NYDRO14730	0:maker-nm_contig11-augustus-gene-45.41-mRNA-1	0	0	0	0	0
NYDRO14740	0:maker-nm_contig11-augustus-gene-45.47-mRNA-1	0	0	0	0	0
NYDRO14747	0:maker-nm_contig11-augustus-gene-46.43-mRNA-1	0	0	0	0	0
NYDRO14748	0:maker-nm_contig11-augustus-gene-46.44-mRNA-1	0	0	0	0	0
NYDRO14751	0:maker-nm_contig11-augustus-gene-46.48-mRNA-1	0	0	0	0	0
NYDRO14772	0:maker-nm_contig11-augustus-gene-48.13-mRNA-1	0	0	0	0	0
NYDRO14773	0:maker-nm_contig11-augustus-gene-48.14-mRNA-1	0	0	0	0	0
NYDRO14783	0:maker-nm_contig11-augustus-gene-49.0-mRNA-1	0	0	0	0	0
NYDRO14785	0:maker-nm_contig11-augustus-gene-49.2-mRNA-1	0	0	0	0	0
NYDRO14213	0:maker-nm_contig11-augustus-gene-5.15-mRNA-1	0	0	0	0	0
NYDRO14819	0:maker-nm_contig11-augustus-gene-51.0-mRNA-1	0	0	0	0	0
NYDRO14832	0:maker-nm_contig11-augustus-gene-51.5-mRNA-1	0	0	0	0	0
NYDRO14839	0:maker-nm_contig11-augustus-gene-52.0-mRNA-1	0	0	0	0	0
NYDRO14864	0:maker-nm_contig11-augustus-gene-54.23-mRNA-1	0	0	0	0	0
NYDRO14888	0:maker-nm_contig11-augustus-gene-55.22-mRNA-1	0	0	0	0	0
NYDRO14900	0:maker-nm_contig11-augustus-gene-56.2-mRNA-1	0	0	0	0	0
NYDRO14939	0:maker-nm_contig11-augustus-gene-59.14-mRNA-1	0	0	0	0	0
NYDRO14229	0:maker-nm_contig11-augustus-gene-6.54-mRNA-1	0	0	0	0	0
NYDRO14236	0:maker-nm_contig11-augustus-gene-6.67-mRNA-1	0	0	0	0	0
NYDRO14973	0:maker-nm_contig11-augustus-gene-62.1-mRNA-1	0	0	0	0	0
NYDRO15014	0:maker-nm_contig11-augustus-gene-65.1-mRNA-1	0	0	0	0	0
NYDRO14248	0:maker-nm_contig11-augustus-gene-7.40-mRNA-1	0	0	0	0	0
NYDRO14255	0:maker-nm_contig11-augustus-gene-7.43-mRNA-1	0	0	0	0	0
NYDRO15064	0:maker-nm_contig11-augustus-gene-74.76-mRNA-1	0	0	0	0	0
NYDRO15120	0:maker-nm_contig11-augustus-gene-77.54-mRNA-1	0	0	0	0	0
NYDRO15121	0:maker-nm_contig11-augustus-gene-77.69-mRNA-1	0	0	0	0	0
NYDRO15147	0:maker-nm_contig11-augustus-gene-79.5-mRNA-1	0	0	0	0	0
NYDRO14265	0:maker-nm_contig11-augustus-gene-8.24-mRNA-1	0	0	0	0	0
NYDRO14269	0:maker-nm_contig11-augustus-gene-8.30-mRNA-1	0	0	0	0	0
NYDRO14272	0:maker-nm_contig11-augustus-gene-8.41-mRNA-1	0	0	0	0	0
NYDRO15151	0:maker-nm_contig11-augustus-gene-80.2-mRNA-1	0	0	0	0	0
NYDRO15213	0:maker-nm_contig11-augustus-gene-86.36-mRNA-1	0	0	0	0	0
NYDRO14284	0:maker-nm_contig11-augustus-gene-9.11-mRNA-1	0	0	0	0	0
NYDRO14278	0:maker-nm_contig11-augustus-gene-9.2-mRNA-1	0	0	0	0	0
NYDRO15288	0:maker-nm_contig11-augustus-gene-92.17-mRNA-1	0	0	0	0	0
NYDRO14130	0:maker-nm_contig11-snap-gene-0.35-mRNA-1	0	0	0	0	0
NYDRO14137	0:maker-nm_contig11-snap-gene-0.39-mRNA-1	0	0	0	0	0
NYDRO14140	0:maker-nm_contig11-snap-gene-0.49-mRNA-1	0	0	0	0	0
NYDRO15347	0:maker-nm_contig11-snap-gene-102.3-mRNA-1	0	0	0	0	0
NYDRO15348	0:maker-nm_contig11-snap-gene-102.4-mRNA-1	0	0	0	0	0
NYDRO15383	0:maker-nm_contig11-snap-gene-113.33-mRNA-1	0	0	0	0	0
NYDRO15384	0:maker-nm_contig11-snap-gene-113.49-mRNA-1	0	0	0	0	0
NYDRO15404	0:maker-nm_contig11-snap-gene-115.31-mRNA-1	0	0	0	0	0
NYDRO15420	0:maker-nm_contig11-snap-gene-116.2-mRNA-1	0	0	0	0	0
NYDRO15421	0:maker-nm_contig11-snap-gene-116.3-mRNA-1	0	0	0	0	0
NYDRO15422	0:maker-nm_contig11-snap-gene-116.4-mRNA-1	0	0	0	0	0
NYDRO15429	0:maker-nm_contig11-snap-gene-117.0-mRNA-1	0	0	0	0	0
NYDRO14327	0:maker-nm_contig11-snap-gene-13.14-mRNA-1	0	0	0	0	0
NYDRO14170	0:maker-nm_contig11-snap-gene-2.15-mRNA-1	0	0	0	0	0
NYDRO14167	0:maker-nm_contig11-snap-gene-2.6-mRNA-1	0	0	0	0	0
NYDRO14503	0:maker-nm_contig11-snap-gene-25.5-mRNA-1	0	0	0	0	0
NYDRO14515	0:maker-nm_contig11-snap-gene-27.6-mRNA-1	0	0	0	0	0
NYDRO14541	0:maker-nm_contig11-snap-gene-29.147-mRNA-1	0	0	0	0	0
NYDRO14548	0:maker-nm_contig11-snap-gene-29.160-mRNA-1	0	0	0	0	0
NYDRO14171	0:maker-nm_contig11-snap-gene-3.28-mRNA-1	0	0	0	0	0
NYDRO14184	0:maker-nm_contig11-snap-gene-3.33-mRNA-1	0	0	0	0	0
NYDRO14571	0:maker-nm_contig11-snap-gene-31.95-mRNA-1	0	0	0	0	0
NYDRO14595	0:maker-nm_contig11-snap-gene-33.20-mRNA-1	0	0	0	0	0
NYDRO14585	0:maker-nm_contig11-snap-gene-34.21-mRNA-1	0	0	0	0	0
NYDRO14606	0:maker-nm_contig11-snap-gene-36.26-mRNA-1	0	0	0	0	0
NYDRO14609	0:maker-nm_contig11-snap-gene-36.27-mRNA-1	0	0	0	0	0
NYDRO14608	0:maker-nm_contig11-snap-gene-36.29-mRNA-1	0	0	0	0	0
NYDRO14194	0:maker-nm_contig11-snap-gene-4.48-mRNA-1	0	0	0	0	0
NYDRO14198	0:maker-nm_contig11-snap-gene-4.52-mRNA-1	0	0	0	0	0
NYDRO14199	0:maker-nm_contig11-snap-gene-4.53-mRNA-1	0	0	0	0	0
NYDRO14207	0:maker-nm_contig11-snap-gene-4.55-mRNA-1	0	0	0	0	0
NYDRO14206	0:maker-nm_contig11-snap-gene-4.57-mRNA-1	0	0	0	0	0
NYDRO14680	0:maker-nm_contig11-snap-gene-41.38-mRNA-1	0	0	0	0	0
NYDRO14677	0:maker-nm_contig11-snap-gene-41.44-mRNA-1	0	0	0	0	0
NYDRO14704	0:maker-nm_contig11-snap-gene-43.36-mRNA-1	0	0	0	0	0
NYDRO14707	0:maker-nm_contig11-snap-gene-43.38-mRNA-1	0	0	0	0	0
NYDRO14711	0:maker-nm_contig11-snap-gene-43.42-mRNA-1	0	0	0	0	0
NYDRO14713	0:maker-nm_contig11-snap-gene-43.45-mRNA-1	0	0	0	0	0
NYDRO14718	0:maker-nm_contig11-snap-gene-44.12-mRNA-1	0	0	0	0	0
NYDRO14729	0:maker-nm_contig11-snap-gene-45.2-mRNA-1	0	0	0	0	0
NYDRO14789	0:maker-nm_contig11-snap-gene-49.32-mRNA-1	0	0	0	0	0
NYDRO14792	0:maker-nm_contig11-snap-gene-49.34-mRNA-1	0	0	0	0	0
NYDRO14793	0:maker-nm_contig11-snap-gene-49.36-mRNA-1	0	0	0	0	0
NYDRO14791	0:maker-nm_contig11-snap-gene-49.37-mRNA-1	0	0	0	0	0
NYDRO14223	0:maker-nm_contig11-snap-gene-5.76-mRNA-1	0	0	0	0	0
NYDRO14801	0:maker-nm_contig11-snap-gene-50.0-mRNA-1	0	0	0	0	0
NYDRO14820	0:maker-nm_contig11-snap-gene-51.24-mRNA-1	0	0	0	0	0
NYDRO14824	0:maker-nm_contig11-snap-gene-51.27-mRNA-1	0	0	0	0	0
NYDRO14845	0:maker-nm_contig11-snap-gene-52.10-mRNA-1	0	0	0	0	0
NYDRO14856	0:maker-nm_contig11-snap-gene-53.3-mRNA-1	0	0	0	0	0
NYDRO14862	0:maker-nm_contig11-snap-gene-54.51-mRNA-1	0	0	0	0	0
NYDRO14861	0:maker-nm_contig11-snap-gene-54.52-mRNA-1	0	0	0	0	0
NYDRO14882	0:maker-nm_contig11-snap-gene-55.30-mRNA-1	0	0	0	0	0
NYDRO14886	0:maker-nm_contig11-snap-gene-55.31-mRNA-1	0	0	0	0	0
NYDRO14885	0:maker-nm_contig11-snap-gene-55.33-mRNA-1	0	0	0	0	0
NYDRO14884	0:maker-nm_contig11-snap-gene-55.36-mRNA-1	0	0	0	0	0
NYDRO14896	0:maker-nm_contig11-snap-gene-56.41-mRNA-1	0	0	0	0	0
NYDRO14891	0:maker-nm_contig11-snap-gene-56.45-mRNA-1	0	0	0	0	0
NYDRO14903	0:maker-nm_contig11-snap-gene-57.29-mRNA-1	0	0	0	0	0
NYDRO14906	0:maker-nm_contig11-snap-gene-57.31-mRNA-1	0	0	0	0	0
NYDRO14921	0:maker-nm_contig11-snap-gene-58.17-mRNA-1	0	0	0	0	0
NYDRO14935	0:maker-nm_contig11-snap-gene-59.4-mRNA-1	0	0	0	0	0
NYDRO14228	0:maker-nm_contig11-snap-gene-6.16-mRNA-1	0	0	0	0	0
NYDRO14231	0:maker-nm_contig11-snap-gene-6.17-mRNA-1	0	0	0	0	0
NYDRO14232	0:maker-nm_contig11-snap-gene-6.18-mRNA-1	0	0	0	0	0
NYDRO14230	0:maker-nm_contig11-snap-gene-6.2-mRNA-1	0	0	0	0	0
NYDRO14233	0:maker-nm_contig11-snap-gene-6.3-mRNA-1	0	0	0	0	0
NYDRO14224	0:maker-nm_contig11-snap-gene-6.7-mRNA-1	0	0	0	0	0
NYDRO14226	0:maker-nm_contig11-snap-gene-6.9-mRNA-1	0	0	0	0	0
NYDRO14997	0:maker-nm_contig11-snap-gene-63.11-mRNA-1	0	0	0	0	0
NYDRO14984	0:maker-nm_contig11-snap-gene-63.12-mRNA-1	0	0	0	0	0
NYDRO14990	0:maker-nm_contig11-snap-gene-63.13-mRNA-1	0	0	0	0	0
NYDRO14994	0:maker-nm_contig11-snap-gene-63.14-mRNA-1	0	0	0	0	0
NYDRO14987	0:maker-nm_contig11-snap-gene-63.2-mRNA-1	0	0	0	0	0
NYDRO14988	0:maker-nm_contig11-snap-gene-63.5-mRNA-1	0	0	0	0	0
NYDRO14992	0:maker-nm_contig11-snap-gene-63.6-mRNA-1	0	0	0	0	0
NYDRO14991	0:maker-nm_contig11-snap-gene-63.7-mRNA-1	0	0	0	0	0
NYDRO15008	0:maker-nm_contig11-snap-gene-65.21-mRNA-1	0	0	0	0	0
NYDRO15016	0:maker-nm_contig11-snap-gene-65.40-mRNA-1	0	0	0	0	0
NYDRO15028	0:maker-nm_contig11-snap-gene-66.27-mRNA-1	0	0	0	0	0
NYDRO15029	0:maker-nm_contig11-snap-gene-66.28-mRNA-1	0	0	0	0	0
NYDRO15031	0:maker-nm_contig11-snap-gene-66.29-mRNA-1	0	0	0	0	0
NYDRO15032	0:maker-nm_contig11-snap-gene-67.1-mRNA-1	0	0	0	0	0
NYDRO15033	0:maker-nm_contig11-snap-gene-67.2-mRNA-1	0	0	0	0	0
NYDRO15034	0:maker-nm_contig11-snap-gene-68.0-mRNA-1	0	0	0	0	0
NYDRO15049	0:maker-nm_contig11-snap-gene-72.14-mRNA-1	0	0	0	0	0
NYDRO15048	0:maker-nm_contig11-snap-gene-72.15-mRNA-1	0	0	0	0	0
NYDRO15053	0:maker-nm_contig11-snap-gene-72.18-mRNA-1	0	0	0	0	0
NYDRO15054	0:maker-nm_contig11-snap-gene-72.19-mRNA-1	0	0	0	0	0
NYDRO15078	0:maker-nm_contig11-snap-gene-74.0-mRNA-1	0	0	0	0	0
NYDRO15072	0:maker-nm_contig11-snap-gene-74.29-mRNA-1	0	0	0	0	0
NYDRO15077	0:maker-nm_contig11-snap-gene-74.50-mRNA-1	0	0	0	0	0
NYDRO15079	0:maker-nm_contig11-snap-gene-74.51-mRNA-1	0	0	0	0	0
NYDRO15081	0:maker-nm_contig11-snap-gene-74.53-mRNA-1	0	0	0	0	0
NYDRO15101	0:maker-nm_contig11-snap-gene-75.116-mRNA-1	0	0	0	0	0
NYDRO15097	0:maker-nm_contig11-snap-gene-75.120-mRNA-1	0	0	0	0	0
NYDRO15084	0:maker-nm_contig11-snap-gene-75.63-mRNA-1	0	0	0	0	0
NYDRO15090	0:maker-nm_contig11-snap-gene-75.75-mRNA-1	0	0	0	0	0
NYDRO15109	0:maker-nm_contig11-snap-gene-76.11-mRNA-1	0	0	0	0	0
NYDRO15107	0:maker-nm_contig11-snap-gene-76.7-mRNA-1	0	0	0	0	0
NYDRO15124	0:maker-nm_contig11-snap-gene-77.10-mRNA-1	0	0	0	0	0
NYDRO15133	0:maker-nm_contig11-snap-gene-77.13-mRNA-1	0	0	0	0	0
NYDRO15119	0:maker-nm_contig11-snap-gene-77.29-mRNA-1	0	0	0	0	0
NYDRO15118	0:maker-nm_contig11-snap-gene-77.31-mRNA-1	0	0	0	0	0
NYDRO15135	0:maker-nm_contig11-snap-gene-77.45-mRNA-1	0	0	0	0	0
NYDRO15126	0:maker-nm_contig11-snap-gene-77.8-mRNA-1	0	0	0	0	0
NYDRO15125	0:maker-nm_contig11-snap-gene-77.9-mRNA-1	0	0	0	0	0
NYDRO15136	0:maker-nm_contig11-snap-gene-78.47-mRNA-1	0	0	0	0	0
NYDRO14267	0:maker-nm_contig11-snap-gene-8.65-mRNA-1	0	0	0	0	0
NYDRO15153	0:maker-nm_contig11-snap-gene-81.0-mRNA-1	0	0	0	0	0
NYDRO15159	0:maker-nm_contig11-snap-gene-82.17-mRNA-1	0	0	0	0	0
NYDRO15170	0:maker-nm_contig11-snap-gene-83.18-mRNA-1	0	0	0	0	0
NYDRO15169	0:maker-nm_contig11-snap-gene-83.19-mRNA-1	0	0	0	0	0
NYDRO15176	0:maker-nm_contig11-snap-gene-83.20-mRNA-1	0	0	0	0	0
NYDRO15174	0:maker-nm_contig11-snap-gene-83.26-mRNA-1	0	0	0	0	0
NYDRO15175	0:maker-nm_contig11-snap-gene-83.28-mRNA-1	0	0	0	0	0
NYDRO15163	0:maker-nm_contig11-snap-gene-83.8-mRNA-1	0	0	0	0	0
NYDRO15203	0:maker-nm_contig11-snap-gene-85.30-mRNA-1	0	0	0	0	0
NYDRO15208	0:maker-nm_contig11-snap-gene-85.43-mRNA-1	0	0	0	0	0
NYDRO15202	0:maker-nm_contig11-snap-gene-85.46-mRNA-1	0	0	0	0	0
NYDRO15214	0:maker-nm_contig11-snap-gene-86.16-mRNA-1	0	0	0	0	0
NYDRO15210	0:maker-nm_contig11-snap-gene-86.9-mRNA-1	0	0	0	0	0
NYDRO15234	0:maker-nm_contig11-snap-gene-87.3-mRNA-1	0	0	0	0	0
NYDRO15250	0:maker-nm_contig11-snap-gene-89.3-mRNA-1	0	0	0	0	0
NYDRO15251	0:maker-nm_contig11-snap-gene-89.5-mRNA-1	0	0	0	0	0
NYDRO15253	0:maker-nm_contig11-snap-gene-89.6-mRNA-1	0	0	0	0	0
NYDRO15256	0:maker-nm_contig11-snap-gene-89.8-mRNA-1	0	0	0	0	0
NYDRO15274	0:maker-nm_contig11-snap-gene-91.16-mRNA-1	0	0	0	0	0
NYDRO15280	0:maker-nm_contig11-snap-gene-91.19-mRNA-1	0	0	0	0	0
NYDRO15292	0:maker-nm_contig11-snap-gene-92.3-mRNA-1	0	0	0	0	0
NYDRO15294	0:maker-nm_contig11-snap-gene-92.4-mRNA-1	0	0	0	0	0
NYDRO15289	0:maker-nm_contig11-snap-gene-92.8-mRNA-1	0	0	0	0	0
NYDRO15302	0:maker-nm_contig11-snap-gene-93.4-mRNA-1	0	0	0	0	0
NYDRO15306	0:maker-nm_contig11-snap-gene-93.5-mRNA-1	0	0	0	0	0
NYDRO15304	0:maker-nm_contig11-snap-gene-93.6-mRNA-1	0	0	0	0	0
NYDRO15300	0:maker-nm_contig11-snap-gene-93.9-mRNA-1	0	0	0	0	0
NYDRO15312	0:maker-nm_contig11-snap-gene-94.9-mRNA-1	0	0	0	0	0
NYDRO15322	0:maker-nm_contig11-snap-gene-95.5-mRNA-1	0	0	0	0	0
NYDRO15332	0:maker-nm_contig11-snap-gene-96.15-mRNA-1	0	0	0	0	0
NYDRO15335	0:maker-nm_contig11-snap-gene-96.29-mRNA-1	0	0	0	0	0
NYDRO15340	0:maker-nm_contig11-snap-gene-98.4-mRNA-1	0	0	0	0	0
NYDRO15449	0:maker-nm_contig12-augustus-gene-0.8-mRNA-1	0	0	0	0	0
NYDRO15458	0:maker-nm_contig12-augustus-gene-1.33-mRNA-1	0	0	0	0	0
NYDRO16633	0:maker-nm_contig12-augustus-gene-102.42-mRNA-1	0	0	0	0	0
NYDRO16649	0:maker-nm_contig12-augustus-gene-103.29-mRNA-1	0	0	0	0	0
NYDRO16642	0:maker-nm_contig12-augustus-gene-103.31-mRNA-1	0	0	0	0	0
NYDRO16653	0:maker-nm_contig12-augustus-gene-104.10-mRNA-1	0	0	0	0	0
NYDRO16657	0:maker-nm_contig12-augustus-gene-104.14-mRNA-1	0	0	0	0	0
NYDRO15527	0:maker-nm_contig12-augustus-gene-11.40-mRNA-1	0	0	0	0	0
NYDRO16742	0:maker-nm_contig12-augustus-gene-111.35-mRNA-1	0	0	0	0	0
NYDRO16764	0:maker-nm_contig12-augustus-gene-112.2-mRNA-1	0	0	0	0	0
NYDRO16769	0:maker-nm_contig12-augustus-gene-113.8-mRNA-1	0	0	0	0	0
NYDRO15533	0:maker-nm_contig12-augustus-gene-12.20-mRNA-1	0	0	0	0	0
NYDRO15537	0:maker-nm_contig12-augustus-gene-12.21-mRNA-1	0	0	0	0	0
NYDRO15562	0:maker-nm_contig12-augustus-gene-14.10-mRNA-1	0	0	0	0	0
NYDRO15568	0:maker-nm_contig12-augustus-gene-15.18-mRNA-1	0	0	0	0	0
NYDRO15592	0:maker-nm_contig12-augustus-gene-17.30-mRNA-1	0	0	0	0	0
NYDRO15659	0:maker-nm_contig12-augustus-gene-23.59-mRNA-1	0	0	0	0	0
NYDRO15670	0:maker-nm_contig12-augustus-gene-25.40-mRNA-1	0	0	0	0	0
NYDRO15673	0:maker-nm_contig12-augustus-gene-25.48-mRNA-1	0	0	0	0	0
NYDRO15679	0:maker-nm_contig12-augustus-gene-25.54-mRNA-1	0	0	0	0	0
NYDRO15681	0:maker-nm_contig12-augustus-gene-25.56-mRNA-1	0	0	0	0	0
NYDRO15696	0:maker-nm_contig12-augustus-gene-27.46-mRNA-1	0	0	0	0	0
NYDRO15710	0:maker-nm_contig12-augustus-gene-28.43-mRNA-1	0	0	0	0	0
NYDRO15715	0:maker-nm_contig12-augustus-gene-28.48-mRNA-1	0	0	0	0	0
NYDRO15736	0:maker-nm_contig12-augustus-gene-31.23-mRNA-1	0	0	0	0	0
NYDRO15748	0:maker-nm_contig12-augustus-gene-32.43-mRNA-1	0	0	0	0	0
NYDRO15744	0:maker-nm_contig12-augustus-gene-32.51-mRNA-1	0	0	0	0	0
NYDRO15755	0:maker-nm_contig12-augustus-gene-33.6-mRNA-1	0	0	0	0	0
NYDRO15793	0:maker-nm_contig12-augustus-gene-36.76-mRNA-1	0	0	0	0	0
NYDRO15874	0:maker-nm_contig12-augustus-gene-43.15-mRNA-1	0	0	0	0	0
NYDRO15882	0:maker-nm_contig12-augustus-gene-44.42-mRNA-1	0	0	0	0	0
NYDRO15893	0:maker-nm_contig12-augustus-gene-45.44-mRNA-1	0	0	0	0	0
NYDRO15896	0:maker-nm_contig12-augustus-gene-45.45-mRNA-1	0	0	0	0	0
NYDRO15919	0:maker-nm_contig12-augustus-gene-47.12-mRNA-1	0	0	0	0	0
NYDRO15924	0:maker-nm_contig12-augustus-gene-48.57-mRNA-1	0	0	0	0	0
NYDRO15950	0:maker-nm_contig12-augustus-gene-50.37-mRNA-1	0	0	0	0	0
NYDRO15962	0:maker-nm_contig12-augustus-gene-51.33-mRNA-1	0	0	0	0	0
NYDRO15984	0:maker-nm_contig12-augustus-gene-52.38-mRNA-1	0	0	0	0	0
NYDRO15988	0:maker-nm_contig12-augustus-gene-53.42-mRNA-1	0	0	0	0	0
NYDRO15989	0:maker-nm_contig12-augustus-gene-53.44-mRNA-1	0	0	0	0	0
NYDRO16021	0:maker-nm_contig12-augustus-gene-55.31-mRNA-1	0	0	0	0	0
NYDRO16042	0:maker-nm_contig12-augustus-gene-56.50-mRNA-1	0	0	0	0	0
NYDRO16039	0:maker-nm_contig12-augustus-gene-56.57-mRNA-1	0	0	0	0	0
NYDRO16052	0:maker-nm_contig12-augustus-gene-57.3-mRNA-1	0	0	0	0	0
NYDRO16058	0:maker-nm_contig12-augustus-gene-58.24-mRNA-1	0	0	0	0	0
NYDRO16082	0:maker-nm_contig12-augustus-gene-60.31-mRNA-1	0	0	0	0	0
NYDRO16105	0:maker-nm_contig12-augustus-gene-62.0-mRNA-1	0	0	0	0	0
NYDRO16122	0:maker-nm_contig12-augustus-gene-63.7-mRNA-1	0	0	0	0	0
NYDRO16164	0:maker-nm_contig12-augustus-gene-67.37-mRNA-1	0	0	0	0	0
NYDRO16169	0:maker-nm_contig12-augustus-gene-67.41-mRNA-1	0	0	0	0	0
NYDRO16185	0:maker-nm_contig12-augustus-gene-68.60-mRNA-1	0	0	0	0	0
NYDRO16223	0:maker-nm_contig12-augustus-gene-72.35-mRNA-1	0	0	0	0	0
NYDRO16226	0:maker-nm_contig12-augustus-gene-72.36-mRNA-1	0	0	0	0	0
NYDRO16238	0:maker-nm_contig12-augustus-gene-73.32-mRNA-1	0	0	0	0	0
NYDRO16251	0:maker-nm_contig12-augustus-gene-74.51-mRNA-1	0	0	0	0	0
NYDRO16262	0:maker-nm_contig12-augustus-gene-75.3-mRNA-1	0	0	0	0	0
NYDRO16286	0:maker-nm_contig12-augustus-gene-76.11-mRNA-1	0	0	0	0	0
NYDRO16304	0:maker-nm_contig12-augustus-gene-78.34-mRNA-1	0	0	0	0	0
NYDRO16362	0:maker-nm_contig12-augustus-gene-83.72-mRNA-1	0	0	0	0	0
NYDRO16368	0:maker-nm_contig12-augustus-gene-83.86-mRNA-1	0	0	0	0	0
NYDRO16378	0:maker-nm_contig12-augustus-gene-84.28-mRNA-1	0	0	0	0	0
NYDRO16464	0:maker-nm_contig12-augustus-gene-89.15-mRNA-1	0	0	0	0	0
NYDRO15498	0:maker-nm_contig12-augustus-gene-9.47-mRNA-1	0	0	0	0	0
NYDRO16467	0:maker-nm_contig12-augustus-gene-90.50-mRNA-1	0	0	0	0	0
NYDRO16500	0:maker-nm_contig12-augustus-gene-92.20-mRNA-1	0	0	0	0	0
NYDRO16507	0:maker-nm_contig12-augustus-gene-92.28-mRNA-1	0	0	0	0	0
NYDRO16524	0:maker-nm_contig12-augustus-gene-93.13-mRNA-1	0	0	0	0	0
NYDRO16541	0:maker-nm_contig12-augustus-gene-95.11-mRNA-1	0	0	0	0	0
NYDRO16587	0:maker-nm_contig12-augustus-gene-99.9-mRNA-1	0	0	0	0	0
NYDRO15448	0:maker-nm_contig12-snap-gene-0.0-mRNA-1	0	0	0	0	0
NYDRO15451	0:maker-nm_contig12-snap-gene-0.2-mRNA-1	0	0	0	0	0
NYDRO15450	0:maker-nm_contig12-snap-gene-0.3-mRNA-1	0	0	0	0	0
NYDRO15453	0:maker-nm_contig12-snap-gene-0.4-mRNA-1	0	0	0	0	0
NYDRO15456	0:maker-nm_contig12-snap-gene-0.7-mRNA-1	0	0	0	0	0
NYDRO15460	0:maker-nm_contig12-snap-gene-1.1-mRNA-1	0	0	0	0	0
NYDRO16595	0:maker-nm_contig12-snap-gene-100.36-mRNA-1	0	0	0	0	0
NYDRO16637	0:maker-nm_contig12-snap-gene-102.10-mRNA-1	0	0	0	0	0
NYDRO16641	0:maker-nm_contig12-snap-gene-102.11-mRNA-1	0	0	0	0	0
NYDRO16640	0:maker-nm_contig12-snap-gene-102.13-mRNA-1	0	0	0	0	0
NYDRO16635	0:maker-nm_contig12-snap-gene-102.2-mRNA-1	0	0	0	0	0
NYDRO16634	0:maker-nm_contig12-snap-gene-102.7-mRNA-1	0	0	0	0	0
NYDRO16638	0:maker-nm_contig12-snap-gene-102.8-mRNA-1	0	0	0	0	0
NYDRO16636	0:maker-nm_contig12-snap-gene-102.9-mRNA-1	0	0	0	0	0
NYDRO16659	0:maker-nm_contig12-snap-gene-105.5-mRNA-1	0	0	0	0	0
NYDRO16673	0:maker-nm_contig12-snap-gene-107.2-mRNA-1	0	0	0	0	0
NYDRO16680	0:maker-nm_contig12-snap-gene-107.3-mRNA-1	0	0	0	0	0
NYDRO16692	0:maker-nm_contig12-snap-gene-109.49-mRNA-1	0	0	0	0	0
NYDRO16696	0:maker-nm_contig12-snap-gene-109.52-mRNA-1	0	0	0	0	0
NYDRO16699	0:maker-nm_contig12-snap-gene-109.54-mRNA-1	0	0	0	0	0
NYDRO16705	0:maker-nm_contig12-snap-gene-109.84-mRNA-1	0	0	0	0	0
NYDRO16711	0:maker-nm_contig12-snap-gene-110.138-mRNA-1	0	0	0	0	0
NYDRO16737	0:maker-nm_contig12-snap-gene-111.13-mRNA-1	0	0	0	0	0
NYDRO16781	0:maker-nm_contig12-snap-gene-114.109-mRNA-1	0	0	0	0	0
NYDRO16814	0:maker-nm_contig12-snap-gene-117.65-mRNA-1	0	0	0	0	0
NYDRO16818	0:maker-nm_contig12-snap-gene-117.72-mRNA-1	0	0	0	0	0
NYDRO15545	0:maker-nm_contig12-snap-gene-13.2-mRNA-1	0	0	0	0	0
NYDRO15555	0:maker-nm_contig12-snap-gene-14.60-mRNA-1	0	0	0	0	0
NYDRO15569	0:maker-nm_contig12-snap-gene-15.72-mRNA-1	0	0	0	0	0
NYDRO15570	0:maker-nm_contig12-snap-gene-15.94-mRNA-1	0	0	0	0	0
NYDRO15574	0:maker-nm_contig12-snap-gene-16.0-mRNA-1	0	0	0	0	0
NYDRO15595	0:maker-nm_contig12-snap-gene-17.17-mRNA-1	0	0	0	0	0
NYDRO15603	0:maker-nm_contig12-snap-gene-18.35-mRNA-1	0	0	0	0	0
NYDRO15628	0:maker-nm_contig12-snap-gene-20.26-mRNA-1	0	0	0	0	0
NYDRO15646	0:maker-nm_contig12-snap-gene-22.0-mRNA-1	0	0	0	0	0
NYDRO15645	0:maker-nm_contig12-snap-gene-22.17-mRNA-1	0	0	0	0	0
NYDRO15689	0:maker-nm_contig12-snap-gene-26.13-mRNA-1	0	0	0	0	0
NYDRO15690	0:maker-nm_contig12-snap-gene-26.14-mRNA-1	0	0	0	0	0
NYDRO15685	0:maker-nm_contig12-snap-gene-26.9-mRNA-1	0	0	0	0	0
NYDRO15709	0:maker-nm_contig12-snap-gene-28.11-mRNA-1	0	0	0	0	0
NYDRO15723	0:maker-nm_contig12-snap-gene-29.45-mRNA-1	0	0	0	0	0
NYDRO15478	0:maker-nm_contig12-snap-gene-3.9-mRNA-1	0	0	0	0	0
NYDRO15727	0:maker-nm_contig12-snap-gene-30.12-mRNA-1	0	0	0	0	0
NYDRO15741	0:maker-nm_contig12-snap-gene-32.60-mRNA-1	0	0	0	0	0
NYDRO15757	0:maker-nm_contig12-snap-gene-33.2-mRNA-1	0	0	0	0	0
NYDRO15804	0:maker-nm_contig12-snap-gene-37.47-mRNA-1	0	0	0	0	0
NYDRO15836	0:maker-nm_contig12-snap-gene-40.39-mRNA-1	0	0	0	0	0
NYDRO15871	0:maker-nm_contig12-snap-gene-43.7-mRNA-1	0	0	0	0	0
NYDRO15886	0:maker-nm_contig12-snap-gene-44.57-mRNA-1	0	0	0	0	0
NYDRO15888	0:maker-nm_contig12-snap-gene-45.49-mRNA-1	0	0	0	0	0
NYDRO15898	0:maker-nm_contig12-snap-gene-46.34-mRNA-1	0	0	0	0	0
NYDRO15902	0:maker-nm_contig12-snap-gene-46.38-mRNA-1	0	0	0	0	0
NYDRO15903	0:maker-nm_contig12-snap-gene-46.39-mRNA-1	0	0	0	0	0
NYDRO15932	0:maker-nm_contig12-snap-gene-48.12-mRNA-1	0	0	0	0	0
NYDRO15925	0:maker-nm_contig12-snap-gene-48.4-mRNA-1	0	0	0	0	0
NYDRO15944	0:maker-nm_contig12-snap-gene-49.5-mRNA-1	0	0	0	0	0
NYDRO15952	0:maker-nm_contig12-snap-gene-50.5-mRNA-1	0	0	0	0	0
NYDRO15965	0:maker-nm_contig12-snap-gene-51.6-mRNA-1	0	0	0	0	0
NYDRO15980	0:maker-nm_contig12-snap-gene-52.4-mRNA-1	0	0	0	0	0
NYDRO16006	0:maker-nm_contig12-snap-gene-54.12-mRNA-1	0	0	0	0	0
NYDRO16049	0:maker-nm_contig12-snap-gene-57.45-mRNA-1	0	0	0	0	0
NYDRO16076	0:maker-nm_contig12-snap-gene-59.37-mRNA-1	0	0	0	0	0
NYDRO16087	0:maker-nm_contig12-snap-gene-60.17-mRNA-1	0	0	0	0	0
NYDRO16088	0:maker-nm_contig12-snap-gene-60.18-mRNA-1	0	0	0	0	0
NYDRO16098	0:maker-nm_contig12-snap-gene-61.46-mRNA-1	0	0	0	0	0
NYDRO16100	0:maker-nm_contig12-snap-gene-61.47-mRNA-1	0	0	0	0	0
NYDRO16099	0:maker-nm_contig12-snap-gene-61.48-mRNA-1	0	0	0	0	0
NYDRO16094	0:maker-nm_contig12-snap-gene-61.68-mRNA-1	0	0	0	0	0
NYDRO16095	0:maker-nm_contig12-snap-gene-61.70-mRNA-1	0	0	0	0	0
NYDRO16175	0:maker-nm_contig12-snap-gene-67.18-mRNA-1	0	0	0	0	0
NYDRO16172	0:maker-nm_contig12-snap-gene-67.8-mRNA-1	0	0	0	0	0
NYDRO16180	0:maker-nm_contig12-snap-gene-68.2-mRNA-1	0	0	0	0	0
NYDRO16190	0:maker-nm_contig12-snap-gene-69.48-mRNA-1	0	0	0	0	0
NYDRO16197	0:maker-nm_contig12-snap-gene-69.61-mRNA-1	0	0	0	0	0
NYDRO16207	0:maker-nm_contig12-snap-gene-70.14-mRNA-1	0	0	0	0	0
NYDRO16203	0:maker-nm_contig12-snap-gene-70.2-mRNA-1	0	0	0	0	0
NYDRO16201	0:maker-nm_contig12-snap-gene-70.4-mRNA-1	0	0	0	0	0
NYDRO16202	0:maker-nm_contig12-snap-gene-70.5-mRNA-1	0	0	0	0	0
NYDRO16204	0:maker-nm_contig12-snap-gene-70.6-mRNA-1	0	0	0	0	0
NYDRO16205	0:maker-nm_contig12-snap-gene-70.7-mRNA-1	0	0	0	0	0
NYDRO16222	0:maker-nm_contig12-snap-gene-72.0-mRNA-1	0	0	0	0	0
NYDRO16266	0:maker-nm_contig12-snap-gene-75.54-mRNA-1	0	0	0	0	0
NYDRO16269	0:maker-nm_contig12-snap-gene-75.55-mRNA-1	0	0	0	0	0
NYDRO16277	0:maker-nm_contig12-snap-gene-75.57-mRNA-1	0	0	0	0	0
NYDRO16283	0:maker-nm_contig12-snap-gene-76.50-mRNA-1	0	0	0	0	0
NYDRO16279	0:maker-nm_contig12-snap-gene-76.54-mRNA-1	0	0	0	0	0
NYDRO16278	0:maker-nm_contig12-snap-gene-76.55-mRNA-1	0	0	0	0	0
NYDRO16302	0:maker-nm_contig12-snap-gene-77.43-mRNA-1	0	0	0	0	0
NYDRO16300	0:maker-nm_contig12-snap-gene-77.44-mRNA-1	0	0	0	0	0
NYDRO16294	0:maker-nm_contig12-snap-gene-77.49-mRNA-1	0	0	0	0	0
NYDRO16324	0:maker-nm_contig12-snap-gene-79.7-mRNA-1	0	0	0	0	0
NYDRO15487	0:maker-nm_contig12-snap-gene-8.17-mRNA-1	0	0	0	0	0
NYDRO16350	0:maker-nm_contig12-snap-gene-82.51-mRNA-1	0	0	0	0	0
NYDRO16353	0:maker-nm_contig12-snap-gene-82.61-mRNA-1	0	0	0	0	0
NYDRO16363	0:maker-nm_contig12-snap-gene-83.6-mRNA-1	0	0	0	0	0
NYDRO16395	0:maker-nm_contig12-snap-gene-85.3-mRNA-1	0	0	0	0	0
NYDRO16396	0:maker-nm_contig12-snap-gene-85.4-mRNA-1	0	0	0	0	0
NYDRO16429	0:maker-nm_contig12-snap-gene-87.59-mRNA-1	0	0	0	0	0
NYDRO16442	0:maker-nm_contig12-snap-gene-88.4-mRNA-1	0	0	0	0	0
NYDRO16456	0:maker-nm_contig12-snap-gene-89.58-mRNA-1	0	0	0	0	0
NYDRO15503	0:maker-nm_contig12-snap-gene-9.14-mRNA-1	0	0	0	0	0
NYDRO15496	0:maker-nm_contig12-snap-gene-9.2-mRNA-1	0	0	0	0	0
NYDRO16478	0:maker-nm_contig12-snap-gene-90.18-mRNA-1	0	0	0	0	0
NYDRO16468	0:maker-nm_contig12-snap-gene-90.5-mRNA-1	0	0	0	0	0
NYDRO16473	0:maker-nm_contig12-snap-gene-90.6-mRNA-1	0	0	0	0	0
NYDRO16501	0:maker-nm_contig12-snap-gene-92.32-mRNA-1	0	0	0	0	0
NYDRO16502	0:maker-nm_contig12-snap-gene-92.36-mRNA-1	0	0	0	0	0
NYDRO16515	0:maker-nm_contig12-snap-gene-93.2-mRNA-1	0	0	0	0	0
NYDRO16555	0:maker-nm_contig12-snap-gene-96.8-mRNA-1	0	0	0	0	0
NYDRO16575	0:maker-nm_contig12-snap-gene-98.1-mRNA-1	0	0	0	0	0
NYDRO16576	0:maker-nm_contig12-snap-gene-98.5-mRNA-1	0	0	0	0	0
NYDRO16582	0:maker-nm_contig12-snap-gene-99.0-mRNA-1	0	0	0	0	0
NYDRO16584	0:maker-nm_contig12-snap-gene-99.1-mRNA-1	0	0	0	0	0
NYDRO24056	0:maker-nm_contig19-augustus-gene-10.27-mRNA-1	0	0	0	0	0
NYDRO24060	0:maker-nm_contig19-augustus-gene-10.31-mRNA-1	0	0	0	0	0
NYDRO25152	0:maker-nm_contig19-augustus-gene-103.36-mRNA-1	0	0	0	0	0
NYDRO25170	0:maker-nm_contig19-augustus-gene-104.4-mRNA-1	0	0	0	0	0
NYDRO24064	0:maker-nm_contig19-augustus-gene-11.0-mRNA-1	0	0	0	0	0
NYDRO25238	0:maker-nm_contig19-augustus-gene-111.61-mRNA-1	0	0	0	0	0
NYDRO25245	0:maker-nm_contig19-augustus-gene-111.67-mRNA-1	0	0	0	0	0
NYDRO25272	0:maker-nm_contig19-augustus-gene-113.27-mRNA-1	0	0	0	0	0
NYDRO25308	0:maker-nm_contig19-augustus-gene-116.103-mRNA-1	0	0	0	0	0
NYDRO25309	0:maker-nm_contig19-augustus-gene-116.90-mRNA-1	0	0	0	0	0
NYDRO25320	0:maker-nm_contig19-augustus-gene-116.92-mRNA-1	0	0	0	0	0
NYDRO24087	0:maker-nm_contig19-augustus-gene-13.35-mRNA-1	0	0	0	0	0
NYDRO24110	0:maker-nm_contig19-augustus-gene-15.105-mRNA-1	0	0	0	0	0
NYDRO24136	0:maker-nm_contig19-augustus-gene-17.18-mRNA-1	0	0	0	0	0
NYDRO24186	0:maker-nm_contig19-augustus-gene-22.27-mRNA-1	0	0	0	0	0
NYDRO24188	0:maker-nm_contig19-augustus-gene-22.29-mRNA-1	0	0	0	0	0
NYDRO24233	0:maker-nm_contig19-augustus-gene-26.49-mRNA-1	0	0	0	0	0
NYDRO24264	0:maker-nm_contig19-augustus-gene-29.55-mRNA-1	0	0	0	0	0
NYDRO24324	0:maker-nm_contig19-augustus-gene-33.53-mRNA-1	0	0	0	0	0
NYDRO24342	0:maker-nm_contig19-augustus-gene-35.69-mRNA-1	0	0	0	0	0
NYDRO24416	0:maker-nm_contig19-augustus-gene-39.15-mRNA-1	0	0	0	0	0
NYDRO24474	0:maker-nm_contig19-augustus-gene-44.22-mRNA-1	0	0	0	0	0
NYDRO24531	0:maker-nm_contig19-augustus-gene-50.21-mRNA-1	0	0	0	0	0
NYDRO24562	0:maker-nm_contig19-augustus-gene-52.13-mRNA-1	0	0	0	0	0
NYDRO24568	0:maker-nm_contig19-augustus-gene-53.43-mRNA-1	0	0	0	0	0
NYDRO24587	0:maker-nm_contig19-augustus-gene-54.13-mRNA-1	0	0	0	0	0
NYDRO24610	0:maker-nm_contig19-augustus-gene-56.11-mRNA-1	0	0	0	0	0
NYDRO24606	0:maker-nm_contig19-augustus-gene-56.25-mRNA-1	0	0	0	0	0
NYDRO24624	0:maker-nm_contig19-augustus-gene-58.14-mRNA-1	0	0	0	0	0
NYDRO24654	0:maker-nm_contig19-augustus-gene-60.27-mRNA-1	0	0	0	0	0
NYDRO24651	0:maker-nm_contig19-augustus-gene-60.28-mRNA-1	0	0	0	0	0
NYDRO24657	0:maker-nm_contig19-augustus-gene-60.33-mRNA-1	0	0	0	0	0
NYDRO24689	0:maker-nm_contig19-augustus-gene-62.38-mRNA-1	0	0	0	0	0
NYDRO24702	0:maker-nm_contig19-augustus-gene-62.44-mRNA-1	0	0	0	0	0
NYDRO24760	0:maker-nm_contig19-augustus-gene-67.7-mRNA-1	0	0	0	0	0
NYDRO24773	0:maker-nm_contig19-augustus-gene-68.12-mRNA-1	0	0	0	0	0
NYDRO24763	0:maker-nm_contig19-augustus-gene-68.13-mRNA-1	0	0	0	0	0
NYDRO24777	0:maker-nm_contig19-augustus-gene-69.11-mRNA-1	0	0	0	0	0
NYDRO24794	0:maker-nm_contig19-augustus-gene-70.28-mRNA-1	0	0	0	0	0
NYDRO24791	0:maker-nm_contig19-augustus-gene-70.40-mRNA-1	0	0	0	0	0
NYDRO24800	0:maker-nm_contig19-augustus-gene-71.15-mRNA-1	0	0	0	0	0
NYDRO24803	0:maker-nm_contig19-augustus-gene-71.9-mRNA-1	0	0	0	0	0
NYDRO24808	0:maker-nm_contig19-augustus-gene-72.31-mRNA-1	0	0	0	0	0
NYDRO24827	0:maker-nm_contig19-augustus-gene-73.32-mRNA-1	0	0	0	0	0
NYDRO24834	0:maker-nm_contig19-augustus-gene-74.42-mRNA-1	0	0	0	0	0
NYDRO24853	0:maker-nm_contig19-augustus-gene-75.57-mRNA-1	0	0	0	0	0
NYDRO24866	0:maker-nm_contig19-augustus-gene-77.36-mRNA-1	0	0	0	0	0
NYDRO24885	0:maker-nm_contig19-augustus-gene-78.46-mRNA-1	0	0	0	0	0
NYDRO24904	0:maker-nm_contig19-augustus-gene-80.31-mRNA-1	0	0	0	0	0
NYDRO24926	0:maker-nm_contig19-augustus-gene-82.20-mRNA-1	0	0	0	0	0
NYDRO24959	0:maker-nm_contig19-augustus-gene-84.16-mRNA-1	0	0	0	0	0
NYDRO25002	0:maker-nm_contig19-augustus-gene-87.9-mRNA-1	0	0	0	0	0
NYDRO25007	0:maker-nm_contig19-augustus-gene-88.6-mRNA-1	0	0	0	0	0
NYDRO25057	0:maker-nm_contig19-augustus-gene-93.2-mRNA-1	0	0	0	0	0
NYDRO25071	0:maker-nm_contig19-augustus-gene-96.29-mRNA-1	0	0	0	0	0
NYDRO25095	0:maker-nm_contig19-augustus-gene-99.26-mRNA-1	0	0	0	0	0
NYDRO24053	0:maker-nm_contig19-snap-gene-10.19-mRNA-1	0	0	0	0	0
NYDRO24063	0:maker-nm_contig19-snap-gene-10.26-mRNA-1	0	0	0	0	0
NYDRO25115	0:maker-nm_contig19-snap-gene-102.46-mRNA-1	0	0	0	0	0
NYDRO25117	0:maker-nm_contig19-snap-gene-102.47-mRNA-1	0	0	0	0	0
NYDRO25126	0:maker-nm_contig19-snap-gene-102.61-mRNA-1	0	0	0	0	0
NYDRO25128	0:maker-nm_contig19-snap-gene-102.62-mRNA-1	0	0	0	0	0
NYDRO25137	0:maker-nm_contig19-snap-gene-102.74-mRNA-1	0	0	0	0	0
NYDRO25120	0:maker-nm_contig19-snap-gene-102.85-mRNA-1	0	0	0	0	0
NYDRO25124	0:maker-nm_contig19-snap-gene-102.91-mRNA-1	0	0	0	0	0
NYDRO25145	0:maker-nm_contig19-snap-gene-103.10-mRNA-1	0	0	0	0	0
NYDRO25155	0:maker-nm_contig19-snap-gene-104.6-mRNA-1	0	0	0	0	0
NYDRO25173	0:maker-nm_contig19-snap-gene-105.20-mRNA-1	0	0	0	0	0
NYDRO25188	0:maker-nm_contig19-snap-gene-105.36-mRNA-1	0	0	0	0	0
NYDRO25187	0:maker-nm_contig19-snap-gene-105.37-mRNA-1	0	0	0	0	0
NYDRO25178	0:maker-nm_contig19-snap-gene-105.43-mRNA-1	0	0	0	0	0
NYDRO25179	0:maker-nm_contig19-snap-gene-105.45-mRNA-1	0	0	0	0	0
NYDRO25183	0:maker-nm_contig19-snap-gene-105.46-mRNA-1	0	0	0	0	0
NYDRO25202	0:maker-nm_contig19-snap-gene-107.26-mRNA-1	0	0	0	0	0
NYDRO25209	0:maker-nm_contig19-snap-gene-108.28-mRNA-1	0	0	0	0	0
NYDRO25210	0:maker-nm_contig19-snap-gene-108.30-mRNA-1	0	0	0	0	0
NYDRO25211	0:maker-nm_contig19-snap-gene-108.32-mRNA-1	0	0	0	0	0
NYDRO25204	0:maker-nm_contig19-snap-gene-108.34-mRNA-1	0	0	0	0	0
NYDRO25223	0:maker-nm_contig19-snap-gene-109.14-mRNA-1	0	0	0	0	0
NYDRO25219	0:maker-nm_contig19-snap-gene-109.2-mRNA-1	0	0	0	0	0
NYDRO25225	0:maker-nm_contig19-snap-gene-110.0-mRNA-1	0	0	0	0	0
NYDRO25230	0:maker-nm_contig19-snap-gene-110.18-mRNA-1	0	0	0	0	0
NYDRO25233	0:maker-nm_contig19-snap-gene-110.19-mRNA-1	0	0	0	0	0
NYDRO25229	0:maker-nm_contig19-snap-gene-110.6-mRNA-1	0	0	0	0	0
NYDRO25240	0:maker-nm_contig19-snap-gene-111.39-mRNA-1	0	0	0	0	0
NYDRO25248	0:maker-nm_contig19-snap-gene-111.56-mRNA-1	0	0	0	0	0
NYDRO25251	0:maker-nm_contig19-snap-gene-112.20-mRNA-1	0	0	0	0	0
NYDRO25255	0:maker-nm_contig19-snap-gene-112.24-mRNA-1	0	0	0	0	0
NYDRO25258	0:maker-nm_contig19-snap-gene-112.28-mRNA-1	0	0	0	0	0
NYDRO25259	0:maker-nm_contig19-snap-gene-112.30-mRNA-1	0	0	0	0	0
NYDRO25263	0:maker-nm_contig19-snap-gene-112.31-mRNA-1	0	0	0	0	0
NYDRO25254	0:maker-nm_contig19-snap-gene-112.35-mRNA-1	0	0	0	0	0
NYDRO25274	0:maker-nm_contig19-snap-gene-113.54-mRNA-1	0	0	0	0	0
NYDRO25279	0:maker-nm_contig19-snap-gene-113.59-mRNA-1	0	0	0	0	0
NYDRO25283	0:maker-nm_contig19-snap-gene-113.62-mRNA-1	0	0	0	0	0
NYDRO25281	0:maker-nm_contig19-snap-gene-113.69-mRNA-1	0	0	0	0	0
NYDRO25282	0:maker-nm_contig19-snap-gene-113.70-mRNA-1	0	0	0	0	0
NYDRO25293	0:maker-nm_contig19-snap-gene-114.64-mRNA-1	0	0	0	0	0
NYDRO25295	0:maker-nm_contig19-snap-gene-114.66-mRNA-1	0	0	0	0	0
NYDRO25284	0:maker-nm_contig19-snap-gene-114.68-mRNA-1	0	0	0	0	0
NYDRO25285	0:maker-nm_contig19-snap-gene-114.71-mRNA-1	0	0	0	0	0
NYDRO25287	0:maker-nm_contig19-snap-gene-114.82-mRNA-1	0	0	0	0	0
NYDRO25294	0:maker-nm_contig19-snap-gene-114.96-mRNA-1	0	0	0	0	0
NYDRO25298	0:maker-nm_contig19-snap-gene-115.2-mRNA-1	0	0	0	0	0
NYDRO25299	0:maker-nm_contig19-snap-gene-115.4-mRNA-1	0	0	0	0	0
NYDRO25321	0:maker-nm_contig19-snap-gene-116.39-mRNA-1	0	0	0	0	0
NYDRO25307	0:maker-nm_contig19-snap-gene-116.55-mRNA-1	0	0	0	0	0
NYDRO25310	0:maker-nm_contig19-snap-gene-116.62-mRNA-1	0	0	0	0	0
NYDRO25316	0:maker-nm_contig19-snap-gene-116.72-mRNA-1	0	0	0	0	0
NYDRO25336	0:maker-nm_contig19-snap-gene-117.100-mRNA-1	0	0	0	0	0
NYDRO25344	0:maker-nm_contig19-snap-gene-117.112-mRNA-1	0	0	0	0	0
NYDRO24075	0:maker-nm_contig19-snap-gene-12.3-mRNA-1	0	0	0	0	0
NYDRO24086	0:maker-nm_contig19-snap-gene-13.22-mRNA-1	0	0	0	0	0
NYDRO24085	0:maker-nm_contig19-snap-gene-13.24-mRNA-1	0	0	0	0	0
NYDRO24095	0:maker-nm_contig19-snap-gene-14.23-mRNA-1	0	0	0	0	0
NYDRO24089	0:maker-nm_contig19-snap-gene-14.38-mRNA-1	0	0	0	0	0
NYDRO24098	0:maker-nm_contig19-snap-gene-14.57-mRNA-1	0	0	0	0	0
NYDRO24102	0:maker-nm_contig19-snap-gene-15.29-mRNA-1	0	0	0	0	0
NYDRO24106	0:maker-nm_contig19-snap-gene-15.30-mRNA-1	0	0	0	0	0
NYDRO24103	0:maker-nm_contig19-snap-gene-15.37-mRNA-1	0	0	0	0	0
NYDRO24104	0:maker-nm_contig19-snap-gene-15.38-mRNA-1	0	0	0	0	0
NYDRO24108	0:maker-nm_contig19-snap-gene-15.71-mRNA-1	0	0	0	0	0
NYDRO24109	0:maker-nm_contig19-snap-gene-15.75-mRNA-1	0	0	0	0	0
NYDRO24121	0:maker-nm_contig19-snap-gene-16.13-mRNA-1	0	0	0	0	0
NYDRO24114	0:maker-nm_contig19-snap-gene-16.8-mRNA-1	0	0	0	0	0
NYDRO24115	0:maker-nm_contig19-snap-gene-16.9-mRNA-1	0	0	0	0	0
NYDRO24128	0:maker-nm_contig19-snap-gene-17.2-mRNA-1	0	0	0	0	0
NYDRO24129	0:maker-nm_contig19-snap-gene-17.3-mRNA-1	0	0	0	0	0
NYDRO24137	0:maker-nm_contig19-snap-gene-18.1-mRNA-1	0	0	0	0	0
NYDRO24149	0:maker-nm_contig19-snap-gene-19.0-mRNA-1	0	0	0	0	0
NYDRO24159	0:maker-nm_contig19-snap-gene-19.11-mRNA-1	0	0	0	0	0
NYDRO24151	0:maker-nm_contig19-snap-gene-19.6-mRNA-1	0	0	0	0	0
NYDRO24154	0:maker-nm_contig19-snap-gene-19.8-mRNA-1	0	0	0	0	0
NYDRO24160	0:maker-nm_contig19-snap-gene-20.12-mRNA-1	0	0	0	0	0
NYDRO24165	0:maker-nm_contig19-snap-gene-20.17-mRNA-1	0	0	0	0	0
NYDRO24178	0:maker-nm_contig19-snap-gene-21.26-mRNA-1	0	0	0	0	0
NYDRO24183	0:maker-nm_contig19-snap-gene-22.16-mRNA-1	0	0	0	0	0
NYDRO24185	0:maker-nm_contig19-snap-gene-22.18-mRNA-1	0	0	0	0	0
NYDRO24189	0:maker-nm_contig19-snap-gene-22.20-mRNA-1	0	0	0	0	0
NYDRO24193	0:maker-nm_contig19-snap-gene-22.25-mRNA-1	0	0	0	0	0
NYDRO24209	0:maker-nm_contig19-snap-gene-23.29-mRNA-1	0	0	0	0	0
NYDRO24210	0:maker-nm_contig19-snap-gene-23.30-mRNA-1	0	0	0	0	0
NYDRO24196	0:maker-nm_contig19-snap-gene-23.31-mRNA-1	0	0	0	0	0
NYDRO24203	0:maker-nm_contig19-snap-gene-23.33-mRNA-1	0	0	0	0	0
NYDRO24201	0:maker-nm_contig19-snap-gene-23.34-mRNA-1	0	0	0	0	0
NYDRO24234	0:maker-nm_contig19-snap-gene-26.20-mRNA-1	0	0	0	0	0
NYDRO24231	0:maker-nm_contig19-snap-gene-26.30-mRNA-1	0	0	0	0	0
NYDRO24232	0:maker-nm_contig19-snap-gene-26.32-mRNA-1	0	0	0	0	0
NYDRO24237	0:maker-nm_contig19-snap-gene-27.0-mRNA-1	0	0	0	0	0
NYDRO24243	0:maker-nm_contig19-snap-gene-27.14-mRNA-1	0	0	0	0	0
NYDRO24236	0:maker-nm_contig19-snap-gene-27.5-mRNA-1	0	0	0	0	0
NYDRO24251	0:maker-nm_contig19-snap-gene-28.21-mRNA-1	0	0	0	0	0
NYDRO24259	0:maker-nm_contig19-snap-gene-28.39-mRNA-1	0	0	0	0	0
NYDRO24267	0:maker-nm_contig19-snap-gene-29.36-mRNA-1	0	0	0	0	0
NYDRO24269	0:maker-nm_contig19-snap-gene-29.50-mRNA-1	0	0	0	0	0
NYDRO23992	0:maker-nm_contig19-snap-gene-3.24-mRNA-1	0	0	0	0	0
[truncated: 36,504 more rows]

## Sheet: 50% contamination summary all
#summary for assuming 25% of collected tissue was maternal tissue contamination
# for Comparison1-4 columns: 1 = called as imprinted in Comparision, 0 = not called as imprinted in Comparision
locus_name	maker_name	Comparision 1	Comparision 2	Comparision 3	Comparision 4	number of comparisons in which locus is called as imprinted
NYDRO14849	0:augustus_masked-nm_contig11-processed-gene-53.0-mRNA-1	1	0	0	0	1
NYDRO16671	0:augustus_masked-nm_contig12-processed-gene-107.15-mRNA-1	1	0	1	0	2
NYDRO25882	0:augustus_masked-nm_contig20-processed-gene-40.64-mRNA-1	1	1	1	1	4
NYDRO26580	0:augustus_masked-nm_contig20-processed-gene-85.53-mRNA-1	1	1	1	1	4
NYDRO32848	0:augustus_masked-nm_contig25-processed-gene-38.24-mRNA-1	1	0	1	0	2
NYDRO11926	0:maker-nm_contig09-snap-gene-50.13-mRNA-1	1	1	1	1	4
NYDRO12199	0:maker-nm_contig09-snap-gene-72.9-mRNA-1	1	0	0	0	1
NYDRO14331	0:maker-nm_contig11-augustus-gene-14.23-mRNA-1	1	0	1	0	2
NYDRO14889	0:maker-nm_contig11-augustus-gene-56.0-mRNA-1	1	1	1	1	4
NYDRO14913	0:maker-nm_contig11-augustus-gene-58.43-mRNA-1	1	0	0	0	1
NYDRO15931	0:maker-nm_contig12-augustus-gene-48.85-mRNA-1	1	0	0	1	2
NYDRO16233	0:maker-nm_contig12-augustus-gene-72.39-mRNA-1	1	1	1	1	4
NYDRO16497	0:maker-nm_contig12-snap-gene-91.60-mRNA-1	1	1	1	0	3
NYDRO24254	0:maker-nm_contig19-augustus-gene-28.52-mRNA-1	1	0	0	1	2
NYDRO24435	0:maker-nm_contig19-augustus-gene-40.12-mRNA-1	1	0	1	0	2
NYDRO24467	0:maker-nm_contig19-augustus-gene-43.25-mRNA-1	1	0	0	0	1
NYDRO24065	0:maker-nm_contig19-snap-gene-11.10-mRNA-1	1	0	1	0	2
NYDRO37083	0:maker-nm_contig28-augustus-gene-68.12-mRNA-1	1	0	0	1	2
NYDRO37415	0:maker-nm_contig28-augustus-gene-96.11-mRNA-1	1	0	1	0	2
NYDRO36239	0:maker-nm_contig28-snap-gene-1.11-mRNA-1	1	1	1	1	4
NYDRO37042	0:maker-nm_contig28-snap-gene-63.41-mRNA-1	1	0	1	1	3
NYDRO37236	0:maker-nm_contig28-snap-gene-83.31-mRNA-1	1	1	1	1	4
NYDRO12362	0:snap_masked-nm_contig09-processed-gene-85.59-mRNA-1	1	0	0	0	1
NYDRO26167	1:augustus_masked-nt_contig20-processed-gene-54.7-mRNA-1	1	0	0	0	1
NYDRO12095	1:maker-nt_contig09-snap-gene-63.37-mRNA-1	1	1	1	1	4
NYDRO14782	1:maker-nt_contig11-augustus-gene-49.53-mRNA-1	1	0	1	0	2
NYDRO14150	1:maker-nt_contig11-snap-gene-1.15-mRNA-1	1	1	1	1	4
NYDRO16413	1:maker-nt_contig11-snap-gene-117.42-mRNA-1	1	0	0	0	1
NYDRO25244	1:maker-nt_contig12-snap-gene-86.62-mRNA-1	1	1	1	1	4
NYDRO33846	1:maker-nt_contig19-augustus-gene-111.12-mRNA-1	1	0	0	0	1
NYDRO37303	1:maker-nt_contig25-snap-gene-114.103-mRNA-1	1	1	1	1	4
NYDRO39096	1:maker-nt_contig28-augustus-gene-88.52-mRNA-1	1	1	1	1	4
NYDRO37184	1:maker-nt_contig29-snap-gene-114.16-mRNA-1	1	0	1	0	2
NYDRO01791	1:snap_masked-nt_contig28-processed-gene-78.24-mRNA-1	1	1	1	1	4
NYDRO01873	augustus_masked-nt_contig00-processed-gene-60.27-mRNA-1	1	0	0	1	2
NYDRO02781	augustus_masked-nt_contig01-processed-gene-55.12-mRNA-1	1	0	0	0	1
NYDRO03196	augustus_masked-nt_contig01-processed-gene-60.61-mRNA-1	1	1	1	1	4
NYDRO04092	augustus_masked-nt_contig01-processed-gene-71.29-mRNA-1	1	0	1	0	2
NYDRO04097	augustus_masked-nt_contig02-processed-gene-42.17-mRNA-1	1	1	1	1	4
NYDRO05227	augustus_masked-nt_contig02-processed-gene-86.2-mRNA-1	1	0	0	0	1
NYDRO05588	augustus_masked-nt_contig03-processed-gene-57.7-mRNA-1	1	0	0	1	2
NYDRO06124	augustus_masked-nt_contig03-processed-gene-58.15-mRNA-1	1	1	1	1	4
NYDRO06360	augustus_masked-nt_contig04-processed-gene-47.5-mRNA-1	1	1	1	1	4
NYDRO06643	augustus_masked-nt_contig04-processed-gene-78.1-mRNA-1	1	1	1	1	4
NYDRO06776	augustus_masked-nt_contig05-processed-gene-2.60-mRNA-1	1	0	0	1	2
NYDRO06917	augustus_masked-nt_contig05-processed-gene-26.20-mRNA-1	1	0	1	0	2
NYDRO06926	augustus_masked-nt_contig05-processed-gene-49.28-mRNA-1	1	0	0	1	2
NYDRO07568	augustus_masked-nt_contig05-processed-gene-58.14-mRNA-1	1	0	0	1	2
NYDRO07622	augustus_masked-nt_contig05-processed-gene-79.38-mRNA-1	1	1	1	1	4
NYDRO13619	augustus_masked-nt_contig05-processed-gene-79.45-mRNA-1	1	1	1	1	4
NYDRO16821	augustus_masked-nt_contig06-processed-gene-24.27-mRNA-1	1	0	1	0	2
NYDRO16321	augustus_masked-nt_contig06-processed-gene-28.19-mRNA-1	1	0	0	0	1
NYDRO17239	augustus_masked-nt_contig06-processed-gene-34.13-mRNA-1	1	0	0	1	2
NYDRO17934	augustus_masked-nt_contig10-processed-gene-72.28-mRNA-1	1	1	1	1	4
NYDRO18811	augustus_masked-nt_contig12-processed-gene-117.9-mRNA-1	1	0	0	0	1
NYDRO18358	augustus_masked-nt_contig12-processed-gene-79.8-mRNA-1	1	1	1	1	4
NYDRO19693	augustus_masked-nt_contig13-processed-gene-38.33-mRNA-1	1	0	1	0	2
NYDRO20443	augustus_masked-nt_contig13-processed-gene-94.10-mRNA-1	1	1	1	0	3
NYDRO20578	augustus_masked-nt_contig14-processed-gene-101.21-mRNA-1	1	1	1	1	4
NYDRO20713	augustus_masked-nt_contig14-processed-gene-37.34-mRNA-1	1	1	1	1	4
NYDRO20871	augustus_masked-nt_contig15-processed-gene-112.20-mRNA-1	1	1	1	1	4
NYDRO21481	augustus_masked-nt_contig15-processed-gene-76.11-mRNA-1	1	1	1	1	4
NYDRO26146	augustus_masked-nt_contig16-processed-gene-29.49-mRNA-1	1	0	0	1	2
NYDRO28209	augustus_masked-nt_contig16-processed-gene-40.10-mRNA-1	1	0	0	0	1
NYDRO28011	augustus_masked-nt_contig16-processed-gene-52.2-mRNA-1	1	0	0	0	1
NYDRO29299	augustus_masked-nt_contig16-processed-gene-64.53-mRNA-1	1	1	1	1	4
NYDRO29960	augustus_masked-nt_contig17-processed-gene-9.1-mRNA-1	1	1	1	1	4
NYDRO30204	augustus_masked-nt_contig20-processed-gene-53.50-mRNA-1	1	0	1	0	2
NYDRO30332	augustus_masked-nt_contig21-processed-gene-107.40-mRNA-1	1	0	0	0	1
NYDRO30968	augustus_masked-nt_contig21-processed-gene-87.4-mRNA-1	1	1	1	1	4
NYDRO31353	augustus_masked-nt_contig22-processed-gene-66.13-mRNA-1	1	0	0	1	2
NYDRO33091	augustus_masked-nt_contig22-processed-gene-94.31-mRNA-1	1	0	0	1	2
NYDRO33198	augustus_masked-nt_contig23-processed-gene-0.31-mRNA-1	1	1	1	1	4
NYDRO33370	augustus_masked-nt_contig23-processed-gene-22.32-mRNA-1	1	1	1	1	4
NYDRO34974	augustus_masked-nt_contig23-processed-gene-34.12-mRNA-1	1	1	1	1	4
NYDRO34220	augustus_masked-nt_contig23-processed-gene-92.25-mRNA-1	1	1	1	1	4
NYDRO35481	augustus_masked-nt_contig24-processed-gene-10.7-mRNA-1	1	1	1	1	4
NYDRO35630	augustus_masked-nt_contig25-processed-gene-57.39-mRNA-1	1	0	0	0	1
NYDRO02203	augustus_masked-nt_contig25-processed-gene-66.19-mRNA-1	1	1	1	1	4
NYDRO02297	augustus_masked-nt_contig25-processed-gene-78.27-mRNA-1	1	1	1	1	4
NYDRO01375	augustus_masked-nt_contig26-processed-gene-116.0-mRNA-1	1	0	0	0	1
NYDRO01444	augustus_masked-nt_contig26-processed-gene-35.35-mRNA-1	1	1	1	1	4
NYDRO01462	augustus_masked-nt_contig27-processed-gene-48.31-mRNA-1	1	1	1	1	4
NYDRO01585	augustus_masked-nt_contig27-processed-gene-63.10-mRNA-1	1	0	0	1	2
NYDRO01615	maker-nt_contig00-augustus-gene-115.29-mRNA-1	1	0	1	0	2
NYDRO01704	maker-nt_contig00-augustus-gene-30.50-mRNA-1	1	0	0	1	2
NYDRO01915	maker-nt_contig00-augustus-gene-52.55-mRNA-1	1	1	1	1	4
NYDRO01137	maker-nt_contig00-augustus-gene-89.11-mRNA-1	1	0	1	0	2
NYDRO01546	maker-nt_contig00-augustus-gene-94.39-mRNA-1	1	0	0	0	1
NYDRO01567	maker-nt_contig00-snap-gene-100.18-mRNA-1	1	1	1	1	4
NYDRO01690	maker-nt_contig01-augustus-gene-100.38-mRNA-1	1	0	0	0	1
NYDRO02661	maker-nt_contig01-augustus-gene-110.9-mRNA-1	1	0	0	1	2
NYDRO02991	maker-nt_contig01-augustus-gene-27.54-mRNA-1	1	1	1	1	4
NYDRO03447	maker-nt_contig01-augustus-gene-34.29-mRNA-1	1	1	0	1	3
NYDRO03032	maker-nt_contig01-augustus-gene-35.53-mRNA-1	1	0	0	1	2
NYDRO03323	maker-nt_contig01-augustus-gene-46.31-mRNA-1	1	0	0	0	1
NYDRO04522	maker-nt_contig01-augustus-gene-48.56-mRNA-1	1	1	1	1	4
NYDRO03822	maker-nt_contig01-augustus-gene-54.61-mRNA-1	1	1	1	1	4
NYDRO03852	maker-nt_contig01-augustus-gene-74.27-mRNA-1	1	0	0	1	2
NYDRO03962	maker-nt_contig01-snap-gene-41.8-mRNA-1	1	1	1	1	4
NYDRO03550	maker-nt_contig01-snap-gene-42.34-mRNA-1	1	1	1	1	4
NYDRO04506	maker-nt_contig01-snap-gene-43.66-mRNA-1	1	1	1	1	4
NYDRO03845	maker-nt_contig01-snap-gene-54.80-mRNA-1	1	0	0	1	2
NYDRO03871	maker-nt_contig02-augustus-gene-30.10-mRNA-1	1	0	0	0	1
NYDRO04327	maker-nt_contig02-augustus-gene-65.12-mRNA-1	1	1	1	1	4
NYDRO05999	maker-nt_contig02-snap-gene-110.7-mRNA-1	1	0	0	0	1
NYDRO06063	maker-nt_contig02-snap-gene-70.53-mRNA-1	1	0	0	1	2
NYDRO05205	maker-nt_contig02-snap-gene-98.0-mRNA-1	1	0	0	0	1
NYDRO05707	maker-nt_contig03-augustus-gene-112.10-mRNA-1	1	0	0	0	1
NYDRO05815	maker-nt_contig03-augustus-gene-33.42-mRNA-1	1	0	1	0	2
NYDRO05846	maker-nt_contig03-augustus-gene-36.33-mRNA-1	1	0	0	1	2
NYDRO05320	maker-nt_contig03-augustus-gene-46.9-mRNA-1	1	1	1	1	4
NYDRO05346	maker-nt_contig03-augustus-gene-5.24-mRNA-1	1	1	1	1	4
NYDRO05839	maker-nt_contig03-snap-gene-110.15-mRNA-1	1	1	1	1	4
NYDRO06412	maker-nt_contig03-snap-gene-25.10-mRNA-1	1	0	0	1	2
NYDRO06644	maker-nt_contig03-snap-gene-36.10-mRNA-1	1	1	1	1	4
NYDRO06734	maker-nt_contig03-snap-gene-38.12-mRNA-1	1	1	1	1	4
NYDRO06866	maker-nt_contig03-snap-gene-90.10-mRNA-1	1	0	0	0	1
NYDRO06187	maker-nt_contig04-augustus-gene-111.42-mRNA-1	1	0	0	1	2
NYDRO07258	maker-nt_contig04-augustus-gene-116.28-mRNA-1	1	1	1	1	4
NYDRO06116	maker-nt_contig04-augustus-gene-44.4-mRNA-1	1	0	0	1	2
NYDRO06324	maker-nt_contig04-augustus-gene-45.35-mRNA-1	1	0	0	1	2
NYDRO06374	maker-nt_contig04-augustus-gene-88.33-mRNA-1	1	1	1	1	4
NYDRO06490	maker-nt_contig04-augustus-gene-96.22-mRNA-1	1	0	0	0	1
NYDRO06874	maker-nt_contig04-augustus-gene-97.69-mRNA-1	1	0	0	0	1
NYDRO06923	maker-nt_contig04-snap-gene-55.12-mRNA-1	1	0	0	0	1
NYDRO07125	maker-nt_contig04-snap-gene-57.20-mRNA-1	1	1	1	0	3
NYDRO07520	maker-nt_contig04-snap-gene-97.9-mRNA-1	1	0	1	0	2
NYDRO09660	maker-nt_contig05-augustus-gene-31.4-mRNA-1	1	1	1	1	4
NYDRO09749	maker-nt_contig05-augustus-gene-49.38-mRNA-1	1	0	1	0	2
NYDRO09762	maker-nt_contig05-augustus-gene-50.28-mRNA-1	1	1	1	1	4
NYDRO08854	maker-nt_contig05-augustus-gene-55.22-mRNA-1	1	1	1	1	4
NYDRO09213	maker-nt_contig05-augustus-gene-72.21-mRNA-1	1	0	1	0	2
NYDRO09303	maker-nt_contig05-augustus-gene-9.25-mRNA-1	1	0	0	1	2
NYDRO09321	maker-nt_contig05-snap-gene-113.30-mRNA-1	1	0	1	0	2
NYDRO08644	maker-nt_contig05-snap-gene-2.18-mRNA-1	1	0	0	0	1
NYDRO08667	maker-nt_contig05-snap-gene-23.11-mRNA-1	1	0	0	0	1
NYDRO08906	maker-nt_contig05-snap-gene-28.5-mRNA-1	1	1	1	1	4
NYDRO09214	maker-nt_contig05-snap-gene-31.32-mRNA-1	1	0	1	0	2
NYDRO09259	maker-nt_contig05-snap-gene-37.63-mRNA-1	1	1	1	1	4
NYDRO09444	maker-nt_contig05-snap-gene-50.11-mRNA-1	1	1	0	1	3
NYDRO08660	maker-nt_contig05-snap-gene-73.55-mRNA-1	1	0	1	0	2
NYDRO11243	maker-nt_contig05-snap-gene-79.16-mRNA-1	1	0	0	1	2
NYDRO10890	maker-nt_contig05-snap-gene-79.27-mRNA-1	1	1	1	1	4
NYDRO12581	maker-nt_contig05-snap-gene-98.29-mRNA-1	1	0	1	0	2
NYDRO12114	maker-nt_contig06-augustus-gene-24.9-mRNA-1	1	0	0	1	2
NYDRO11364	maker-nt_contig06-snap-gene-14.21-mRNA-1	1	0	0	0	1
NYDRO12192	maker-nt_contig07-augustus-gene-107.30-mRNA-1	1	1	1	1	4
NYDRO12213	maker-nt_contig07-augustus-gene-116.17-mRNA-1	1	1	1	1	4
NYDRO13970	maker-nt_contig07-augustus-gene-117.86-mRNA-1	1	1	1	1	4
NYDRO12894	maker-nt_contig07-augustus-gene-29.46-mRNA-1	1	0	0	0	1
NYDRO14081	maker-nt_contig07-augustus-gene-64.40-mRNA-1	1	0	0	0	1
NYDRO13611	maker-nt_contig07-augustus-gene-73.21-mRNA-1	1	0	1	0	2
NYDRO13987	maker-nt_contig07-augustus-gene-75.40-mRNA-1	1	0	0	0	1
NYDRO12895	maker-nt_contig07-augustus-gene-78.33-mRNA-1	1	0	0	1	2
NYDRO14047	maker-nt_contig07-augustus-gene-8.20-mRNA-1	1	1	1	1	4
NYDRO14056	maker-nt_contig07-snap-gene-10.9-mRNA-1	1	0	1	0	2
NYDRO13151	maker-nt_contig07-snap-gene-34.14-mRNA-1	1	1	1	1	4
NYDRO13490	maker-nt_contig07-snap-gene-64.72-mRNA-1	1	1	1	1	4
NYDRO13544	maker-nt_contig07-snap-gene-68.14-mRNA-1	1	0	0	0	1
NYDRO12849	maker-nt_contig07-snap-gene-87.24-mRNA-1	1	1	0	1	3
NYDRO14147	maker-nt_contig07-snap-gene-9.26-mRNA-1	1	0	1	0	2
NYDRO15057	maker-nt_contig07-snap-gene-93.24-mRNA-1	1	1	1	1	4
NYDRO14273	maker-nt_contig08-snap-gene-115.39-mRNA-1	1	0	0	0	1
NYDRO15317	maker-nt_contig08-snap-gene-76.15-mRNA-1	1	0	0	0	1
NYDRO15885	maker-nt_contig08-snap-gene-76.8-mRNA-1	1	0	0	1	2
NYDRO16066	maker-nt_contig09-snap-gene-103.36-mRNA-1	1	1	1	1	4
NYDRO16428	maker-nt_contig09-snap-gene-65.1-mRNA-1	1	0	1	0	2
NYDRO16559	maker-nt_contig09-snap-gene-7.38-mRNA-1	1	1	1	1	4
NYDRO15663	maker-nt_contig09-snap-gene-71.61-mRNA-1	1	0	0	0	1
NYDRO15881	maker-nt_contig09-snap-gene-73.54-mRNA-1	1	0	0	1	2
NYDRO16319	maker-nt_contig10-augustus-gene-103.61-mRNA-1	1	0	0	1	2
NYDRO16844	maker-nt_contig10-augustus-gene-11.44-mRNA-1	1	0	1	0	2
NYDRO16859	maker-nt_contig10-augustus-gene-115.27-mRNA-1	1	1	1	1	4
NYDRO17498	maker-nt_contig10-augustus-gene-71.30-mRNA-1	1	0	0	0	1
NYDRO17629	maker-nt_contig10-snap-gene-105.19-mRNA-1	1	1	1	1	4
NYDRO17638	maker-nt_contig10-snap-gene-11.66-mRNA-1	1	1	1	1	4
NYDRO17826	maker-nt_contig10-snap-gene-112.26-mRNA-1	1	1	1	1	4
NYDRO17877	maker-nt_contig10-snap-gene-113.51-mRNA-1	1	1	1	1	4
NYDRO17249	maker-nt_contig10-snap-gene-31.25-mRNA-1	1	1	1	1	4
NYDRO17254	maker-nt_contig10-snap-gene-45.84-mRNA-1	1	0	0	0	1
NYDRO18352	maker-nt_contig10-snap-gene-59.32-mRNA-1	1	0	0	1	2
NYDRO18640	maker-nt_contig10-snap-gene-64.43-mRNA-1	1	0	1	0	2
NYDRO19815	maker-nt_contig10-snap-gene-7.52-mRNA-1	1	0	0	0	1
NYDRO19369	maker-nt_contig11-augustus-gene-1.22-mRNA-1	1	1	1	1	4
NYDRO19676	maker-nt_contig11-snap-gene-41.18-mRNA-1	1	0	0	1	2
NYDRO19780	maker-nt_contig11-snap-gene-51.27-mRNA-1	1	0	0	0	1
NYDRO19873	maker-nt_contig11-snap-gene-73.4-mRNA-1	1	0	0	1	2
NYDRO20462	maker-nt_contig11-snap-gene-9.41-mRNA-1	1	0	0	1	2
NYDRO20637	maker-nt_contig11-snap-gene-95.20-mRNA-1	1	0	1	0	2
NYDRO20177	maker-nt_contig12-augustus-gene-44.26-mRNA-1	1	1	1	1	4
NYDRO20726	maker-nt_contig12-augustus-gene-58.40-mRNA-1	1	1	1	1	4
NYDRO21304	maker-nt_contig12-augustus-gene-87.17-mRNA-1	1	1	1	1	4
NYDRO20437	maker-nt_contig12-augustus-gene-96.20-mRNA-1	1	1	1	1	4
NYDRO20182	maker-nt_contig12-snap-gene-23.23-mRNA-1	1	1	1	1	4
NYDRO20838	maker-nt_contig12-snap-gene-44.55-mRNA-1	1	0	0	1	2
NYDRO20200	maker-nt_contig12-snap-gene-79.15-mRNA-1	1	1	1	1	4
NYDRO21500	maker-nt_contig13-augustus-gene-1.17-mRNA-1	1	0	0	0	1
NYDRO22445	maker-nt_contig13-augustus-gene-16.25-mRNA-1	1	0	0	0	1
NYDRO22698	maker-nt_contig13-augustus-gene-3.58-mRNA-1	1	0	0	0	1
NYDRO23472	maker-nt_contig13-augustus-gene-61.32-mRNA-1	1	1	1	1	4
NYDRO22770	maker-nt_contig13-augustus-gene-72.29-mRNA-1	1	0	1	0	2
NYDRO23121	maker-nt_contig13-augustus-gene-72.39-mRNA-1	1	0	0	0	1
NYDRO23273	maker-nt_contig13-augustus-gene-87.2-mRNA-1	1	0	0	1	2
NYDRO23278	maker-nt_contig13-augustus-gene-90.32-mRNA-1	1	0	0	0	1
NYDRO23369	maker-nt_contig13-snap-gene-38.27-mRNA-1	1	0	1	0	2
NYDRO24066	maker-nt_contig13-snap-gene-39.66-mRNA-1	1	0	0	0	1
NYDRO25228	maker-nt_contig13-snap-gene-87.67-mRNA-1	1	0	0	1	2
NYDRO25197	maker-nt_contig13-snap-gene-91.27-mRNA-1	1	1	1	1	4
NYDRO24507	maker-nt_contig14-snap-gene-37.41-mRNA-1	1	0	0	1	2
NYDRO25422	maker-nt_contig14-snap-gene-81.0-mRNA-1	1	1	1	1	4
NYDRO26169	maker-nt_contig15-augustus-gene-88.23-mRNA-1	1	0	0	0	1
NYDRO26615	maker-nt_contig15-snap-gene-45.9-mRNA-1	1	0	1	0	2
NYDRO26713	maker-nt_contig15-snap-gene-75.75-mRNA-1	1	0	0	1	2
NYDRO26729	maker-nt_contig15-snap-gene-78.38-mRNA-1	1	1	1	1	4
NYDRO27164	maker-nt_contig15-snap-gene-84.52-mRNA-1	1	1	1	1	4
NYDRO27459	maker-nt_contig15-snap-gene-94.19-mRNA-1	1	1	1	1	4
NYDRO27338	maker-nt_contig16-augustus-gene-105.20-mRNA-1	1	1	1	1	4
NYDRO27375	maker-nt_contig16-augustus-gene-30.38-mRNA-1	1	0	0	0	1
NYDRO27462	maker-nt_contig16-augustus-gene-41.45-mRNA-1	1	0	0	1	2
NYDRO27464	maker-nt_contig16-augustus-gene-45.41-mRNA-1	1	1	1	1	4
NYDRO27797	maker-nt_contig16-augustus-gene-5.33-mRNA-1	1	1	1	1	4
NYDRO27819	maker-nt_contig16-augustus-gene-54.22-mRNA-1	1	0	0	1	2
NYDRO27832	maker-nt_contig16-snap-gene-108.21-mRNA-1	1	0	0	0	1
NYDRO27834	maker-nt_contig16-snap-gene-28.11-mRNA-1	1	1	1	1	4
NYDRO28070	maker-nt_contig16-snap-gene-44.28-mRNA-1	1	0	0	0	1
NYDRO28337	maker-nt_contig16-snap-gene-5.48-mRNA-1	1	1	1	1	4
NYDRO29640	maker-nt_contig16-snap-gene-61.11-mRNA-1	1	1	1	1	4
NYDRO28402	maker-nt_contig16-snap-gene-62.47-mRNA-1	1	1	1	1	4
NYDRO29383	maker-nt_contig16-snap-gene-7.22-mRNA-1	1	1	1	1	4
NYDRO29582	maker-nt_contig17-augustus-gene-11.3-mRNA-1	1	1	1	1	4
NYDRO29685	maker-nt_contig17-snap-gene-109.7-mRNA-1	1	0	0	0	1
NYDRO31132	maker-nt_contig18-augustus-gene-18.43-mRNA-1	1	1	1	1	4
NYDRO30886	maker-nt_contig18-augustus-gene-91.25-mRNA-1	1	0	0	0	1
NYDRO31133	maker-nt_contig18-snap-gene-22.84-mRNA-1	1	0	0	0	1
NYDRO30823	maker-nt_contig18-snap-gene-58.39-mRNA-1	1	1	1	1	4
NYDRO30924	maker-nt_contig18-snap-gene-62.5-mRNA-1	1	0	0	0	1
NYDRO32346	maker-nt_contig18-snap-gene-70.10-mRNA-1	1	0	0	1	2
NYDRO32097	maker-nt_contig18-snap-gene-72.66-mRNA-1	1	0	1	0	2
NYDRO31274	maker-nt_contig18-snap-gene-73.45-mRNA-1	1	1	1	1	4
NYDRO31691	maker-nt_contig18-snap-gene-81.35-mRNA-1	1	1	1	1	4
NYDRO31974	maker-nt_contig19-augustus-gene-11.28-mRNA-1	1	0	1	0	2
NYDRO32122	maker-nt_contig19-augustus-gene-110.16-mRNA-1	1	1	1	1	4
NYDRO32225	maker-nt_contig19-snap-gene-107.20-mRNA-1	1	0	1	0	2
NYDRO33308	maker-nt_contig19-snap-gene-47.14-mRNA-1	1	1	1	1	4
NYDRO33828	maker-nt_contig20-snap-gene-5.15-mRNA-1	1	1	1	1	4
NYDRO33355	maker-nt_contig20-snap-gene-54.31-mRNA-1	1	1	1	1	4
NYDRO34939	maker-nt_contig20-snap-gene-89.1-mRNA-1	1	0	0	1	2
NYDRO34131	maker-nt_contig20-snap-gene-95.68-mRNA-1	1	0	1	0	2
NYDRO34366	maker-nt_contig20-snap-gene-96.54-mRNA-1	1	1	1	1	4
NYDRO34480	maker-nt_contig21-augustus-gene-11.62-mRNA-1	1	1	1	1	4
NYDRO34684	maker-nt_contig21-augustus-gene-38.22-mRNA-1	1	0	1	0	2
NYDRO35000	maker-nt_contig21-augustus-gene-71.78-mRNA-1	1	0	0	1	2
NYDRO34279	maker-nt_contig21-augustus-gene-9.11-mRNA-1	1	1	1	1	4
NYDRO34298	maker-nt_contig21-snap-gene-27.2-mRNA-1	1	0	0	0	1
NYDRO34328	maker-nt_contig21-snap-gene-32.20-mRNA-1	1	0	0	0	1
NYDRO34715	maker-nt_contig21-snap-gene-39.12-mRNA-1	1	1	1	1	4
NYDRO36040	maker-nt_contig21-snap-gene-39.15-mRNA-1	1	0	0	1	2
NYDRO36090	maker-nt_contig21-snap-gene-69.18-mRNA-1	1	1	1	1	4
NYDRO36166	maker-nt_contig21-snap-gene-71.0-mRNA-1	1	0	0	0	1
NYDRO36214	maker-nt_contig21-snap-gene-71.19-mRNA-1	1	0	0	1	2
NYDRO35040	maker-nt_contig21-snap-gene-71.21-mRNA-1	1	1	1	1	4
NYDRO35566	maker-nt_contig21-snap-gene-94.38-mRNA-1	1	1	1	1	4
NYDRO36110	maker-nt_contig22-augustus-gene-1.37-mRNA-1	1	1	0	1	3
NYDRO35564	maker-nt_contig22-augustus-gene-94.33-mRNA-1	1	0	0	0	1
NYDRO35614	maker-nt_contig22-snap-gene-6.37-mRNA-1	1	1	1	1	4
NYDRO37040	maker-nt_contig22-snap-gene-73.28-mRNA-1	1	0	1	0	2
NYDRO37244	maker-nt_contig22-snap-gene-88.32-mRNA-1	1	1	1	1	4
NYDRO36437	maker-nt_contig22-snap-gene-98.72-mRNA-1	1	1	1	1	4
NYDRO36305	maker-nt_contig23-augustus-gene-108.38-mRNA-1	1	1	1	1	4
NYDRO37276	maker-nt_contig23-augustus-gene-64.65-mRNA-1	1	1	1	1	4
NYDRO39300	maker-nt_contig23-augustus-gene-87.29-mRNA-1	1	0	1	0	2
NYDRO39366	maker-nt_contig23-snap-gene-109.37-mRNA-1	1	0	0	0	1
NYDRO37816	maker-nt_contig23-snap-gene-90.11-mRNA-1	1	0	0	1	2
NYDRO38648	maker-nt_contig24-augustus-gene-107.6-mRNA-1	1	0	0	1	2
NYDRO38973	maker-nt_contig24-augustus-gene-81.31-mRNA-1	1	0	0	0	1
NYDRO01258	maker-nt_contig24-snap-gene-4.39-mRNA-1	1	0	0	1	2
NYDRO01743	maker-nt_contig24-snap-gene-46.8-mRNA-1	1	0	1	0	2
NYDRO02943	maker-nt_contig24-snap-gene-72.0-mRNA-1	1	1	1	1	4
NYDRO04083	maker-nt_contig24-snap-gene-83.24-mRNA-1	1	1	1	1	4
NYDRO05528	maker-nt_contig24-snap-gene-96.10-mRNA-1	1	0	1	0	2
NYDRO06506	maker-nt_contig25-augustus-gene-73.5-mRNA-1	1	1	1	0	3
NYDRO06928	maker-nt_contig25-snap-gene-113.17-mRNA-1	1	1	1	1	4
NYDRO10028	maker-nt_contig25-snap-gene-76.54-mRNA-1	1	1	1	1	4
NYDRO11897	maker-nt_contig26-augustus-gene-112.36-mRNA-1	1	0	0	0	1
NYDRO14098	maker-nt_contig26-augustus-gene-24.36-mRNA-1	1	1	1	1	4
NYDRO13057	maker-nt_contig26-augustus-gene-50.38-mRNA-1	1	1	1	1	4
NYDRO13818	maker-nt_contig26-augustus-gene-60.23-mRNA-1	1	1	1	1	4
NYDRO15435	maker-nt_contig26-augustus-gene-82.3-mRNA-1	1	0	1	0	2
NYDRO16644	maker-nt_contig26-snap-gene-117.35-mRNA-1	1	0	1	0	2
NYDRO16426	maker-nt_contig26-snap-gene-41.60-mRNA-1	1	0	0	0	1
NYDRO20107	maker-nt_contig26-snap-gene-44.46-mRNA-1	1	0	0	0	1
NYDRO19748	maker-nt_contig26-snap-gene-47.19-mRNA-1	1	1	1	1	4
NYDRO20942	maker-nt_contig26-snap-gene-86.42-mRNA-1	1	0	0	0	1
NYDRO21486	maker-nt_contig27-augustus-gene-100.32-mRNA-1	1	0	1	0	2
NYDRO23351	maker-nt_contig27-augustus-gene-104.32-mRNA-1	1	1	1	1	4
NYDRO28243	maker-nt_contig27-augustus-gene-111.25-mRNA-1	1	1	1	1	4
NYDRO27663	maker-nt_contig27-augustus-gene-117.85-mRNA-1	1	1	1	1	4
NYDRO29143	maker-nt_contig27-augustus-gene-3.3-mRNA-1	1	1	1	1	4
NYDRO32101	maker-nt_contig27-augustus-gene-57.49-mRNA-1	1	0	0	0	1
NYDRO37736	maker-nt_contig27-augustus-gene-60.28-mRNA-1	1	1	1	1	4
NYDRO14733	maker-nt_contig27-augustus-gene-77.49-mRNA-1	1	0	1	0	2
NYDRO25603	maker-nt_contig27-snap-gene-106.10-mRNA-1	1	1	1	1	4
NYDRO25684	maker-nt_contig27-snap-gene-57.72-mRNA-1	1	1	1	1	4
NYDRO25704	maker-nt_contig27-snap-gene-62.36-mRNA-1	1	1	1	1	4
NYDRO12054	maker-nt_contig28-augustus-gene-63.21-mRNA-1	1	0	1	0	2
NYDRO14127	maker-nt_contig28-augustus-gene-84.7-mRNA-1	1	1	1	1	4
NYDRO14744	maker-nt_contig28-snap-gene-21.53-mRNA-1	1	1	1	1	4
NYDRO14343	maker-nt_contig28-snap-gene-8.21-mRNA-1	1	1	1	1	4
NYDRO14749	maker-nt_contig28-snap-gene-86.68-mRNA-1	1	1	1	1	4
NYDRO25198	maker-nt_contig29-augustus-gene-127.14-mRNA-1	1	0	0	0	1
NYDRO24021	maker-nt_contig29-augustus-gene-133.14-mRNA-1	1	0	0	0	1
NYDRO32881	maker-nt_contig29-augustus-gene-136.68-mRNA-1	1	0	1	0	2
NYDRO36295	maker-nt_contig29-snap-gene-10.36-mRNA-1	1	0	1	0	2
NYDRO37141	maker-nt_contig29-snap-gene-146.8-mRNA-1	1	0	0	0	1
NYDRO37400	maker-nt_contig29-snap-gene-74.10-mRNA-1	1	0	0	0	1
NYDRO11514	maker-nt_contig29-snap-gene-98.20-mRNA-1	1	0	0	0	1
NYDRO37142	snap_masked-nt_contig01-processed-gene-16.17-mRNA-1	1	0	1	0	2
NYDRO14335	snap_masked-nt_contig01-processed-gene-57.42-mRNA-1	1	0	0	1	2
NYDRO25227	snap_masked-nt_contig02-processed-gene-59.6-mRNA-1	1	0	1	0	2
NYDRO24999	snap_masked-nt_contig03-processed-gene-56.37-mRNA-1	1	1	1	1	4
NYDRO32721	snap_masked-nt_contig04-processed-gene-38.72-mRNA-1	1	0	0	0	1
NYDRO14351	snap_masked-nt_contig04-processed-gene-73.66-mRNA-1	1	0	1	0	2
NYDRO29045	snap_masked-nt_contig05-processed-gene-39.64-mRNA-1	1	0	0	1	2
NYDRO01508	snap_masked-nt_contig05-processed-gene-80.32-mRNA-1	1	1	1	1	4
NYDRO01755	snap_masked-nt_contig08-processed-gene-19.2-mRNA-1	1	0	0	0	1
NYDRO04042	snap_masked-nt_contig09-processed-gene-27.41-mRNA-1	1	0	0	1	2
NYDRO05197	snap_masked-nt_contig09-processed-gene-47.2-mRNA-1	1	0	0	0	1
NYDRO07598	snap_masked-nt_contig09-processed-gene-61.10-mRNA-1	1	0	0	0	1
NYDRO12668	snap_masked-nt_contig10-processed-gene-116.55-mRNA-1	1	0	1	0	2
NYDRO12675	snap_masked-nt_contig10-processed-gene-22.11-mRNA-1	1	1	1	1	4
NYDRO11746	snap_masked-nt_contig10-processed-gene-89.4-mRNA-1	1	1	1	1	4
NYDRO12093	snap_masked-nt_contig11-processed-gene-117.27-mRNA-1	1	0	0	0	1
NYDRO17790	snap_masked-nt_contig12-processed-gene-103.21-mRNA-1	1	0	1	0	2
NYDRO18258	snap_masked-nt_contig12-processed-gene-87.33-mRNA-1	1	0	1	0	2
NYDRO18279	snap_masked-nt_contig15-processed-gene-117.51-mRNA-1	1	1	1	1	4
NYDRO18692	snap_masked-nt_contig15-processed-gene-81.41-mRNA-1	1	0	0	0	1
NYDRO20054	snap_masked-nt_contig16-processed-gene-60.67-mRNA-1	1	0	1	0	2
NYDRO19881	snap_masked-nt_contig16-processed-gene-69.5-mRNA-1	1	1	1	1	4
NYDRO20594	snap_masked-nt_contig17-processed-gene-9.62-mRNA-1	1	0	0	0	1
NYDRO21582	snap_masked-nt_contig18-processed-gene-80.12-mRNA-1	1	1	1	1	4
NYDRO22911	snap_masked-nt_contig21-processed-gene-111.51-mRNA-1	1	0	0	0	1
NYDRO25425	snap_masked-nt_contig21-processed-gene-43.85-mRNA-1	1	1	1	1	4
NYDRO32384	snap_masked-nt_contig21-processed-gene-58.18-mRNA-1	1	0	1	0	2
NYDRO31383	snap_masked-nt_contig21-processed-gene-70.23-mRNA-1	1	0	0	0	1
NYDRO32724	snap_masked-nt_contig22-processed-gene-115.21-mRNA-1	1	1	1	1	4
NYDRO01225	snap_masked-nt_contig22-processed-gene-56.23-mRNA-1	1	0	1	0	2
NYDRO01542	snap_masked-nt_contig22-processed-gene-7.80-mRNA-1	1	0	0	1	2
NYDRO02695	snap_masked-nt_contig24-processed-gene-81.9-mRNA-1	1	1	1	1	4
NYDRO03869	snap_masked-nt_contig29-processed-gene-4.3-mRNA-1	1	0	0	1	2
NYDRO03885	0:augustus_masked-nm_contig11-processed-gene-45.54-mRNA-1	0	1	0	0	1
NYDRO03574	0:augustus_masked-nm_contig20-processed-gene-17.4-mRNA-1	0	1	1	0	2
NYDRO05943	0:augustus_masked-nm_contig20-processed-gene-23.20-mRNA-1	0	1	1	0	2
NYDRO05573	0:augustus_masked-nm_contig20-processed-gene-25.1-mRNA-1	0	1	0	1	2
NYDRO06395	0:maker-nm_contig09-snap-gene-60.26-mRNA-1	0	1	0	0	1
NYDRO06654	0:maker-nm_contig11-augustus-gene-0.15-mRNA-1	0	1	0	1	2
NYDRO06667	0:maker-nm_contig11-augustus-gene-46.39-mRNA-1	0	1	0	1	2
NYDRO06525	0:maker-nm_contig11-snap-gene-15.9-mRNA-1	0	1	0	1	2
NYDRO06662	0:maker-nm_contig11-snap-gene-46.11-mRNA-1	0	1	0	0	1
NYDRO06673	0:maker-nm_contig19-snap-gene-107.20-mRNA-1	0	1	0	1	2
NYDRO08546	0:maker-nm_contig19-snap-gene-7.16-mRNA-1	0	1	0	1	2
NYDRO09663	0:maker-nm_contig25-augustus-gene-41.2-mRNA-1	0	1	0	0	1
NYDRO09666	0:maker-nm_contig28-snap-gene-75.2-mRNA-1	0	1	0	1	2
NYDRO08998	0:maker-nm_contig28-snap-gene-94.77-mRNA-1	0	1	0	0	1
NYDRO09093	0:snap_masked-nm_contig09-processed-gene-19.30-mRNA-1	0	1	0	1	2
NYDRO09517	0:snap_masked-nm_contig28-processed-gene-75.15-mRNA-1	0	1	1	0	2
NYDRO11233	1:maker-nt_contig11-augustus-gene-14.14-mRNA-1	0	1	0	1	2
NYDRO11911	1:maker-nt_contig19-augustus-gene-110.33-mRNA-1	0	1	0	1	2
NYDRO12007	1:maker-nt_contig19-augustus-gene-87.47-mRNA-1	0	1	0	1	2
NYDRO12381	1:maker-nt_contig25-snap-gene-29.36-mRNA-1	0	1	1	0	2
NYDRO12424	1:maker-nt_contig28-snap-gene-7.57-mRNA-1	0	1	0	0	1
NYDRO11999	1:snap_masked-nt_contig11-processed-gene-15.14-mRNA-1	0	1	1	0	2
NYDRO12770	1:snap_masked-nt_contig22-processed-gene-48.33-mRNA-1	0	1	1	0	2
NYDRO12887	augustus_masked-nt_contig01-processed-gene-39.49-mRNA-1	0	1	0	1	2
NYDRO12892	augustus_masked-nt_contig01-processed-gene-50.49-mRNA-1	0	1	1	0	2
NYDRO12982	augustus_masked-nt_contig01-processed-gene-58.18-mRNA-1	0	1	0	1	2
NYDRO14322	augustus_masked-nt_contig01-processed-gene-62.19-mRNA-1	0	1	0	0	1
NYDRO16800	augustus_masked-nt_contig03-processed-gene-53.36-mRNA-1	0	1	1	0	2
NYDRO15583	augustus_masked-nt_contig04-processed-gene-45.3-mRNA-1	0	1	0	1	2
NYDRO15890	augustus_masked-nt_contig05-processed-gene-53.13-mRNA-1	0	1	0	1	2
NYDRO15994	augustus_masked-nt_contig06-processed-gene-31.56-mRNA-1	0	1	1	0	2
NYDRO16072	augustus_masked-nt_contig07-processed-gene-59.30-mRNA-1	0	1	0	0	1
NYDRO16113	augustus_masked-nt_contig09-processed-gene-111.16-mRNA-1	0	1	0	0	1
NYDRO17083	augustus_masked-nt_contig09-processed-gene-111.52-mRNA-1	0	1	0	1	2
NYDRO17311	augustus_masked-nt_contig09-processed-gene-36.0-mRNA-1	0	1	1	0	2
NYDRO16920	augustus_masked-nt_contig09-processed-gene-63.32-mRNA-1	0	1	0	1	2
NYDRO17700	augustus_masked-nt_contig13-processed-gene-84.10-mRNA-1	0	1	1	0	2
NYDRO17743	augustus_masked-nt_contig14-processed-gene-25.28-mRNA-1	0	1	0	1	2
NYDRO17888	augustus_masked-nt_contig14-processed-gene-28.38-mRNA-1	0	1	0	1	2
NYDRO18547	augustus_masked-nt_contig14-processed-gene-85.33-mRNA-1	0	1	0	1	2
NYDRO19648	augustus_masked-nt_contig15-processed-gene-95.33-mRNA-1	0	1	0	1	2
NYDRO19704	augustus_masked-nt_contig16-processed-gene-41.38-mRNA-1	0	1	0	1	2
NYDRO19817	augustus_masked-nt_contig17-processed-gene-23.0-mRNA-1	0	1	0	1	2
NYDRO19909	augustus_masked-nt_contig18-processed-gene-31.32-mRNA-1	0	1	0	1	2
NYDRO21271	augustus_masked-nt_contig20-processed-gene-6.0-mRNA-1	0	1	1	0	2
NYDRO20601	augustus_masked-nt_contig24-processed-gene-110.5-mRNA-1	0	1	0	0	1
NYDRO20927	augustus_masked-nt_contig24-processed-gene-12.5-mRNA-1	0	1	0	0	1
NYDRO21166	augustus_masked-nt_contig25-processed-gene-30.35-mRNA-1	0	1	0	0	1
NYDRO20818	augustus_masked-nt_contig27-processed-gene-89.16-mRNA-1	0	1	0	1	2
NYDRO22527	maker-nt_contig00-augustus-gene-24.29-mRNA-1	0	1	0	0	1
NYDRO21950	maker-nt_contig00-augustus-gene-26.14-mRNA-1	0	1	0	1	2
NYDRO22684	maker-nt_contig00-augustus-gene-35.48-mRNA-1	0	1	1	0	2
NYDRO25327	maker-nt_contig00-augustus-gene-44.22-mRNA-1	0	1	0	0	1
NYDRO27435	maker-nt_contig00-snap-gene-48.9-mRNA-1	0	1	0	1	2
NYDRO27141	maker-nt_contig01-snap-gene-13.16-mRNA-1	0	1	1	0	2
NYDRO27381	maker-nt_contig02-snap-gene-33.35-mRNA-1	0	1	1	0	2
NYDRO27500	maker-nt_contig03-augustus-gene-38.29-mRNA-1	0	1	1	0	2
NYDRO28110	maker-nt_contig03-snap-gene-39.76-mRNA-1	0	1	0	1	2
NYDRO28115	maker-nt_contig03-snap-gene-8.15-mRNA-1	0	1	0	1	2
NYDRO29832	maker-nt_contig04-augustus-gene-104.20-mRNA-1	0	1	0	1	2
NYDRO28336	maker-nt_contig04-augustus-gene-76.17-mRNA-1	0	1	0	1	2
NYDRO28413	maker-nt_contig05-augustus-gene-29.63-mRNA-1	0	1	0	1	2
NYDRO29573	maker-nt_contig05-augustus-gene-50.37-mRNA-1	0	1	0	0	1
NYDRO30595	maker-nt_contig05-snap-gene-40.23-mRNA-1	0	1	1	0	2
NYDRO31231	maker-nt_contig05-snap-gene-51.29-mRNA-1	0	1	1	0	2
NYDRO30165	maker-nt_contig06-snap-gene-116.26-mRNA-1	0	1	1	0	2
NYDRO31033	maker-nt_contig06-snap-gene-13.22-mRNA-1	0	1	0	1	2
NYDRO31263	maker-nt_contig07-augustus-gene-107.24-mRNA-1	0	1	1	0	2
NYDRO31892	maker-nt_contig07-augustus-gene-108.12-mRNA-1	0	1	1	0	2
NYDRO31985	maker-nt_contig07-augustus-gene-21.41-mRNA-1	0	1	0	0	1
NYDRO31368	maker-nt_contig07-augustus-gene-43.64-mRNA-1	0	1	0	1	2
NYDRO31682	maker-nt_contig07-augustus-gene-52.0-mRNA-1	0	1	0	0	1
NYDRO32962	maker-nt_contig07-augustus-gene-94.29-mRNA-1	0	1	0	1	2
NYDRO33087	maker-nt_contig08-snap-gene-114.23-mRNA-1	0	1	0	1	2
NYDRO33289	maker-nt_contig09-augustus-gene-100.54-mRNA-1	0	1	0	1	2
NYDRO33298	maker-nt_contig09-augustus-gene-16.7-mRNA-1	0	1	0	0	1
NYDRO33306	maker-nt_contig09-augustus-gene-48.29-mRNA-1	0	1	1	0	2
NYDRO36055	maker-nt_contig09-augustus-gene-56.33-mRNA-1	0	1	0	0	1
NYDRO35587	maker-nt_contig09-augustus-gene-87.19-mRNA-1	0	1	0	1	2
NYDRO35382	maker-nt_contig09-augustus-gene-91.51-mRNA-1	0	1	0	1	2
NYDRO37382	maker-nt_contig09-snap-gene-56.58-mRNA-1	0	1	0	0	1
NYDRO04190	maker-nt_contig09-snap-gene-75.56-mRNA-1	0	1	0	1	2
NYDRO06723	maker-nt_contig09-snap-gene-87.37-mRNA-1	0	1	0	1	2
NYDRO06931	maker-nt_contig10-augustus-gene-1.11-mRNA-1	0	1	0	1	2
NYDRO06939	maker-nt_contig10-augustus-gene-11.34-mRNA-1	0	1	0	0	1
NYDRO07009	maker-nt_contig10-augustus-gene-11.40-mRNA-1	0	1	0	0	1
NYDRO09832	maker-nt_contig10-snap-gene-18.8-mRNA-1	0	1	0	0	1
NYDRO12115	maker-nt_contig10-snap-gene-99.3-mRNA-1	0	1	0	0	1
NYDRO14221	maker-nt_contig11-snap-gene-12.24-mRNA-1	0	1	0	1	2
NYDRO16658	maker-nt_contig12-snap-gene-116.13-mRNA-1	0	1	0	1	2
NYDRO18900	maker-nt_contig12-snap-gene-16.41-mRNA-1	0	1	1	0	2
NYDRO19325	maker-nt_contig12-snap-gene-19.18-mRNA-1	0	1	0	1	2
NYDRO20259	maker-nt_contig12-snap-gene-45.47-mRNA-1	0	1	0	1	2
NYDRO23076	maker-nt_contig12-snap-gene-53.14-mRNA-1	0	1	0	1	2
NYDRO23421	maker-nt_contig12-snap-gene-59.2-mRNA-1	0	1	0	1	2
NYDRO27524	maker-nt_contig12-snap-gene-62.55-mRNA-1	0	1	1	0	2
NYDRO29898	maker-nt_contig13-augustus-gene-24.10-mRNA-1	0	1	0	1	2
NYDRO36008	maker-nt_contig13-augustus-gene-44.2-mRNA-1	0	1	0	1	2
NYDRO14209	maker-nt_contig13-augustus-gene-7.15-mRNA-1	0	1	1	0	2
NYDRO16011	maker-nt_contig13-augustus-gene-77.53-mRNA-1	0	1	0	1	2
NYDRO24634	maker-nt_contig13-snap-gene-17.66-mRNA-1	0	1	1	0	2
NYDRO25887	maker-nt_contig13-snap-gene-59.15-mRNA-1	0	1	1	0	2
NYDRO33054	maker-nt_contig13-snap-gene-81.18-mRNA-1	0	1	0	0	1
NYDRO01646	maker-nt_contig14-augustus-gene-68.35-mRNA-1	0	1	0	1	2
NYDRO03913	maker-nt_contig14-augustus-gene-92.2-mRNA-1	0	1	0	1	2
NYDRO04028	maker-nt_contig14-snap-gene-74.27-mRNA-1	0	1	0	1	2
NYDRO10007	maker-nt_contig15-augustus-gene-80.47-mRNA-1	0	1	1	0	2
NYDRO13028	maker-nt_contig15-snap-gene-73.42-mRNA-1	0	1	1	0	2
NYDRO21125	maker-nt_contig15-snap-gene-77.38-mRNA-1	0	1	0	1	2
NYDRO22945	maker-nt_contig15-snap-gene-88.41-mRNA-1	0	1	1	0	2
NYDRO23356	maker-nt_contig15-snap-gene-98.20-mRNA-1	0	1	1	0	2
NYDRO02238	maker-nt_contig16-augustus-gene-42.0-mRNA-1	0	1	1	0	2
NYDRO02543	maker-nt_contig16-augustus-gene-55.52-mRNA-1	0	1	0	0	1
NYDRO02880	maker-nt_contig16-augustus-gene-68.24-mRNA-1	0	1	0	0	1
NYDRO03171	maker-nt_contig16-augustus-gene-96.31-mRNA-1	0	1	0	1	2
NYDRO09590	maker-nt_contig17-augustus-gene-117.72-mRNA-1	0	1	0	1	2
NYDRO09657	maker-nt_contig17-augustus-gene-22.2-mRNA-1	0	1	1	0	2
NYDRO09484	maker-nt_contig17-augustus-gene-70.2-mRNA-1	0	1	0	1	2
NYDRO08848	maker-nt_contig18-snap-gene-16.13-mRNA-1	0	1	0	0	1
NYDRO10860	maker-nt_contig19-snap-gene-117.2-mRNA-1	0	1	1	0	2
NYDRO10958	maker-nt_contig21-augustus-gene-35.41-mRNA-1	0	1	0	1	2
NYDRO11041	maker-nt_contig21-snap-gene-32.13-mRNA-1	0	1	0	1	2
NYDRO12034	maker-nt_contig21-snap-gene-42.18-mRNA-1	0	1	0	1	2
NYDRO12723	maker-nt_contig21-snap-gene-98.10-mRNA-1	0	1	1	0	2
NYDRO12933	maker-nt_contig21-snap-gene-98.19-mRNA-1	0	1	1	0	2
NYDRO16835	maker-nt_contig22-augustus-gene-110.1-mRNA-1	0	1	0	1	2
NYDRO20043	maker-nt_contig22-snap-gene-1.9-mRNA-1	0	1	0	0	1
NYDRO20053	maker-nt_contig22-snap-gene-6.45-mRNA-1	0	1	0	1	2
NYDRO19289	maker-nt_contig22-snap-gene-87.57-mRNA-1	0	1	0	1	2
NYDRO20804	maker-nt_contig23-snap-gene-117.26-mRNA-1	0	1	0	0	1
NYDRO20840	maker-nt_contig23-snap-gene-19.43-mRNA-1	0	1	1	0	2
NYDRO21510	maker-nt_contig23-snap-gene-78.47-mRNA-1	0	1	1	0	2
NYDRO24802	maker-nt_contig23-snap-gene-97.64-mRNA-1	0	1	1	1	3
NYDRO24852	maker-nt_contig24-augustus-gene-18.18-mRNA-1	0	1	0	1	2
NYDRO25828	maker-nt_contig24-augustus-gene-3.35-mRNA-1	0	1	0	1	2
NYDRO27830	maker-nt_contig24-augustus-gene-65.59-mRNA-1	0	1	1	0	2
NYDRO33452	maker-nt_contig24-augustus-gene-73.33-mRNA-1	0	1	1	0	2
NYDRO34909	maker-nt_contig24-snap-gene-11.28-mRNA-1	0	1	1	0	2
NYDRO35329	maker-nt_contig24-snap-gene-45.39-mRNA-1	0	1	1	0	2
NYDRO06575	maker-nt_contig25-augustus-gene-47.3-mRNA-1	0	1	0	1	2
NYDRO17791	maker-nt_contig25-augustus-gene-57.49-mRNA-1	0	1	1	0	2
NYDRO19417	maker-nt_contig25-augustus-gene-72.73-mRNA-1	0	1	0	0	1
NYDRO29917	maker-nt_contig25-augustus-gene-73.0-mRNA-1	0	1	1	0	2
NYDRO30672	maker-nt_contig25-augustus-gene-73.19-mRNA-1	0	1	1	0	2
NYDRO35654	maker-nt_contig26-snap-gene-114.36-mRNA-1	0	1	0	1	2
NYDRO05406	maker-nt_contig26-snap-gene-50.53-mRNA-1	0	1	0	0	1
NYDRO11669	maker-nt_contig26-snap-gene-67.16-mRNA-1	0	1	0	0	1
NYDRO15704	maker-nt_contig27-augustus-gene-101.59-mRNA-1	0	1	0	1	2
NYDRO24068	maker-nt_contig27-augustus-gene-59.56-mRNA-1	0	1	1	0	2
NYDRO26732	maker-nt_contig27-snap-gene-37.32-mRNA-1	0	1	0	1	2
NYDRO05430	maker-nt_contig28-snap-gene-93.35-mRNA-1	0	1	0	1	2
NYDRO14681	snap_masked-nt_contig00-processed-gene-54.1-mRNA-1	0	1	0	1	2
NYDRO25235	snap_masked-nt_contig01-processed-gene-56.34-mRNA-1	0	1	0	1	2
NYDRO25740	snap_masked-nt_contig03-processed-gene-73.15-mRNA-1	0	1	1	0	2
NYDRO33196	snap_masked-nt_contig05-processed-gene-54.55-mRNA-1	0	1	1	0	2
NYDRO02655	snap_masked-nt_contig05-processed-gene-80.41-mRNA-1	0	1	0	1	2
NYDRO03606	snap_masked-nt_contig05-processed-gene-80.46-mRNA-1	0	1	0	1	2
NYDRO03706	snap_masked-nt_contig05-processed-gene-87.41-mRNA-1	0	1	0	1	2
NYDRO17357	snap_masked-nt_contig08-processed-gene-4.60-mRNA-1	0	1	1	0	2
NYDRO17960	snap_masked-nt_contig09-processed-gene-65.66-mRNA-1	0	1	1	0	2
NYDRO18661	snap_masked-nt_contig11-processed-gene-5.33-mRNA-1	0	1	1	0	2
NYDRO18676	snap_masked-nt_contig12-processed-gene-100.18-mRNA-1	0	1	0	1	2
NYDRO22972	snap_masked-nt_contig12-processed-gene-104.21-mRNA-1	0	1	0	1	2
NYDRO29649	snap_masked-nt_contig14-processed-gene-108.12-mRNA-1	0	1	1	0	2
NYDRO34959	snap_masked-nt_contig14-processed-gene-86.31-mRNA-1	0	1	1	0	2
NYDRO35915	snap_masked-nt_contig15-processed-gene-40.15-mRNA-1	0	1	0	0	1
NYDRO04100	snap_masked-nt_contig16-processed-gene-13.0-mRNA-1	0	1	1	0	2
NYDRO05039	snap_masked-nt_contig18-processed-gene-54.8-mRNA-1	0	1	0	0	1
NYDRO05632	snap_masked-nt_contig18-processed-gene-86.10-mRNA-1	0	1	0	0	1
NYDRO06145	snap_masked-nt_contig23-processed-gene-70.81-mRNA-1	0	1	1	0	2
NYDRO06916	snap_masked-nt_contig27-processed-gene-97.45-mRNA-1	0	1	0	0	1
NYDRO07434	snap_masked-nt_contig28-processed-gene-63.32-mRNA-1	0	1	0	1	2
NYDRO09293	0:augustus_masked-nm_contig11-processed-gene-5.23-mRNA-1	0	0	1	0	1
NYDRO12537	0:maker-nm_contig12-snap-gene-54.6-mRNA-1	0	0	1	0	1
NYDRO13671	0:maker-nm_contig19-augustus-gene-59.12-mRNA-1	0	0	1	0	1
NYDRO14154	0:maker-nm_contig20-augustus-gene-40.47-mRNA-1	0	0	1	0	1
NYDRO17525	1:augustus_masked-nt_contig25-processed-gene-54.15-mRNA-1	0	0	1	0	1
NYDRO18490	augustus_masked-nt_contig00-processed-gene-62.6-mRNA-1	0	0	1	0	1
NYDRO18595	augustus_masked-nt_contig03-processed-gene-42.26-mRNA-1	0	0	1	0	1
NYDRO19385	augustus_masked-nt_contig03-processed-gene-51.17-mRNA-1	0	0	1	0	1
NYDRO20316	augustus_masked-nt_contig08-processed-gene-17.8-mRNA-1	0	0	1	0	1
NYDRO20420	augustus_masked-nt_contig10-processed-gene-20.51-mRNA-1	0	0	1	0	1
NYDRO20756	augustus_masked-nt_contig16-processed-gene-29.60-mRNA-1	0	0	1	0	1
NYDRO20371	augustus_masked-nt_contig16-processed-gene-91.25-mRNA-1	0	0	1	0	1
NYDRO23248	augustus_masked-nt_contig18-processed-gene-35.30-mRNA-1	0	0	1	0	1
NYDRO29733	augustus_masked-nt_contig18-processed-gene-80.29-mRNA-1	0	0	1	0	1
NYDRO28385	augustus_masked-nt_contig22-processed-gene-103.4-mRNA-1	0	0	1	0	1
NYDRO30129	maker-nt_contig00-augustus-gene-50.22-mRNA-1	0	0	1	0	1
NYDRO30772	maker-nt_contig01-snap-gene-103.5-mRNA-1	0	0	1	0	1
NYDRO33139	maker-nt_contig01-snap-gene-117.24-mRNA-1	0	0	1	0	1
NYDRO32828	maker-nt_contig02-snap-gene-17.7-mRNA-1	0	0	1	0	1
NYDRO34365	maker-nt_contig02-snap-gene-53.12-mRNA-1	0	0	1	0	1
NYDRO34961	maker-nt_contig02-snap-gene-83.29-mRNA-1	0	0	1	0	1
NYDRO35376	maker-nt_contig03-augustus-gene-89.6-mRNA-1	0	0	1	0	1
NYDRO01733	maker-nt_contig07-augustus-gene-101.51-mRNA-1	0	0	1	0	1
NYDRO03180	maker-nt_contig07-augustus-gene-107.16-mRNA-1	0	0	1	0	1
NYDRO12233	maker-nt_contig07-augustus-gene-91.43-mRNA-1	0	0	1	0	1
NYDRO14039	maker-nt_contig07-snap-gene-29.19-mRNA-1	0	0	1	0	1
NYDRO20149	maker-nt_contig08-snap-gene-74.9-mRNA-1	0	0	1	0	1
NYDRO28387	maker-nt_contig08-snap-gene-83.22-mRNA-1	0	0	1	0	1
NYDRO28435	maker-nt_contig08-snap-gene-93.3-mRNA-1	0	0	1	0	1
	maker-nt_contig09-augustus-gene-59.17-mRNA-1	0	0	1	0	1
NYDRO05939	maker-nt_contig09-snap-gene-116.0-mRNA-1	0	0	1	0	1
NYDRO05941	maker-nt_contig10-augustus-gene-47.34-mRNA-1	0	0	1	0	1
NYDRO05949	maker-nt_contig10-snap-gene-14.28-mRNA-1	0	0	1	0	1
NYDRO06020	maker-nt_contig12-snap-gene-42.6-mRNA-1	0	0	1	0	1
NYDRO06032	maker-nt_contig13-augustus-gene-64.6-mRNA-1	0	0	1	1	2
NYDRO04617	maker-nt_contig13-snap-gene-1.80-mRNA-1	0	0	1	0	1
NYDRO04916	maker-nt_contig15-snap-gene-111.68-mRNA-1	0	0	1	0	1
NYDRO04975	maker-nt_contig15-snap-gene-112.30-mRNA-1	0	0	1	0	1
NYDRO05054	maker-nt_contig15-snap-gene-37.21-mRNA-1	0	0	1	0	1
NYDRO05068	maker-nt_contig16-snap-gene-60.0-mRNA-1	0	0	1	0	1
NYDRO05209	maker-nt_contig16-snap-gene-62.56-mRNA-1	0	0	1	0	1
NYDRO05226	maker-nt_contig17-snap-gene-12.23-mRNA-1	0	0	1	0	1
NYDRO05295	maker-nt_contig19-snap-gene-71.15-mRNA-1	0	0	1	0	1
NYDRO05335	maker-nt_contig19-snap-gene-75.80-mRNA-1	0	0	1	0	1
NYDRO05490	maker-nt_contig20-snap-gene-35.11-mRNA-1	0	0	1	0	1
NYDRO05516	maker-nt_contig21-augustus-gene-71.77-mRNA-1	0	0	1	0	1
NYDRO05552	maker-nt_contig25-augustus-gene-85.11-mRNA-1	0	0	1	0	1
NYDRO05603	maker-nt_contig25-snap-gene-72.27-mRNA-1	0	0	1	0	1
NYDRO05606	maker-nt_contig26-snap-gene-108.16-mRNA-1	0	0	1	0	1
NYDRO05626	maker-nt_contig27-augustus-gene-31.34-mRNA-1	0	0	1	0	1
NYDRO05676	maker-nt_contig27-snap-gene-13.49-mRNA-1	0	0	1	0	1
NYDRO05716	snap_masked-nt_contig05-processed-gene-44.60-mRNA-1	0	0	1	0	1
NYDRO05726	snap_masked-nt_contig13-processed-gene-84.69-mRNA-1	0	0	1	0	1
NYDRO04714	snap_masked-nt_contig15-processed-gene-52.103-mRNA-1	0	0	1	0	1
NYDRO04716	snap_masked-nt_contig22-processed-gene-116.20-mRNA-1	0	0	1	0	1
NYDRO05737	snap_masked-nt_contig27-processed-gene-65.7-mRNA-1	0	0	1	0	1
NYDRO05750	0:maker-nm_contig04-snap-gene-62.11-mRNA-1	0	0	0	1	1
NYDRO05783	0:maker-nm_contig09-augustus-gene-29.12-mRNA-1	0	0	0	1	1
NYDRO05786	0:maker-nm_contig12-snap-gene-27.10-mRNA-1	0	0	0	1	1
NYDRO05831	0:maker-nm_contig12-snap-gene-60.18-mRNA-1	0	0	0	1	1
NYDRO05874	0:maker-nm_contig19-snap-gene-11.15-mRNA-1	0	0	0	1	1
NYDRO11286	0:maker-nm_contig20-augustus-gene-97.14-mRNA-1	0	0	0	1	1
NYDRO11408	1:maker-nt_contig04-augustus-gene-65.63-mRNA-1	0	0	0	1	1
NYDRO11411	1:maker-nt_contig11-snap-gene-41.32-mRNA-1	0	0	0	1	1
NYDRO11419	1:maker-nt_contig19-augustus-gene-110.50-mRNA-1	0	0	0	1	1
NYDRO11450	1:maker-nt_contig20-augustus-gene-27.26-mRNA-1	0	0	0	1	1
NYDRO11485	1:maker-nt_contig25-snap-gene-66.61-mRNA-1	0	0	0	1	1
NYDRO11305	augustus_masked-nt_contig00-processed-gene-111.7-mRNA-1	0	0	0	1	1
NYDRO11549	augustus_masked-nt_contig02-processed-gene-29.29-mRNA-1	0	0	0	1	1
NYDRO11579	augustus_masked-nt_contig03-processed-gene-12.18-mRNA-1	0	0	0	1	1
NYDRO11614	augustus_masked-nt_contig03-processed-gene-22.11-mRNA-1	0	0	0	1	1
NYDRO11615	augustus_masked-nt_contig13-processed-gene-48.60-mRNA-1	0	0	0	1	1
NYDRO11684	augustus_masked-nt_contig13-processed-gene-96.5-mRNA-1	0	0	0	1	1
NYDRO11735	augustus_masked-nt_contig14-processed-gene-82.47-mRNA-1	0	0	0	1	1
NYDRO11914	augustus_masked-nt_contig14-processed-gene-84.38-mRNA-1	0	0	0	1	1
NYDRO11939	augustus_masked-nt_contig18-processed-gene-38.2-mRNA-1	0	0	0	1	1
NYDRO11933	augustus_masked-nt_contig26-processed-gene-114.16-mRNA-1	0	0	0	1	1
NYDRO11938	maker-nt_contig00-snap-gene-34.57-mRNA-1	0	0	0	1	1
NYDRO12134	maker-nt_contig03-augustus-gene-26.10-mRNA-1	0	0	0	1	1
NYDRO12239	maker-nt_contig03-augustus-gene-58.13-mRNA-1	0	0	0	1	1
NYDRO12271	maker-nt_contig03-snap-gene-39.69-mRNA-1	0	0	0	1	1
NYDRO12311	maker-nt_contig04-snap-gene-28.23-mRNA-1	0	0	0	1	1
NYDRO12330	maker-nt_contig04-snap-gene-81.44-mRNA-1	0	0	0	1	1
NYDRO12336	maker-nt_contig05-snap-gene-4.34-mRNA-1	0	0	0	1	1
NYDRO12338	maker-nt_contig07-augustus-gene-92.50-mRNA-1	0	0	0	1	1
NYDRO12339	maker-nt_contig07-snap-gene-72.6-mRNA-1	0	0	0	1	1
NYDRO12368	maker-nt_contig10-snap-gene-65.30-mRNA-1	0	0	0	1	1
NYDRO12439	maker-nt_contig10-snap-gene-76.15-mRNA-1	0	0	0	1	1
NYDRO14136	maker-nt_contig11-augustus-gene-2.45-mRNA-1	0	0	0	1	1
NYDRO14290	maker-nt_contig14-snap-gene-60.22-mRNA-1	0	0	0	1	1
NYDRO14296	maker-nt_contig15-snap-gene-49.23-mRNA-1	0	0	0	1	1
NYDRO14300	maker-nt_contig15-snap-gene-81.27-mRNA-1	0	0	0	1	1
NYDRO14314	maker-nt_contig16-augustus-gene-17.39-mRNA-1	0	0	0	1	1
NYDRO15382	maker-nt_contig16-augustus-gene-26.53-mRNA-1	0	0	0	1	1
NYDRO15391	maker-nt_contig16-augustus-gene-56.49-mRNA-1	0	0	0	1	1
NYDRO15413	maker-nt_contig16-snap-gene-22.28-mRNA-1	0	0	0	1	1
NYDRO15438	maker-nt_contig16-snap-gene-99.30-mRNA-1	0	0	0	1	1
NYDRO14337	maker-nt_contig21-snap-gene-117.43-mRNA-1	0	0	0	1	1
NYDRO14349	maker-nt_contig22-augustus-gene-102.1-mRNA-1	0	0	0	1	1
NYDRO14155	maker-nt_contig22-augustus-gene-5.58-mRNA-1	0	0	0	1	1
NYDRO14158	maker-nt_contig23-augustus-gene-17.35-mRNA-1	0	0	0	1	1
NYDRO14162	maker-nt_contig23-snap-gene-67.49-mRNA-1	0	0	0	1	1
NYDRO14190	maker-nt_contig23-snap-gene-78.36-mRNA-1	0	0	0	1	1
NYDRO14189	maker-nt_contig25-augustus-gene-61.11-mRNA-1	0	0	0	1	1
NYDRO14668	maker-nt_contig25-snap-gene-37.20-mRNA-1	0	0	0	1	1
NYDRO14669	maker-nt_contig26-augustus-gene-50.35-mRNA-1	0	0	0	1	1
NYDRO14685	maker-nt_contig27-snap-gene-36.10-mRNA-1	0	0	0	1	1
NYDRO14698	snap_masked-nt_contig02-processed-gene-84.6-mRNA-1	0	0	0	1	1
NYDRO14702	snap_masked-nt_contig09-processed-gene-75.12-mRNA-1	0	0	0	1	1
NYDRO14738	snap_masked-nt_contig10-processed-gene-111.39-mRNA-1	0	0	0	1	1
NYDRO14739	snap_masked-nt_contig13-processed-gene-49.25-mRNA-1	0	0	0	1	1
NYDRO14743	snap_masked-nt_contig15-processed-gene-72.29-mRNA-1	0	0	0	1	1
NYDRO14759	snap_masked-nt_contig16-processed-gene-2.11-mRNA-1	0	0	0	1	1
NYDRO14774	snap_masked-nt_contig22-processed-gene-5.6-mRNA-1	0	0	0	1	1
NYDRO14212	locus_name	0	0	0	0	0
NYDRO14214	0:augustus_masked-nm_contig04-processed-gene-104.26-mRNA-1	0	0	0	0	0
NYDRO14833	0:augustus_masked-nm_contig04-processed-gene-104.27-mRNA-1	0	0	0	0	0
NYDRO14821	0:augustus_masked-nm_contig04-processed-gene-105.16-mRNA-1	0	0	0	0	0
NYDRO14822	0:augustus_masked-nm_contig04-processed-gene-112.12-mRNA-1	0	0	0	0	0
NYDRO14835	0:augustus_masked-nm_contig04-processed-gene-113.9-mRNA-1	0	0	0	0	0
NYDRO14838	0:augustus_masked-nm_contig04-processed-gene-2.39-mRNA-1	0	0	0	0	0
NYDRO14842	0:augustus_masked-nm_contig04-processed-gene-20.314-mRNA-1	0	0	0	0	0
NYDRO14865	0:augustus_masked-nm_contig04-processed-gene-22.7-mRNA-1	0	0	0	0	0
NYDRO14961	0:augustus_masked-nm_contig04-processed-gene-30.9-mRNA-1	0	0	0	0	0
NYDRO14971	0:augustus_masked-nm_contig04-processed-gene-31.5-mRNA-1	0	0	0	0	0
NYDRO15013	0:augustus_masked-nm_contig04-processed-gene-46.55-mRNA-1	0	0	0	0	0
NYDRO15025	0:augustus_masked-nm_contig04-processed-gene-47.36-mRNA-1	0	0	0	0	0
NYDRO14245	0:augustus_masked-nm_contig04-processed-gene-53.2-mRNA-1	0	0	0	0	0
NYDRO15035	0:augustus_masked-nm_contig04-processed-gene-56.32-mRNA-1	0	0	0	0	0
NYDRO15041	0:augustus_masked-nm_contig04-processed-gene-70.68-mRNA-1	0	0	0	0	0
NYDRO15046	0:augustus_masked-nm_contig04-processed-gene-72.48-mRNA-1	0	0	0	0	0
NYDRO15050	0:augustus_masked-nm_contig04-processed-gene-75.5-mRNA-1	0	0	0	0	0
NYDRO15142	0:augustus_masked-nm_contig04-processed-gene-79.10-mRNA-1	0	0	0	0	0
NYDRO14268	0:augustus_masked-nm_contig04-processed-gene-79.6-mRNA-1	0	0	0	0	0
NYDRO15162	0:augustus_masked-nm_contig04-processed-gene-81.7-mRNA-1	0	0	0	0	0
NYDRO15236	0:augustus_masked-nm_contig04-processed-gene-85.1-mRNA-1	0	0	0	0	0
NYDRO14276	0:augustus_masked-nm_contig04-processed-gene-88.70-mRNA-1	0	0	0	0	0
NYDRO14285	0:augustus_masked-nm_contig04-processed-gene-89.70-mRNA-1	0	0	0	0	0
NYDRO15290	0:augustus_masked-nm_contig04-processed-gene-9.2-mRNA-1	0	0	0	0	0
NYDRO15297	0:augustus_masked-nm_contig04-processed-gene-9.4-mRNA-1	0	0	0	0	0
NYDRO15457	0:augustus_masked-nm_contig04-processed-gene-90.62-mRNA-1	0	0	0	0	0
NYDRO15466	0:augustus_masked-nm_contig04-processed-gene-91.43-mRNA-1	0	0	0	0	0
NYDRO15465	0:augustus_masked-nm_contig04-processed-gene-93.36-mRNA-1	0	0	0	0	0
NYDRO16598	0:augustus_masked-nm_contig04-processed-gene-93.38-mRNA-1	0	0	0	0	0
NYDRO16611	0:augustus_masked-nm_contig04-processed-gene-97.3-mRNA-1	0	0	0	0	0
NYDRO16628	0:augustus_masked-nm_contig04-processed-gene-99.10-mRNA-1	0	0	0	0	0
NYDRO16665	0:augustus_masked-nm_contig09-processed-gene-0.14-mRNA-1	0	0	0	0	0
NYDRO16661	0:augustus_masked-nm_contig09-processed-gene-11.3-mRNA-1	0	0	0	0	0
NYDRO16669	0:augustus_masked-nm_contig09-processed-gene-11.5-mRNA-1	0	0	0	0	0
NYDRO16674	0:augustus_masked-nm_contig09-processed-gene-12.21-mRNA-1	0	0	0	0	0
NYDRO16679	0:augustus_masked-nm_contig09-processed-gene-14.43-mRNA-1	0	0	0	0	0
NYDRO16761	0:augustus_masked-nm_contig09-processed-gene-17.38-mRNA-1	0	0	0	0	0
NYDRO16811	0:augustus_masked-nm_contig09-processed-gene-2.3-mRNA-1	0	0	0	0	0
NYDRO15559	0:augustus_masked-nm_contig09-processed-gene-22.3-mRNA-1	0	0	0	0	0
NYDRO15605	0:augustus_masked-nm_contig09-processed-gene-23.4-mRNA-1	0	0	0	0	0
NYDRO15473	0:augustus_masked-nm_contig09-processed-gene-26.44-mRNA-1	0	0	0	0	0
NYDRO15618	0:augustus_masked-nm_contig09-processed-gene-26.46-mRNA-1	0	0	0	0	0
NYDRO15648	0:augustus_masked-nm_contig09-processed-gene-30.39-mRNA-1	0	0	0	0	0
NYDRO15740	0:augustus_masked-nm_contig09-processed-gene-35.27-mRNA-1	0	0	0	0	0
NYDRO15774	0:augustus_masked-nm_contig09-processed-gene-49.25-mRNA-1	0	0	0	0	0
NYDRO15769	0:augustus_masked-nm_contig09-processed-gene-50.43-mRNA-1	0	0	0	0	0
NYDRO15787	0:augustus_masked-nm_contig09-processed-gene-50.48-mRNA-1	0	0	0	0	0
NYDRO15849	0:augustus_masked-nm_contig09-processed-gene-50.52-mRNA-1	0	0	0	0	0
NYDRO15987	0:augustus_masked-nm_contig09-processed-gene-66.3-mRNA-1	0	0	0	0	0
NYDRO16000	0:augustus_masked-nm_contig09-processed-gene-76.48-mRNA-1	0	0	0	0	0
NYDRO16077	0:augustus_masked-nm_contig09-processed-gene-79.0-mRNA-1	0	0	0	0	0
NYDRO16083	0:augustus_masked-nm_contig09-processed-gene-82.46-mRNA-1	0	0	0	0	0
NYDRO16084	0:augustus_masked-nm_contig09-processed-gene-83.51-mRNA-1	0	0	0	0	0
NYDRO16107	0:augustus_masked-nm_contig09-processed-gene-84.0-mRNA-1	0	0	0	0	0
NYDRO16127	0:augustus_masked-nm_contig09-processed-gene-84.3-mRNA-1	0	0	0	0	0
NYDRO16423	0:augustus_masked-nm_contig09-processed-gene-84.9-mRNA-1	0	0	0	0	0
NYDRO16485	0:augustus_masked-nm_contig09-processed-gene-86.40-mRNA-1	0	0	0	0	0
NYDRO16564	0:augustus_masked-nm_contig09-processed-gene-92.21-mRNA-1	0	0	0	0	0
NYDRO16574	0:augustus_masked-nm_contig11-processed-gene-0.6-mRNA-1	0	0	0	0	0
NYDRO16577	0:augustus_masked-nm_contig11-processed-gene-10.18-mRNA-1	0	0	0	0	0
NYDRO24055	0:augustus_masked-nm_contig11-processed-gene-10.21-mRNA-1	0	0	0	0	0
NYDRO25168	0:augustus_masked-nm_contig11-processed-gene-11.34-mRNA-1	0	0	0	0	0
NYDRO25196	0:augustus_masked-nm_contig11-processed-gene-11.42-mRNA-1	0	0	0	0	0
NYDRO25207	0:augustus_masked-nm_contig11-processed-gene-113.0-mRNA-1	0	0	0	0	0
NYDRO25212	0:augustus_masked-nm_contig11-processed-gene-114.25-mRNA-1	0	0	0	0	0
NYDRO24071	0:augustus_masked-nm_contig11-processed-gene-116.18-mRNA-1	0	0	0	0	0
NYDRO25243	0:augustus_masked-nm_contig11-processed-gene-117.46-mRNA-1	0	0	0	0	0
NYDRO25260	0:augustus_masked-nm_contig11-processed-gene-14.35-mRNA-1	0	0	0	0	0
NYDRO25253	0:augustus_masked-nm_contig11-processed-gene-15.8-mRNA-1	0	0	0	0	0
NYDRO25268	0:augustus_masked-nm_contig11-processed-gene-2.42-mRNA-1	0	0	0	0	0
NYDRO25303	0:augustus_masked-nm_contig11-processed-gene-2.43-mRNA-1	0	0	0	0	0
NYDRO25304	0:augustus_masked-nm_contig11-processed-gene-2.47-mRNA-1	0	0	0	0	0
NYDRO25346	0:augustus_masked-nm_contig11-processed-gene-4.27-mRNA-1	0	0	0	0	0
NYDRO24079	0:augustus_masked-nm_contig11-processed-gene-4.30-mRNA-1	0	0	0	0	0
NYDRO24092	0:augustus_masked-nm_contig11-processed-gene-40.28-mRNA-1	0	0	0	0	0
NYDRO24118	0:augustus_masked-nm_contig11-processed-gene-40.29-mRNA-1	0	0	0	0	0
NYDRO24131	0:augustus_masked-nm_contig11-processed-gene-41.18-mRNA-1	0	0	0	0	0
NYDRO24242	0:augustus_masked-nm_contig11-processed-gene-42.75-mRNA-1	0	0	0	0	0
NYDRO24246	0:augustus_masked-nm_contig11-processed-gene-43.21-mRNA-1	0	0	0	0	0
NYDRO24257	0:augustus_masked-nm_contig11-processed-gene-45.56-mRNA-1	0	0	0	0	0
NYDRO24261	0:augustus_masked-nm_contig11-processed-gene-45.57-mRNA-1	0	0	0	0	0
NYDRO24286	0:augustus_masked-nm_contig11-processed-gene-46.58-mRNA-1	0	0	0	0	0
NYDRO24307	0:augustus_masked-nm_contig11-processed-gene-47.17-mRNA-1	0	0	0	0	0
NYDRO24323	0:augustus_masked-nm_contig11-processed-gene-48.28-mRNA-1	0	0	0	0	0
NYDRO24381	0:augustus_masked-nm_contig11-processed-gene-5.25-mRNA-1	0	0	0	0	0
NYDRO24423	0:augustus_masked-nm_contig11-processed-gene-5.34-mRNA-1	0	0	0	0	0
NYDRO24424	0:augustus_masked-nm_contig11-processed-gene-51.11-mRNA-1	0	0	0	0	0
NYDRO24433	0:augustus_masked-nm_contig11-processed-gene-51.7-mRNA-1	0	0	0	0	0
NYDRO24437	0:augustus_masked-nm_contig11-processed-gene-51.8-mRNA-1	0	0	0	0	0
NYDRO24444	0:augustus_masked-nm_contig11-processed-gene-52.3-mRNA-1	0	0	0	0	0
NYDRO24453	0:augustus_masked-nm_contig11-processed-gene-52.4-mRNA-1	0	0	0	0	0
NYDRO24468	0:augustus_masked-nm_contig11-processed-gene-52.8-mRNA-1	0	0	0	0	0
NYDRO24483	0:augustus_masked-nm_contig11-processed-gene-54.1-mRNA-1	0	0	0	0	0
NYDRO24484	0:augustus_masked-nm_contig11-processed-gene-61.3-mRNA-1	0	0	0	0	0
NYDRO24504	0:augustus_masked-nm_contig11-processed-gene-62.8-mRNA-1	0	0	0	0	0
NYDRO24510	0:augustus_masked-nm_contig11-processed-gene-65.10-mRNA-1	0	0	0	0	0
NYDRO24534	0:augustus_masked-nm_contig11-processed-gene-66.26-mRNA-1	0	0	0	0	0
NYDRO24598	0:augustus_masked-nm_contig11-processed-gene-7.54-mRNA-1	0	0	0	0	0
NYDRO24622	0:augustus_masked-nm_contig11-processed-gene-70.2-mRNA-1	0	0	0	0	0
NYDRO24621	0:augustus_masked-nm_contig11-processed-gene-71.8-mRNA-1	0	0	0	0	0
NYDRO24626	0:augustus_masked-nm_contig11-processed-gene-72.23-mRNA-1	0	0	0	0	0
NYDRO24640	0:augustus_masked-nm_contig11-processed-gene-72.25-mRNA-1	0	0	0	0	0
NYDRO24653	0:augustus_masked-nm_contig11-processed-gene-78.7-mRNA-1	0	0	0	0	0
NYDRO24682	0:augustus_masked-nm_contig11-processed-gene-8.8-mRNA-1	0	0	0	0	0
NYDRO24716	0:augustus_masked-nm_contig11-processed-gene-82.6-mRNA-1	0	0	0	0	0
NYDRO24742	0:augustus_masked-nm_contig11-processed-gene-88.9-mRNA-1	0	0	0	0	0
NYDRO24743	0:augustus_masked-nm_contig11-processed-gene-9.24-mRNA-1	0	0	0	0	0
NYDRO24744	0:augustus_masked-nm_contig11-processed-gene-9.36-mRNA-1	0	0	0	0	0
NYDRO24740	0:augustus_masked-nm_contig11-processed-gene-92.23-mRNA-1	0	0	0	0	0
NYDRO24745	0:augustus_masked-nm_contig11-processed-gene-92.28-mRNA-1	0	0	0	0	0
NYDRO24751	0:augustus_masked-nm_contig12-processed-gene-1.18-mRNA-1	0	0	0	0	0
NYDRO24754	0:augustus_masked-nm_contig12-processed-gene-1.21-mRNA-1	0	0	0	0	0
NYDRO24746	0:augustus_masked-nm_contig12-processed-gene-1.25-mRNA-1	0	0	0	0	0
NYDRO24758	0:augustus_masked-nm_contig12-processed-gene-100.17-mRNA-1	0	0	0	0	0
NYDRO24767	0:augustus_masked-nm_contig12-processed-gene-101.18-mRNA-1	0	0	0	0	0
NYDRO24765	0:augustus_masked-nm_contig12-processed-gene-102.34-mRNA-1	0	0	0	0	0
NYDRO24804	0:augustus_masked-nm_contig12-processed-gene-105.10-mRNA-1	0	0	0	0	0
NYDRO24858	0:augustus_masked-nm_contig12-processed-gene-105.11-mRNA-1	0	0	0	0	0
NYDRO24900	0:augustus_masked-nm_contig12-processed-gene-106.8-mRNA-1	0	0	0	0	0
NYDRO24936	0:augustus_masked-nm_contig12-processed-gene-107.17-mRNA-1	0	0	0	0	0
NYDRO24930	0:augustus_masked-nm_contig12-processed-gene-107.22-mRNA-1	0	0	0	0	0
NYDRO24944	0:augustus_masked-nm_contig12-processed-gene-112.5-mRNA-1	0	0	0	0	0
NYDRO24966	0:augustus_masked-nm_contig12-processed-gene-117.46-mRNA-1	0	0	0	0	0
NYDRO24995	0:augustus_masked-nm_contig12-processed-gene-14.27-mRNA-1	0	0	0	0	0
NYDRO25010	0:augustus_masked-nm_contig12-processed-gene-19.1-mRNA-1	0	0	0	0	0
NYDRO24048	0:augustus_masked-nm_contig12-processed-gene-2.2-mRNA-1	0	0	0	0	0
NYDRO25075	0:augustus_masked-nm_contig12-processed-gene-20.18-mRNA-1	0	0	0	0	0
NYDRO25080	0:augustus_masked-nm_contig12-processed-gene-22.45-mRNA-1	0	0	0	0	0
NYDRO25094	0:augustus_masked-nm_contig12-processed-gene-31.4-mRNA-1	0	0	0	0	0
NYDRO25367	0:augustus_masked-nm_contig12-processed-gene-35.66-mRNA-1	0	0	0	0	0
NYDRO25365	0:augustus_masked-nm_contig12-processed-gene-35.71-mRNA-1	0	0	0	0	0
NYDRO25531	0:augustus_masked-nm_contig12-processed-gene-36.25-mRNA-1	0	0	0	0	0
NYDRO26821	0:augustus_masked-nm_contig12-processed-gene-41.3-mRNA-1	0	0	0	0	0
NYDRO26826	0:augustus_masked-nm_contig12-processed-gene-53.31-mRNA-1	0	0	0	0	0
NYDRO26837	0:augustus_masked-nm_contig12-processed-gene-53.40-mRNA-1	0	0	0	0	0
NYDRO26864	0:augustus_masked-nm_contig12-processed-gene-59.24-mRNA-1	0	0	0	0	0
NYDRO26893	0:augustus_masked-nm_contig12-processed-gene-60.42-mRNA-1	0	0	0	0	0
NYDRO26915	0:augustus_masked-nm_contig12-processed-gene-60.46-mRNA-1	0	0	0	0	0
NYDRO26922	0:augustus_masked-nm_contig12-processed-gene-62.28-mRNA-1	0	0	0	0	0
NYDRO25539	0:augustus_masked-nm_contig12-processed-gene-63.12-mRNA-1	0	0	0	0	0
NYDRO26966	0:augustus_masked-nm_contig12-processed-gene-87.21-mRNA-1	0	0	0	0	0
NYDRO26965	0:augustus_masked-nm_contig12-processed-gene-91.46-mRNA-1	0	0	0	0	0
NYDRO26968	0:augustus_masked-nm_contig12-processed-gene-97.45-mRNA-1	0	0	0	0	0
NYDRO26989	0:augustus_masked-nm_contig12-processed-gene-98.42-mRNA-1	0	0	0	0	0
NYDRO25566	0:augustus_masked-nm_contig12-processed-gene-98.43-mRNA-1	0	0	0	0	0
NYDRO25575	0:augustus_masked-nm_contig19-processed-gene-10.0-mRNA-1	0	0	0	0	0
NYDRO25577	0:augustus_masked-nm_contig19-processed-gene-104.19-mRNA-1	0	0	0	0	0
NYDRO25621	0:augustus_masked-nm_contig19-processed-gene-107.3-mRNA-1	0	0	0	0	0
NYDRO25370	0:augustus_masked-nm_contig19-processed-gene-108.1-mRNA-1	0	0	0	0	0
NYDRO25647	0:augustus_masked-nm_contig19-processed-gene-108.8-mRNA-1	0	0	0	0	0
NYDRO25651	0:augustus_masked-nm_contig19-processed-gene-11.23-mRNA-1	0	0	0	0	0
NYDRO25661	0:augustus_masked-nm_contig19-processed-gene-111.23-mRNA-1	0	0	0	0	0
NYDRO25665	0:augustus_masked-nm_contig19-processed-gene-112.48-mRNA-1	0	0	0	0	0
NYDRO25679	0:augustus_masked-nm_contig19-processed-gene-112.51-mRNA-1	0	0	0	0	0
NYDRO25697	0:augustus_masked-nm_contig19-processed-gene-113.1-mRNA-1	0	0	0	0	0
NYDRO25700	0:augustus_masked-nm_contig19-processed-gene-115.56-mRNA-1	0	0	0	0	0
NYDRO25706	0:augustus_masked-nm_contig19-processed-gene-115.57-mRNA-1	0	0	0	0	0
NYDRO25710	0:augustus_masked-nm_contig19-processed-gene-117.35-mRNA-1	0	0	0	0	0
NYDRO25717	0:augustus_masked-nm_contig19-processed-gene-12.9-mRNA-1	0	0	0	0	0
NYDRO25734	0:augustus_masked-nm_contig19-processed-gene-14.3-mRNA-1	0	0	0	0	0
NYDRO25748	0:augustus_masked-nm_contig19-processed-gene-16.16-mRNA-1	0	0	0	0	0
NYDRO25760	0:augustus_masked-nm_contig19-processed-gene-17.23-mRNA-1	0	0	0	0	0
NYDRO25393	0:augustus_masked-nm_contig19-processed-gene-27.65-mRNA-1	0	0	0	0	0
NYDRO25768	0:augustus_masked-nm_contig19-processed-gene-27.67-mRNA-1	0	0	0	0	0
NYDRO25770	0:augustus_masked-nm_contig19-processed-gene-28.2-mRNA-1	0	0	0	0	0
NYDRO25784	0:augustus_masked-nm_contig19-processed-gene-28.3-mRNA-1	0	0	0	0	0
NYDRO25923	0:augustus_masked-nm_contig19-processed-gene-31.17-mRNA-1	0	0	0	0	0
NYDRO25958	0:augustus_masked-nm_contig19-processed-gene-33.0-mRNA-1	0	0	0	0	0
NYDRO26030	0:augustus_masked-nm_contig19-processed-gene-33.2-mRNA-1	0	0	0	0	0
NYDRO26021	0:augustus_masked-nm_contig19-processed-gene-36.46-mRNA-1	0	0	0	0	0
NYDRO26099	0:augustus_masked-nm_contig19-processed-gene-39.10-mRNA-1	0	0	0	0	0
NYDRO26104	0:augustus_masked-nm_contig19-processed-gene-39.12-mRNA-1	0	0	0	0	0
NYDRO26107	0:augustus_masked-nm_contig19-processed-gene-40.21-mRNA-1	0	0	0	0	0
NYDRO26134	0:augustus_masked-nm_contig19-processed-gene-40.23-mRNA-1	0	0	0	0	0
NYDRO26155	0:augustus_masked-nm_contig19-processed-gene-41.28-mRNA-1	0	0	0	0	0
NYDRO26142	0:augustus_masked-nm_contig19-processed-gene-42.27-mRNA-1	0	0	0	0	0
NYDRO26176	0:augustus_masked-nm_contig19-processed-gene-43.16-mRNA-1	0	0	0	0	0
NYDRO26179	0:augustus_masked-nm_contig19-processed-gene-45.14-mRNA-1	0	0	0	0	0
NYDRO26185	0:augustus_masked-nm_contig19-processed-gene-45.7-mRNA-1	0	0	0	0	0
NYDRO26186	0:augustus_masked-nm_contig19-processed-gene-47.23-mRNA-1	0	0	0	0	0
NYDRO26190	0:augustus_masked-nm_contig19-processed-gene-48.9-mRNA-1	0	0	0	0	0
NYDRO26209	0:augustus_masked-nm_contig19-processed-gene-50.8-mRNA-1	0	0	0	0	0
NYDRO26214	0:augustus_masked-nm_contig19-processed-gene-55.1-mRNA-1	0	0	0	0	0
NYDRO26216	0:augustus_masked-nm_contig19-processed-gene-57.3-mRNA-1	0	0	0	0	0
NYDRO26225	0:augustus_masked-nm_contig19-processed-gene-57.6-mRNA-1	0	0	0	0	0
NYDRO26239	0:augustus_masked-nm_contig19-processed-gene-58.6-mRNA-1	0	0	0	0	0
NYDRO26241	0:augustus_masked-nm_contig19-processed-gene-59.3-mRNA-1	0	0	0	0	0
NYDRO26246	0:augustus_masked-nm_contig19-processed-gene-60.2-mRNA-1	0	0	0	0	0
NYDRO26248	0:augustus_masked-nm_contig19-processed-gene-61.22-mRNA-1	0	0	0	0	0
NYDRO26480	0:augustus_masked-nm_contig19-processed-gene-63.23-mRNA-1	0	0	0	0	0
NYDRO25457	0:augustus_masked-nm_contig19-processed-gene-65.2-mRNA-1	0	0	0	0	0
NYDRO26543	0:augustus_masked-nm_contig19-processed-gene-65.3-mRNA-1	0	0	0	0	0
NYDRO26561	0:augustus_masked-nm_contig19-processed-gene-65.4-mRNA-1	0	0	0	0	0
NYDRO26553	0:augustus_masked-nm_contig19-processed-gene-65.6-mRNA-1	0	0	0	0	0
NYDRO26559	0:augustus_masked-nm_contig19-processed-gene-66.0-mRNA-1	0	0	0	0	0
NYDRO26572	0:augustus_masked-nm_contig19-processed-gene-66.2-mRNA-1	0	0	0	0	0
NYDRO26588	0:augustus_masked-nm_contig19-processed-gene-66.3-mRNA-1	0	0	0	0	0
NYDRO26586	0:augustus_masked-nm_contig19-processed-gene-66.5-mRNA-1	0	0	0	0	0
NYDRO26587	0:augustus_masked-nm_contig19-processed-gene-67.11-mRNA-1	0	0	0	0	0
NYDRO26602	0:augustus_masked-nm_contig19-processed-gene-67.13-mRNA-1	0	0	0	0	0
NYDRO25496	0:augustus_masked-nm_contig19-processed-gene-68.28-mRNA-1	0	0	0	0	0
NYDRO26636	0:augustus_masked-nm_contig19-processed-gene-71.69-mRNA-1	0	0	0	0	0
NYDRO26714	0:augustus_masked-nm_contig19-processed-gene-76.47-mRNA-1	0	0	0	0	0
NYDRO26725	0:augustus_masked-nm_contig19-processed-gene-79.52-mRNA-1	0	0	0	0	0
NYDRO26735	0:augustus_masked-nm_contig19-processed-gene-82.55-mRNA-1	0	0	0	0	0
NYDRO26738	0:augustus_masked-nm_contig19-processed-gene-82.58-mRNA-1	0	0	0	0	0
NYDRO26739	0:augustus_masked-nm_contig19-processed-gene-83.4-mRNA-1	0	0	0	0	0
NYDRO26755	0:augustus_masked-nm_contig19-processed-gene-85.57-mRNA-1	0	0	0	0	0
NYDRO26770	0:augustus_masked-nm_contig19-processed-gene-86.31-mRNA-1	0	0	0	0	0
NYDRO28325	0:augustus_masked-nm_contig19-processed-gene-88.33-mRNA-1	0	0	0	0	0
NYDRO28466	0:augustus_masked-nm_contig19-processed-gene-9.15-mRNA-1	0	0	0	0	0
NYDRO28467	0:augustus_masked-nm_contig19-processed-gene-96.39-mRNA-1	0	0	0	0	0
NYDRO29719	0:augustus_masked-nm_contig19-processed-gene-98.2-mRNA-1	0	0	0	0	0
NYDRO29743	0:augustus_masked-nm_contig19-processed-gene-99.10-mRNA-1	0	0	0	0	0
NYDRO29769	0:augustus_masked-nm_contig20-processed-gene-1.11-mRNA-1	0	0	0	0	0
NYDRO29811	0:augustus_masked-nm_contig20-processed-gene-1.9-mRNA-1	0	0	0	0	0
NYDRO29908	0:augustus_masked-nm_contig20-processed-gene-10.15-mRNA-1	0	0	0	0	0
NYDRO29935	0:augustus_masked-nm_contig20-processed-gene-103.8-mRNA-1	0	0	0	0	0
NYDRO29948	0:augustus_masked-nm_contig20-processed-gene-104.0-mRNA-1	0	0	0	0	0
NYDRO28492	0:augustus_masked-nm_contig20-processed-gene-104.3-mRNA-1	0	0	0	0	0
NYDRO28500	0:augustus_masked-nm_contig20-processed-gene-106.0-mRNA-1	0	0	0	0	0
NYDRO28630	0:augustus_masked-nm_contig20-processed-gene-107.12-mRNA-1	0	0	0	0	0
NYDRO28726	0:augustus_masked-nm_contig20-processed-gene-109.13-mRNA-1	0	0	0	0	0
NYDRO28730	0:augustus_masked-nm_contig20-processed-gene-109.16-mRNA-1	0	0	0	0	0
NYDRO28840	0:augustus_masked-nm_contig20-processed-gene-11.32-mRNA-1	0	0	0	0	0
NYDRO28847	0:augustus_masked-nm_contig20-processed-gene-115.46-mRNA-1	0	0	0	0	0
NYDRO28878	0:augustus_masked-nm_contig20-processed-gene-115.47-mRNA-1	0	0	0	0	0
NYDRO28955	0:augustus_masked-nm_contig20-processed-gene-115.48-mRNA-1	0	0	0	0	0
NYDRO28960	0:augustus_masked-nm_contig20-processed-gene-116.80-mRNA-1	0	0	0	0	0
NYDRO28390	0:augustus_masked-nm_contig20-processed-gene-14.33-mRNA-1	0	0	0	0	0
NYDRO29116	0:augustus_masked-nm_contig20-processed-gene-15.2-mRNA-1	0	0	0	0	0
NYDRO29153	0:augustus_masked-nm_contig20-processed-gene-15.5-mRNA-1	0	0	0	0	0
NYDRO29205	0:augustus_masked-nm_contig20-processed-gene-18.8-mRNA-1	0	0	0	0	0
NYDRO29221	0:augustus_masked-nm_contig20-processed-gene-2.0-mRNA-1	0	0	0	0	0
NYDRO29314	0:augustus_masked-nm_contig20-processed-gene-21.15-mRNA-1	0	0	0	0	0
NYDRO28422	0:augustus_masked-nm_contig20-processed-gene-21.18-mRNA-1	0	0	0	0	0
NYDRO29340	0:augustus_masked-nm_contig20-processed-gene-22.51-mRNA-1	0	0	0	0	0
NYDRO29338	0:augustus_masked-nm_contig20-processed-gene-22.57-mRNA-1	0	0	0	0	0
NYDRO29466	0:augustus_masked-nm_contig20-processed-gene-23.18-mRNA-1	0	0	0	0	0
NYDRO29526	0:augustus_masked-nm_contig20-processed-gene-24.32-mRNA-1	0	0	0	0	0
NYDRO29539	0:augustus_masked-nm_contig20-processed-gene-24.39-mRNA-1	0	0	0	0	0
NYDRO28452	0:augustus_masked-nm_contig20-processed-gene-25.5-mRNA-1	0	0	0	0	0
NYDRO29641	0:augustus_masked-nm_contig20-processed-gene-25.8-mRNA-1	0	0	0	0	0
NYDRO32451	0:augustus_masked-nm_contig20-processed-gene-26.19-mRNA-1	0	0	0	0	0
NYDRO33694	0:augustus_masked-nm_contig20-processed-gene-27.10-mRNA-1	0	0	0	0	0
NYDRO33717	0:augustus_masked-nm_contig20-processed-gene-28.56-mRNA-1	0	0	0	0	0
NYDRO33756	0:augustus_masked-nm_contig20-processed-gene-29.32-mRNA-1	0	0	0	0	0
NYDRO32498	0:augustus_masked-nm_contig20-processed-gene-3.55-mRNA-1	0	0	0	0	0
NYDRO33783	0:augustus_masked-nm_contig20-processed-gene-30.14-mRNA-1	0	0	0	0	0
NYDRO33790	0:augustus_masked-nm_contig20-processed-gene-30.15-mRNA-1	0	0	0	0	0
NYDRO33792	0:augustus_masked-nm_contig20-processed-gene-32.9-mRNA-1	0	0	0	0	0
NYDRO33811	0:augustus_masked-nm_contig20-processed-gene-42.46-mRNA-1	0	0	0	0	0
NYDRO33831	0:augustus_masked-nm_contig20-processed-gene-44.50-mRNA-1	0	0	0	0	0
NYDRO33832	0:augustus_masked-nm_contig20-processed-gene-46.105-mRNA-1	0	0	0	0	0
NYDRO33841	0:augustus_masked-nm_contig20-processed-gene-46.98-mRNA-1	0	0	0	0	0
NYDRO33844	0:augustus_masked-nm_contig20-processed-gene-50.26-mRNA-1	0	0	0	0	0
NYDRO32552	0:augustus_masked-nm_contig20-processed-gene-50.27-mRNA-1	0	0	0	0	0
NYDRO32569	0:augustus_masked-nm_contig20-processed-gene-50.31-mRNA-1	0	0	0	0	0
NYDRO32623	0:augustus_masked-nm_contig20-processed-gene-52.25-mRNA-1	0	0	0	0	0
NYDRO32630	0:augustus_masked-nm_contig20-processed-gene-53.11-mRNA-1	0	0	0	0	0
NYDRO32677	0:augustus_masked-nm_contig20-processed-gene-53.2-mRNA-1	0	0	0	0	0
NYDRO32798	0:augustus_masked-nm_contig20-processed-gene-55.10-mRNA-1	0	0	0	0	0
NYDRO32831	0:augustus_masked-nm_contig20-processed-gene-55.11-mRNA-1	0	0	0	0	0
NYDRO32920	0:augustus_masked-nm_contig20-processed-gene-55.13-mRNA-1	0	0	0	0	0
NYDRO33112	0:augustus_masked-nm_contig20-processed-gene-55.9-mRNA-1	0	0	0	0	0
NYDRO33116	0:augustus_masked-nm_contig20-processed-gene-56.22-mRNA-1	0	0	0	0	0
NYDRO33369	0:augustus_masked-nm_contig20-processed-gene-58.1-mRNA-1	0	0	0	0	0
NYDRO33395	0:augustus_masked-nm_contig20-processed-gene-59.13-mRNA-1	0	0	0	0	0
NYDRO33493	0:augustus_masked-nm_contig20-processed-gene-59.14-mRNA-1	0	0	0	0	0
NYDRO33499	0:augustus_masked-nm_contig20-processed-gene-60.4-mRNA-1	0	0	0	0	0
NYDRO33508	0:augustus_masked-nm_contig20-processed-gene-60.8-mRNA-1	0	0	0	0	0
NYDRO33548	0:augustus_masked-nm_contig20-processed-gene-60.9-mRNA-1	0	0	0	0	0
NYDRO36244	0:augustus_masked-nm_contig20-processed-gene-61.32-mRNA-1	0	0	0	0	0
NYDRO36245	0:augustus_masked-nm_contig20-processed-gene-61.34-mRNA-1	0	0	0	0	0
NYDRO37481	0:augustus_masked-nm_contig20-processed-gene-76.1-mRNA-1	0	0	0	0	0
NYDRO37497	0:augustus_masked-nm_contig20-processed-gene-8.148-mRNA-1	0	0	0	0	0
NYDRO37501	0:augustus_masked-nm_contig20-processed-gene-82.49-mRNA-1	0	0	0	0	0
NYDRO37534	0:augustus_masked-nm_contig20-processed-gene-83.57-mRNA-1	0	0	0	0	0
NYDRO36333	0:augustus_masked-nm_contig20-processed-gene-83.60-mRNA-1	0	0	0	0	0
NYDRO36338	0:augustus_masked-nm_contig20-processed-gene-83.62-mRNA-1	0	0	0	0	0
NYDRO37621	0:augustus_masked-nm_contig20-processed-gene-85.47-mRNA-1	0	0	0	0	0
NYDRO37637	0:augustus_masked-nm_contig20-processed-gene-86.21-mRNA-1	0	0	0	0	0
NYDRO37651	0:augustus_masked-nm_contig20-processed-gene-86.24-mRNA-1	0	0	0	0	0
NYDRO37669	0:augustus_masked-nm_contig20-processed-gene-86.25-mRNA-1	0	0	0	0	0
NYDRO37688	0:augustus_masked-nm_contig20-processed-gene-87.8-mRNA-1	0	0	0	0	0
NYDRO36429	0:augustus_masked-nm_contig20-processed-gene-9.0-mRNA-1	0	0	0	0	0
NYDRO36516	0:augustus_masked-nm_contig20-processed-gene-90.45-mRNA-1	0	0	0	0	0
NYDRO36519	0:augustus_masked-nm_contig20-processed-gene-95.107-mRNA-1	0	0	0	0	0
NYDRO36549	0:augustus_masked-nm_contig20-processed-gene-96.9-mRNA-1	0	0	0	0	0
NYDRO36540	0:augustus_masked-nm_contig20-processed-gene-97.3-mRNA-1	0	0	0	0	0
NYDRO36256	0:augustus_masked-nm_contig20-processed-gene-97.4-mRNA-1	0	0	0	0	0
NYDRO36623	0:augustus_masked-nm_contig20-processed-gene-97.6-mRNA-1	0	0	0	0	0
NYDRO36642	0:augustus_masked-nm_contig20-processed-gene-98.53-mRNA-1	0	0	0	0	0
NYDRO36627	0:augustus_masked-nm_contig20-processed-gene-99.22-mRNA-1	0	0	0	0	0
NYDRO36646	0:augustus_masked-nm_contig22-processed-gene-0.31-mRNA-1	0	0	0	0	0
NYDRO36683	0:augustus_masked-nm_contig22-processed-gene-10.21-mRNA-1	0	0	0	0	0
NYDRO36261	0:augustus_masked-nm_contig22-processed-gene-10.22-mRNA-1	0	0	0	0	0
NYDRO36871	0:augustus_masked-nm_contig22-processed-gene-100.34-mRNA-1	0	0	0	0	0
NYDRO36897	0:augustus_masked-nm_contig22-processed-gene-102.75-mRNA-1	0	0	0	0	0
NYDRO36904	0:augustus_masked-nm_contig22-processed-gene-105.21-mRNA-1	0	0	0	0	0
NYDRO36895	0:augustus_masked-nm_contig22-processed-gene-109.47-mRNA-1	0	0	0	0	0
NYDRO36927	0:augustus_masked-nm_contig22-processed-gene-115.19-mRNA-1	0	0	0	0	0
NYDRO36972	0:augustus_masked-nm_contig22-processed-gene-117.23-mRNA-1	0	0	0	0	0
NYDRO36992	0:augustus_masked-nm_contig22-processed-gene-117.25-mRNA-1	0	0	0	0	0
NYDRO37057	0:augustus_masked-nm_contig22-processed-gene-13.19-mRNA-1	0	0	0	0	0
NYDRO37094	0:augustus_masked-nm_contig22-processed-gene-14.6-mRNA-1	0	0	0	0	0
NYDRO37096	0:augustus_masked-nm_contig22-processed-gene-20.128-mRNA-1	0	0	0	0	0
NYDRO36298	0:augustus_masked-nm_contig22-processed-gene-21.113-mRNA-1	0	0	0	0	0
NYDRO37116	0:augustus_masked-nm_contig22-processed-gene-22.290-mRNA-1	0	0	0	0	0
NYDRO37117	0:augustus_masked-nm_contig22-processed-gene-24.37-mRNA-1	0	0	0	0	0
NYDRO36301	0:augustus_masked-nm_contig22-processed-gene-25.58-mRNA-1	0	0	0	0	0
NYDRO37241	0:augustus_masked-nm_contig22-processed-gene-28.6-mRNA-1	0	0	0	0	0
NYDRO37261	0:augustus_masked-nm_contig22-processed-gene-39.5-mRNA-1	0	0	0	0	0
NYDRO37301	0:augustus_masked-nm_contig22-processed-gene-40.12-mRNA-1	0	0	0	0	0
NYDRO37305	0:augustus_masked-nm_contig22-processed-gene-5.3-mRNA-1	0	0	0	0	0
NYDRO37348	0:augustus_masked-nm_contig22-processed-gene-53.47-mRNA-1	0	0	0	0	0
NYDRO37386	0:augustus_masked-nm_contig22-processed-gene-57.7-mRNA-1	0	0	0	0	0
NYDRO37414	0:augustus_masked-nm_contig22-processed-gene-60.9-mRNA-1	0	0	0	0	0
NYDRO37421	0:augustus_masked-nm_contig22-processed-gene-61.5-mRNA-1	0	0	0	0	0
NYDRO37470	0:augustus_masked-nm_contig22-processed-gene-67.37-mRNA-1	0	0	0	0	0
NYDRO38975	0:augustus_masked-nm_contig22-processed-gene-7.51-mRNA-1	0	0	0	0	0
NYDRO39047	0:augustus_masked-nm_contig22-processed-gene-70.53-mRNA-1	0	0	0	0	0
NYDRO39060	0:augustus_masked-nm_contig22-processed-gene-70.56-mRNA-1	0	0	0	0	0
NYDRO39071	0:augustus_masked-nm_contig22-processed-gene-77.4-mRNA-1	0	0	0	0	0
NYDRO39120	0:augustus_masked-nm_contig22-processed-gene-79.75-mRNA-1	0	0	0	0	0
NYDRO39206	0:augustus_masked-nm_contig22-processed-gene-83.2-mRNA-1	0	0	0	0	0
NYDRO37859	0:augustus_masked-nm_contig22-processed-gene-9.6-mRNA-1	0	0	0	0	0
NYDRO39424	0:augustus_masked-nm_contig22-processed-gene-94.26-mRNA-1	0	0	0	0	0
NYDRO39421	0:augustus_masked-nm_contig25-processed-gene-0.19-mRNA-1	0	0	0	0	0
NYDRO39422	0:augustus_masked-nm_contig25-processed-gene-104.53-mRNA-1	0	0	0	0	0
NYDRO39492	0:augustus_masked-nm_contig25-processed-gene-105.5-mRNA-1	0	0	0	0	0
NYDRO39511	0:augustus_masked-nm_contig25-processed-gene-108.5-mRNA-1	0	0	0	0	0
NYDRO39512	0:augustus_masked-nm_contig25-processed-gene-11.35-mRNA-1	0	0	0	0	0
NYDRO37878	0:augustus_masked-nm_contig25-processed-gene-110.4-mRNA-1	0	0	0	0	0
NYDRO39584	0:augustus_masked-nm_contig25-processed-gene-110.6-mRNA-1	0	0	0	0	0
NYDRO37911	0:augustus_masked-nm_contig25-processed-gene-111.23-mRNA-1	0	0	0	0	0
NYDRO37720	0:augustus_masked-nm_contig25-processed-gene-112.25-mRNA-1	0	0	0	0	0
NYDRO37931	0:augustus_masked-nm_contig25-processed-gene-113.33-mRNA-1	0	0	0	0	0
NYDRO37961	0:augustus_masked-nm_contig25-processed-gene-113.34-mRNA-1	0	0	0	0	0
NYDRO38112	0:augustus_masked-nm_contig25-processed-gene-113.36-mRNA-1	0	0	0	0	0
NYDRO38118	0:augustus_masked-nm_contig25-processed-gene-114.182-mRNA-1	0	0	0	0	0
NYDRO38134	0:augustus_masked-nm_contig25-processed-gene-16.96-mRNA-1	0	0	0	0	0
NYDRO38191	0:augustus_masked-nm_contig25-processed-gene-17.47-mRNA-1	0	0	0	0	0
NYDRO38260	0:augustus_masked-nm_contig25-processed-gene-21.39-mRNA-1	0	0	0	0	0
NYDRO37754	0:augustus_masked-nm_contig25-processed-gene-22.5-mRNA-1	0	0	0	0	0
NYDRO38304	0:augustus_masked-nm_contig25-processed-gene-26.1-mRNA-1	0	0	0	0	0
NYDRO38341	0:augustus_masked-nm_contig25-processed-gene-35.38-mRNA-1	0	0	0	0	0
NYDRO38359	0:augustus_masked-nm_contig25-processed-gene-37.18-mRNA-1	0	0	0	0	0
NYDRO38430	0:augustus_masked-nm_contig25-processed-gene-44.2-mRNA-1	0	0	0	0	0
NYDRO38517	0:augustus_masked-nm_contig25-processed-gene-59.50-mRNA-1	0	0	0	0	0
NYDRO38519	0:augustus_masked-nm_contig25-processed-gene-59.52-mRNA-1	0	0	0	0	0
NYDRO38535	0:augustus_masked-nm_contig25-processed-gene-78.15-mRNA-1	0	0	0	0	0
NYDRO37781	0:augustus_masked-nm_contig25-processed-gene-81.45-mRNA-1	0	0	0	0	0
NYDRO38565	0:augustus_masked-nm_contig25-processed-gene-88.31-mRNA-1	0	0	0	0	0
NYDRO38563	0:augustus_masked-nm_contig25-processed-gene-89.37-mRNA-1	0	0	0	0	0
NYDRO38717	0:augustus_masked-nm_contig25-processed-gene-90.39-mRNA-1	0	0	0	0	0
NYDRO38720	0:augustus_masked-nm_contig25-processed-gene-93.10-mRNA-1	0	0	0	0	0
NYDRO38716	0:augustus_masked-nm_contig28-processed-gene-1.18-mRNA-1	0	0	0	0	0
NYDRO37785	0:augustus_masked-nm_contig28-processed-gene-1.19-mRNA-1	0	0	0	0	0
NYDRO37787	0:augustus_masked-nm_contig28-processed-gene-100.40-mRNA-1	0	0	0	0	0
NYDRO38736	0:augustus_masked-nm_contig28-processed-gene-101.6-mRNA-1	0	0	0	0	0
NYDRO38745	0:augustus_masked-nm_contig28-processed-gene-102.18-mRNA-1	0	0	0	0	0
NYDRO38866	0:augustus_masked-nm_contig28-processed-gene-105.24-mRNA-1	0	0	0	0	0
NYDRO38915	0:augustus_masked-nm_contig28-processed-gene-11.0-mRNA-1	0	0	0	0	0
NYDRO04717	0:augustus_masked-nm_contig28-processed-gene-11.6-mRNA-1	0	0	0	0	0
NYDRO05893	0:augustus_masked-nm_contig28-processed-gene-112.0-mRNA-1	0	0	0	0	0
NYDRO05887	0:augustus_masked-nm_contig28-processed-gene-113.1-mRNA-1	0	0	0	0	0
NYDRO05895	0:augustus_masked-nm_contig28-processed-gene-114.0-mRNA-1	0	0	0	0	0
NYDRO05913	0:augustus_masked-nm_contig28-processed-gene-116.21-mRNA-1	0	0	0	0	0
NYDRO05980	0:augustus_masked-nm_contig28-processed-gene-117.47-mRNA-1	0	0	0	0	0
NYDRO04738	0:augustus_masked-nm_contig28-processed-gene-20.3-mRNA-1	0	0	0	0	0
NYDRO06026	0:augustus_masked-nm_contig28-processed-gene-27.6-mRNA-1	0	0	0	0	0
NYDRO06035	0:augustus_masked-nm_contig28-processed-gene-27.7-mRNA-1	0	0	0	0	0
NYDRO06062	0:augustus_masked-nm_contig28-processed-gene-28.12-mRNA-1	0	0	0	0	0
NYDRO06054	0:augustus_masked-nm_contig28-processed-gene-28.4-mRNA-1	0	0	0	0	0
NYDRO06072	0:augustus_masked-nm_contig28-processed-gene-3.0-mRNA-1	0	0	0	0	0
NYDRO06083	0:augustus_masked-nm_contig28-processed-gene-37.11-mRNA-1	0	0	0	0	0
NYDRO06092	0:augustus_masked-nm_contig28-processed-gene-37.14-mRNA-1	0	0	0	0	0
NYDRO04860	0:augustus_masked-nm_contig28-processed-gene-37.5-mRNA-1	0	0	0	0	0
NYDRO04868	0:augustus_masked-nm_contig28-processed-gene-38.0-mRNA-1	0	0	0	0	0
NYDRO04608	0:augustus_masked-nm_contig28-processed-gene-38.9-mRNA-1	0	0	0	0	0
NYDRO04913	0:augustus_masked-nm_contig28-processed-gene-4.0-mRNA-1	0	0	0	0	0
NYDRO04927	0:augustus_masked-nm_contig28-processed-gene-48.82-mRNA-1	0	0	0	0	0
NYDRO05015	0:augustus_masked-nm_contig28-processed-gene-50.10-mRNA-1	0	0	0	0	0
NYDRO05017	0:augustus_masked-nm_contig28-processed-gene-50.12-mRNA-1	0	0	0	0	0
NYDRO05032	0:augustus_masked-nm_contig28-processed-gene-50.9-mRNA-1	0	0	0	0	0
NYDRO04621	0:augustus_masked-nm_contig28-processed-gene-52.41-mRNA-1	0	0	0	0	0
NYDRO05048	0:augustus_masked-nm_contig28-processed-gene-54.13-mRNA-1	0	0	0	0	0
NYDRO05062	0:augustus_masked-nm_contig28-processed-gene-58.3-mRNA-1	0	0	0	0	0
NYDRO04628	0:augustus_masked-nm_contig28-processed-gene-65.5-mRNA-1	0	0	0	0	0
NYDRO04639	0:augustus_masked-nm_contig28-processed-gene-68.4-mRNA-1	0	0	0	0	0
NYDRO05148	0:augustus_masked-nm_contig28-processed-gene-69.48-mRNA-1	0	0	0	0	0
NYDRO05167	0:augustus_masked-nm_contig28-processed-gene-7.3-mRNA-1	0	0	0	0	0
NYDRO05168	0:augustus_masked-nm_contig28-processed-gene-70.48-mRNA-1	0	0	0	0	0
NYDRO05213	0:augustus_masked-nm_contig28-processed-gene-71.23-mRNA-1	0	0	0	0	0
NYDRO05219	0:augustus_masked-nm_contig28-processed-gene-8.27-mRNA-1	0	0	0	0	0
NYDRO05250	0:augustus_masked-nm_contig28-processed-gene-83.50-mRNA-1	0	0	0	0	0
NYDRO05292	0:augustus_masked-nm_contig28-processed-gene-85.7-mRNA-1	0	0	0	0	0
NYDRO05294	0:augustus_masked-nm_contig28-processed-gene-88.53-mRNA-1	0	0	0	0	0
NYDRO05303	0:augustus_masked-nm_contig28-processed-gene-88.56-mRNA-1	0	0	0	0	0
NYDRO05339	0:augustus_masked-nm_contig28-processed-gene-91.8-mRNA-1	0	0	0	0	0
NYDRO05359	0:augustus_masked-nm_contig28-processed-gene-93.8-mRNA-1	0	0	0	0	0
NYDRO05369	0:augustus_masked-nm_contig28-processed-gene-95.30-mRNA-1	0	0	0	0	0
NYDRO04658	0:augustus_masked-nm_contig28-processed-gene-96.36-mRNA-1	0	0	0	0	0
NYDRO05395	0:augustus_masked-nm_contig28-processed-gene-99.6-mRNA-1	0	0	0	0	0
NYDRO05427	0:augustus_masked-nm_contig29-processed-gene-101.0-mRNA-1	0	0	0	0	0
NYDRO05437	0:augustus_masked-nm_contig29-processed-gene-110.7-mRNA-1	0	0	0	0	0
NYDRO05443	0:augustus_masked-nm_contig29-processed-gene-112.0-mRNA-1	0	0	0	0	0
NYDRO05473	0:augustus_masked-nm_contig29-processed-gene-113.31-mRNA-1	0	0	0	0	0
NYDRO05482	0:augustus_masked-nm_contig29-processed-gene-117.8-mRNA-1	0	0	0	0	0
NYDRO05500	0:augustus_masked-nm_contig29-processed-gene-125.49-mRNA-1	0	0	0	0	0
NYDRO05504	0:augustus_masked-nm_contig29-processed-gene-14.3-mRNA-1	0	0	0	0	0
NYDRO05545	0:augustus_masked-nm_contig29-processed-gene-140.10-mRNA-1	0	0	0	0	0
NYDRO05549	0:augustus_masked-nm_contig29-processed-gene-140.2-mRNA-1	0	0	0	0	0
NYDRO05569	0:augustus_masked-nm_contig29-processed-gene-140.9-mRNA-1	0	0	0	0	0
NYDRO05572	0:augustus_masked-nm_contig29-processed-gene-144.12-mRNA-1	0	0	0	0	0
NYDRO05583	0:augustus_masked-nm_contig29-processed-gene-145.15-mRNA-1	0	0	0	0	0
NYDRO05595	0:augustus_masked-nm_contig29-processed-gene-145.16-mRNA-1	0	0	0	0	0
NYDRO05598	0:augustus_masked-nm_contig29-processed-gene-15.19-mRNA-1	0	0	0	0	0
NYDRO05612	0:augustus_masked-nm_contig29-processed-gene-152.4-mRNA-1	0	0	0	0	0
NYDRO05701	0:augustus_masked-nm_contig29-processed-gene-18.43-mRNA-1	0	0	0	0	0
NYDRO05710	0:augustus_masked-nm_contig29-processed-gene-2.1-mRNA-1	0	0	0	0	0
NYDRO05711	0:augustus_masked-nm_contig29-processed-gene-20.14-mRNA-1	0	0	0	0	0
NYDRO05718	0:augustus_masked-nm_contig29-processed-gene-23.30-mRNA-1	0	0	0	0	0
NYDRO05747	0:augustus_masked-nm_contig29-processed-gene-34.19-mRNA-1	0	0	0	0	0
NYDRO05803	0:augustus_masked-nm_contig29-processed-gene-34.22-mRNA-1	0	0	0	0	0
NYDRO05807	0:augustus_masked-nm_contig29-processed-gene-37.9-mRNA-1	0	0	0	0	0
NYDRO05814	0:augustus_masked-nm_contig29-processed-gene-42.9-mRNA-1	0	0	0	0	0
NYDRO05838	0:augustus_masked-nm_contig29-processed-gene-49.0-mRNA-1	0	0	0	0	0
NYDRO05858	0:augustus_masked-nm_contig29-processed-gene-5.39-mRNA-1	0	0	0	0	0
NYDRO05866	0:augustus_masked-nm_contig29-processed-gene-52.13-mRNA-1	0	0	0	0	0
NYDRO05875	0:augustus_masked-nm_contig29-processed-gene-54.6-mRNA-1	0	0	0	0	0
NYDRO04591	0:augustus_masked-nm_contig29-processed-gene-56.4-mRNA-1	0	0	0	0	0
NYDRO04588	0:augustus_masked-nm_contig29-processed-gene-61.5-mRNA-1	0	0	0	0	0
NYDRO04587	0:augustus_masked-nm_contig29-processed-gene-68.16-mRNA-1	0	0	0	0	0
NYDRO04600	0:augustus_masked-nm_contig29-processed-gene-68.17-mRNA-1	0	0	0	0	0
NYDRO04601	0:augustus_masked-nm_contig29-processed-gene-69.41-mRNA-1	0	0	0	0	0
NYDRO04720	0:augustus_masked-nm_contig29-processed-gene-7.5-mRNA-1	0	0	0	0	0
NYDRO05917	0:augustus_masked-nm_contig29-processed-gene-70.25-mRNA-1	0	0	0	0	0
NYDRO05933	0:augustus_masked-nm_contig29-processed-gene-70.31-mRNA-1	0	0	0	0	0
NYDRO05950	0:augustus_masked-nm_contig29-processed-gene-79.14-mRNA-1	0	0	0	0	0
NYDRO05974	0:augustus_masked-nm_contig29-processed-gene-79.16-mRNA-1	0	0	0	0	0
NYDRO04736	0:augustus_masked-nm_contig29-processed-gene-79.17-mRNA-1	0	0	0	0	0
NYDRO04739	0:augustus_masked-nm_contig29-processed-gene-8.14-mRNA-1	0	0	0	0	0
NYDRO04733	0:augustus_masked-nm_contig29-processed-gene-8.15-mRNA-1	0	0	0	0	0
NYDRO06014	0:augustus_masked-nm_contig29-processed-gene-80.47-mRNA-1	0	0	0	0	0
NYDRO06024	0:augustus_masked-nm_contig29-processed-gene-81.15-mRNA-1	0	0	0	0	0
NYDRO06025	0:augustus_masked-nm_contig29-processed-gene-88.9-mRNA-1	0	0	0	0	0
NYDRO06033	0:augustus_masked-nm_contig29-processed-gene-91.26-mRNA-1	0	0	0	0	0
NYDRO06048	0:maker-nm_contig04-augustus-gene-10.10-mRNA-1	0	0	0	0	0
NYDRO06057	0:maker-nm_contig04-augustus-gene-100.33-mRNA-1	0	0	0	0	0
NYDRO06059	0:maker-nm_contig04-augustus-gene-100.41-mRNA-1	0	0	0	0	0
NYDRO06086	0:maker-nm_contig04-augustus-gene-100.44-mRNA-1	0	0	0	0	0
NYDRO04752	0:maker-nm_contig04-augustus-gene-102.15-mRNA-1	0	0	0	0	0
NYDRO04750	0:maker-nm_contig04-augustus-gene-109.37-mRNA-1	0	0	0	0	0
NYDRO04765	0:maker-nm_contig04-augustus-gene-11.20-mRNA-1	0	0	0	0	0
NYDRO04757	0:maker-nm_contig04-augustus-gene-113.32-mRNA-1	0	0	0	0	0
NYDRO04755	0:maker-nm_contig04-augustus-gene-113.47-mRNA-1	0	0	0	0	0
NYDRO04791	0:maker-nm_contig04-augustus-gene-115.13-mRNA-1	0	0	0	0	0
NYDRO04840	0:maker-nm_contig04-augustus-gene-115.20-mRNA-1	0	0	0	0	0
NYDRO04851	0:maker-nm_contig04-augustus-gene-116.16-mRNA-1	0	0	0	0	0
NYDRO04850	0:maker-nm_contig04-augustus-gene-117.2-mRNA-1	0	0	0	0	0
NYDRO04859	0:maker-nm_contig04-augustus-gene-117.21-mRNA-1	0	0	0	0	0
NYDRO04861	0:maker-nm_contig04-augustus-gene-19.262-mRNA-1	0	0	0	0	0
NYDRO04862	0:maker-nm_contig04-augustus-gene-19.268-mRNA-1	0	0	0	0	0
NYDRO04852	0:maker-nm_contig04-augustus-gene-2.0-mRNA-1	0	0	0	0	0
NYDRO04864	0:maker-nm_contig04-augustus-gene-20.301-mRNA-1	0	0	0	0	0
NYDRO04863	0:maker-nm_contig04-augustus-gene-20.307-mRNA-1	0	0	0	0	0
NYDRO04865	0:maker-nm_contig04-augustus-gene-27.23-mRNA-1	0	0	0	0	0
NYDRO04867	0:maker-nm_contig04-augustus-gene-27.25-mRNA-1	0	0	0	0	0
NYDRO04866	0:maker-nm_contig04-augustus-gene-28.48-mRNA-1	0	0	0	0	0
NYDRO04877	0:maker-nm_contig04-augustus-gene-3.15-mRNA-1	0	0	0	0	0
NYDRO04878	0:maker-nm_contig04-augustus-gene-30.16-mRNA-1	0	0	0	0	0
NYDRO04887	0:maker-nm_contig04-augustus-gene-30.24-mRNA-1	0	0	0	0	0
NYDRO04604	0:maker-nm_contig04-augustus-gene-4.33-mRNA-1	0	0	0	0	0
NYDRO04611	0:maker-nm_contig04-augustus-gene-4.42-mRNA-1	0	0	0	0	0
NYDRO04894	0:maker-nm_contig04-augustus-gene-41.1-mRNA-1	0	0	0	0	0
NYDRO04912	0:maker-nm_contig04-augustus-gene-43.0-mRNA-1	0	0	0	0	0
NYDRO04914	0:maker-nm_contig04-augustus-gene-43.2-mRNA-1	0	0	0	0	0
NYDRO04915	0:maker-nm_contig04-augustus-gene-46.39-mRNA-1	0	0	0	0	0
NYDRO04920	0:maker-nm_contig04-augustus-gene-46.51-mRNA-1	0	0	0	0	0
NYDRO04919	0:maker-nm_contig04-augustus-gene-49.16-mRNA-1	0	0	0	0	0
NYDRO04924	0:maker-nm_contig04-augustus-gene-53.20-mRNA-1	0	0	0	0	0
NYDRO04926	0:maker-nm_contig04-augustus-gene-53.34-mRNA-1	0	0	0	0	0
NYDRO04925	0:maker-nm_contig04-augustus-gene-54.43-mRNA-1	0	0	0	0	0
NYDRO04940	0:maker-nm_contig04-augustus-gene-56.15-mRNA-1	0	0	0	0	0
NYDRO04941	0:maker-nm_contig04-augustus-gene-58.24-mRNA-1	0	0	0	0	0
NYDRO04904	0:maker-nm_contig04-augustus-gene-59.22-mRNA-1	0	0	0	0	0
NYDRO04905	0:maker-nm_contig04-augustus-gene-6.6-mRNA-1	0	0	0	0	0
NYDRO04903	0:maker-nm_contig04-augustus-gene-61.11-mRNA-1	0	0	0	0	0
NYDRO04918	0:maker-nm_contig04-augustus-gene-65.60-mRNA-1	0	0	0	0	0
NYDRO04917	0:maker-nm_contig04-augustus-gene-65.68-mRNA-1	0	0	0	0	0
NYDRO04921	0:maker-nm_contig04-augustus-gene-66.29-mRNA-1	0	0	0	0	0
NYDRO04928	0:maker-nm_contig04-augustus-gene-68.26-mRNA-1	0	0	0	0	0
NYDRO04929	0:maker-nm_contig04-augustus-gene-69.34-mRNA-1	0	0	0	0	0
NYDRO04932	0:maker-nm_contig04-augustus-gene-70.23-mRNA-1	0	0	0	0	0
NYDRO04952	0:maker-nm_contig04-augustus-gene-70.27-mRNA-1	0	0	0	0	0
NYDRO04961	0:maker-nm_contig04-augustus-gene-74.18-mRNA-1	0	0	0	0	0
NYDRO04965	0:maker-nm_contig04-augustus-gene-75.38-mRNA-1	0	0	0	0	0
NYDRO04971	0:maker-nm_contig04-augustus-gene-76.69-mRNA-1	0	0	0	0	0
NYDRO04998	0:maker-nm_contig04-augustus-gene-76.88-mRNA-1	0	0	0	0	0
NYDRO05019	0:maker-nm_contig04-augustus-gene-77.15-mRNA-1	0	0	0	0	0
NYDRO05037	0:maker-nm_contig04-augustus-gene-79.36-mRNA-1	0	0	0	0	0
NYDRO04625	0:maker-nm_contig04-augustus-gene-79.38-mRNA-1	0	0	0	0	0
NYDRO05059	0:maker-nm_contig04-augustus-gene-80.13-mRNA-1	0	0	0	0	0
NYDRO05049	0:maker-nm_contig04-augustus-gene-87.31-mRNA-1	0	0	0	0	0
NYDRO05082	0:maker-nm_contig04-augustus-gene-88.14-mRNA-1	0	0	0	0	0
NYDRO05084	0:maker-nm_contig04-augustus-gene-88.4-mRNA-1	0	0	0	0	0
NYDRO05104	0:maker-nm_contig04-augustus-gene-88.9-mRNA-1	0	0	0	0	0
NYDRO04636	0:maker-nm_contig04-augustus-gene-90.54-mRNA-1	0	0	0	0	0
NYDRO04640	0:maker-nm_contig04-augustus-gene-95.34-mRNA-1	0	0	0	0	0
NYDRO05155	0:maker-nm_contig04-augustus-gene-95.37-mRNA-1	0	0	0	0	0
NYDRO05186	0:maker-nm_contig04-augustus-gene-96.27-mRNA-1	0	0	0	0	0
NYDRO05188	0:maker-nm_contig04-augustus-gene-97.37-mRNA-1	0	0	0	0	0
NYDRO05193	0:maker-nm_contig04-augustus-gene-98.8-mRNA-1	0	0	0	0	0
NYDRO05237	0:maker-nm_contig04-augustus-gene-99.31-mRNA-1	0	0	0	0	0
NYDRO05238	0:maker-nm_contig04-augustus-gene-99.39-mRNA-1	0	0	0	0	0
NYDRO05248	0:maker-nm_contig04-snap-gene-0.10-mRNA-1	0	0	0	0	0
NYDRO04644	0:maker-nm_contig04-snap-gene-0.5-mRNA-1	0	0	0	0	0
NYDRO05266	0:maker-nm_contig04-snap-gene-0.6-mRNA-1	0	0	0	0	0
NYDRO05279	0:maker-nm_contig04-snap-gene-1.28-mRNA-1	0	0	0	0	0
NYDRO05310	0:maker-nm_contig04-snap-gene-1.29-mRNA-1	0	0	0	0	0
NYDRO05305	0:maker-nm_contig04-snap-gene-10.14-mRNA-1	0	0	0	0	0
NYDRO05354	0:maker-nm_contig04-snap-gene-102.37-mRNA-1	0	0	0	0	0
NYDRO05368	0:maker-nm_contig04-snap-gene-103.2-mRNA-1	0	0	0	0	0
NYDRO04669	0:maker-nm_contig04-snap-gene-105.2-mRNA-1	0	0	0	0	0
NYDRO04662	0:maker-nm_contig04-snap-gene-109.0-mRNA-1	0	0	0	0	0
NYDRO04663	0:maker-nm_contig04-snap-gene-11.12-mRNA-1	0	0	0	0	0
NYDRO04667	0:maker-nm_contig04-snap-gene-11.13-mRNA-1	0	0	0	0	0
NYDRO04659	0:maker-nm_contig04-snap-gene-11.6-mRNA-1	0	0	0	0	0
NYDRO04661	0:maker-nm_contig04-snap-gene-112.131-mRNA-1	0	0	0	0	0
NYDRO05373	0:maker-nm_contig04-snap-gene-113.12-mRNA-1	0	0	0	0	0
NYDRO05407	0:maker-nm_contig04-snap-gene-113.13-mRNA-1	0	0	0	0	0
NYDRO05410	0:maker-nm_contig04-snap-gene-113.18-mRNA-1	0	0	0	0	0
NYDRO05411	0:maker-nm_contig04-snap-gene-114.44-mRNA-1	0	0	0	0	0
NYDRO05412	0:maker-nm_contig04-snap-gene-115.39-mRNA-1	0	0	0	0	0
NYDRO05418	0:maker-nm_contig04-snap-gene-115.40-mRNA-1	0	0	0	0	0
NYDRO05419	0:maker-nm_contig04-snap-gene-117.30-mRNA-1	0	0	0	0	0
NYDRO05415	0:maker-nm_contig04-snap-gene-12.16-mRNA-1	0	0	0	0	0
NYDRO05435	0:maker-nm_contig04-snap-gene-12.17-mRNA-1	0	0	0	0	0
NYDRO05436	0:maker-nm_contig04-snap-gene-13.19-mRNA-1	0	0	0	0	0
NYDRO05456	0:maker-nm_contig04-snap-gene-13.6-mRNA-1	0	0	0	0	0
NYDRO05477	0:maker-nm_contig04-snap-gene-13.7-mRNA-1	0	0	0	0	0
NYDRO05476	0:maker-nm_contig04-snap-gene-16.0-mRNA-1	0	0	0	0	0
NYDRO05478	0:maker-nm_contig04-snap-gene-18.39-mRNA-1	0	0	0	0	0
NYDRO05491	0:maker-nm_contig04-snap-gene-19.12-mRNA-1	0	0	0	0	0
NYDRO05496	0:maker-nm_contig04-snap-gene-19.15-mRNA-1	0	0	0	0	0
NYDRO05521	0:maker-nm_contig04-snap-gene-19.154-mRNA-1	0	0	0	0	0
NYDRO05546	0:maker-nm_contig04-snap-gene-19.156-mRNA-1	0	0	0	0	0
NYDRO05547	0:maker-nm_contig04-snap-gene-19.158-mRNA-1	0	0	0	0	0
NYDRO05555	0:maker-nm_contig04-snap-gene-19.16-mRNA-1	0	0	0	0	0
NYDRO05590	0:maker-nm_contig04-snap-gene-19.168-mRNA-1	0	0	0	0	0
NYDRO05591	0:maker-nm_contig04-snap-gene-19.169-mRNA-1	0	0	0	0	0
NYDRO05607	0:maker-nm_contig04-snap-gene-19.172-mRNA-1	0	0	0	0	0
NYDRO05609	0:maker-nm_contig04-snap-gene-19.174-mRNA-1	0	0	0	0	0
NYDRO05611	0:maker-nm_contig04-snap-gene-19.176-mRNA-1	0	0	0	0	0
NYDRO04696	0:maker-nm_contig04-snap-gene-19.185-mRNA-1	0	0	0	0	0
NYDRO05608	0:maker-nm_contig04-snap-gene-19.186-mRNA-1	0	0	0	0	0
NYDRO05613	0:maker-nm_contig04-snap-gene-19.86-mRNA-1	0	0	0	0	0
NYDRO05634	0:maker-nm_contig04-snap-gene-2.11-mRNA-1	0	0	0	0	0
NYDRO05636	0:maker-nm_contig04-snap-gene-2.18-mRNA-1	0	0	0	0	0
NYDRO05648	0:maker-nm_contig04-snap-gene-20.119-mRNA-1	0	0	0	0	0
NYDRO05640	0:maker-nm_contig04-snap-gene-20.201-mRNA-1	0	0	0	0	0
NYDRO05663	0:maker-nm_contig04-snap-gene-20.203-mRNA-1	0	0	0	0	0
NYDRO05664	0:maker-nm_contig04-snap-gene-20.205-mRNA-1	0	0	0	0	0
NYDRO05652	0:maker-nm_contig04-snap-gene-20.215-mRNA-1	0	0	0	0	0
NYDRO05665	0:maker-nm_contig04-snap-gene-20.216-mRNA-1	0	0	0	0	0
NYDRO05686	0:maker-nm_contig04-snap-gene-20.220-mRNA-1	0	0	0	0	0
NYDRO04707	0:maker-nm_contig04-snap-gene-20.221-mRNA-1	0	0	0	0	0
NYDRO05739	0:maker-nm_contig04-snap-gene-20.222-mRNA-1	0	0	0	0	0
NYDRO05767	0:maker-nm_contig04-snap-gene-20.230-mRNA-1	0	0	0	0	0
NYDRO05781	0:maker-nm_contig04-snap-gene-20.232-mRNA-1	0	0	0	0	0
NYDRO05797	0:maker-nm_contig04-snap-gene-20.45-mRNA-1	0	0	0	0	0
NYDRO05808	0:maker-nm_contig04-snap-gene-20.47-mRNA-1	0	0	0	0	0
NYDRO05813	0:maker-nm_contig04-snap-gene-20.48-mRNA-1	0	0	0	0	0
NYDRO05812	0:maker-nm_contig04-snap-gene-20.61-mRNA-1	0	0	0	0	0
NYDRO05842	0:maker-nm_contig04-snap-gene-20.62-mRNA-1	0	0	0	0	0
NYDRO05843	0:maker-nm_contig04-snap-gene-20.67-mRNA-1	0	0	0	0	0
NYDRO05853	0:maker-nm_contig04-snap-gene-20.73-mRNA-1	0	0	0	0	0
NYDRO05857	0:maker-nm_contig04-snap-gene-20.75-mRNA-1	0	0	0	0	0
NYDRO11284	0:maker-nm_contig04-snap-gene-20.82-mRNA-1	0	0	0	0	0
NYDRO11392	0:maker-nm_contig04-snap-gene-21.27-mRNA-1	0	0	0	0	0
NYDRO12558	0:maker-nm_contig04-snap-gene-21.69-mRNA-1	0	0	0	0	0
NYDRO12572	0:maker-nm_contig04-snap-gene-21.87-mRNA-1	0	0	0	0	0
NYDRO12613	0:maker-nm_contig04-snap-gene-22.34-mRNA-1	0	0	0	0	0
NYDRO11403	0:maker-nm_contig04-snap-gene-25.11-mRNA-1	0	0	0	0	0
NYDRO12658	0:maker-nm_contig04-snap-gene-27.0-mRNA-1	0	0	0	0	0
NYDRO12673	0:maker-nm_contig04-snap-gene-28.34-mRNA-1	0	0	0	0	0
NYDRO12693	0:maker-nm_contig04-snap-gene-3.10-mRNA-1	0	0	0	0	0
NYDRO11460	0:maker-nm_contig04-snap-gene-30.44-mRNA-1	0	0	0	0	0
NYDRO11517	0:maker-nm_contig04-snap-gene-30.49-mRNA-1	0	0	0	0	0
NYDRO11532	0:maker-nm_contig04-snap-gene-36.71-mRNA-1	0	0	0	0	0
NYDRO11565	0:maker-nm_contig04-snap-gene-36.72-mRNA-1	0	0	0	0	0
NYDRO11571	0:maker-nm_contig04-snap-gene-37.62-mRNA-1	0	0	0	0	0
NYDRO11673	0:maker-nm_contig04-snap-gene-4.24-mRNA-1	0	0	0	0	0
NYDRO11850	0:maker-nm_contig04-snap-gene-4.31-mRNA-1	0	0	0	0	0
NYDRO11858	0:maker-nm_contig04-snap-gene-41.24-mRNA-1	0	0	0	0	0
NYDRO11865	0:maker-nm_contig04-snap-gene-44.30-mRNA-1	0	0	0	0	0
NYDRO11879	0:maker-nm_contig04-snap-gene-44.31-mRNA-1	0	0	0	0	0
NYDRO11886	0:maker-nm_contig04-snap-gene-44.48-mRNA-1	0	0	0	0	0
NYDRO11895	0:maker-nm_contig04-snap-gene-48.20-mRNA-1	0	0	0	0	0
NYDRO11921	0:maker-nm_contig04-snap-gene-48.21-mRNA-1	0	0	0	0	0
NYDRO11963	0:maker-nm_contig04-snap-gene-49.42-mRNA-1	0	0	0	0	0
NYDRO11977	0:maker-nm_contig04-snap-gene-5.4-mRNA-1	0	0	0	0	0
NYDRO11982	0:maker-nm_contig04-snap-gene-50.26-mRNA-1	0	0	0	0	0
NYDRO11995	0:maker-nm_contig04-snap-gene-51.30-mRNA-1	0	0	0	0	0
NYDRO12013	0:maker-nm_contig04-snap-gene-54.25-mRNA-1	0	0	0	0	0
NYDRO11357	0:maker-nm_contig04-snap-gene-54.28-mRNA-1	0	0	0	0	0
NYDRO12047	0:maker-nm_contig04-snap-gene-58.37-mRNA-1	0	0	0	0	0
NYDRO12045	0:maker-nm_contig04-snap-gene-59.32-mRNA-1	0	0	0	0	0
NYDRO12067	0:maker-nm_contig04-snap-gene-6.10-mRNA-1	0	0	0	0	0
NYDRO12120	0:maker-nm_contig04-snap-gene-6.20-mRNA-1	0	0	0	0	0
NYDRO12132	0:maker-nm_contig04-snap-gene-6.21-mRNA-1	0	0	0	0	0
NYDRO12141	0:maker-nm_contig04-snap-gene-6.22-mRNA-1	0	0	0	0	0
NYDRO12153	0:maker-nm_contig04-snap-gene-6.8-mRNA-1	0	0	0	0	0
NYDRO12194	0:maker-nm_contig04-snap-gene-6.9-mRNA-1	0	0	0	0	0
NYDRO12218	0:maker-nm_contig04-snap-gene-60.17-mRNA-1	0	0	0	0	0
NYDRO12222	0:maker-nm_contig04-snap-gene-62.13-mRNA-1	0	0	0	0	0
NYDRO12230	0:maker-nm_contig04-snap-gene-63.1-mRNA-1	0	0	0	0	0
NYDRO12237	0:maker-nm_contig04-snap-gene-63.3-mRNA-1	0	0	0	0	0
NYDRO11376	0:maker-nm_contig04-snap-gene-63.4-mRNA-1	0	0	0	0	0
NYDRO12291	0:maker-nm_contig04-snap-gene-64.18-mRNA-1	0	0	0	0	0
NYDRO12307	0:maker-nm_contig04-snap-gene-64.20-mRNA-1	0	0	0	0	0
NYDRO12308	0:maker-nm_contig04-snap-gene-64.7-mRNA-1	0	0	0	0	0
NYDRO12326	0:maker-nm_contig04-snap-gene-65.33-mRNA-1	0	0	0	0	0
NYDRO11386	0:maker-nm_contig04-snap-gene-65.34-mRNA-1	0	0	0	0	0
NYDRO12432	0:maker-nm_contig04-snap-gene-67.45-mRNA-1	0	0	0	0	0
NYDRO12486	0:maker-nm_contig04-snap-gene-69.18-mRNA-1	0	0	0	0	0
NYDRO12524	0:maker-nm_contig04-snap-gene-69.19-mRNA-1	0	0	0	0	0
NYDRO11285	0:maker-nm_contig04-snap-gene-69.20-mRNA-1	0	0	0	0	0
NYDRO11295	0:maker-nm_contig04-snap-gene-70.30-mRNA-1	0	0	0	0	0
NYDRO11398	0:maker-nm_contig04-snap-gene-70.48-mRNA-1	0	0	0	0	0
NYDRO11397	0:maker-nm_contig04-snap-gene-73.34-mRNA-1	0	0	0	0	0
NYDRO11401	0:maker-nm_contig04-snap-gene-74.30-mRNA-1	0	0	0	0	0
NYDRO11391	0:maker-nm_contig04-snap-gene-74.31-mRNA-1	0	0	0	0	0
NYDRO12538	0:maker-nm_contig04-snap-gene-75.35-mRNA-1	0	0	0	0	0
NYDRO12546	0:maker-nm_contig04-snap-gene-78.32-mRNA-1	0	0	0	0	0
NYDRO12548	0:maker-nm_contig04-snap-gene-78.34-mRNA-1	0	0	0	0	0
NYDRO12552	0:maker-nm_contig04-snap-gene-79.21-mRNA-1	0	0	0	0	0
NYDRO12566	0:maker-nm_contig04-snap-gene-79.28-mRNA-1	0	0	0	0	0
NYDRO12567	0:maker-nm_contig04-snap-gene-79.30-mRNA-1	0	0	0	0	0
NYDRO12578	0:maker-nm_contig04-snap-gene-8.16-mRNA-1	0	0	0	0	0
NYDRO12589	0:maker-nm_contig04-snap-gene-80.36-mRNA-1	0	0	0	0	0
NYDRO12583	0:maker-nm_contig04-snap-gene-80.41-mRNA-1	0	0	0	0	0
NYDRO12585	0:maker-nm_contig04-snap-gene-81.44-mRNA-1	0	0	0	0	0
NYDRO12582	0:maker-nm_contig04-snap-gene-81.58-mRNA-1	0	0	0	0	0
NYDRO12594	0:maker-nm_contig04-snap-gene-82.10-mRNA-1	0	0	0	0	0
NYDRO12593	0:maker-nm_contig04-snap-gene-82.23-mRNA-1	0	0	0	0	0
NYDRO12598	0:maker-nm_contig04-snap-gene-83.27-mRNA-1	0	0	0	0	0
NYDRO12610	0:maker-nm_contig04-snap-gene-83.28-mRNA-1	0	0	0	0	0
NYDRO12614	0:maker-nm_contig04-snap-gene-83.29-mRNA-1	0	0	0	0	0
NYDRO12619	0:maker-nm_contig04-snap-gene-84.0-mRNA-1	0	0	0	0	0
NYDRO11409	0:maker-nm_contig04-snap-gene-85.22-mRNA-1	0	0	0	0	0
NYDRO11410	0:maker-nm_contig04-snap-gene-9.10-mRNA-1	0	0	0	0	0
NYDRO12659	0:maker-nm_contig04-snap-gene-90.25-mRNA-1	0	0	0	0	0
NYDRO12656	0:maker-nm_contig04-snap-gene-92.30-mRNA-1	0	0	0	0	0
NYDRO12669	0:maker-nm_contig04-snap-gene-93.4-mRNA-1	0	0	0	0	0
NYDRO12679	0:maker-nm_contig04-snap-gene-95.44-mRNA-1	0	0	0	0	0
NYDRO12678	0:maker-nm_contig04-snap-gene-95.49-mRNA-1	0	0	0	0	0
NYDRO12680	0:maker-nm_contig04-snap-gene-96.10-mRNA-1	0	0	0	0	0
NYDRO12689	0:maker-nm_contig04-snap-gene-96.9-mRNA-1	0	0	0	0	0
NYDRO12716	0:maker-nm_contig04-snap-gene-97.54-mRNA-1	0	0	0	0	0
NYDRO11418	0:maker-nm_contig04-snap-gene-97.56-mRNA-1	0	0	0	0	0
NYDRO11421	0:maker-nm_contig04-snap-gene-98.1-mRNA-1	0	0	0	0	0
NYDRO11424	0:maker-nm_contig04-snap-gene-98.3-mRNA-1	0	0	0	0	0
NYDRO11444	0:maker-nm_contig09-augustus-gene-0.2-mRNA-1	0	0	0	0	0
NYDRO11445	0:maker-nm_contig09-augustus-gene-10.6-mRNA-1	0	0	0	0	0
NYDRO11456	0:maker-nm_contig09-augustus-gene-102.42-mRNA-1	0	0	0	0	0
NYDRO11472	0:maker-nm_contig09-augustus-gene-102.60-mRNA-1	0	0	0	0	0
NYDRO11466	0:maker-nm_contig09-augustus-gene-106.31-mRNA-1	0	0	0	0	0
NYDRO11467	0:maker-nm_contig09-augustus-gene-11.10-mRNA-1	0	0	0	0	0
NYDRO11490	0:maker-nm_contig09-augustus-gene-110.69-mRNA-1	0	0	0	0	0
NYDRO11497	0:maker-nm_contig09-augustus-gene-111.19-mRNA-1	0	0	0	0	0
NYDRO11500	0:maker-nm_contig09-augustus-gene-112.31-mRNA-1	0	0	0	0	0
NYDRO11515	0:maker-nm_contig09-augustus-gene-15.1-mRNA-1	0	0	0	0	0
NYDRO11302	0:maker-nm_contig09-augustus-gene-19.21-mRNA-1	0	0	0	0	0
NYDRO11528	0:maker-nm_contig09-augustus-gene-20.67-mRNA-1	0	0	0	0	0
NYDRO11529	0:maker-nm_contig09-augustus-gene-22.16-mRNA-1	0	0	0	0	0
NYDRO11531	0:maker-nm_contig09-augustus-gene-23.12-mRNA-1	0	0	0	0	0
NYDRO11538	0:maker-nm_contig09-augustus-gene-29.14-mRNA-1	0	0	0	0	0
NYDRO11558	0:maker-nm_contig09-augustus-gene-43.36-mRNA-1	0	0	0	0	0
NYDRO11560	0:maker-nm_contig09-augustus-gene-43.39-mRNA-1	0	0	0	0	0
NYDRO11562	0:maker-nm_contig09-augustus-gene-44.39-mRNA-1	0	0	0	0	0
NYDRO11553	0:maker-nm_contig09-augustus-gene-45.56-mRNA-1	0	0	0	0	0
NYDRO11545	0:maker-nm_contig09-augustus-gene-46.20-mRNA-1	0	0	0	0	0
NYDRO11546	0:maker-nm_contig09-augustus-gene-47.16-mRNA-1	0	0	0	0	0
NYDRO11551	0:maker-nm_contig09-augustus-gene-49.20-mRNA-1	0	0	0	0	0
NYDRO11563	0:maker-nm_contig09-augustus-gene-53.27-mRNA-1	0	0	0	0	0
NYDRO11566	0:maker-nm_contig09-augustus-gene-54.9-mRNA-1	0	0	0	0	0
NYDRO11573	0:maker-nm_contig09-augustus-gene-55.46-mRNA-1	0	0	0	0	0
NYDRO11570	0:maker-nm_contig09-augustus-gene-56.4-mRNA-1	0	0	0	0	0
NYDRO11569	0:maker-nm_contig09-augustus-gene-57.37-mRNA-1	0	0	0	0	0
NYDRO11575	0:maker-nm_contig09-augustus-gene-6.11-mRNA-1	0	0	0	0	0
NYDRO11591	0:maker-nm_contig09-augustus-gene-60.34-mRNA-1	0	0	0	0	0
NYDRO11592	0:maker-nm_contig09-augustus-gene-60.39-mRNA-1	0	0	0	0	0
NYDRO11600	0:maker-nm_contig09-augustus-gene-61.11-mRNA-1	0	0	0	0	0
NYDRO11604	0:maker-nm_contig09-augustus-gene-65.55-mRNA-1	0	0	0	0	0
NYDRO11622	0:maker-nm_contig09-augustus-gene-66.27-mRNA-1	0	0	0	0	0
NYDRO11625	0:maker-nm_contig09-augustus-gene-67.7-mRNA-1	0	0	0	0	0
NYDRO11631	0:maker-nm_contig09-augustus-gene-68.65-mRNA-1	0	0	0	0	0
NYDRO11655	0:maker-nm_contig09-augustus-gene-72.56-mRNA-1	0	0	0	0	0
NYDRO11667	0:maker-nm_contig09-augustus-gene-74.14-mRNA-1	0	0	0	0	0
NYDRO11675	0:maker-nm_contig09-augustus-gene-74.3-mRNA-1	0	0	0	0	0
NYDRO11311	0:maker-nm_contig09-augustus-gene-75.68-mRNA-1	0	0	0	0	0
NYDRO11688	0:maker-nm_contig09-augustus-gene-75.76-mRNA-1	0	0	0	0	0
NYDRO11683	0:maker-nm_contig09-augustus-gene-8.25-mRNA-1	0	0	0	0	0
NYDRO11701	0:maker-nm_contig09-augustus-gene-80.32-mRNA-1	0	0	0	0	0
NYDRO11700	0:maker-nm_contig09-augustus-gene-81.24-mRNA-1	0	0	0	0	0
NYDRO11720	0:maker-nm_contig09-augustus-gene-81.25-mRNA-1	0	0	0	0	0
NYDRO11725	0:maker-nm_contig09-augustus-gene-83.42-mRNA-1	0	0	0	0	0
NYDRO11722	0:maker-nm_contig09-augustus-gene-9.11-mRNA-1	0	0	0	0	0
NYDRO11743	0:maker-nm_contig09-augustus-gene-91.80-mRNA-1	0	0	0	0	0
NYDRO11757	0:maker-nm_contig09-augustus-gene-96.56-mRNA-1	0	0	0	0	0
NYDRO11779	0:maker-nm_contig09-augustus-gene-99.19-mRNA-1	0	0	0	0	0
NYDRO11769	0:maker-nm_contig09-snap-gene-0.40-mRNA-1	0	0	0	0	0
NYDRO11768	0:maker-nm_contig09-snap-gene-1.4-mRNA-1	0	0	0	0	0
NYDRO11782	0:maker-nm_contig09-snap-gene-10.37-mRNA-1	0	0	0	0	0
NYDRO11785	0:maker-nm_contig09-snap-gene-10.38-mRNA-1	0	0	0	0	0
NYDRO11787	0:maker-nm_contig09-snap-gene-10.43-mRNA-1	0	0	0	0	0
NYDRO11806	0:maker-nm_contig09-snap-gene-10.53-mRNA-1	0	0	0	0	0
NYDRO11807	0:maker-nm_contig09-snap-gene-100.38-mRNA-1	0	0	0	0	0
NYDRO11834	0:maker-nm_contig09-snap-gene-101.54-mRNA-1	0	0	0	0	0
NYDRO11813	0:maker-nm_contig09-snap-gene-101.60-mRNA-1	0	0	0	0	0
NYDRO11835	0:maker-nm_contig09-snap-gene-101.75-mRNA-1	0	0	0	0	0
NYDRO11836	0:maker-nm_contig09-snap-gene-102.16-mRNA-1	0	0	0	0	0
NYDRO11821	0:maker-nm_contig09-snap-gene-102.27-mRNA-1	0	0	0	0	0
NYDRO11822	0:maker-nm_contig09-snap-gene-103.15-mRNA-1	0	0	0	0	0
NYDRO11815	0:maker-nm_contig09-snap-gene-104.65-mRNA-1	0	0	0	0	0
NYDRO11811	0:maker-nm_contig09-snap-gene-104.72-mRNA-1	0	0	0	0	0
NYDRO11829	0:maker-nm_contig09-snap-gene-104.73-mRNA-1	0	0	0	0	0
NYDRO11832	0:maker-nm_contig09-snap-gene-104.74-mRNA-1	0	0	0	0	0
NYDRO11818	0:maker-nm_contig09-snap-gene-104.82-mRNA-1	0	0	0	0	0
NYDRO11814	0:maker-nm_contig09-snap-gene-104.83-mRNA-1	0	0	0	0	0
NYDRO11824	0:maker-nm_contig09-snap-gene-105.57-mRNA-1	0	0	0	0	0
NYDRO11827	0:maker-nm_contig09-snap-gene-106.10-mRNA-1	0	0	0	0	0
NYDRO11826	0:maker-nm_contig09-snap-gene-106.17-mRNA-1	0	0	0	0	0
NYDRO11820	0:maker-nm_contig09-snap-gene-107.66-mRNA-1	0	0	0	0	0
NYDRO11828	0:maker-nm_contig09-snap-gene-11.42-mRNA-1	0	0	0	0	0
NYDRO11817	0:maker-nm_contig09-snap-gene-11.58-mRNA-1	0	0	0	0	0
NYDRO11819	0:maker-nm_contig09-snap-gene-110.24-mRNA-1	0	0	0	0	0
NYDRO11823	0:maker-nm_contig09-snap-gene-110.9-mRNA-1	0	0	0	0	0
NYDRO11831	0:maker-nm_contig09-snap-gene-111.30-mRNA-1	0	0	0	0	0
NYDRO11859	0:maker-nm_contig09-snap-gene-111.42-mRNA-1	0	0	0	0	0
NYDRO11880	0:maker-nm_contig09-snap-gene-111.46-mRNA-1	0	0	0	0	0
NYDRO11335	0:maker-nm_contig09-snap-gene-112.38-mRNA-1	0	0	0	0	0
NYDRO11925	0:maker-nm_contig09-snap-gene-112.54-mRNA-1	0	0	0	0	0
NYDRO11934	0:maker-nm_contig09-snap-gene-115.14-mRNA-1	0	0	0	0	0
NYDRO11931	0:maker-nm_contig09-snap-gene-12.37-mRNA-1	0	0	0	0	0
NYDRO11937	0:maker-nm_contig09-snap-gene-12.39-mRNA-1	0	0	0	0	0
NYDRO11932	0:maker-nm_contig09-snap-gene-12.63-mRNA-1	0	0	0	0	0
NYDRO11946	0:maker-nm_contig09-snap-gene-14.13-mRNA-1	0	0	0	0	0
NYDRO11940	0:maker-nm_contig09-snap-gene-14.16-mRNA-1	0	0	0	0	0
NYDRO11948	0:maker-nm_contig09-snap-gene-14.20-mRNA-1	0	0	0	0	0
NYDRO11976	0:maker-nm_contig09-snap-gene-15.43-mRNA-1	0	0	0	0	0
NYDRO11987	0:maker-nm_contig09-snap-gene-15.45-mRNA-1	0	0	0	0	0
NYDRO11994	0:maker-nm_contig09-snap-gene-16.35-mRNA-1	0	0	0	0	0
NYDRO12006	0:maker-nm_contig09-snap-gene-18.17-mRNA-1	0	0	0	0	0
NYDRO12016	0:maker-nm_contig09-snap-gene-18.70-mRNA-1	0	0	0	0	0
NYDRO12021	0:maker-nm_contig09-snap-gene-18.73-mRNA-1	0	0	0	0	0
NYDRO12039	0:maker-nm_contig09-snap-gene-19.59-mRNA-1	0	0	0	0	0
NYDRO11343	0:maker-nm_contig09-snap-gene-2.22-mRNA-1	0	0	0	0	0
NYDRO12089	0:maker-nm_contig09-snap-gene-20.23-mRNA-1	0	0	0	0	0
NYDRO12092	0:maker-nm_contig09-snap-gene-20.27-mRNA-1	0	0	0	0	0
NYDRO12102	0:maker-nm_contig09-snap-gene-20.31-mRNA-1	0	0	0	0	0
NYDRO12107	0:maker-nm_contig09-snap-gene-21.15-mRNA-1	0	0	0	0	0
NYDRO12116	0:maker-nm_contig09-snap-gene-22.26-mRNA-1	0	0	0	0	0
NYDRO12126	0:maker-nm_contig09-snap-gene-22.27-mRNA-1	0	0	0	0	0
NYDRO12139	0:maker-nm_contig09-snap-gene-22.28-mRNA-1	0	0	0	0	0
NYDRO12155	0:maker-nm_contig09-snap-gene-22.29-mRNA-1	0	0	0	0	0
NYDRO12171	0:maker-nm_contig09-snap-gene-22.30-mRNA-1	0	0	0	0	0
NYDRO12173	0:maker-nm_contig09-snap-gene-22.33-mRNA-1	0	0	0	0	0
NYDRO12201	0:maker-nm_contig09-snap-gene-22.36-mRNA-1	0	0	0	0	0
NYDRO12212	0:maker-nm_contig09-snap-gene-22.37-mRNA-1	0	0	0	0	0
NYDRO12225	0:maker-nm_contig09-snap-gene-22.39-mRNA-1	0	0	0	0	0
NYDRO12246	0:maker-nm_contig09-snap-gene-22.44-mRNA-1	0	0	0	0	0
NYDRO12254	0:maker-nm_contig09-snap-gene-22.45-mRNA-1	0	0	0	0	0
NYDRO12265	0:maker-nm_contig09-snap-gene-23.53-mRNA-1	0	0	0	0	0
NYDRO12274	0:maker-nm_contig09-snap-gene-23.73-mRNA-1	0	0	0	0	0
NYDRO12279	0:maker-nm_contig09-snap-gene-24.20-mRNA-1	0	0	0	0	0
NYDRO11379	0:maker-nm_contig09-snap-gene-24.21-mRNA-1	0	0	0	0	0
NYDRO12293	0:maker-nm_contig09-snap-gene-25.31-mRNA-1	0	0	0	0	0
NYDRO12294	0:maker-nm_contig09-snap-gene-25.35-mRNA-1	0	0	0	0	0
NYDRO12297	0:maker-nm_contig09-snap-gene-26.3-mRNA-1	0	0	0	0	0
NYDRO12300	0:maker-nm_contig09-snap-gene-26.5-mRNA-1	0	0	0	0	0
NYDRO12313	0:maker-nm_contig09-snap-gene-27.26-mRNA-1	0	0	0	0	0
NYDRO12309	0:maker-nm_contig09-snap-gene-28.3-mRNA-1	0	0	0	0	0
NYDRO12310	0:maker-nm_contig09-snap-gene-29.23-mRNA-1	0	0	0	0	0
NYDRO12332	0:maker-nm_contig09-snap-gene-29.33-mRNA-1	0	0	0	0	0
NYDRO12331	0:maker-nm_contig09-snap-gene-3.6-mRNA-1	0	0	0	0	0
NYDRO12347	0:maker-nm_contig09-snap-gene-30.16-mRNA-1	0	0	0	0	0
NYDRO12350	0:maker-nm_contig09-snap-gene-30.7-mRNA-1	0	0	0	0	0
NYDRO12375	0:maker-nm_contig09-snap-gene-32.19-mRNA-1	0	0	0	0	0
NYDRO12394	0:maker-nm_contig09-snap-gene-32.26-mRNA-1	0	0	0	0	0
NYDRO12408	0:maker-nm_contig09-snap-gene-33.10-mRNA-1	0	0	0	0	0
NYDRO11384	0:maker-nm_contig09-snap-gene-34.10-mRNA-1	0	0	0	0	0
NYDRO12433	0:maker-nm_contig09-snap-gene-34.9-mRNA-1	0	0	0	0	0
NYDRO12450	0:maker-nm_contig09-snap-gene-36.7-mRNA-1	0	0	0	0	0
NYDRO12460	0:maker-nm_contig09-snap-gene-37.7-mRNA-1	0	0	0	0	0
NYDRO12459	0:maker-nm_contig09-snap-gene-38.14-mRNA-1	0	0	0	0	0
NYDRO12461	0:maker-nm_contig09-snap-gene-38.15-mRNA-1	0	0	0	0	0
NYDRO12462	0:maker-nm_contig09-snap-gene-38.8-mRNA-1	0	0	0	0	0
NYDRO12466	0:maker-nm_contig09-snap-gene-39.11-mRNA-1	0	0	0	0	0
NYDRO12471	0:maker-nm_contig09-snap-gene-39.15-mRNA-1	0	0	0	0	0
NYDRO12501	0:maker-nm_contig09-snap-gene-39.16-mRNA-1	0	0	0	0	0
NYDRO12493	0:maker-nm_contig09-snap-gene-42.112-mRNA-1	0	0	0	0	0
NYDRO12500	0:maker-nm_contig09-snap-gene-42.113-mRNA-1	0	0	0	0	0
NYDRO12499	0:maker-nm_contig09-snap-gene-42.116-mRNA-1	0	0	0	0	0
NYDRO12511	0:maker-nm_contig09-snap-gene-42.117-mRNA-1	0	0	0	0	0
NYDRO12513	0:maker-nm_contig09-snap-gene-42.123-mRNA-1	0	0	0	0	0
NYDRO12512	0:maker-nm_contig09-snap-gene-42.125-mRNA-1	0	0	0	0	0
NYDRO12525	0:maker-nm_contig09-snap-gene-42.30-mRNA-1	0	0	0	0	0
NYDRO14128	0:maker-nm_contig09-snap-gene-42.31-mRNA-1	0	0	0	0	0
NYDRO14134	0:maker-nm_contig09-snap-gene-42.32-mRNA-1	0	0	0	0	0
NYDRO14141	0:maker-nm_contig09-snap-gene-42.34-mRNA-1	0	0	0	0	0
NYDRO14152	0:maker-nm_contig09-snap-gene-42.35-mRNA-1	0	0	0	0	0
NYDRO14287	0:maker-nm_contig09-snap-gene-42.36-mRNA-1	0	0	0	0	0
NYDRO15351	0:maker-nm_contig09-snap-gene-42.37-mRNA-1	0	0	0	0	0
NYDRO14313	0:maker-nm_contig09-snap-gene-42.39-mRNA-1	0	0	0	0	0
NYDRO15379	0:maker-nm_contig09-snap-gene-42.40-mRNA-1	0	0	0	0	0
NYDRO15389	0:maker-nm_contig09-snap-gene-42.41-mRNA-1	0	0	0	0	0
NYDRO15394	0:maker-nm_contig09-snap-gene-42.43-mRNA-1	0	0	0	0	0
NYDRO15402	0:maker-nm_contig09-snap-gene-42.45-mRNA-1	0	0	0	0	0
NYDRO15419	0:maker-nm_contig09-snap-gene-42.47-mRNA-1	0	0	0	0	0
NYDRO14332	0:maker-nm_contig09-snap-gene-42.48-mRNA-1	0	0	0	0	0
NYDRO14339	0:maker-nm_contig09-snap-gene-42.49-mRNA-1	0	0	0	0	0
NYDRO14350	0:maker-nm_contig09-snap-gene-42.50-mRNA-1	0	0	0	0	0
NYDRO14165	0:maker-nm_contig09-snap-gene-42.51-mRNA-1	0	0	0	0	0
NYDRO14555	0:maker-nm_contig09-snap-gene-44.8-mRNA-1	0	0	0	0	0
NYDRO14185	0:maker-nm_contig09-snap-gene-46.42-mRNA-1	0	0	0	0	0
NYDRO14573	0:maker-nm_contig09-snap-gene-5.34-mRNA-1	0	0	0	0	0
NYDRO14602	0:maker-nm_contig09-snap-gene-50.0-mRNA-1	0	0	0	0	0
NYDRO14193	0:maker-nm_contig09-snap-gene-50.10-mRNA-1	0	0	0	0	0
NYDRO14665	0:maker-nm_contig09-snap-gene-50.18-mRNA-1	0	0	0	0	0
NYDRO14670	0:maker-nm_contig09-snap-gene-50.22-mRNA-1	0	0	0	0	0
NYDRO14687	0:maker-nm_contig09-snap-gene-50.9-mRNA-1	0	0	0	0	0
NYDRO14697	0:maker-nm_contig09-snap-gene-51.31-mRNA-1	0	0	0	0	0
NYDRO14693	0:maker-nm_contig09-snap-gene-51.37-mRNA-1	0	0	0	0	0
NYDRO14700	0:maker-nm_contig09-snap-gene-51.43-mRNA-1	0	0	0	0	0
NYDRO14703	0:maker-nm_contig09-snap-gene-54.23-mRNA-1	0	0	0	0	0
NYDRO14717	0:maker-nm_contig09-snap-gene-55.17-mRNA-1	0	0	0	0	0
NYDRO14719	0:maker-nm_contig09-snap-gene-56.56-mRNA-1	0	0	0	0	0
NYDRO14721	0:maker-nm_contig09-snap-gene-56.62-mRNA-1	0	0	0	0	0
NYDRO14728	0:maker-nm_contig09-snap-gene-57.11-mRNA-1	0	0	0	0	0
NYDRO14732	0:maker-nm_contig09-snap-gene-57.19-mRNA-1	0	0	0	0	0
NYDRO14726	0:maker-nm_contig09-snap-gene-59.46-mRNA-1	0	0	0	0	0
NYDRO14727	0:maker-nm_contig09-snap-gene-6.25-mRNA-1	0	0	0	0	0
NYDRO14730	0:maker-nm_contig09-snap-gene-63.47-mRNA-1	0	0	0	0	0
NYDRO14740	0:maker-nm_contig09-snap-gene-63.48-mRNA-1	0	0	0	0	0
NYDRO14747	0:maker-nm_contig09-snap-gene-64.41-mRNA-1	0	0	0	0	0
NYDRO14748	0:maker-nm_contig09-snap-gene-64.51-mRNA-1	0	0	0	0	0
NYDRO14751	0:maker-nm_contig09-snap-gene-65.26-mRNA-1	0	0	0	0	0
NYDRO14772	0:maker-nm_contig09-snap-gene-66.32-mRNA-1	0	0	0	0	0
NYDRO14773	0:maker-nm_contig09-snap-gene-67.20-mRNA-1	0	0	0	0	0
NYDRO14783	0:maker-nm_contig09-snap-gene-68.35-mRNA-1	0	0	0	0	0
NYDRO14785	0:maker-nm_contig09-snap-gene-70.30-mRNA-1	0	0	0	0	0
NYDRO14213	0:maker-nm_contig09-snap-gene-70.34-mRNA-1	0	0	0	0	0
NYDRO14819	0:maker-nm_contig09-snap-gene-72.15-mRNA-1	0	0	0	0	0
NYDRO14832	0:maker-nm_contig09-snap-gene-73.68-mRNA-1	0	0	0	0	0
NYDRO14839	0:maker-nm_contig09-snap-gene-74.65-mRNA-1	0	0	0	0	0
NYDRO14864	0:maker-nm_contig09-snap-gene-76.32-mRNA-1	0	0	0	0	0
NYDRO14888	0:maker-nm_contig09-snap-gene-77.25-mRNA-1	0	0	0	0	0
NYDRO14900	0:maker-nm_contig09-snap-gene-78.68-mRNA-1	0	0	0	0	0
NYDRO14939	0:maker-nm_contig09-snap-gene-79.46-mRNA-1	0	0	0	0	0
NYDRO14229	0:maker-nm_contig09-snap-gene-79.56-mRNA-1	0	0	0	0	0
NYDRO14236	0:maker-nm_contig09-snap-gene-8.16-mRNA-1	0	0	0	0	0
NYDRO14973	0:maker-nm_contig09-snap-gene-80.45-mRNA-1	0	0	0	0	0
NYDRO15014	0:maker-nm_contig09-snap-gene-80.53-mRNA-1	0	0	0	0	0
NYDRO14248	0:maker-nm_contig09-snap-gene-80.67-mRNA-1	0	0	0	0	0
NYDRO14255	0:maker-nm_contig09-snap-gene-81.58-mRNA-1	0	0	0	0	0
NYDRO15064	0:maker-nm_contig09-snap-gene-82.17-mRNA-1	0	0	0	0	0
NYDRO15120	0:maker-nm_contig09-snap-gene-82.22-mRNA-1	0	0	0	0	0
NYDRO15121	0:maker-nm_contig09-snap-gene-82.23-mRNA-1	0	0	0	0	0
NYDRO15147	0:maker-nm_contig09-snap-gene-83.14-mRNA-1	0	0	0	0	0
NYDRO14265	0:maker-nm_contig09-snap-gene-83.15-mRNA-1	0	0	0	0	0
NYDRO14269	0:maker-nm_contig09-snap-gene-84.26-mRNA-1	0	0	0	0	0
NYDRO14272	0:maker-nm_contig09-snap-gene-85.28-mRNA-1	0	0	0	0	0
NYDRO15151	0:maker-nm_contig09-snap-gene-86.8-mRNA-1	0	0	0	0	0
NYDRO15213	0:maker-nm_contig09-snap-gene-88.39-mRNA-1	0	0	0	0	0
NYDRO14284	0:maker-nm_contig09-snap-gene-89.32-mRNA-1	0	0	0	0	0
NYDRO14278	0:maker-nm_contig09-snap-gene-9.31-mRNA-1	0	0	0	0	0
NYDRO15288	0:maker-nm_contig09-snap-gene-91.40-mRNA-1	0	0	0	0	0
NYDRO14130	0:maker-nm_contig09-snap-gene-93.13-mRNA-1	0	0	0	0	0
NYDRO14137	0:maker-nm_contig09-snap-gene-94.37-mRNA-1	0	0	0	0	0
NYDRO14140	0:maker-nm_contig09-snap-gene-94.45-mRNA-1	0	0	0	0	0
NYDRO15347	0:maker-nm_contig09-snap-gene-94.50-mRNA-1	0	0	0	0	0
NYDRO15348	0:maker-nm_contig09-snap-gene-94.59-mRNA-1	0	0	0	0	0
NYDRO15383	0:maker-nm_contig09-snap-gene-95.49-mRNA-1	0	0	0	0	0
NYDRO15384	0:maker-nm_contig09-snap-gene-95.59-mRNA-1	0	0	0	0	0
NYDRO15404	0:maker-nm_contig09-snap-gene-97.54-mRNA-1	0	0	0	0	0
NYDRO15420	0:maker-nm_contig09-snap-gene-97.69-mRNA-1	0	0	0	0	0
NYDRO15421	0:maker-nm_contig09-snap-gene-97.87-mRNA-1	0	0	0	0	0
NYDRO15422	0:maker-nm_contig09-snap-gene-97.91-mRNA-1	0	0	0	0	0
NYDRO15429	0:maker-nm_contig09-snap-gene-98.103-mRNA-1	0	0	0	0	0
NYDRO14327	0:maker-nm_contig09-snap-gene-98.105-mRNA-1	0	0	0	0	0
NYDRO14170	0:maker-nm_contig09-snap-gene-98.114-mRNA-1	0	0	0	0	0
NYDRO14167	0:maker-nm_contig09-snap-gene-99.71-mRNA-1	0	0	0	0	0
NYDRO14503	0:maker-nm_contig11-augustus-gene-0.17-mRNA-1	0	0	0	0	0
NYDRO14515	0:maker-nm_contig11-augustus-gene-0.9-mRNA-1	0	0	0	0	0
NYDRO14541	0:maker-nm_contig11-augustus-gene-1.11-mRNA-1	0	0	0	0	0
NYDRO14548	0:maker-nm_contig11-augustus-gene-1.34-mRNA-1	0	0	0	0	0
NYDRO14171	0:maker-nm_contig11-augustus-gene-10.0-mRNA-1	0	0	0	0	0
NYDRO14184	0:maker-nm_contig11-augustus-gene-105.32-mRNA-1	0	0	0	0	0
NYDRO14571	0:maker-nm_contig11-augustus-gene-11.54-mRNA-1	0	0	0	0	0
NYDRO14595	0:maker-nm_contig11-augustus-gene-113.14-mRNA-1	0	0	0	0	0
NYDRO14585	0:maker-nm_contig11-augustus-gene-114.15-mRNA-1	0	0	0	0	0
NYDRO14606	0:maker-nm_contig11-augustus-gene-114.20-mRNA-1	0	0	0	0	0
NYDRO14609	0:maker-nm_contig11-augustus-gene-115.6-mRNA-1	0	0	0	0	0
NYDRO14608	0:maker-nm_contig11-augustus-gene-116.21-mRNA-1	0	0	0	0	0
NYDRO14194	0:maker-nm_contig11-augustus-gene-14.24-mRNA-1	0	0	0	0	0
NYDRO14198	0:maker-nm_contig11-augustus-gene-14.29-mRNA-1	0	0	0	0	0
NYDRO14199	0:maker-nm_contig11-augustus-gene-15.1-mRNA-1	0	0	0	0	0
NYDRO14207	0:maker-nm_contig11-augustus-gene-2.30-mRNA-1	0	0	0	0	0
NYDRO14206	0:maker-nm_contig11-augustus-gene-29.95-mRNA-1	0	0	0	0	0
NYDRO14680	0:maker-nm_contig11-augustus-gene-3.45-mRNA-1	0	0	0	0	0
NYDRO14677	0:maker-nm_contig11-augustus-gene-31.28-mRNA-1	0	0	0	0	0
NYDRO14704	0:maker-nm_contig11-augustus-gene-35.7-mRNA-1	0	0	0	0	0
NYDRO14707	0:maker-nm_contig11-augustus-gene-4.15-mRNA-1	0	0	0	0	0
NYDRO14711	0:maker-nm_contig11-augustus-gene-40.31-mRNA-1	0	0	0	0	0
NYDRO14713	0:maker-nm_contig11-augustus-gene-40.32-mRNA-1	0	0	0	0	0
NYDRO14718	0:maker-nm_contig11-augustus-gene-42.39-mRNA-1	0	0	0	0	0
NYDRO14729	0:maker-nm_contig11-augustus-gene-42.45-mRNA-1	0	0	0	0	0
NYDRO14789	0:maker-nm_contig11-augustus-gene-42.58-mRNA-1	0	0	0	0	0
NYDRO14792	0:maker-nm_contig11-augustus-gene-43.0-mRNA-1	0	0	0	0	0
NYDRO14793	0:maker-nm_contig11-augustus-gene-43.2-mRNA-1	0	0	0	0	0
NYDRO14791	0:maker-nm_contig11-augustus-gene-44.44-mRNA-1	0	0	0	0	0
NYDRO14223	0:maker-nm_contig11-augustus-gene-44.57-mRNA-1	0	0	0	0	0
NYDRO14801	0:maker-nm_contig11-augustus-gene-44.60-mRNA-1	0	0	0	0	0
NYDRO14820	0:maker-nm_contig11-augustus-gene-45.30-mRNA-1	0	0	0	0	0
NYDRO14824	0:maker-nm_contig11-augustus-gene-45.33-mRNA-1	0	0	0	0	0
NYDRO14845	0:maker-nm_contig11-augustus-gene-45.37-mRNA-1	0	0	0	0	0
NYDRO14856	0:maker-nm_contig11-augustus-gene-45.39-mRNA-1	0	0	0	0	0
NYDRO14862	0:maker-nm_contig11-augustus-gene-45.41-mRNA-1	0	0	0	0	0
NYDRO14861	0:maker-nm_contig11-augustus-gene-45.47-mRNA-1	0	0	0	0	0
NYDRO14882	0:maker-nm_contig11-augustus-gene-46.43-mRNA-1	0	0	0	0	0
NYDRO14886	0:maker-nm_contig11-augustus-gene-46.44-mRNA-1	0	0	0	0	0
NYDRO14885	0:maker-nm_contig11-augustus-gene-46.48-mRNA-1	0	0	0	0	0
NYDRO14884	0:maker-nm_contig11-augustus-gene-48.13-mRNA-1	0	0	0	0	0
NYDRO14896	0:maker-nm_contig11-augustus-gene-48.14-mRNA-1	0	0	0	0	0
NYDRO14891	0:maker-nm_contig11-augustus-gene-49.0-mRNA-1	0	0	0	0	0
NYDRO14903	0:maker-nm_contig11-augustus-gene-49.2-mRNA-1	0	0	0	0	0
NYDRO14906	0:maker-nm_contig11-augustus-gene-5.15-mRNA-1	0	0	0	0	0
NYDRO14921	0:maker-nm_contig11-augustus-gene-51.0-mRNA-1	0	0	0	0	0
NYDRO14935	0:maker-nm_contig11-augustus-gene-51.5-mRNA-1	0	0	0	0	0
NYDRO14228	0:maker-nm_contig11-augustus-gene-52.0-mRNA-1	0	0	0	0	0
NYDRO14231	0:maker-nm_contig11-augustus-gene-54.23-mRNA-1	0	0	0	0	0
NYDRO14232	0:maker-nm_contig11-augustus-gene-55.22-mRNA-1	0	0	0	0	0
NYDRO14230	0:maker-nm_contig11-augustus-gene-56.2-mRNA-1	0	0	0	0	0
NYDRO14233	0:maker-nm_contig11-augustus-gene-59.14-mRNA-1	0	0	0	0	0
NYDRO14224	0:maker-nm_contig11-augustus-gene-6.54-mRNA-1	0	0	0	0	0
NYDRO14226	0:maker-nm_contig11-augustus-gene-6.67-mRNA-1	0	0	0	0	0
NYDRO14997	0:maker-nm_contig11-augustus-gene-62.1-mRNA-1	0	0	0	0	0
NYDRO14984	0:maker-nm_contig11-augustus-gene-65.1-mRNA-1	0	0	0	0	0
NYDRO14990	0:maker-nm_contig11-augustus-gene-7.40-mRNA-1	0	0	0	0	0
NYDRO14994	0:maker-nm_contig11-augustus-gene-7.43-mRNA-1	0	0	0	0	0
NYDRO14987	0:maker-nm_contig11-augustus-gene-74.76-mRNA-1	0	0	0	0	0
NYDRO14988	0:maker-nm_contig11-augustus-gene-77.54-mRNA-1	0	0	0	0	0
NYDRO14992	0:maker-nm_contig11-augustus-gene-77.69-mRNA-1	0	0	0	0	0
NYDRO14991	0:maker-nm_contig11-augustus-gene-79.5-mRNA-1	0	0	0	0	0
NYDRO15008	0:maker-nm_contig11-augustus-gene-8.24-mRNA-1	0	0	0	0	0
NYDRO15016	0:maker-nm_contig11-augustus-gene-8.30-mRNA-1	0	0	0	0	0
NYDRO15028	0:maker-nm_contig11-augustus-gene-8.41-mRNA-1	0	0	0	0	0
NYDRO15029	0:maker-nm_contig11-augustus-gene-80.2-mRNA-1	0	0	0	0	0
NYDRO15031	0:maker-nm_contig11-augustus-gene-86.36-mRNA-1	0	0	0	0	0
NYDRO15032	0:maker-nm_contig11-augustus-gene-9.11-mRNA-1	0	0	0	0	0
NYDRO15033	0:maker-nm_contig11-augustus-gene-9.2-mRNA-1	0	0	0	0	0
NYDRO15034	0:maker-nm_contig11-augustus-gene-92.17-mRNA-1	0	0	0	0	0
NYDRO15049	0:maker-nm_contig11-snap-gene-0.35-mRNA-1	0	0	0	0	0
NYDRO15048	0:maker-nm_contig11-snap-gene-0.39-mRNA-1	0	0	0	0	0
NYDRO15053	0:maker-nm_contig11-snap-gene-0.49-mRNA-1	0	0	0	0	0
NYDRO15054	0:maker-nm_contig11-snap-gene-102.3-mRNA-1	0	0	0	0	0
NYDRO15078	0:maker-nm_contig11-snap-gene-102.4-mRNA-1	0	0	0	0	0
NYDRO15072	0:maker-nm_contig11-snap-gene-113.33-mRNA-1	0	0	0	0	0
NYDRO15077	0:maker-nm_contig11-snap-gene-113.49-mRNA-1	0	0	0	0	0
NYDRO15079	0:maker-nm_contig11-snap-gene-115.31-mRNA-1	0	0	0	0	0
NYDRO15081	0:maker-nm_contig11-snap-gene-116.2-mRNA-1	0	0	0	0	0
NYDRO15101	0:maker-nm_contig11-snap-gene-116.3-mRNA-1	0	0	0	0	0
NYDRO15097	0:maker-nm_contig11-snap-gene-116.4-mRNA-1	0	0	0	0	0
NYDRO15084	0:maker-nm_contig11-snap-gene-117.0-mRNA-1	0	0	0	0	0
NYDRO15090	0:maker-nm_contig11-snap-gene-13.14-mRNA-1	0	0	0	0	0
NYDRO15109	0:maker-nm_contig11-snap-gene-2.15-mRNA-1	0	0	0	0	0
NYDRO15107	0:maker-nm_contig11-snap-gene-2.6-mRNA-1	0	0	0	0	0
NYDRO15124	0:maker-nm_contig11-snap-gene-25.5-mRNA-1	0	0	0	0	0
NYDRO15133	0:maker-nm_contig11-snap-gene-27.6-mRNA-1	0	0	0	0	0
NYDRO15119	0:maker-nm_contig11-snap-gene-29.147-mRNA-1	0	0	0	0	0
NYDRO15118	0:maker-nm_contig11-snap-gene-29.160-mRNA-1	0	0	0	0	0
NYDRO15135	0:maker-nm_contig11-snap-gene-3.28-mRNA-1	0	0	0	0	0
NYDRO15126	0:maker-nm_contig11-snap-gene-3.33-mRNA-1	0	0	0	0	0
NYDRO15125	0:maker-nm_contig11-snap-gene-31.95-mRNA-1	0	0	0	0	0
NYDRO15136	0:maker-nm_contig11-snap-gene-33.20-mRNA-1	0	0	0	0	0
NYDRO14267	0:maker-nm_contig11-snap-gene-34.21-mRNA-1	0	0	0	0	0
NYDRO15153	0:maker-nm_contig11-snap-gene-36.26-mRNA-1	0	0	0	0	0
NYDRO15159	0:maker-nm_contig11-snap-gene-36.27-mRNA-1	0	0	0	0	0
NYDRO15170	0:maker-nm_contig11-snap-gene-36.29-mRNA-1	0	0	0	0	0
NYDRO15169	0:maker-nm_contig11-snap-gene-4.48-mRNA-1	0	0	0	0	0
NYDRO15176	0:maker-nm_contig11-snap-gene-4.52-mRNA-1	0	0	0	0	0
NYDRO15174	0:maker-nm_contig11-snap-gene-4.53-mRNA-1	0	0	0	0	0
NYDRO15175	0:maker-nm_contig11-snap-gene-4.55-mRNA-1	0	0	0	0	0
NYDRO15163	0:maker-nm_contig11-snap-gene-4.57-mRNA-1	0	0	0	0	0
NYDRO15203	0:maker-nm_contig11-snap-gene-41.38-mRNA-1	0	0	0	0	0
NYDRO15208	0:maker-nm_contig11-snap-gene-41.44-mRNA-1	0	0	0	0	0
NYDRO15202	0:maker-nm_contig11-snap-gene-43.36-mRNA-1	0	0	0	0	0
NYDRO15214	0:maker-nm_contig11-snap-gene-43.38-mRNA-1	0	0	0	0	0
NYDRO15210	0:maker-nm_contig11-snap-gene-43.42-mRNA-1	0	0	0	0	0
NYDRO15234	0:maker-nm_contig11-snap-gene-43.45-mRNA-1	0	0	0	0	0
NYDRO15250	0:maker-nm_contig11-snap-gene-44.12-mRNA-1	0	0	0	0	0
NYDRO15251	0:maker-nm_contig11-snap-gene-45.2-mRNA-1	0	0	0	0	0
NYDRO15253	0:maker-nm_contig11-snap-gene-49.32-mRNA-1	0	0	0	0	0
NYDRO15256	0:maker-nm_contig11-snap-gene-49.34-mRNA-1	0	0	0	0	0
NYDRO15274	0:maker-nm_contig11-snap-gene-49.36-mRNA-1	0	0	0	0	0
NYDRO15280	0:maker-nm_contig11-snap-gene-49.37-mRNA-1	0	0	0	0	0
NYDRO15292	0:maker-nm_contig11-snap-gene-5.76-mRNA-1	0	0	0	0	0
NYDRO15294	0:maker-nm_contig11-snap-gene-50.0-mRNA-1	0	0	0	0	0
NYDRO15289	0:maker-nm_contig11-snap-gene-51.24-mRNA-1	0	0	0	0	0
NYDRO15302	0:maker-nm_contig11-snap-gene-51.27-mRNA-1	0	0	0	0	0
NYDRO15306	0:maker-nm_contig11-snap-gene-52.10-mRNA-1	0	0	0	0	0
NYDRO15304	0:maker-nm_contig11-snap-gene-53.3-mRNA-1	0	0	0	0	0
NYDRO15300	0:maker-nm_contig11-snap-gene-54.51-mRNA-1	0	0	0	0	0
NYDRO15312	0:maker-nm_contig11-snap-gene-54.52-mRNA-1	0	0	0	0	0
NYDRO15322	0:maker-nm_contig11-snap-gene-55.30-mRNA-1	0	0	0	0	0
NYDRO15332	0:maker-nm_contig11-snap-gene-55.31-mRNA-1	0	0	0	0	0
NYDRO15335	0:maker-nm_contig11-snap-gene-55.33-mRNA-1	0	0	0	0	0
NYDRO15340	0:maker-nm_contig11-snap-gene-55.36-mRNA-1	0	0	0	0	0
NYDRO15449	0:maker-nm_contig11-snap-gene-56.41-mRNA-1	0	0	0	0	0
NYDRO15458	0:maker-nm_contig11-snap-gene-56.45-mRNA-1	0	0	0	0	0
NYDRO16633	0:maker-nm_contig11-snap-gene-57.29-mRNA-1	0	0	0	0	0
NYDRO16649	0:maker-nm_contig11-snap-gene-57.31-mRNA-1	0	0	0	0	0
NYDRO16642	0:maker-nm_contig11-snap-gene-58.17-mRNA-1	0	0	0	0	0
NYDRO16653	0:maker-nm_contig11-snap-gene-59.4-mRNA-1	0	0	0	0	0
NYDRO16657	0:maker-nm_contig11-snap-gene-6.16-mRNA-1	0	0	0	0	0
NYDRO15527	0:maker-nm_contig11-snap-gene-6.17-mRNA-1	0	0	0	0	0
NYDRO16742	0:maker-nm_contig11-snap-gene-6.18-mRNA-1	0	0	0	0	0
NYDRO16764	0:maker-nm_contig11-snap-gene-6.2-mRNA-1	0	0	0	0	0
NYDRO16769	0:maker-nm_contig11-snap-gene-6.3-mRNA-1	0	0	0	0	0
NYDRO15533	0:maker-nm_contig11-snap-gene-6.7-mRNA-1	0	0	0	0	0
NYDRO15537	0:maker-nm_contig11-snap-gene-6.9-mRNA-1	0	0	0	0	0
NYDRO15562	0:maker-nm_contig11-snap-gene-63.11-mRNA-1	0	0	0	0	0
NYDRO15568	0:maker-nm_contig11-snap-gene-63.12-mRNA-1	0	0	0	0	0
NYDRO15592	0:maker-nm_contig11-snap-gene-63.13-mRNA-1	0	0	0	0	0
NYDRO15659	0:maker-nm_contig11-snap-gene-63.14-mRNA-1	0	0	0	0	0
NYDRO15670	0:maker-nm_contig11-snap-gene-63.2-mRNA-1	0	0	0	0	0
NYDRO15673	0:maker-nm_contig11-snap-gene-63.5-mRNA-1	0	0	0	0	0
NYDRO15679	0:maker-nm_contig11-snap-gene-63.6-mRNA-1	0	0	0	0	0
NYDRO15681	0:maker-nm_contig11-snap-gene-63.7-mRNA-1	0	0	0	0	0
NYDRO15696	0:maker-nm_contig11-snap-gene-65.21-mRNA-1	0	0	0	0	0
NYDRO15710	0:maker-nm_contig11-snap-gene-65.40-mRNA-1	0	0	0	0	0
NYDRO15715	0:maker-nm_contig11-snap-gene-66.27-mRNA-1	0	0	0	0	0
NYDRO15736	0:maker-nm_contig11-snap-gene-66.28-mRNA-1	0	0	0	0	0
NYDRO15748	0:maker-nm_contig11-snap-gene-66.29-mRNA-1	0	0	0	0	0
NYDRO15744	0:maker-nm_contig11-snap-gene-67.1-mRNA-1	0	0	0	0	0
NYDRO15755	0:maker-nm_contig11-snap-gene-67.2-mRNA-1	0	0	0	0	0
NYDRO15793	0:maker-nm_contig11-snap-gene-68.0-mRNA-1	0	0	0	0	0
NYDRO15874	0:maker-nm_contig11-snap-gene-72.14-mRNA-1	0	0	0	0	0
NYDRO15882	0:maker-nm_contig11-snap-gene-72.15-mRNA-1	0	0	0	0	0
NYDRO15893	0:maker-nm_contig11-snap-gene-72.18-mRNA-1	0	0	0	0	0
NYDRO15896	0:maker-nm_contig11-snap-gene-72.19-mRNA-1	0	0	0	0	0
NYDRO15919	0:maker-nm_contig11-snap-gene-74.0-mRNA-1	0	0	0	0	0
NYDRO15924	0:maker-nm_contig11-snap-gene-74.29-mRNA-1	0	0	0	0	0
NYDRO15950	0:maker-nm_contig11-snap-gene-74.50-mRNA-1	0	0	0	0	0
NYDRO15962	0:maker-nm_contig11-snap-gene-74.51-mRNA-1	0	0	0	0	0
NYDRO15984	0:maker-nm_contig11-snap-gene-74.53-mRNA-1	0	0	0	0	0
NYDRO15988	0:maker-nm_contig11-snap-gene-75.116-mRNA-1	0	0	0	0	0
NYDRO15989	0:maker-nm_contig11-snap-gene-75.120-mRNA-1	0	0	0	0	0
NYDRO16021	0:maker-nm_contig11-snap-gene-75.63-mRNA-1	0	0	0	0	0
NYDRO16042	0:maker-nm_contig11-snap-gene-75.75-mRNA-1	0	0	0	0	0
NYDRO16039	0:maker-nm_contig11-snap-gene-76.11-mRNA-1	0	0	0	0	0
NYDRO16052	0:maker-nm_contig11-snap-gene-76.7-mRNA-1	0	0	0	0	0
NYDRO16058	0:maker-nm_contig11-snap-gene-77.10-mRNA-1	0	0	0	0	0
NYDRO16082	0:maker-nm_contig11-snap-gene-77.13-mRNA-1	0	0	0	0	0
NYDRO16105	0:maker-nm_contig11-snap-gene-77.29-mRNA-1	0	0	0	0	0
NYDRO16122	0:maker-nm_contig11-snap-gene-77.31-mRNA-1	0	0	0	0	0
NYDRO16164	0:maker-nm_contig11-snap-gene-77.45-mRNA-1	0	0	0	0	0
NYDRO16169	0:maker-nm_contig11-snap-gene-77.8-mRNA-1	0	0	0	0	0
NYDRO16185	0:maker-nm_contig11-snap-gene-77.9-mRNA-1	0	0	0	0	0
NYDRO16223	0:maker-nm_contig11-snap-gene-78.47-mRNA-1	0	0	0	0	0
NYDRO16226	0:maker-nm_contig11-snap-gene-8.65-mRNA-1	0	0	0	0	0
NYDRO16238	0:maker-nm_contig11-snap-gene-81.0-mRNA-1	0	0	0	0	0
NYDRO16251	0:maker-nm_contig11-snap-gene-82.17-mRNA-1	0	0	0	0	0
NYDRO16262	0:maker-nm_contig11-snap-gene-83.18-mRNA-1	0	0	0	0	0
NYDRO16286	0:maker-nm_contig11-snap-gene-83.19-mRNA-1	0	0	0	0	0
NYDRO16304	0:maker-nm_contig11-snap-gene-83.20-mRNA-1	0	0	0	0	0
NYDRO16362	0:maker-nm_contig11-snap-gene-83.26-mRNA-1	0	0	0	0	0
NYDRO16368	0:maker-nm_contig11-snap-gene-83.28-mRNA-1	0	0	0	0	0
NYDRO16378	0:maker-nm_contig11-snap-gene-83.8-mRNA-1	0	0	0	0	0
NYDRO16464	0:maker-nm_contig11-snap-gene-85.30-mRNA-1	0	0	0	0	0
NYDRO15498	0:maker-nm_contig11-snap-gene-85.43-mRNA-1	0	0	0	0	0
NYDRO16467	0:maker-nm_contig11-snap-gene-85.46-mRNA-1	0	0	0	0	0
NYDRO16500	0:maker-nm_contig11-snap-gene-86.16-mRNA-1	0	0	0	0	0
NYDRO16507	0:maker-nm_contig11-snap-gene-86.9-mRNA-1	0	0	0	0	0
NYDRO16524	0:maker-nm_contig11-snap-gene-87.3-mRNA-1	0	0	0	0	0
NYDRO16541	0:maker-nm_contig11-snap-gene-89.3-mRNA-1	0	0	0	0	0
NYDRO16587	0:maker-nm_contig11-snap-gene-89.5-mRNA-1	0	0	0	0	0
NYDRO15448	0:maker-nm_contig11-snap-gene-89.6-mRNA-1	0	0	0	0	0
NYDRO15451	0:maker-nm_contig11-snap-gene-89.8-mRNA-1	0	0	0	0	0
NYDRO15450	0:maker-nm_contig11-snap-gene-91.16-mRNA-1	0	0	0	0	0
NYDRO15453	0:maker-nm_contig11-snap-gene-91.19-mRNA-1	0	0	0	0	0
NYDRO15456	0:maker-nm_contig11-snap-gene-92.3-mRNA-1	0	0	0	0	0
NYDRO15460	0:maker-nm_contig11-snap-gene-92.4-mRNA-1	0	0	0	0	0
NYDRO16595	0:maker-nm_contig11-snap-gene-92.8-mRNA-1	0	0	0	0	0
NYDRO16637	0:maker-nm_contig11-snap-gene-93.4-mRNA-1	0	0	0	0	0
NYDRO16641	0:maker-nm_contig11-snap-gene-93.5-mRNA-1	0	0	0	0	0
NYDRO16640	0:maker-nm_contig11-snap-gene-93.6-mRNA-1	0	0	0	0	0
NYDRO16635	0:maker-nm_contig11-snap-gene-93.9-mRNA-1	0	0	0	0	0
NYDRO16634	0:maker-nm_contig11-snap-gene-94.9-mRNA-1	0	0	0	0	0
NYDRO16638	0:maker-nm_contig11-snap-gene-95.5-mRNA-1	0	0	0	0	0
NYDRO16636	0:maker-nm_contig11-snap-gene-96.15-mRNA-1	0	0	0	0	0
NYDRO16659	0:maker-nm_contig11-snap-gene-96.29-mRNA-1	0	0	0	0	0
NYDRO16673	0:maker-nm_contig11-snap-gene-98.4-mRNA-1	0	0	0	0	0
NYDRO16680	0:maker-nm_contig12-augustus-gene-0.8-mRNA-1	0	0	0	0	0
NYDRO16692	0:maker-nm_contig12-augustus-gene-1.33-mRNA-1	0	0	0	0	0
NYDRO16696	0:maker-nm_contig12-augustus-gene-102.42-mRNA-1	0	0	0	0	0
NYDRO16699	0:maker-nm_contig12-augustus-gene-103.29-mRNA-1	0	0	0	0	0
NYDRO16705	0:maker-nm_contig12-augustus-gene-103.31-mRNA-1	0	0	0	0	0
NYDRO16711	0:maker-nm_contig12-augustus-gene-104.10-mRNA-1	0	0	0	0	0
NYDRO16737	0:maker-nm_contig12-augustus-gene-104.14-mRNA-1	0	0	0	0	0
NYDRO16781	0:maker-nm_contig12-augustus-gene-11.40-mRNA-1	0	0	0	0	0
NYDRO16814	0:maker-nm_contig12-augustus-gene-111.35-mRNA-1	0	0	0	0	0
NYDRO16818	0:maker-nm_contig12-augustus-gene-112.2-mRNA-1	0	0	0	0	0
NYDRO15545	0:maker-nm_contig12-augustus-gene-113.8-mRNA-1	0	0	0	0	0
NYDRO15555	0:maker-nm_contig12-augustus-gene-12.20-mRNA-1	0	0	0	0	0
NYDRO15569	0:maker-nm_contig12-augustus-gene-12.21-mRNA-1	0	0	0	0	0
NYDRO15570	0:maker-nm_contig12-augustus-gene-14.10-mRNA-1	0	0	0	0	0
NYDRO15574	0:maker-nm_contig12-augustus-gene-15.18-mRNA-1	0	0	0	0	0
NYDRO15595	0:maker-nm_contig12-augustus-gene-17.30-mRNA-1	0	0	0	0	0
NYDRO15603	0:maker-nm_contig12-augustus-gene-23.59-mRNA-1	0	0	0	0	0
NYDRO15628	0:maker-nm_contig12-augustus-gene-25.40-mRNA-1	0	0	0	0	0
NYDRO15646	0:maker-nm_contig12-augustus-gene-25.48-mRNA-1	0	0	0	0	0
NYDRO15645	0:maker-nm_contig12-augustus-gene-25.54-mRNA-1	0	0	0	0	0
NYDRO15689	0:maker-nm_contig12-augustus-gene-25.56-mRNA-1	0	0	0	0	0
NYDRO15690	0:maker-nm_contig12-augustus-gene-27.46-mRNA-1	0	0	0	0	0
NYDRO15685	0:maker-nm_contig12-augustus-gene-28.43-mRNA-1	0	0	0	0	0
NYDRO15709	0:maker-nm_contig12-augustus-gene-28.48-mRNA-1	0	0	0	0	0
NYDRO15723	0:maker-nm_contig12-augustus-gene-31.23-mRNA-1	0	0	0	0	0
NYDRO15478	0:maker-nm_contig12-augustus-gene-32.43-mRNA-1	0	0	0	0	0
NYDRO15727	0:maker-nm_contig12-augustus-gene-32.51-mRNA-1	0	0	0	0	0
NYDRO15741	0:maker-nm_contig12-augustus-gene-33.6-mRNA-1	0	0	0	0	0
NYDRO15757	0:maker-nm_contig12-augustus-gene-36.76-mRNA-1	0	0	0	0	0
NYDRO15804	0:maker-nm_contig12-augustus-gene-43.15-mRNA-1	0	0	0	0	0
NYDRO15836	0:maker-nm_contig12-augustus-gene-44.42-mRNA-1	0	0	0	0	0
NYDRO15871	0:maker-nm_contig12-augustus-gene-45.44-mRNA-1	0	0	0	0	0
NYDRO15886	0:maker-nm_contig12-augustus-gene-45.45-mRNA-1	0	0	0	0	0
NYDRO15888	0:maker-nm_contig12-augustus-gene-47.12-mRNA-1	0	0	0	0	0
NYDRO15898	0:maker-nm_contig12-augustus-gene-48.57-mRNA-1	0	0	0	0	0
NYDRO15902	0:maker-nm_contig12-augustus-gene-50.37-mRNA-1	0	0	0	0	0
NYDRO15903	0:maker-nm_contig12-augustus-gene-51.33-mRNA-1	0	0	0	0	0
NYDRO15932	0:maker-nm_contig12-augustus-gene-52.38-mRNA-1	0	0	0	0	0
NYDRO15925	0:maker-nm_contig12-augustus-gene-53.42-mRNA-1	0	0	0	0	0
NYDRO15944	0:maker-nm_contig12-augustus-gene-53.44-mRNA-1	0	0	0	0	0
NYDRO15952	0:maker-nm_contig12-augustus-gene-55.31-mRNA-1	0	0	0	0	0
NYDRO15965	0:maker-nm_contig12-augustus-gene-56.50-mRNA-1	0	0	0	0	0
NYDRO15980	0:maker-nm_contig12-augustus-gene-56.57-mRNA-1	0	0	0	0	0
NYDRO16006	0:maker-nm_contig12-augustus-gene-57.3-mRNA-1	0	0	0	0	0
NYDRO16049	0:maker-nm_contig12-augustus-gene-58.24-mRNA-1	0	0	0	0	0
NYDRO16076	0:maker-nm_contig12-augustus-gene-60.31-mRNA-1	0	0	0	0	0
NYDRO16087	0:maker-nm_contig12-augustus-gene-62.0-mRNA-1	0	0	0	0	0
NYDRO16088	0:maker-nm_contig12-augustus-gene-63.7-mRNA-1	0	0	0	0	0
NYDRO16098	0:maker-nm_contig12-augustus-gene-67.37-mRNA-1	0	0	0	0	0
NYDRO16100	0:maker-nm_contig12-augustus-gene-67.41-mRNA-1	0	0	0	0	0
NYDRO16099	0:maker-nm_contig12-augustus-gene-68.60-mRNA-1	0	0	0	0	0
NYDRO16094	0:maker-nm_contig12-augustus-gene-72.35-mRNA-1	0	0	0	0	0
NYDRO16095	0:maker-nm_contig12-augustus-gene-72.36-mRNA-1	0	0	0	0	0
NYDRO16175	0:maker-nm_contig12-augustus-gene-73.32-mRNA-1	0	0	0	0	0
NYDRO16172	0:maker-nm_contig12-augustus-gene-74.51-mRNA-1	0	0	0	0	0
NYDRO16180	0:maker-nm_contig12-augustus-gene-75.3-mRNA-1	0	0	0	0	0
NYDRO16190	0:maker-nm_contig12-augustus-gene-76.11-mRNA-1	0	0	0	0	0
NYDRO16197	0:maker-nm_contig12-augustus-gene-78.34-mRNA-1	0	0	0	0	0
NYDRO16207	0:maker-nm_contig12-augustus-gene-83.72-mRNA-1	0	0	0	0	0
NYDRO16203	0:maker-nm_contig12-augustus-gene-83.86-mRNA-1	0	0	0	0	0
NYDRO16201	0:maker-nm_contig12-augustus-gene-84.28-mRNA-1	0	0	0	0	0
NYDRO16202	0:maker-nm_contig12-augustus-gene-89.15-mRNA-1	0	0	0	0	0
NYDRO16204	0:maker-nm_contig12-augustus-gene-9.47-mRNA-1	0	0	0	0	0
NYDRO16205	0:maker-nm_contig12-augustus-gene-90.50-mRNA-1	0	0	0	0	0
NYDRO16222	0:maker-nm_contig12-augustus-gene-92.20-mRNA-1	0	0	0	0	0
NYDRO16266	0:maker-nm_contig12-augustus-gene-92.28-mRNA-1	0	0	0	0	0
NYDRO16269	0:maker-nm_contig12-augustus-gene-93.13-mRNA-1	0	0	0	0	0
NYDRO16277	0:maker-nm_contig12-augustus-gene-95.11-mRNA-1	0	0	0	0	0
NYDRO16283	0:maker-nm_contig12-augustus-gene-99.9-mRNA-1	0	0	0	0	0
NYDRO16279	0:maker-nm_contig12-snap-gene-0.0-mRNA-1	0	0	0	0	0
NYDRO16278	0:maker-nm_contig12-snap-gene-0.2-mRNA-1	0	0	0	0	0
NYDRO16302	0:maker-nm_contig12-snap-gene-0.3-mRNA-1	0	0	0	0	0
NYDRO16300	0:maker-nm_contig12-snap-gene-0.4-mRNA-1	0	0	0	0	0
NYDRO16294	0:maker-nm_contig12-snap-gene-0.7-mRNA-1	0	0	0	0	0
NYDRO16324	0:maker-nm_contig12-snap-gene-1.1-mRNA-1	0	0	0	0	0
NYDRO15487	0:maker-nm_contig12-snap-gene-100.36-mRNA-1	0	0	0	0	0
NYDRO16350	0:maker-nm_contig12-snap-gene-102.10-mRNA-1	0	0	0	0	0
NYDRO16353	0:maker-nm_contig12-snap-gene-102.11-mRNA-1	0	0	0	0	0
NYDRO16363	0:maker-nm_contig12-snap-gene-102.13-mRNA-1	0	0	0	0	0
NYDRO16395	0:maker-nm_contig12-snap-gene-102.2-mRNA-1	0	0	0	0	0
NYDRO16396	0:maker-nm_contig12-snap-gene-102.7-mRNA-1	0	0	0	0	0
NYDRO16429	0:maker-nm_contig12-snap-gene-102.8-mRNA-1	0	0	0	0	0
NYDRO16442	0:maker-nm_contig12-snap-gene-102.9-mRNA-1	0	0	0	0	0
NYDRO16456	0:maker-nm_contig12-snap-gene-105.5-mRNA-1	0	0	0	0	0
NYDRO15503	0:maker-nm_contig12-snap-gene-107.2-mRNA-1	0	0	0	0	0
NYDRO15496	0:maker-nm_contig12-snap-gene-107.3-mRNA-1	0	0	0	0	0
NYDRO16478	0:maker-nm_contig12-snap-gene-109.49-mRNA-1	0	0	0	0	0
NYDRO16468	0:maker-nm_contig12-snap-gene-109.52-mRNA-1	0	0	0	0	0
NYDRO16473	0:maker-nm_contig12-snap-gene-109.54-mRNA-1	0	0	0	0	0
NYDRO16501	0:maker-nm_contig12-snap-gene-109.84-mRNA-1	0	0	0	0	0
NYDRO16502	0:maker-nm_contig12-snap-gene-110.138-mRNA-1	0	0	0	0	0
NYDRO16515	0:maker-nm_contig12-snap-gene-111.13-mRNA-1	0	0	0	0	0
NYDRO16555	0:maker-nm_contig12-snap-gene-114.109-mRNA-1	0	0	0	0	0
NYDRO16575	0:maker-nm_contig12-snap-gene-117.65-mRNA-1	0	0	0	0	0
NYDRO16576	0:maker-nm_contig12-snap-gene-117.72-mRNA-1	0	0	0	0	0
NYDRO16582	0:maker-nm_contig12-snap-gene-13.2-mRNA-1	0	0	0	0	0
NYDRO16584	0:maker-nm_contig12-snap-gene-14.60-mRNA-1	0	0	0	0	0
NYDRO24056	0:maker-nm_contig12-snap-gene-15.72-mRNA-1	0	0	0	0	0
NYDRO24060	0:maker-nm_contig12-snap-gene-15.94-mRNA-1	0	0	0	0	0
NYDRO25152	0:maker-nm_contig12-snap-gene-16.0-mRNA-1	0	0	0	0	0
NYDRO25170	0:maker-nm_contig12-snap-gene-17.17-mRNA-1	0	0	0	0	0
NYDRO24064	0:maker-nm_contig12-snap-gene-18.35-mRNA-1	0	0	0	0	0
NYDRO25238	0:maker-nm_contig12-snap-gene-20.26-mRNA-1	0	0	0	0	0
NYDRO25245	0:maker-nm_contig12-snap-gene-22.0-mRNA-1	0	0	0	0	0
NYDRO25272	0:maker-nm_contig12-snap-gene-22.17-mRNA-1	0	0	0	0	0
NYDRO25308	0:maker-nm_contig12-snap-gene-26.13-mRNA-1	0	0	0	0	0
NYDRO25309	0:maker-nm_contig12-snap-gene-26.14-mRNA-1	0	0	0	0	0
NYDRO25320	0:maker-nm_contig12-snap-gene-26.9-mRNA-1	0	0	0	0	0
NYDRO24087	0:maker-nm_contig12-snap-gene-28.11-mRNA-1	0	0	0	0	0
NYDRO24110	0:maker-nm_contig12-snap-gene-29.45-mRNA-1	0	0	0	0	0
NYDRO24136	0:maker-nm_contig12-snap-gene-3.9-mRNA-1	0	0	0	0	0
NYDRO24186	0:maker-nm_contig12-snap-gene-30.12-mRNA-1	0	0	0	0	0
NYDRO24188	0:maker-nm_contig12-snap-gene-32.60-mRNA-1	0	0	0	0	0
NYDRO24233	0:maker-nm_contig12-snap-gene-33.2-mRNA-1	0	0	0	0	0
NYDRO24264	0:maker-nm_contig12-snap-gene-37.47-mRNA-1	0	0	0	0	0
NYDRO24324	0:maker-nm_contig12-snap-gene-40.39-mRNA-1	0	0	0	0	0
NYDRO24342	0:maker-nm_contig12-snap-gene-43.7-mRNA-1	0	0	0	0	0
NYDRO24416	0:maker-nm_contig12-snap-gene-44.57-mRNA-1	0	0	0	0	0
NYDRO24474	0:maker-nm_contig12-snap-gene-45.49-mRNA-1	0	0	0	0	0
NYDRO24531	0:maker-nm_contig12-snap-gene-46.34-mRNA-1	0	0	0	0	0
NYDRO24562	0:maker-nm_contig12-snap-gene-46.38-mRNA-1	0	0	0	0	0
NYDRO24568	0:maker-nm_contig12-snap-gene-46.39-mRNA-1	0	0	0	0	0
NYDRO24587	0:maker-nm_contig12-snap-gene-48.12-mRNA-1	0	0	0	0	0
NYDRO24610	0:maker-nm_contig12-snap-gene-48.4-mRNA-1	0	0	0	0	0
NYDRO24606	0:maker-nm_contig12-snap-gene-49.5-mRNA-1	0	0	0	0	0
NYDRO24624	0:maker-nm_contig12-snap-gene-50.5-mRNA-1	0	0	0	0	0
NYDRO24654	0:maker-nm_contig12-snap-gene-51.6-mRNA-1	0	0	0	0	0
NYDRO24651	0:maker-nm_contig12-snap-gene-52.4-mRNA-1	0	0	0	0	0
NYDRO24657	0:maker-nm_contig12-snap-gene-54.12-mRNA-1	0	0	0	0	0
NYDRO24689	0:maker-nm_contig12-snap-gene-57.45-mRNA-1	0	0	0	0	0
NYDRO24702	0:maker-nm_contig12-snap-gene-59.37-mRNA-1	0	0	0	0	0
NYDRO24760	0:maker-nm_contig12-snap-gene-60.17-mRNA-1	0	0	0	0	0
NYDRO24773	0:maker-nm_contig12-snap-gene-61.46-mRNA-1	0	0	0	0	0
NYDRO24763	0:maker-nm_contig12-snap-gene-61.47-mRNA-1	0	0	0	0	0
NYDRO24777	0:maker-nm_contig12-snap-gene-61.48-mRNA-1	0	0	0	0	0
NYDRO24794	0:maker-nm_contig12-snap-gene-61.68-mRNA-1	0	0	0	0	0
NYDRO24791	0:maker-nm_contig12-snap-gene-61.70-mRNA-1	0	0	0	0	0
NYDRO24800	0:maker-nm_contig12-snap-gene-67.18-mRNA-1	0	0	0	0	0
NYDRO24803	0:maker-nm_contig12-snap-gene-67.8-mRNA-1	0	0	0	0	0
NYDRO24808	0:maker-nm_contig12-snap-gene-68.2-mRNA-1	0	0	0	0	0
NYDRO24827	0:maker-nm_contig12-snap-gene-69.48-mRNA-1	0	0	0	0	0
NYDRO24834	0:maker-nm_contig12-snap-gene-69.61-mRNA-1	0	0	0	0	0
NYDRO24853	0:maker-nm_contig12-snap-gene-70.14-mRNA-1	0	0	0	0	0
NYDRO24866	0:maker-nm_contig12-snap-gene-70.2-mRNA-1	0	0	0	0	0
NYDRO24885	0:maker-nm_contig12-snap-gene-70.4-mRNA-1	0	0	0	0	0
NYDRO24904	0:maker-nm_contig12-snap-gene-70.5-mRNA-1	0	0	0	0	0
NYDRO24926	0:maker-nm_contig12-snap-gene-70.6-mRNA-1	0	0	0	0	0
NYDRO24959	0:maker-nm_contig12-snap-gene-70.7-mRNA-1	0	0	0	0	0
NYDRO25002	0:maker-nm_contig12-snap-gene-72.0-mRNA-1	0	0	0	0	0
NYDRO25007	0:maker-nm_contig12-snap-gene-75.54-mRNA-1	0	0	0	0	0
NYDRO25057	0:maker-nm_contig12-snap-gene-75.55-mRNA-1	0	0	0	0	0
NYDRO25071	0:maker-nm_contig12-snap-gene-75.57-mRNA-1	0	0	0	0	0
NYDRO25095	0:maker-nm_contig12-snap-gene-76.50-mRNA-1	0	0	0	0	0
NYDRO24053	0:maker-nm_contig12-snap-gene-76.54-mRNA-1	0	0	0	0	0
NYDRO24063	0:maker-nm_contig12-snap-gene-76.55-mRNA-1	0	0	0	0	0
NYDRO25115	0:maker-nm_contig12-snap-gene-77.43-mRNA-1	0	0	0	0	0
NYDRO25117	0:maker-nm_contig12-snap-gene-77.44-mRNA-1	0	0	0	0	0
NYDRO25126	0:maker-nm_contig12-snap-gene-77.49-mRNA-1	0	0	0	0	0
NYDRO25128	0:maker-nm_contig12-snap-gene-79.7-mRNA-1	0	0	0	0	0
NYDRO25137	0:maker-nm_contig12-snap-gene-8.17-mRNA-1	0	0	0	0	0
NYDRO25120	0:maker-nm_contig12-snap-gene-82.51-mRNA-1	0	0	0	0	0
NYDRO25124	0:maker-nm_contig12-snap-gene-82.61-mRNA-1	0	0	0	0	0
NYDRO25145	0:maker-nm_contig12-snap-gene-83.6-mRNA-1	0	0	0	0	0
NYDRO25155	0:maker-nm_contig12-snap-gene-85.3-mRNA-1	0	0	0	0	0
NYDRO25173	0:maker-nm_contig12-snap-gene-85.4-mRNA-1	0	0	0	0	0
NYDRO25188	0:maker-nm_contig12-snap-gene-87.59-mRNA-1	0	0	0	0	0
NYDRO25187	0:maker-nm_contig12-snap-gene-88.4-mRNA-1	0	0	0	0	0
NYDRO25178	0:maker-nm_contig12-snap-gene-89.58-mRNA-1	0	0	0	0	0
NYDRO25179	0:maker-nm_contig12-snap-gene-9.14-mRNA-1	0	0	0	0	0
NYDRO25183	0:maker-nm_contig12-snap-gene-9.2-mRNA-1	0	0	0	0	0
NYDRO25202	0:maker-nm_contig12-snap-gene-90.18-mRNA-1	0	0	0	0	0
NYDRO25209	0:maker-nm_contig12-snap-gene-90.5-mRNA-1	0	0	0	0	0
NYDRO25210	0:maker-nm_contig12-snap-gene-90.6-mRNA-1	0	0	0	0	0
NYDRO25211	0:maker-nm_contig12-snap-gene-92.32-mRNA-1	0	0	0	0	0
NYDRO25204	0:maker-nm_contig12-snap-gene-92.36-mRNA-1	0	0	0	0	0
NYDRO25223	0:maker-nm_contig12-snap-gene-93.2-mRNA-1	0	0	0	0	0
NYDRO25219	0:maker-nm_contig12-snap-gene-96.8-mRNA-1	0	0	0	0	0
NYDRO25225	0:maker-nm_contig12-snap-gene-98.1-mRNA-1	0	0	0	0	0
NYDRO25230	0:maker-nm_contig12-snap-gene-98.5-mRNA-1	0	0	0	0	0
NYDRO25233	0:maker-nm_contig12-snap-gene-99.0-mRNA-1	0	0	0	0	0
NYDRO25229	0:maker-nm_contig12-snap-gene-99.1-mRNA-1	0	0	0	0	0
NYDRO25240	0:maker-nm_contig19-augustus-gene-10.27-mRNA-1	0	0	0	0	0
NYDRO25248	0:maker-nm_contig19-augustus-gene-10.31-mRNA-1	0	0	0	0	0
NYDRO25251	0:maker-nm_contig19-augustus-gene-103.36-mRNA-1	0	0	0	0	0
NYDRO25255	0:maker-nm_contig19-augustus-gene-104.4-mRNA-1	0	0	0	0	0
NYDRO25258	0:maker-nm_contig19-augustus-gene-11.0-mRNA-1	0	0	0	0	0
NYDRO25259	0:maker-nm_contig19-augustus-gene-111.61-mRNA-1	0	0	0	0	0
NYDRO25263	0:maker-nm_contig19-augustus-gene-111.67-mRNA-1	0	0	0	0	0
NYDRO25254	0:maker-nm_contig19-augustus-gene-113.27-mRNA-1	0	0	0	0	0
NYDRO25274	0:maker-nm_contig19-augustus-gene-116.103-mRNA-1	0	0	0	0	0
NYDRO25279	0:maker-nm_contig19-augustus-gene-116.90-mRNA-1	0	0	0	0	0
NYDRO25283	0:maker-nm_contig19-augustus-gene-116.92-mRNA-1	0	0	0	0	0
NYDRO25281	0:maker-nm_contig19-augustus-gene-13.35-mRNA-1	0	0	0	0	0
NYDRO25282	0:maker-nm_contig19-augustus-gene-15.105-mRNA-1	0	0	0	0	0
NYDRO25293	0:maker-nm_contig19-augustus-gene-17.18-mRNA-1	0	0	0	0	0
NYDRO25295	0:maker-nm_contig19-augustus-gene-22.27-mRNA-1	0	0	0	0	0
NYDRO25284	0:maker-nm_contig19-augustus-gene-22.29-mRNA-1	0	0	0	0	0
NYDRO25285	0:maker-nm_contig19-augustus-gene-26.49-mRNA-1	0	0	0	0	0
NYDRO25287	0:maker-nm_contig19-augustus-gene-29.55-mRNA-1	0	0	0	0	0
NYDRO25294	0:maker-nm_contig19-augustus-gene-33.53-mRNA-1	0	0	0	0	0
NYDRO25298	0:maker-nm_contig19-augustus-gene-35.69-mRNA-1	0	0	0	0	0
NYDRO25299	0:maker-nm_contig19-augustus-gene-39.15-mRNA-1	0	0	0	0	0
NYDRO25321	0:maker-nm_contig19-augustus-gene-44.22-mRNA-1	0	0	0	0	0
NYDRO25307	0:maker-nm_contig19-augustus-gene-50.21-mRNA-1	0	0	0	0	0
NYDRO25310	0:maker-nm_contig19-augustus-gene-52.13-mRNA-1	0	0	0	0	0
NYDRO25316	0:maker-nm_contig19-augustus-gene-53.43-mRNA-1	0	0	0	0	0
NYDRO25336	0:maker-nm_contig19-augustus-gene-54.13-mRNA-1	0	0	0	0	0
NYDRO25344	0:maker-nm_contig19-augustus-gene-56.11-mRNA-1	0	0	0	0	0
NYDRO24075	0:maker-nm_contig19-augustus-gene-56.25-mRNA-1	0	0	0	0	0
NYDRO24086	0:maker-nm_contig19-augustus-gene-58.14-mRNA-1	0	0	0	0	0
NYDRO24085	0:maker-nm_contig19-augustus-gene-60.27-mRNA-1	0	0	0	0	0
NYDRO24095	0:maker-nm_contig19-augustus-gene-60.28-mRNA-1	0	0	0	0	0
NYDRO24089	0:maker-nm_contig19-augustus-gene-60.33-mRNA-1	0	0	0	0	0
NYDRO24098	0:maker-nm_contig19-augustus-gene-62.38-mRNA-1	0	0	0	0	0
NYDRO24102	0:maker-nm_contig19-augustus-gene-62.44-mRNA-1	0	0	0	0	0
NYDRO24106	0:maker-nm_contig19-augustus-gene-67.7-mRNA-1	0	0	0	0	0
NYDRO24103	0:maker-nm_contig19-augustus-gene-68.12-mRNA-1	0	0	0	0	0
NYDRO24104	0:maker-nm_contig19-augustus-gene-68.13-mRNA-1	0	0	0	0	0
NYDRO24108	0:maker-nm_contig19-augustus-gene-69.11-mRNA-1	0	0	0	0	0
NYDRO24109	0:maker-nm_contig19-augustus-gene-70.28-mRNA-1	0	0	0	0	0
NYDRO24121	0:maker-nm_contig19-augustus-gene-70.40-mRNA-1	0	0	0	0	0
NYDRO24114	0:maker-nm_contig19-augustus-gene-71.15-mRNA-1	0	0	0	0	0
NYDRO24115	0:maker-nm_contig19-augustus-gene-71.9-mRNA-1	0	0	0	0	0
NYDRO24128	0:maker-nm_contig19-augustus-gene-72.31-mRNA-1	0	0	0	0	0
NYDRO24129	0:maker-nm_contig19-augustus-gene-73.32-mRNA-1	0	0	0	0	0
NYDRO24137	0:maker-nm_contig19-augustus-gene-74.42-mRNA-1	0	0	0	0	0
NYDRO24149	0:maker-nm_contig19-augustus-gene-75.57-mRNA-1	0	0	0	0	0
NYDRO24159	0:maker-nm_contig19-augustus-gene-77.36-mRNA-1	0	0	0	0	0
NYDRO24151	0:maker-nm_contig19-augustus-gene-78.46-mRNA-1	0	0	0	0	0
NYDRO24154	0:maker-nm_contig19-augustus-gene-80.31-mRNA-1	0	0	0	0	0
NYDRO24160	0:maker-nm_contig19-augustus-gene-82.20-mRNA-1	0	0	0	0	0
NYDRO24165	0:maker-nm_contig19-augustus-gene-84.16-mRNA-1	0	0	0	0	0
NYDRO24178	0:maker-nm_contig19-augustus-gene-87.9-mRNA-1	0	0	0	0	0
NYDRO24183	0:maker-nm_contig19-augustus-gene-88.6-mRNA-1	0	0	0	0	0
NYDRO24185	0:maker-nm_contig19-augustus-gene-93.2-mRNA-1	0	0	0	0	0
NYDRO24189	0:maker-nm_contig19-augustus-gene-96.29-mRNA-1	0	0	0	0	0
NYDRO24193	0:maker-nm_contig19-augustus-gene-99.26-mRNA-1	0	0	0	0	0
NYDRO24209	0:maker-nm_contig19-snap-gene-10.19-mRNA-1	0	0	0	0	0
NYDRO24210	0:maker-nm_contig19-snap-gene-10.26-mRNA-1	0	0	0	0	0
NYDRO24196	0:maker-nm_contig19-snap-gene-102.46-mRNA-1	0	0	0	0	0
NYDRO24203	0:maker-nm_contig19-snap-gene-102.47-mRNA-1	0	0	0	0	0
NYDRO24201	0:maker-nm_contig19-snap-gene-102.61-mRNA-1	0	0	0	0	0
NYDRO24234	0:maker-nm_contig19-snap-gene-102.62-mRNA-1	0	0	0	0	0
NYDRO24231	0:maker-nm_contig19-snap-gene-102.74-mRNA-1	0	0	0	0	0
NYDRO24232	0:maker-nm_contig19-snap-gene-102.85-mRNA-1	0	0	0	0	0
NYDRO24237	0:maker-nm_contig19-snap-gene-102.91-mRNA-1	0	0	0	0	0
NYDRO24243	0:maker-nm_contig19-snap-gene-103.10-mRNA-1	0	0	0	0	0
NYDRO24236	0:maker-nm_contig19-snap-gene-104.6-mRNA-1	0	0	0	0	0
NYDRO24251	0:maker-nm_contig19-snap-gene-105.20-mRNA-1	0	0	0	0	0
NYDRO24259	0:maker-nm_contig19-snap-gene-105.36-mRNA-1	0	0	0	0	0
NYDRO24267	0:maker-nm_contig19-snap-gene-105.37-mRNA-1	0	0	0	0	0
NYDRO24269	0:maker-nm_contig19-snap-gene-105.43-mRNA-1	0	0	0	0	0
NYDRO23992	0:maker-nm_contig19-snap-gene-105.45-mRNA-1	0	0	0	0	0
[truncated: 37,612 more rows]

## Sheet: 25% contam. Comparison 1 output
#samples 3752 and 3764
locus_name	maker_name	AxB_A_counts	AxB_B_counts	BxA_A_counts	BxA_B_counts	mp_ratio	favored_parent	imprinting_padj	IFs	favored_strain	cis_effect_padj	CEF	tot_AxB	tot_BxA	pmat_AxB	pmat_BxA	mincountspass	censored	pval_pass	IF_pass	CEF_pass	pmat_pass	isMEG	isPEG	status
NYDRO05939	0:augustus_masked-nm_contig04-processed-gene-104.26-mRNA-1	0	0	0	0	1.32	none	1	NA	none	1	NA	0	0	NA	NA	FALSE	FALSE	FALSE	FALSE	TRUE	FALSE	FALSE	FALSE	low_counts
NYDRO05941	0:augustus_masked-nm_contig04-processed-gene-104.27-mRNA-1	16	0	0	0	1.32	none	1	NA	none	1	NA	16	0	1	NA	FALSE	FALSE	FALSE	FALSE	TRUE	FALSE	FALSE	FALSE	low_counts
NYDRO05949	0:augustus_masked-nm_contig04-processed-gene-105.16-mRNA-1	0	0	0	0	1.32	none	1	NA	none	1	NA	0	0	NA	NA	FALSE	FALSE	FALSE	FALSE	TRUE	FALSE	FALSE	FALSE	low_counts
NYDRO06020	0:augustus_masked-nm_contig04-processed-gene-112.12-mRNA-1	899	436	848	1405	1.32	mother	3.27683e-21	1.606	A	0.00317427	1.019	1335	2253	0.673408	0.623613	TRUE	FALSE	TRUE	FALSE	TRUE	FALSE	FALSE	FALSE	fail_IF_cutoff
NYDRO06032	0:augustus_masked-nm_contig04-processed-gene-113.9-mRNA-1	0	297	16	3216	1.32	father	0.310183	NA	B	0	9554.67	297	3232	0	0.99505	TRUE	FALSE	FALSE	FALSE	FALSE	FALSE	FALSE	FALSE	fail_pval_cutoff
NYDRO04617	0:augustus_masked-nm_contig04-processed-gene-2.39-mRNA-1	367	133	752	326	1.32	father	0.00316695	1.049	A	1.09933e-58	4.586	500	1078	0.734	0.302412	TRUE	FALSE	TRUE	FALSE	TRUE	FALSE	FALSE	FALSE	fail_IF_cutoff
NYDRO04916	0:augustus_masked-nm_contig04-processed-gene-20.314-mRNA-1	0	0	0	0	1.32	none	1	NA	none	1	NA	0	0	NA	NA	FALSE	FALSE	FALSE	FALSE	TRUE	FALSE	FALSE	FALSE	low_counts
NYDRO04975	0:augustus_masked-nm_contig04-processed-gene-22.7-mRNA-1	0	0	0	0	1.32	none	1	NA	none	1	NA	0	0	NA	NA	FALSE	FALSE	FALSE	FALSE	TRUE	FALSE	FALSE	FALSE	low_counts
NYDRO05054	0:augustus_masked-nm_contig04-processed-gene-30.9-mRNA-1	0	0	0	5	1.32	none	1	NA	none	1	NA	0	5	NA	1	FALSE	FALSE	FALSE	FALSE	TRUE	FALSE	FALSE	FALSE	low_counts
NYDRO05068	0:augustus_masked-nm_contig04-processed-gene-31.5-mRNA-1	122	126	234	699	1.32	mother	0.0011003	1.117	B	5.32487e-14	2.076	248	933	0.491935	0.749196	TRUE	FALSE	TRUE	FALSE	TRUE	FALSE	FALSE	FALSE	fail_IF_cutoff
NYDRO05209	0:augustus_masked-nm_contig04-processed-gene-46.55-mRNA-1	0	6	63	46	1.32	none	1	NA	none	1	NA	6	109	0	0.422018	FALSE	FALSE	FALSE	FALSE	TRUE	FALSE	FALSE	FALSE	low_counts
NYDRO05226	0:augustus_masked-nm_contig04-processed-gene-47.36-mRNA-1	22	0	0	12	1.32	none	1	NA	none	1	NA	22	12	1	1	FALSE	FALSE	FALSE	FALSE	TRUE	FALSE	FALSE	FALSE	low_counts
NYDRO05295	0:augustus_masked-nm_contig04-processed-gene-53.2-mRNA-1	1109	609	1463	1313	1.32	father	0.385241	NA	A	2.20111e-29	1.706	1718	2776	0.645518	0.472983	TRUE	FALSE	FALSE	FALSE	TRUE	FALSE	FALSE	FALSE	fail_pval_cutoff
NYDRO05335	0:augustus_masked-nm_contig04-processed-gene-56.32-mRNA-1	1521	469	1383	1801	1.32	mother	9.41733e-49	2.038	A	1.09554e-48	2.094	1990	3184	0.764322	0.565641	TRUE	FALSE	TRUE	TRUE	TRUE	FALSE	FALSE	FALSE	fail_pmat_cutoff
NYDRO05490	0:augustus_masked-nm_contig04-processed-gene-70.68-mRNA-1	0	0	0	0	1.32	none	1	NA	none	1	NA	0	0	NA	NA	FALSE	FALSE	FALSE	FALSE	TRUE	FALSE	FALSE	FALSE	low_counts
NYDRO05516	0:augustus_masked-nm_contig04-processed-gene-72.48-mRNA-1	1053	800	1117	1946	1.32	mother	7.5348e-06	1.115	B	4.12788e-06	1.122	1853	3063	0.568268	0.635325	TRUE	FALSE	TRUE	FALSE	TRUE	FALSE	FALSE	FALSE	fail_IF_cutoff
NYDRO05552	0:augustus_masked-nm_contig04-processed-gene-75.5-mRNA-1	180	1847	349	6089	1.32	father	0.880928	NA	B	0	137.939	2027	6438	0.0888012	0.945791	TRUE	FALSE	FALSE	FALSE	FALSE	FALSE	FALSE	FALSE	fail_pval_cutoff
NYDRO05603	0:augustus_masked-nm_contig04-processed-gene-79.10-mRNA-1	0	301	22	37	1.32	father	8.02861e-23	48.179	B	4.01862e-35	78.21	301	59	0	0.627119	TRUE	FALSE	TRUE	TRUE	FALSE	FALSE	FALSE	FALSE	fail_CEF_cutoff
NYDRO05606	0:augustus_masked-nm_contig04-processed-gene-79.6-mRNA-1	146	78	139	373	1.32	mother	4.43476e-10	1.804	B	0.0471346	0	224	512	0.651786	0.728516	TRUE	FALSE	TRUE	FALSE	TRUE	FALSE	FALSE	FALSE	fail_IF_cutoff
NYDRO05626	0:augustus_masked-nm_contig04-processed-gene-81.7-mRNA-1	0	0	0	28	1.32	none	1	NA	none	1	NA	0	28	NA	1	FALSE	FALSE	FALSE	FALSE	TRUE	FALSE	FALSE	FALSE	low_counts
NYDRO05676	0:augustus_masked-nm_contig04-processed-gene-85.1-mRNA-1	0	0	0	0	1.32	none	1	NA	none	1	NA	0	0	NA	NA	FALSE	FALSE	FALSE	FALSE	TRUE	FALSE	FALSE	FALSE	low_counts
NYDRO05716	0:augustus_masked-nm_contig04-processed-gene-88.70-mRNA-1	0	0	0	98	1.32	none	1	NA	none	1	NA	0	98	NA	1	FALSE	FALSE	FALSE	FALSE	TRUE	FALSE	FALSE	FALSE	low_counts
NYDRO05726	0:augustus_masked-nm_contig04-processed-gene-89.70-mRNA-1	0	0	0	0	1.32	none	1	NA	none	1	NA	0	0	NA	NA	FALSE	FALSE	FALSE	FALSE	TRUE	FALSE	FALSE	FALSE	low_counts
NYDRO04714	0:augustus_masked-nm_contig04-processed-gene-9.2-mRNA-1	11	0	49	0	1.32	none	1	NA	none	1	NA	11	49	1	0	FALSE	FALSE	FALSE	FALSE	TRUE	FALSE	FALSE	FALSE	low_counts
NYDRO04716	0:augustus_masked-nm_contig04-processed-gene-9.4-mRNA-1	1375	356	1204	612	1.32	mother	0.156148	NA	A	6.32521e-172	6.136	1731	1816	0.794339	0.337004	TRUE	FALSE	FALSE	FALSE	TRUE	FALSE	FALSE	FALSE	fail_pval_cutoff
NYDRO05737	0:augustus_masked-nm_contig04-processed-gene-90.62-mRNA-1	923	216	922	809	1.32	mother	3.22271e-19	1.689	A	1.03073e-78	3.822	1139	1731	0.81036	0.46736	TRUE	FALSE	TRUE	FALSE	TRUE	FALSE	FALSE	FALSE	fail_IF_cutoff
NYDRO05750	0:augustus_masked-nm_contig04-processed-gene-91.43-mRNA-1	0	0	0	0	1.32	none	1	NA	none	1	NA	0	0	NA	NA	FALSE	FALSE	FALSE	FALSE	TRUE	FALSE	FALSE	FALSE	low_counts
NYDRO05783	0:augustus_masked-nm_contig04-processed-gene-93.36-mRNA-1	153	194	211	473	1.32	mother	0.964145	NA	B	2.1609e-14	1.956	347	684	0.440922	0.69152	TRUE	FALSE	FALSE	FALSE	TRUE	FALSE	FALSE	FALSE	fail_pval_cutoff
NYDRO05786	0:augustus_masked-nm_contig04-processed-gene-93.38-mRNA-1	768	0	1166	16	1.32	mother	0.0076047	0	A	0	8939.3	768	1182	1	0.0135364	TRUE	FALSE	TRUE	FALSE	FALSE	FALSE	FALSE	FALSE	fail_IF_cutoff
NYDRO05831	0:augustus_masked-nm_contig04-processed-gene-97.3-mRNA-1	0	0	0	72	1.32	none	1	NA	none	1	NA	0	72	NA	1	FALSE	FALSE	FALSE	FALSE	TRUE	FALSE	FALSE	FALSE	low_counts
NYDRO05874	0:augustus_masked-nm_contig04-processed-gene-99.10-mRNA-1	202	62	79	152	1.32	mother	2.27578e-11	2.066	A	0.0106226	0	264	231	0.765152	0.658009	TRUE	FALSE	TRUE	TRUE	TRUE	FALSE	FALSE	FALSE	fail_pmat_cutoff
NYDRO11286	0:augustus_masked-nm_contig09-processed-gene-0.14-mRNA-1	0	1	0	0	1.32	none	1	NA	none	1	NA	1	0	0	NA	FALSE	FALSE	FALSE	FALSE	TRUE	FALSE	FALSE	FALSE	low_counts
NYDRO11408	0:augustus_masked-nm_contig09-processed-gene-11.3-mRNA-1	0	0	0	0	1.32	none	1	NA	none	1	NA	0	0	NA	NA	FALSE	FALSE	FALSE	FALSE	TRUE	FALSE	FALSE	FALSE	low_counts
NYDRO11411	0:augustus_masked-nm_contig09-processed-gene-11.5-mRNA-1	0	0	0	0	1.32	none	1	NA	none	1	NA	0	0	NA	NA	FALSE	FALSE	FALSE	FALSE	TRUE	FALSE	FALSE	FALSE	low_counts
NYDRO11419	0:augustus_masked-nm_contig09-processed-gene-12.21-mRNA-1	0	0	0	18	1.32	none	1	NA	none	1	NA	0	18	NA	1	FALSE	FALSE	FALSE	FALSE	TRUE	FALSE	FALSE	FALSE	low_counts
NYDRO11450	0:augustus_masked-nm_contig09-processed-gene-14.43-mRNA-1	1	0	0	0	1.32	none	1	NA	none	1	NA	1	0	1	NA	FALSE	FALSE	FALSE	FALSE	TRUE	FALSE	FALSE	FALSE	low_counts
NYDRO11485	0:augustus_masked-nm_contig09-processed-gene-17.38-mRNA-1	0	0	168	0	1.32	none	1	NA	none	1	NA	0	168	NA	0	FALSE	FALSE	FALSE	FALSE	TRUE	FALSE	FALSE	FALSE	low_counts
NYDRO11305	0:augustus_masked-nm_contig09-processed-gene-2.3-mRNA-1	0	0	0	0	1.32	none	1	NA	none	1	NA	0	0	NA	NA	FALSE	FALSE	FALSE	FALSE	TRUE	FALSE	FALSE	FALSE	low_counts
NYDRO11549	0:augustus_masked-nm_contig09-processed-gene-22.3-mRNA-1	0	0	0	0	1.32	none	1	NA	none	1	NA	0	0	NA	NA	FALSE	FALSE	FALSE	FALSE	TRUE	FALSE	FALSE	FALSE	low_counts
NYDRO11579	0:augustus_masked-nm_contig09-processed-gene-23.4-mRNA-1	3055	91	3012	41	1.32	father	1.05847e-12	2.278	A	0	1473.47	3146	3053	0.971074	0.0134294	TRUE	FALSE	TRUE	TRUE	FALSE	FALSE	FALSE	FALSE	fail_CEF_cutoff
NYDRO11614	0:augustus_masked-nm_contig09-processed-gene-26.44-mRNA-1	2286	2395	3882	6771	1.32	father	0.253405	NA	B	2.33521e-64	1.659	4681	10653	0.488357	0.635596	TRUE	FALSE	FALSE	FALSE	TRUE	FALSE	FALSE	FALSE	fail_pval_cutoff
NYDRO11615	0:augustus_masked-nm_contig09-processed-gene-26.46-mRNA-1	0	0	0	0	1.32	none	1	NA	none	1	NA	0	0	NA	NA	FALSE	FALSE	FALSE	FALSE	TRUE	FALSE	FALSE	FALSE	low_counts
NYDRO11684	0:augustus_masked-nm_contig09-processed-gene-30.39-mRNA-1	0	27	0	38	1.32	none	1	NA	none	1	NA	27	38	0	1	FALSE	FALSE	FALSE	FALSE	TRUE	FALSE	FALSE	FALSE	low_counts
NYDRO11735	0:augustus_masked-nm_contig09-processed-gene-35.27-mRNA-1	0	0	0	0	1.32	none	1	NA	none	1	NA	0	0	NA	NA	FALSE	FALSE	FALSE	FALSE	TRUE	FALSE	FALSE	FALSE	low_counts
NYDRO11914	0:augustus_masked-nm_contig09-processed-gene-49.25-mRNA-1	0	0	0	0	1.32	none	1	NA	none	1	NA	0	0	NA	NA	FALSE	FALSE	FALSE	FALSE	TRUE	FALSE	FALSE	FALSE	low_counts
NYDRO11939	0:augustus_masked-nm_contig09-processed-gene-50.43-mRNA-1	0	383	0	498	1.32	none	1	NA	B	2.39776e-260	12925.2	383	498	0	1	TRUE	FALSE	FALSE	FALSE	FALSE	FALSE	FALSE	FALSE	fail_pval_cutoff
NYDRO11933	0:augustus_masked-nm_contig09-processed-gene-50.48-mRNA-1	0	0	0	0	1.32	none	1	NA	none	1	NA	0	0	NA	NA	FALSE	FALSE	FALSE	FALSE	TRUE	FALSE	FALSE	FALSE	low_counts
NYDRO11938	0:augustus_masked-nm_contig09-processed-gene-50.52-mRNA-1	0	14	0	24	1.32	none	1	NA	none	1	NA	14	24	0	1	FALSE	FALSE	FALSE	FALSE	TRUE	FALSE	FALSE	FALSE	low_counts
NYDRO12134	0:augustus_masked-nm_contig09-processed-gene-66.3-mRNA-1	1627	281	1510	576	1.32	mother	0.00417543	1.015	A	3.76084223748366e-314	12.151	1908	2086	0.852725	0.276127	TRUE	FALSE	TRUE	FALSE	TRUE	FALSE	FALSE	FALSE	fail_IF_cutoff
NYDRO12239	0:augustus_masked-nm_contig09-processed-gene-76.48-mRNA-1	2091	1289	5479	4301	1.32	father	4.7698e-14	1.227	A	6.41748e-72	1.852	3380	9780	0.618639	0.439775	TRUE	FALSE	TRUE	FALSE	TRUE	FALSE	FALSE	FALSE	fail_IF_cutoff
NYDRO12271	0:augustus_masked-nm_contig09-processed-gene-79.0-mRNA-1	0	114	0	0	1.32	none	1	NA	none	1	NA	114	0	0	NA	FALSE	FALSE	FALSE	FALSE	TRUE	FALSE	FALSE	FALSE	low_counts
NYDRO12311	0:augustus_masked-nm_contig09-processed-gene-82.46-mRNA-1	0	0	0	196	1.32	none	1	NA	none	1	NA	0	196	NA	1	FALSE	FALSE	FALSE	FALSE	TRUE	FALSE	FALSE	FALSE	low_counts
NYDRO12330	0:augustus_masked-nm_contig09-processed-gene-83.51-mRNA-1	0	0	0	0	1.32	none	1	NA	none	1	NA	0	0	NA	NA	FALSE	FALSE	FALSE	FALSE	TRUE	FALSE	FALSE	FALSE	low_counts
NYDRO12336	0:augustus_masked-nm_contig09-processed-gene-84.0-mRNA-1	509	260	1111	471	1.32	father	1.70513e-14	1.624	A	7.18192e-63	3.571	769	1582	0.661899	0.297724	TRUE	FALSE	TRUE	FALSE	TRUE	FALSE	FALSE	FALSE	fail_IF_cutoff
NYDRO12338	0:augustus_masked-nm_contig09-processed-gene-84.3-mRNA-1	2073	4438	2296	9508	1.32	mother	0.00521285	1.007	B	0	8.04	6511	11804	0.318384	0.80549	TRUE	FALSE	TRUE	FALSE	TRUE	FALSE	FALSE	FALSE	fail_IF_cutoff
NYDRO12339	0:augustus_masked-nm_contig09-processed-gene-84.9-mRNA-1	5595	4753	10790	13361	1.32	father	1.28042e-13	1.121	B	0.0357546	0	10348	24151	0.540684	0.553228	TRUE	FALSE	TRUE	FALSE	TRUE	FALSE	FALSE	FALSE	fail_IF_cutoff
NYDRO12368	0:augustus_masked-nm_contig09-processed-gene-86.40-mRNA-1	10	36	0	32	1.32	none	1	NA	none	1	NA	46	32	0.217391	1	FALSE	FALSE	FALSE	FALSE	TRUE	FALSE	FALSE	FALSE	low_counts
NYDRO12439	0:augustus_masked-nm_contig09-processed-gene-92.21-mRNA-1	0	0	0	0	1.32	none	1	NA	none	1	NA	0	0	NA	NA	FALSE	FALSE	FALSE	FALSE	TRUE	FALSE	FALSE	FALSE	low_counts
NYDRO14136	0:augustus_masked-nm_contig11-processed-gene-0.6-mRNA-1	1965	91	2780	142	1.32	father	0.00157371	1.082	A	0	289.618	2056	2922	0.955739	0.0485969	TRUE	FALSE	TRUE	FALSE	FALSE	FALSE	FALSE	FALSE	fail_IF_cutoff
NYDRO14290	0:augustus_masked-nm_contig11-processed-gene-10.18-mRNA-1	0	0	2	986	1.32	none	1	NA	none	1	NA	0	988	NA	0.997976	FALSE	FALSE	FALSE	FALSE	TRUE	FALSE	FALSE	FALSE	low_counts
NYDRO14296	0:augustus_masked-nm_contig11-processed-gene-10.21-mRNA-1	49	0	66	98	1.32	none	1	NA	none	1	NA	49	164	1	0.597561	FALSE	FALSE	FALSE	FALSE	TRUE	FALSE	FALSE	FALSE	low_counts
NYDRO14300	0:augustus_masked-nm_contig11-processed-gene-11.34-mRNA-1	370	191	806	554	1.32	father	0.0159969	0	A	1.16307e-23	2.125	561	1360	0.659537	0.407353	TRUE	FALSE	FALSE	FALSE	TRUE	FALSE	FALSE	FALSE	fail_pval_cutoff
NYDRO14314	0:augustus_masked-nm_contig11-processed-gene-11.42-mRNA-1	0	0	0	0	1.32	none	1	NA	none	1	NA	0	0	NA	NA	FALSE	FALSE	FALSE	FALSE	TRUE	FALSE	FALSE	FALSE	low_counts
NYDRO15382	0:augustus_masked-nm_contig11-processed-gene-113.0-mRNA-1	0	21	0	65	1.32	none	1	NA	none	1	NA	21	65	0	1	FALSE	FALSE	FALSE	FALSE	TRUE	FALSE	FALSE	FALSE	low_counts
NYDRO15391	0:augustus_masked-nm_contig11-processed-gene-114.25-mRNA-1	196	259	642	1764	1.32	mother	0.136206	NA	B	1.73786e-34	2.756	455	2406	0.430769	0.733167	TRUE	FALSE	FALSE	FALSE	TRUE	FALSE	FALSE	FALSE	fail_pval_cutoff
NYDRO15413	0:augustus_masked-nm_contig11-processed-gene-116.18-mRNA-1	0	0	0	0	1.32	none	1	NA	none	1	NA	0	0	NA	NA	FALSE	FALSE	FALSE	FALSE	TRUE	FALSE	FALSE	FALSE	low_counts
NYDRO15438	0:augustus_masked-nm_contig11-processed-gene-117.46-mRNA-1	0	0	0	14	1.32	none	1	NA	none	1	NA	0	14	NA	1	FALSE	FALSE	FALSE	FALSE	TRUE	FALSE	FALSE	FALSE	low_counts
NYDRO14337	0:augustus_masked-nm_contig11-processed-gene-14.35-mRNA-1	46	0	160	15	1.32	none	1	NA	none	1	NA	46	175	1	0.0857143	FALSE	FALSE	FALSE	FALSE	TRUE	FALSE	FALSE	FALSE	low_counts
NYDRO14349	0:augustus_masked-nm_contig11-processed-gene-15.8-mRNA-1	0	0	0	0	1.32	none	1	NA	none	1	NA	0	0	NA	NA	FALSE	FALSE	FALSE	FALSE	TRUE	FALSE	FALSE	FALSE	low_counts
NYDRO14155	0:augustus_masked-nm_contig11-processed-gene-2.42-mRNA-1	0	0	0	306	1.32	none	1	NA	none	1	NA	0	306	NA	1	FALSE	FALSE	FALSE	FALSE	TRUE	FALSE	FALSE	FALSE	low_counts
NYDRO14158	0:augustus_masked-nm_contig11-processed-gene-2.43-mRNA-1	1145	474	1067	606	1.32	father	0.00234319	1.033	A	1.11874e-88	3.459	1619	1673	0.707227	0.362224	TRUE	FALSE	TRUE	FALSE	TRUE	FALSE	FALSE	FALSE	fail_IF_cutoff
NYDRO14162	0:augustus_masked-nm_contig11-processed-gene-2.47-mRNA-1	0	0	0	0	1.32	none	1	NA	none	1	NA	0	0	NA	NA	FALSE	FALSE	FALSE	FALSE	TRUE	FALSE	FALSE	FALSE	low_counts
NYDRO14190	0:augustus_masked-nm_contig11-processed-gene-4.27-mRNA-1	10	0	0	0	1.32	none	1	NA	none	1	NA	10	0	1	NA	FALSE	FALSE	FALSE	FALSE	TRUE	FALSE	FALSE	FALSE	low_counts
NYDRO14189	0:augustus_masked-nm_contig11-processed-gene-4.30-mRNA-1	0	0	0	0	1.32	none	1	NA	none	1	NA	0	0	NA	NA	FALSE	FALSE	FALSE	FALSE	TRUE	FALSE	FALSE	FALSE	low_counts
NYDRO14668	0:augustus_masked-nm_contig11-processed-gene-40.28-mRNA-1	0	0	0	0	1.32	none	1	NA	none	1	NA	0	0	NA	NA	FALSE	FALSE	FALSE	FALSE	TRUE	FALSE	FALSE	FALSE	low_counts
NYDRO14669	0:augustus_masked-nm_contig11-processed-gene-40.29-mRNA-1	0	15	0	31	1.32	none	1	NA	none	1	NA	15	31	0	1	FALSE	FALSE	FALSE	FALSE	TRUE	FALSE	FALSE	FALSE	low_counts
NYDRO14685	0:augustus_masked-nm_contig11-processed-gene-41.18-mRNA-1	0	0	0	0	1.32	none	1	NA	none	1	NA	0	0	NA	NA	FALSE	FALSE	FALSE	FALSE	TRUE	FALSE	FALSE	FALSE	low_counts
NYDRO14698	0:augustus_masked-nm_contig11-processed-gene-42.75-mRNA-1	623	776	1208	1905	1.32	father	2.8373e-06	1.152	B	3.81863e-25	1.645	1399	3113	0.445318	0.61195	TRUE	FALSE	TRUE	FALSE	TRUE	FALSE	FALSE	FALSE	fail_IF_cutoff
NYDRO14702	0:augustus_masked-nm_contig11-processed-gene-43.21-mRNA-1	238	147	344	749	1.32	mother	1.39149e-08	1.45	B	0.0187733	0	385	1093	0.618182	0.68527	TRUE	FALSE	TRUE	FALSE	TRUE	FALSE	FALSE	FALSE	fail_IF_cutoff
NYDRO14733	0:augustus_masked-nm_contig11-processed-gene-45.54-mRNA-1	7	24	0	3	1.32	none	1	NA	none	1	NA	31	3	0.225806	1	FALSE	FALSE	FALSE	FALSE	TRUE	FALSE	FALSE	FALSE	low_counts
NYDRO14738	0:augustus_masked-nm_contig11-processed-gene-45.56-mRNA-1	0	0	0	0	1.32	none	1	NA	none	1	NA	0	0	NA	NA	FALSE	FALSE	FALSE	FALSE	TRUE	FALSE	FALSE	FALSE	low_counts
NYDRO14739	0:augustus_masked-nm_contig11-processed-gene-45.57-mRNA-1	0	520	31	2607	1.32	father	0.00174781	1.972	B	0	8003.73	520	2638	0	0.988249	TRUE	FALSE	TRUE	FALSE	FALSE	FALSE	FALSE	FALSE	fail_IF_cutoff
NYDRO14743	0:augustus_masked-nm_contig11-processed-gene-46.58-mRNA-1	1817	1122	1413	1591	1.32	mother	0.4628	NA	A	7.06029e-12	1.243	2939	3004	0.618237	0.529627	TRUE	FALSE	FALSE	FALSE	TRUE	FALSE	FALSE	FALSE	fail_pval_cutoff
NYDRO14759	0:augustus_masked-nm_contig11-processed-gene-47.17-mRNA-1	1734	91	1134	760	1.32	mother	2.2088e-100	5.417	A	1.4543396355527e-313	21.016	1825	1894	0.950137	0.401267	TRUE	FALSE	TRUE	TRUE	FALSE	FALSE	FALSE	FALSE	fail_CEF_cutoff
NYDRO14774	0:augustus_masked-nm_contig11-processed-gene-48.28-mRNA-1	0	0	0	0	1.32	none	1	NA	none	1	NA	0	0	NA	NA	FALSE	FALSE	FALSE	FALSE	TRUE	FALSE	FALSE	FALSE	low_counts
NYDRO14209	0:augustus_masked-nm_contig11-processed-gene-5.23-mRNA-1	117510	22625	79499	174773	1.32	mother	0	6.407	A	0	2.31	140135	254272	0.838549	0.687347	TRUE	FALSE	TRUE	TRUE	TRUE	FALSE	FALSE	FALSE	fail_pmat_cutoff
NYDRO14212	0:augustus_masked-nm_contig11-processed-gene-5.25-mRNA-1	5147	3022	3168	3567	1.32	mother	0.00637935	1.003	A	6.94923e-35	1.379	8169	6735	0.630065	0.529621	TRUE	FALSE	TRUE	FALSE	TRUE	FALSE	FALSE	FALSE	fail_IF_cutoff
NYDRO14214	0:augustus_masked-nm_contig11-processed-gene-5.34-mRNA-1	1667	1330	2475	3149	1.32	father	0.0716693	NA	B	0.761563	NA	2997	5624	0.556223	0.559922	TRUE	FALSE	FALSE	FALSE	TRUE	FALSE	FALSE	FALSE	fail_pval_cutoff
NYDRO14833	0:augustus_masked-nm_contig11-processed-gene-51.11-mRNA-1	0	0	0	0	1.32	none	1	NA	none	1	NA	0	0	NA	NA	FALSE	FALSE	FALSE	FALSE	TRUE	FALSE	FALSE	FALSE	low_counts
NYDRO14821	0:augustus_masked-nm_contig11-processed-gene-51.7-mRNA-1	527	73	509	238	1.32	mother	5.7113e-06	1.301	A	7.86274e-102	10.371	600	747	0.878333	0.318608	TRUE	FALSE	TRUE	FALSE	TRUE	FALSE	FALSE	FALSE	fail_IF_cutoff
NYDRO14822	0:augustus_masked-nm_contig11-processed-gene-51.8-mRNA-1	35	0	784	120	1.32	none	1	NA	none	1	NA	35	904	1	0.132743	FALSE	FALSE	FALSE	FALSE	TRUE	FALSE	FALSE	FALSE	low_counts
NYDRO14835	0:augustus_masked-nm_contig11-processed-gene-52.3-mRNA-1	0	255	0	163	1.32	none	1	NA	B	3.37592e-120	2816.67	255	163	0	1	TRUE	FALSE	FALSE	FALSE	FALSE	FALSE	FALSE	FALSE	fail_pval_cutoff
NYDRO14838	0:augustus_masked-nm_contig11-processed-gene-52.4-mRNA-1	0	0	0	15	1.32	none	1	NA	none	1	NA	0	15	NA	1	FALSE	FALSE	FALSE	FALSE	TRUE	FALSE	FALSE	FALSE	low_counts
NYDRO14842	0:augustus_masked-nm_contig11-processed-gene-52.8-mRNA-1	235	94	442	540	1.32	mother	4.58574e-05	1.218	A	1.73303e-07	1.422	329	982	0.714286	0.549898	TRUE	FALSE	TRUE	FALSE	TRUE	FALSE	FALSE	FALSE	fail_IF_cutoff
NYDRO14849	0:augustus_masked-nm_contig11-processed-gene-53.0-mRNA-1	352	115	214	721	1.32	mother	1.7621e-49	4.119	B	0.519074	NA	467	935	0.753747	0.771123	TRUE	FALSE	TRUE	TRUE	TRUE	TRUE	TRUE	FALSE	MEG
NYDRO14865	0:augustus_masked-nm_contig11-processed-gene-54.1-mRNA-1	0	0	0	0	1.32	none	1	NA	none	1	NA	0	0	NA	NA	FALSE	FALSE	FALSE	FALSE	TRUE	FALSE	FALSE	FALSE	low_counts
NYDRO14961	0:augustus_masked-nm_contig11-processed-gene-61.3-mRNA-1	0	0	0	0	1.32	none	1	NA	none	1	NA	0	0	NA	NA	FALSE	FALSE	FALSE	FALSE	TRUE	FALSE	FALSE	FALSE	low_counts
NYDRO14971	0:augustus_masked-nm_contig11-processed-gene-62.8-mRNA-1	0	0	11	130	1.32	none	1	NA	none	1	NA	0	141	NA	0.921986	FALSE	FALSE	FALSE	FALSE	TRUE	FALSE	FALSE	FALSE	low_counts
NYDRO15013	0:augustus_masked-nm_contig11-processed-gene-65.10-mRNA-1	0	0	0	14	1.32	none	1	NA	none	1	NA	0	14	NA	1	FALSE	FALSE	FALSE	FALSE	TRUE	FALSE	FALSE	FALSE	low_counts
NYDRO15025	0:augustus_masked-nm_contig11-processed-gene-66.26-mRNA-1	0	0	0	0	1.32	none	1	NA	none	1	NA	0	0	NA	NA	FALSE	FALSE	FALSE	FALSE	TRUE	FALSE	FALSE	FALSE	low_counts
NYDRO14245	0:augustus_masked-nm_contig11-processed-gene-7.54-mRNA-1	11	17	5	58	1.32	none	1	NA	none	1	NA	28	63	0.392857	0.920635	FALSE	FALSE	FALSE	FALSE	TRUE	FALSE	FALSE	FALSE	low_counts
NYDRO15035	0:augustus_masked-nm_contig11-processed-gene-70.2-mRNA-1	568	0	559	0	1.32	none	1	NA	A	0	21516.3	568	559	1	0	TRUE	FALSE	FALSE	FALSE	FALSE	FALSE	FALSE	FALSE	fail_pval_cutoff
NYDRO15041	0:augustus_masked-nm_contig11-processed-gene-71.8-mRNA-1	64	0	20	5	1.32	none	1	NA	none	1	NA	64	25	1	0.2	FALSE	FALSE	FALSE	FALSE	TRUE	FALSE	FALSE	FALSE	low_counts
NYDRO15046	0:augustus_masked-nm_contig11-processed-gene-72.23-mRNA-1	0	0	0	0	1.32	none	1	NA	none	1	NA	0	0	NA	NA	FALSE	FALSE	FALSE	FALSE	TRUE	FALSE	FALSE	FALSE	low_counts
NYDRO15050	0:augustus_masked-nm_contig11-processed-gene-72.25-mRNA-1	1486	1813	770	3082	1.32	mother	6.44687e-34	1.625	B	5.49925e-210	4.214	3299	3852	0.45044	0.800104	TRUE	FALSE	TRUE	FALSE	TRUE	FALSE	FALSE	FALSE	fail_IF_cutoff
NYDRO15142	0:augustus_masked-nm_contig11-processed-gene-78.7-mRNA-1	0	0	0	89	1.32	none	1	NA	none	1	NA	0	89	NA	1	FALSE	FALSE	FALSE	FALSE	TRUE	FALSE	FALSE	FALSE	low_counts
NYDRO14268	0:augustus_masked-nm_contig11-processed-gene-8.8-mRNA-1	0	0	0	0	1.32	none	1	NA	none	1	NA	0	0	NA	NA	FALSE	FALSE	FALSE	FALSE	TRUE	FALSE	FALSE	FALSE	low_counts
NYDRO15162	0:augustus_masked-nm_contig11-processed-gene-82.6-mRNA-1	0	0	0	0	1.32	none	1	NA	none	1	NA	0	0	NA	NA	FALSE	FALSE	FALSE	FALSE	TRUE	FALSE	FALSE	FALSE	low_counts
NYDRO15236	0:augustus_masked-nm_contig11-processed-gene-88.9-mRNA-1	0	0	0	0	1.32	none	1	NA	none	1	NA	0	0	NA	NA	FALSE	FALSE	FALSE	FALSE	TRUE	FALSE	FALSE	FALSE	low_counts
NYDRO14276	0:augustus_masked-nm_contig11-processed-gene-9.24-mRNA-1	0	0	0	0	1.32	none	1	NA	none	1	NA	0	0	NA	NA	FALSE	FALSE	FALSE	FALSE	TRUE	FALSE	FALSE	FALSE	low_counts
NYDRO14285	0:augustus_masked-nm_contig11-processed-gene-9.36-mRNA-1	42	246	146	135	1.32	father	3.96204e-33	6.309	B	3.47761e-18	3.096	288	281	0.145833	0.480427	TRUE	FALSE	TRUE	TRUE	TRUE	FALSE	FALSE	FALSE	fail_pmat_cutoff
NYDRO15290	0:augustus_masked-nm_contig11-processed-gene-92.23-mRNA-1	0	220	0	165	1.32	none	1	NA	B	5.15355e-113	2459.88	220	165	0	1	TRUE	FALSE	FALSE	FALSE	FALSE	FALSE	FALSE	FALSE	fail_pval_cutoff
NYDRO15297	0:augustus_masked-nm_contig11-processed-gene-92.28-mRNA-1	584	165	645	525	1.32	mother	1.32632e-06	1.24	A	7.64814e-48	3.261	749	1170	0.779706	0.448718	TRUE	FALSE	TRUE	FALSE	TRUE	FALSE	FALSE	FALSE	fail_IF_cutoff
NYDRO15457	0:augustus_masked-nm_contig12-processed-gene-1.18-mRNA-1	768	578	1020	808	1.32	father	1.63269e-11	1.355	A	1.16195e-12	1.373	1346	1828	0.570579	0.442013	TRUE	FALSE	TRUE	FALSE	TRUE	FALSE	FALSE	FALSE	fail_IF_cutoff
NYDRO15466	0:augustus_masked-nm_contig12-processed-gene-1.21-mRNA-1	0	0	0	0	1.32	none	1	NA	none	1	NA	0	0	NA	NA	FALSE	FALSE	FALSE	FALSE	TRUE	FALSE	FALSE	FALSE	low_counts
NYDRO15465	0:augustus_masked-nm_contig12-processed-gene-1.25-mRNA-1	2768	2226	3527	4814	1.32	father	0.541247	NA	B	0.0115533	0	4994	8341	0.554265	0.577149	TRUE	FALSE	FALSE	FALSE	TRUE	FALSE	FALSE	FALSE	fail_pval_cutoff
NYDRO16598	0:augustus_masked-nm_contig12-processed-gene-100.17-mRNA-1	0	0	71	57	1.32	none	1	NA	none	1	NA	0	128	NA	0.445312	FALSE	FALSE	FALSE	FALSE	TRUE	FALSE	FALSE	FALSE	low_counts
NYDRO16611	0:augustus_masked-nm_contig12-processed-gene-101.18-mRNA-1	1031	200	4050	200	1.32	father	1.44679e-70	5.105	A	0	77.865	1231	4250	0.83753	0.0470588	TRUE	FALSE	TRUE	TRUE	FALSE	FALSE	FALSE	FALSE	fail_CEF_cutoff
NYDRO16628	0:augustus_masked-nm_contig12-processed-gene-102.34-mRNA-1	24	0	0	0	1.32	none	1	NA	none	1	NA	24	0	1	NA	FALSE	FALSE	FALSE	FALSE	TRUE	FALSE	FALSE	FALSE	low_counts
NYDRO16665	0:augustus_masked-nm_contig12-processed-gene-105.10-mRNA-1	10	0	14	380	1.32	none	1	NA	none	1	NA	10	394	1	0.964467	FALSE	FALSE	FALSE	FALSE	TRUE	FALSE	FALSE	FALSE	low_counts
NYDRO16661	0:augustus_masked-nm_contig12-processed-gene-105.11-mRNA-1	0	0	0	0	1.32	none	1	NA	none	1	NA	0	0	NA	NA	FALSE	FALSE	FALSE	FALSE	TRUE	FALSE	FALSE	FALSE	low_counts
NYDRO16669	0:augustus_masked-nm_contig12-processed-gene-106.8-mRNA-1	0	0	0	0	1.32	none	1	NA	none	1	NA	0	0	NA	NA	FALSE	FALSE	FALSE	FALSE	TRUE	FALSE	FALSE	FALSE	low_counts
NYDRO16671	0:augustus_masked-nm_contig12-processed-gene-107.15-mRNA-1	230	73	19	277	1.32	mother	2.01693e-58	12.79	B	1.21133e-09	2.245	303	296	0.759076	0.935811	TRUE	FALSE	TRUE	TRUE	TRUE	TRUE	TRUE	FALSE	MEG
NYDRO16674	0:augustus_masked-nm_contig12-processed-gene-107.17-mRNA-1	0	0	0	114	1.32	none	1	NA	none	1	NA	0	114	NA	1	FALSE	FALSE	FALSE	FALSE	TRUE	FALSE	FALSE	FALSE	low_counts
NYDRO16679	0:augustus_masked-nm_contig12-processed-gene-107.22-mRNA-1	0	0	0	0	1.32	none	1	NA	none	1	NA	0	0	NA	NA	FALSE	FALSE	FALSE	FALSE	TRUE	FALSE	FALSE	FALSE	low_counts
NYDRO16761	0:augustus_masked-nm_contig12-processed-gene-112.5-mRNA-1	0	0	0	0	1.32	none	1	NA	none	1	NA	0	0	NA	NA	FALSE	FALSE	FALSE	FALSE	TRUE	FALSE	FALSE	FALSE	low_counts
NYDRO16811	0:augustus_masked-nm_contig12-processed-gene-117.46-mRNA-1	1240	856	1725	1793	1.32	father	0.0141011	0	A	3.41162e-09	1.196	2096	3518	0.591603	0.509665	TRUE	FALSE	FALSE	FALSE	TRUE	FALSE	FALSE	FALSE	fail_pval_cutoff
NYDRO15559	0:augustus_masked-nm_contig12-processed-gene-14.27-mRNA-1	465	225	523	664	1.32	mother	5.64171e-05	1.146	A	1.23348e-06	1.238	690	1187	0.673913	0.559393	TRUE	FALSE	TRUE	FALSE	TRUE	FALSE	FALSE	FALSE	fail_IF_cutoff
NYDRO15605	0:augustus_masked-nm_contig12-processed-gene-19.1-mRNA-1	6576	3615	6523	6698	1.32	mother	0.0139339	0	A	3.78459e-100	1.644	10191	13221	0.645275	0.506618	TRUE	FALSE	FALSE	FALSE	TRUE	FALSE	FALSE	FALSE	fail_pval_cutoff
NYDRO15473	0:augustus_masked-nm_contig12-processed-gene-2.2-mRNA-1	0	0	35	0	1.32	none	1	NA	none	1	NA	0	35	NA	0	FALSE	FALSE	FALSE	FALSE	TRUE	FALSE	FALSE	FALSE	low_counts
NYDRO15618	0:augustus_masked-nm_contig12-processed-gene-20.18-mRNA-1	304	111	548	584	1.32	mother	3.24035e-05	1.2	A	1.75838e-14	1.841	415	1132	0.73253	0.515901	TRUE	FALSE	TRUE	FALSE	TRUE	FALSE	FALSE	FALSE	fail_IF_cutoff
NYDRO15648	0:augustus_masked-nm_contig12-processed-gene-22.45-mRNA-1	65	54	150	120	1.32	father	0.0157148	0	A	0.083997	NA	119	270	0.546218	0.444444	TRUE	FALSE	FALSE	FALSE	TRUE	FALSE	FALSE	FALSE	fail_pval_cutoff
NYDRO15740	0:augustus_masked-nm_contig12-processed-gene-31.4-mRNA-1	1094	1408	1706	2906	1.32	father	1.47211e-07	1.146	B	1.01023e-54	1.908	2502	4612	0.43725	0.630095	TRUE	FALSE	TRUE	FALSE	TRUE	FALSE	FALSE	FALSE	fail_IF_cutoff
NYDRO15774	0:augustus_masked-nm_contig12-processed-gene-35.66-mRNA-1	0	0	0	0	1.32	none	1	NA	none	1	NA	0	0	NA	NA	FALSE	FALSE	FALSE	FALSE	TRUE	FALSE	FALSE	FALSE	low_counts
NYDRO15769	0:augustus_masked-nm_contig12-processed-gene-35.71-mRNA-1	1563	4407	1912	12847	1.32	mother	5.24727e-15	1.23	B	0	17.044	5970	14759	0.261809	0.870452	TRUE	FALSE	TRUE	FALSE	FALSE	FALSE	FALSE	FALSE	fail_IF_cutoff
NYDRO15787	0:augustus_masked-nm_contig12-processed-gene-36.25-mRNA-1	0	0	0	0	1.32	none	1	NA	none	1	NA	0	0	NA	NA	FALSE	FALSE	FALSE	FALSE	TRUE	FALSE	FALSE	FALSE	low_counts
NYDRO15849	0:augustus_masked-nm_contig12-processed-gene-41.3-mRNA-1	0	123	0	79	1.32	none	1	NA	B	7.66964e-58	658.476	123	79	0	1	TRUE	FALSE	FALSE	FALSE	FALSE	FALSE	FALSE	FALSE	fail_pval_cutoff
NYDRO15987	0:augustus_masked-nm_contig12-processed-gene-53.31-mRNA-1	0	96	0	2889	1.32	none	1	NA	B	5.23416e-183	18794.3	96	2889	0	1	TRUE	FALSE	FALSE	FALSE	FALSE	FALSE	FALSE	FALSE	fail_pval_cutoff
NYDRO16000	0:augustus_masked-nm_contig12-processed-gene-53.40-mRNA-1	1	0	0	0	1.32	none	1	NA	none	1	NA	1	0	1	NA	FALSE	FALSE	FALSE	FALSE	TRUE	FALSE	FALSE	FALSE	low_counts
NYDRO16077	0:augustus_masked-nm_contig12-processed-gene-59.24-mRNA-1	17098	10981	34342	37975	1.32	father	0.470514	NA	A	4.76774e-127	1.355	28079	72317	0.608925	0.525119	TRUE	FALSE	FALSE	FALSE	TRUE	FALSE	FALSE	FALSE	fail_pval_cutoff
NYDRO16083	0:augustus_masked-nm_contig12-processed-gene-60.42-mRNA-1	0	0	0	10	1.32	none	1	NA	none	1	NA	0	10	NA	1	FALSE	FALSE	FALSE	FALSE	TRUE	FALSE	FALSE	FALSE	low_counts
NYDRO16084	0:augustus_masked-nm_contig12-processed-gene-60.46-mRNA-1	234	426	291	1686	1.32	mother	2.56629e-08	1.375	B	1.72864e-126	7.943	660	1977	0.354545	0.852807	TRUE	FALSE	TRUE	FALSE	TRUE	FALSE	FALSE	FALSE	fail_IF_cutoff
NYDRO16107	0:augustus_masked-nm_contig12-processed-gene-62.28-mRNA-1	0	0	0	0	1.32	none	1	NA	none	1	NA	0	0	NA	NA	FALSE	FALSE	FALSE	FALSE	TRUE	FALSE	FALSE	FALSE	low_counts
NYDRO16127	0:augustus_masked-nm_contig12-processed-gene-63.12-mRNA-1	2461	2191	3176	4712	1.32	father	0.292547	NA	B	1.25762e-13	1.192	4652	7888	0.52902	0.597363	TRUE	FALSE	FALSE	FALSE	TRUE	FALSE	FALSE	FALSE	fail_pval_cutoff
NYDRO16423	0:augustus_masked-nm_contig12-processed-gene-87.21-mRNA-1	88	0	375	6	1.32	mother	0.670919	NA	A	2.25533e-88	652.312	88	381	1	0.015748	TRUE	FALSE	FALSE	FALSE	FALSE	FALSE	FALSE	FALSE	fail_pval_cutoff
NYDRO16485	0:augustus_masked-nm_contig12-processed-gene-91.46-mRNA-1	0	0	0	0	1.32	none	1	NA	none	1	NA	0	0	NA	NA	FALSE	FALSE	FALSE	FALSE	TRUE	FALSE	FALSE	FALSE	low_counts
NYDRO16564	0:augustus_masked-nm_contig12-processed-gene-97.45-mRNA-1	207	953	106	369	1.32	father	1.46072e-09	1.599	B	2.68838e-116	11.118	1160	475	0.178448	0.776842	TRUE	FALSE	TRUE	FALSE	TRUE	FALSE	FALSE	FALSE	fail_IF_cutoff
NYDRO16574	0:augustus_masked-nm_contig12-processed-gene-98.42-mRNA-1	0	66	0	347	1.32	none	1	NA	B	7.69727e-78	1551.96	66	347	0	1	TRUE	FALSE	FALSE	FALSE	FALSE	FALSE	FALSE	FALSE	fail_pval_cutoff
NYDRO16577	0:augustus_masked-nm_contig12-processed-gene-98.43-mRNA-1	0	0	0	0	1.32	none	1	NA	none	1	NA	0	0	NA	NA	FALSE	FALSE	FALSE	FALSE	TRUE	FALSE	FALSE	FALSE	low_counts
NYDRO24055	0:augustus_masked-nm_contig19-processed-gene-10.0-mRNA-1	117	61	61	49	1.32	father	0.791226	NA	A	0.000655498	1.207	178	110	0.657303	0.445455	TRUE	FALSE	FALSE	FALSE	TRUE	FALSE	FALSE	FALSE	fail_pval_cutoff
NYDRO25168	0:augustus_masked-nm_contig19-processed-gene-104.19-mRNA-1	34	34	19	20	1.32	none	1	NA	none	1	NA	68	39	0.5	0.512821	FALSE	FALSE	FALSE	FALSE	TRUE	FALSE	FALSE	FALSE	low_counts
NYDRO25196	0:augustus_masked-nm_contig19-processed-gene-107.3-mRNA-1	1198	584	1562	1475	1.32	mother	0.111946	NA	A	1.95248e-36	1.833	1782	3037	0.672278	0.485677	TRUE	FALSE	FALSE	FALSE	TRUE	FALSE	FALSE	FALSE	fail_pval_cutoff
NYDRO25207	0:augustus_masked-nm_contig19-processed-gene-108.1-mRNA-1	659	446	1312	1650	1.32	mother	0.429589	NA	A	0.0275609	0	1105	2962	0.59638	0.557056	TRUE	FALSE	FALSE	FALSE	TRUE	FALSE	FALSE	FALSE	fail_pval_cutoff
NYDRO25212	0:augustus_masked-nm_contig19-processed-gene-108.8-mRNA-1	531	364	934	873	1.32	father	0.00487432	1.02	A	8.40986e-08	1.246	895	1807	0.593296	0.483121	TRUE	FALSE	TRUE	FALSE	TRUE	FALSE	FALSE	FALSE	fail_IF_cutoff
NYDRO24071	0:augustus_masked-nm_contig19-processed-gene-11.23-mRNA-1	1327	897	1354	1347	1.32	father	0.00538759	1.009	A	8.69304e-12	1.267	2224	2701	0.596673	0.498704	TRUE	FALSE	TRUE	FALSE	TRUE	FALSE	FALSE	FALSE	fail_IF_cutoff
NYDRO25243	0:augustus_masked-nm_contig19-processed-gene-111.23-mRNA-1	1595	1023	1674	2469	1.32	mother	7.53498e-08	1.147	A	0.298504	NA	2618	4143	0.609244	0.595945	TRUE	FALSE	TRUE	FALSE	TRUE	FALSE	FALSE	FALSE	fail_IF_cutoff
NYDRO25260	0:augustus_masked-nm_contig19-processed-gene-112.48-mRNA-1	57	3	114	141	1.32	mother	5.70459e-10	3.495	A	7.23835e-10	3.981	60	255	0.95	0.552941	TRUE	FALSE	TRUE	TRUE	TRUE	FALSE	FALSE	FALSE	fail_pmat_cutoff
NYDRO25253	0:augustus_masked-nm_contig19-processed-gene-112.51-mRNA-1	11366	4560	11149	9821	1.32	mother	1.57142e-25	1.185	A	0	2.661	15926	20970	0.713676	0.468336	TRUE	FALSE	TRUE	FALSE	TRUE	FALSE	FALSE	FALSE	fail_IF_cutoff
NYDRO25268	0:augustus_masked-nm_contig19-processed-gene-113.1-mRNA-1	343	405	528	898	1.32	father	0.055787	NA	B	3.20681e-14	1.562	748	1426	0.458556	0.629734	TRUE	FALSE	FALSE	FALSE	TRUE	FALSE	FALSE	FALSE	fail_pval_cutoff
NYDRO25303	0:augustus_masked-nm_contig19-processed-gene-115.56-mRNA-1	12580	8716	17093	21688	1.32	mother	0.00582405	1.002	A	1.21807e-13	1.085	21296	38781	0.590721	0.559243	TRUE	FALSE	TRUE	FALSE	TRUE	FALSE	FALSE	FALSE	fail_IF_cutoff
NYDRO25304	0:augustus_masked-nm_contig19-processed-gene-115.57-mRNA-1	968	260	1019	915	1.32	mother	3.58731e-16	1.531	A	7.26731e-72	3.307	1228	1934	0.788274	0.473113	TRUE	FALSE	TRUE	FALSE	TRUE	FALSE	FALSE	FALSE	fail_IF_cutoff
NYDRO25346	0:augustus_masked-nm_contig19-processed-gene-117.35-mRNA-1	0	161	0	846	1.32	none	1	NA	B	8.44513e-191	9230.05	161	846	0	1	TRUE	FALSE	FALSE	FALSE	FALSE	FALSE	FALSE	FALSE	fail_pval_cutoff
NYDRO24079	0:augustus_masked-nm_contig19-processed-gene-12.9-mRNA-1	0	0	0	0	1.32	none	1	NA	none	1	NA	0	0	NA	NA	FALSE	FALSE	FALSE	FALSE	TRUE	FALSE	FALSE	FALSE	low_counts
NYDRO24092	0:augustus_masked-nm_contig19-processed-gene-14.3-mRNA-1	112	38	129	129	1.32	mother	0.0226667	0	A	1.06715e-06	1.602	150	258	0.746667	0.5	TRUE	FALSE	FALSE	FALSE	TRUE	FALSE	FALSE	FALSE	fail_pval_cutoff
NYDRO24118	0:augustus_masked-nm_contig19-processed-gene-16.16-mRNA-1	1015	396	1207	2010	1.32	mother	8.59629e-42	2.031	A	5.45765e-10	1.276	1411	3217	0.719348	0.624806	TRUE	FALSE	TRUE	TRUE	TRUE	FALSE	FALSE	FALSE	fail_pmat_cutoff
NYDRO24131	0:augustus_masked-nm_contig19-processed-gene-17.23-mRNA-1	0	0	0	0	1.32	none	1	NA	none	1	NA	0	0	NA	NA	FALSE	FALSE	FALSE	FALSE	TRUE	FALSE	FALSE	FALSE	low_counts
NYDRO24242	0:augustus_masked-nm_contig19-processed-gene-27.65-mRNA-1	469	197	1131	1050	1.32	mother	0.015347	0	A	3.37056e-24	1.997	666	2181	0.704204	0.481431	TRUE	FALSE	FALSE	FALSE	TRUE	FALSE	FALSE	FALSE	fail_pval_cutoff
NYDRO24246	0:augustus_masked-nm_contig19-processed-gene-27.67-mRNA-1	3723	1620	3891	3422	1.32	mother	0.000125146	1.045	A	8.95454e-147	2.354	5343	7313	0.6968	0.467934	TRUE	FALSE	TRUE	FALSE	TRUE	FALSE	FALSE	FALSE	fail_IF_cutoff
NYDRO24257	0:augustus_masked-nm_contig19-processed-gene-28.2-mRNA-1	52	0	77	23	1.32	mother	0.000669573	1.463	A	1.09793e-22	28.562	52	100	1	0.23	TRUE	FALSE	TRUE	FALSE	FALSE	FALSE	FALSE	FALSE	fail_IF_cutoff
NYDRO24261	0:augustus_masked-nm_contig19-processed-gene-28.3-mRNA-1	0	0	0	0	1.32	none	1	NA	none	1	NA	0	0	NA	NA	FALSE	FALSE	FALSE	FALSE	TRUE	FALSE	FALSE	FALSE	low_counts
NYDRO24286	0:augustus_masked-nm_contig19-processed-gene-31.17-mRNA-1	122	9	493	298	1.32	mother	4.37778e-08	2.095	A	2.12056e-35	9.992	131	791	0.931298	0.376738	TRUE	FALSE	TRUE	TRUE	TRUE	FALSE	FALSE	FALSE	fail_pmat_cutoff
NYDRO24307	0:augustus_masked-nm_contig19-processed-gene-33.0-mRNA-1	611	229	1734	1721	1.32	mother	4.52578e-07	1.222	A	8.66192e-34	2.161	840	3455	0.727381	0.498119	TRUE	FALSE	TRUE	FALSE	TRUE	FALSE	FALSE	FALSE	fail_IF_cutoff
NYDRO24323	0:augustus_masked-nm_contig19-processed-gene-33.2-mRNA-1	0	15	0	19	1.32	none	1	NA	none	1	NA	15	19	0	1	FALSE	FALSE	FALSE	FALSE	TRUE	FALSE	FALSE	FALSE	low_counts
NYDRO24381	0:augustus_masked-nm_contig19-processed-gene-36.46-mRNA-1	0	0	0	0	1.32	none	1	NA	none	1	NA	0	0	NA	NA	FALSE	FALSE	FALSE	FALSE	TRUE	FALSE	FALSE	FALSE	low_counts
NYDRO24423	0:augustus_masked-nm_contig19-processed-gene-39.10-mRNA-1	0	0	0	0	1.32	none	1	NA	none	1	NA	0	0	NA	NA	FALSE	FALSE	FALSE	FALSE	TRUE	FALSE	FALSE	FALSE	low_counts
NYDRO24424	0:augustus_masked-nm_contig19-processed-gene-39.12-mRNA-1	0	0	0	0	1.32	none	1	NA	none	1	NA	0	0	NA	NA	FALSE	FALSE	FALSE	FALSE	TRUE	FALSE	FALSE	FALSE	low_counts
NYDRO24433	0:augustus_masked-nm_contig19-processed-gene-40.21-mRNA-1	0	0	11	0	1.32	none	1	NA	none	1	NA	0	11	NA	0	FALSE	FALSE	FALSE	FALSE	TRUE	FALSE	FALSE	FALSE	low_counts
NYDRO24437	0:augustus_masked-nm_contig19-processed-gene-40.23-mRNA-1	353	214	639	319	1.32	father	6.8212e-11	1.561	A	5.00007e-28	2.438	567	958	0.622575	0.332985	TRUE	FALSE	TRUE	FALSE	TRUE	FALSE	FALSE	FALSE	fail_IF_cutoff
NYDRO24444	0:augustus_masked-nm_contig19-processed-gene-41.28-mRNA-1	169	254	230	1112	1.32	mother	2.22649e-06	1.319	B	4.90136e-61	5.192	423	1342	0.399527	0.828614	TRUE	FALSE	TRUE	FALSE	TRUE	FALSE	FALSE	FALSE	fail_IF_cutoff
NYDRO24453	0:augustus_masked-nm_contig19-processed-gene-42.27-mRNA-1	0	0	170	46	1.32	none	1	NA	none	1	NA	0	216	NA	0.212963	FALSE	FALSE	FALSE	FALSE	TRUE	FALSE	FALSE	FALSE	low_counts
NYDRO24468	0:augustus_masked-nm_contig19-processed-gene-43.16-mRNA-1	0	0	0	0	1.32	none	1	NA	none	1	NA	0	0	NA	NA	FALSE	FALSE	FALSE	FALSE	TRUE	FALSE	FALSE	FALSE	low_counts
NYDRO24483	0:augustus_masked-nm_contig19-processed-gene-45.14-mRNA-1	0	0	8	23	1.32	none	1	NA	none	1	NA	0	31	NA	0.741935	FALSE	FALSE	FALSE	FALSE	TRUE	FALSE	FALSE	FALSE	low_counts
NYDRO24484	0:augustus_masked-nm_contig19-processed-gene-45.7-mRNA-1	0	0	6	7	1.32	none	1	NA	none	1	NA	0	13	NA	0.538462	FALSE	FALSE	FALSE	FALSE	TRUE	FALSE	FALSE	FALSE	low_counts
NYDRO24504	0:augustus_masked-nm_contig19-processed-gene-47.23-mRNA-1	0	0	0	3	1.32	none	1	NA	none	1	NA	0	3	NA	1	FALSE	FALSE	FALSE	FALSE	TRUE	FALSE	FALSE	FALSE	low_counts
NYDRO24510	0:augustus_masked-nm_contig19-processed-gene-48.9-mRNA-1	65	0	132	34	1.32	mother	0.000242708	1.72	A	2.83474e-32	45.161	65	166	1	0.204819	TRUE	FALSE	TRUE	FALSE	FALSE	FALSE	FALSE	FALSE	fail_IF_cutoff
NYDRO24534	0:augustus_masked-nm_contig19-processed-gene-50.8-mRNA-1	0	0	0	0	1.32	none	1	NA	none	1	NA	0	0	NA	NA	FALSE	FALSE	FALSE	FALSE	TRUE	FALSE	FALSE	FALSE	low_counts
NYDRO24598	0:augustus_masked-nm_contig19-processed-gene-55.1-mRNA-1	561	753	696	1319	1.32	father	0.00657096	1.009	B	5.03558e-38	2.08	1314	2015	0.426941	0.654591	TRUE	FALSE	TRUE	FALSE	TRUE	FALSE	FALSE	FALSE	fail_IF_cutoff
NYDRO24622	0:augustus_masked-nm_contig19-processed-gene-57.3-mRNA-1	2835	1825	5315	6665	1.32	mother	0.00234762	1.017	A	1.5016e-09	1.127	4660	11980	0.608369	0.556344	TRUE	FALSE	TRUE	FALSE	TRUE	FALSE	FALSE	FALSE	fail_IF_cutoff
NYDRO24621	0:augustus_masked-nm_contig19-processed-gene-57.6-mRNA-1	448	189	398	461	1.32	mother	5.60978e-05	1.163	A	7.91159e-11	1.51	637	859	0.703297	0.536671	TRUE	FALSE	TRUE	FALSE	TRUE	FALSE	FALSE	FALSE	fail_IF_cutoff
NYDRO24626	0:augustus_masked-nm_contig19-processed-gene-58.6-mRNA-1	0	0	0	0	1.32	none	1	NA	none	1	NA	0	0	NA	NA	FALSE	FALSE	FALSE	FALSE	TRUE	FALSE	FALSE	FALSE	low_counts
NYDRO24640	0:augustus_masked-nm_contig19-processed-gene-59.3-mRNA-1	712	472	690	791	1.32	father	0.977994	NA	A	0.000628559	1.058	1184	1481	0.601351	0.534099	TRUE	FALSE	FALSE	FALSE	TRUE	FALSE	FALSE	FALSE	fail_pval_cutoff
NYDRO24653	0:augustus_masked-nm_contig19-processed-gene-60.2-mRNA-1	0	0	0	0	1.32	none	1	NA	none	1	NA	0	0	NA	NA	FALSE	FALSE	FALSE	FALSE	TRUE	FALSE	FALSE	FALSE	low_counts
NYDRO24682	0:augustus_masked-nm_contig19-processed-gene-61.22-mRNA-1	0	0	0	0	1.32	none	1	NA	none	1	NA	0	0	NA	NA	FALSE	FALSE	FALSE	FALSE	TRUE	FALSE	FALSE	FALSE	low_counts
NYDRO24716	0:augustus_masked-nm_contig19-processed-gene-63.23-mRNA-1	0	0	0	0	1.32	none	1	NA	none	1	NA	0	0	NA	NA	FALSE	FALSE	FALSE	FALSE	TRUE	FALSE	FALSE	FALSE	low_counts
NYDRO24742	0:augustus_masked-nm_contig19-processed-gene-65.2-mRNA-1	0	0	0	0	1.32	none	1	NA	none	1	NA	0	0	NA	NA	FALSE	FALSE	FALSE	FALSE	TRUE	FALSE	FALSE	FALSE	low_counts
NYDRO24743	0:augustus_masked-nm_contig19-processed-gene-65.3-mRNA-1	0	0	0	0	1.32	none	1	NA	none	1	NA	0	0	NA	NA	FALSE	FALSE	FALSE	FALSE	TRUE	FALSE	FALSE	FALSE	low_counts
NYDRO24744	0:augustus_masked-nm_contig19-processed-gene-65.4-mRNA-1	0	0	0	0	1.32	none	1	NA	none	1	NA	0	0	NA	NA	FALSE	FALSE	FALSE	FALSE	TRUE	FALSE	FALSE	FALSE	low_counts
NYDRO24740	0:augustus_masked-nm_contig19-processed-gene-65.6-mRNA-1	0	0	0	0	1.32	none	1	NA	none	1	NA	0	0	NA	NA	FALSE	FALSE	FALSE	FALSE	TRUE	FALSE	FALSE	FALSE	low_counts
NYDRO24745	0:augustus_masked-nm_contig19-processed-gene-66.0-mRNA-1	0	0	0	0	1.32	none	1	NA	none	1	NA	0	0	NA	NA	FALSE	FALSE	FALSE	FALSE	TRUE	FALSE	FALSE	FALSE	low_counts
NYDRO24751	0:augustus_masked-nm_contig19-processed-gene-66.2-mRNA-1	0	0	0	0	1.32	none	1	NA	none	1	NA	0	0	NA	NA	FALSE	FALSE	FALSE	FALSE	TRUE	FALSE	FALSE	FALSE	low_counts
NYDRO24754	0:augustus_masked-nm_contig19-processed-gene-66.3-mRNA-1	0	0	0	0	1.32	none	1	NA	none	1	NA	0	0	NA	NA	FALSE	FALSE	FALSE	FALSE	TRUE	FALSE	FALSE	FALSE	low_counts
NYDRO24746	0:augustus_masked-nm_contig19-processed-gene-66.5-mRNA-1	0	0	0	0	1.32	none	1	NA	none	1	NA	0	0	NA	NA	FALSE	FALSE	FALSE	FALSE	TRUE	FALSE	FALSE	FALSE	low_counts
NYDRO24758	0:augustus_masked-nm_contig19-processed-gene-67.11-mRNA-1	0	0	0	0	1.32	none	1	NA	none	1	NA	0	0	NA	NA	FALSE	FALSE	FALSE	FALSE	TRUE	FALSE	FALSE	FALSE	low_counts
NYDRO24767	0:augustus_masked-nm_contig19-processed-gene-67.13-mRNA-1	0	0	0	0	1.32	none	1	NA	none	1	NA	0	0	NA	NA	FALSE	FALSE	FALSE	FALSE	TRUE	FALSE	FALSE	FALSE	low_counts
NYDRO24765	0:augustus_masked-nm_contig19-processed-gene-68.28-mRNA-1	0	0	0	0	1.32	none	1	NA	none	1	NA	0	0	NA	NA	FALSE	FALSE	FALSE	FALSE	TRUE	FALSE	FALSE	FALSE	low_counts
NYDRO24804	0:augustus_masked-nm_contig19-processed-gene-71.69-mRNA-1	35453	24529	43673	43801	1.32	father	1.2463e-65	1.167	A	5.56804e-256	1.399	59982	87474	0.591061	0.500732	TRUE	FALSE	TRUE	FALSE	TRUE	FALSE	FALSE	FALSE	fail_IF_cutoff
NYDRO24858	0:augustus_masked-nm_contig19-processed-gene-76.47-mRNA-1	0	0	0	0	1.32	none	1	NA	none	1	NA	0	0	NA	NA	FALSE	FALSE	FALSE	FALSE	TRUE	FALSE	FALSE	FALSE	low_counts
NYDRO24900	0:augustus_masked-nm_contig19-processed-gene-79.52-mRNA-1	267	342	319	705	1.32	father	0.986712	NA	B	5.58286e-23	2.114	609	1024	0.438424	0.688477	TRUE	FALSE	FALSE	FALSE	TRUE	FALSE	FALSE	FALSE	fail_pval_cutoff
NYDRO24936	0:augustus_masked-nm_contig19-processed-gene-82.55-mRNA-1	990	342	1880	2108	1.32	mother	1.80545e-20	1.548	A	2.12287e-44	2.146	1332	3988	0.743243	0.528586	TRUE	FALSE	TRUE	FALSE	TRUE	FALSE	FALSE	FALSE	fail_IF_cutoff
NYDRO24930	0:augustus_masked-nm_contig19-processed-gene-82.58-mRNA-1	346	144	244	335	1.32	mother	9.14501e-07	1.322	A	2.22076e-05	1.222	490	579	0.706122	0.578584	TRUE	FALSE	TRUE	FALSE	TRUE	FALSE	FALSE	FALSE	fail_IF_cutoff
NYDRO24944	0:augustus_masked-nm_contig19-processed-gene-83.4-mRNA-1	3862	3068	7585	9451	1.32	father	0.000433287	1.028	A	0.743141	NA	6930	17036	0.557287	0.554766	TRUE	FALSE	TRUE	FALSE	TRUE	FALSE	FALSE	FALSE	fail_IF_cutoff
NYDRO24966	0:augustus_masked-nm_contig19-processed-gene-85.57-mRNA-1	0	0	0	0	1.32	none	1	NA	none	1	NA	0	0	NA	NA	FALSE	FALSE	FALSE	FALSE	TRUE	FALSE	FALSE	FALSE	low_counts
NYDRO24995	0:augustus_masked-nm_contig19-processed-gene-86.31-mRNA-1	23	0	0	0	1.32	none	1	NA	none	1	NA	23	0	1	NA	FALSE	FALSE	FALSE	FALSE	TRUE	FALSE	FALSE	FALSE	low_counts
NYDRO25010	0:augustus_masked-nm_contig19-processed-gene-88.33-mRNA-1	36	0	0	10	1.32	none	1	NA	none	1	NA	36	10	1	1	FALSE	FALSE	FALSE	FALSE	TRUE	FALSE	FALSE	FALSE	low_counts
NYDRO24048	0:augustus_masked-nm_contig19-processed-gene-9.15-mRNA-1	0	0	0	0	1.32	none	1	NA	none	1	NA	0	0	NA	NA	FALSE	FALSE	FALSE	FALSE	TRUE	FALSE	FALSE	FALSE	low_counts
NYDRO25075	0:augustus_masked-nm_contig19-processed-gene-96.39-mRNA-1	0	0	0	0	1.32	none	1	NA	none	1	NA	0	0	NA	NA	FALSE	FALSE	FALSE	FALSE	TRUE	FALSE	FALSE	FALSE	low_counts
NYDRO25080	0:augustus_masked-nm_contig19-processed-gene-98.2-mRNA-1	0	0	0	0	1.32	none	1	NA	none	1	NA	0	0	NA	NA	FALSE	FALSE	FALSE	FALSE	TRUE	FALSE	FALSE	FALSE	low_counts
NYDRO25094	0:augustus_masked-nm_contig19-processed-gene-99.10-mRNA-1	0	0	0	0	1.32	none	1	NA	none	1	NA	0	0	NA	NA	FALSE	FALSE	FALSE	FALSE	TRUE	FALSE	FALSE	FALSE	low_counts
NYDRO25367	0:augustus_masked-nm_contig20-processed-gene-1.11-mRNA-1	2023	951	2375	2186	1.32	mother	0.023959	0	A	1.67994e-66	2.019	2974	4561	0.680229	0.479281	TRUE	FALSE	FALSE	FALSE	TRUE	FALSE	FALSE	FALSE	fail_pval_cutoff
NYDRO25365	0:augustus_masked-nm_contig20-processed-gene-1.9-mRNA-1	91	160	63	68	1.32	father	6.98177e-06	1.561	B	0.00497058	1.044	251	131	0.36255	0.519084	TRUE	FALSE	TRUE	FALSE	TRUE	FALSE	FALSE	FALSE	fail_IF_cutoff
NYDRO25531	0:augustus_masked-nm_contig20-processed-gene-10.15-mRNA-1	203	1306	419	2765	1.32	father	3.8756e-08	1.322	B	0	33.049	1509	3184	0.134526	0.868405	TRUE	FALSE	TRUE	FALSE	FALSE	FALSE	FALSE	FALSE	fail_IF_cutoff
NYDRO26821	0:augustus_masked-nm_contig20-processed-gene-103.8-mRNA-1	409	95	862	694	1.32	mother	4.96088e-09	1.441	A	5.74223e-49	3.873	504	1556	0.811508	0.446015	TRUE	FALSE	TRUE	FALSE	TRUE	FALSE	FALSE	FALSE	fail_IF_cutoff
NYDRO26826	0:augustus_masked-nm_contig20-processed-gene-104.0-mRNA-1	395	374	427	557	1.32	father	0.0237829	0	B	0.0327348	0	769	984	0.513654	0.566057	TRUE	FALSE	FALSE	FALSE	TRUE	FALSE	FALSE	FALSE	fail_pval_cutoff
NYDRO26837	0:augustus_masked-nm_contig20-processed-gene-104.3-mRNA-1	3290	2534	7330	8977	1.32	father	0.00451075	1.009	A	0.0639899	NA	5824	16307	0.564904	0.5505	TRUE	FALSE	TRUE	FALSE	TRUE	FALSE	FALSE	FALSE	fail_IF_cutoff
NYDRO26864	0:augustus_masked-nm_contig20-processed-gene-106.0-mRNA-1	0	0	0	270	1.32	none	1	NA	none	1	NA	0	270	NA	1	FALSE	FALSE	FALSE	FALSE	TRUE	FALSE	FALSE	FALSE	low_counts
NYDRO26893	0:augustus_masked-nm_contig20-processed-gene-107.12-mRNA-1	12	0	0	0	1.32	none	1	NA	none	1	NA	12	0	1	NA	FALSE	FALSE	FALSE	FALSE	TRUE	FALSE	FALSE	FALSE	low_counts
NYDRO26915	0:augustus_masked-nm_contig20-processed-gene-109.13-mRNA-1	0	0	0	0	1.32	none	1	NA	none	1	NA	0	0	NA	NA	FALSE	FALSE	FALSE	FALSE	TRUE	FALSE	FALSE	FALSE	low_counts
NYDRO26922	0:augustus_masked-nm_contig20-processed-gene-109.16-mRNA-1	556	0	1126	0	1.32	none	1	NA	A	0	42424.9	556	1126	1	0	TRUE	FALSE	FALSE	FALSE	FALSE	FALSE	FALSE	FALSE	fail_pval_cutoff
NYDRO25539	0:augustus_masked-nm_contig20-processed-gene-11.32-mRNA-1	264	328	381	692	1.32	father	0.126512	NA	B	8.9386e-15	1.694	592	1073	0.445946	0.644921	TRUE	FALSE	FALSE	FALSE	TRUE	FALSE	FALSE	FALSE	fail_pval_cutoff
NYDRO26966	0:augustus_masked-nm_contig20-processed-gene-115.46-mRNA-1	0	0	0	0	1.32	none	1	NA	none	1	NA	0	0	NA	NA	FALSE	FALSE	FALSE	FALSE	TRUE	FALSE	FALSE	FALSE	low_counts
NYDRO26965	0:augustus_masked-nm_contig20-processed-gene-115.47-mRNA-1	0	0	0	0	1.32	none	1	NA	none	1	NA	0	0	NA	NA	FALSE	FALSE	FALSE	FALSE	TRUE	FALSE	FALSE	FALSE	low_counts
NYDRO26968	0:augustus_masked-nm_contig20-processed-gene-115.48-mRNA-1	0	0	0	0	1.32	none	1	NA	none	1	NA	0	0	NA	NA	FALSE	FALSE	FALSE	FALSE	TRUE	FALSE	FALSE	FALSE	low_counts
NYDRO26989	0:augustus_masked-nm_contig20-processed-gene-116.80-mRNA-1	0	0	0	0	1.32	none	1	NA	none	1	NA	0	0	NA	NA	FALSE	FALSE	FALSE	FALSE	TRUE	FALSE	FALSE	FALSE	low_counts
NYDRO25566	0:augustus_masked-nm_contig20-processed-gene-14.33-mRNA-1	12	0	31	41	1.32	none	1	NA	none	1	NA	12	72	1	0.569444	FALSE	FALSE	FALSE	FALSE	TRUE	FALSE	FALSE	FALSE	low_counts
NYDRO25575	0:augustus_masked-nm_contig20-processed-gene-15.2-mRNA-1	62	48	101	75	1.32	father	0.0205728	0	A	0.031353	0	110	176	0.563636	0.426136	TRUE	FALSE	FALSE	FALSE	TRUE	FALSE	FALSE	FALSE	fail_pval_cutoff
NYDRO25577	0:augustus_masked-nm_contig20-processed-gene-15.5-mRNA-1	149	59	143	57	1.32	father	0.0235662	0	A	3.09717e-18	3.456	208	200	0.716346	0.285	TRUE	FALSE	FALSE	FALSE	TRUE	FALSE	FALSE	FALSE	fail_pval_cutoff
NYDRO25603	0:augustus_masked-nm_contig20-processed-gene-17.4-mRNA-1	57	0	0	44	1.32	none	1	NA	none	1	NA	57	44	1	1	FALSE	FALSE	FALSE	FALSE	TRUE	FALSE	FALSE	FALSE	low_counts
NYDRO25621	0:augustus_masked-nm_contig20-processed-gene-18.8-mRNA-1	0	0	14	0	1.32	none	1	NA	none	1	NA	0	14	NA	0	FALSE	FALSE	FALSE	FALSE	TRUE	FALSE	FALSE	FALSE	low_counts
NYDRO25370	0:augustus_masked-nm_contig20-processed-gene-2.0-mRNA-1	0	0	0	0	1.32	none	1	NA	none	1	NA	0	0	NA	NA	FALSE	FALSE	FALSE	FALSE	TRUE	FALSE	FALSE	FALSE	low_counts
NYDRO25647	0:augustus_masked-nm_contig20-processed-gene-21.15-mRNA-1	8530	27151	6358	44586	1.32	mother	2.79526e-37	1.202	B	0	21.22	35681	50944	0.239063	0.875196	TRUE	FALSE	TRUE	FALSE	FALSE	FALSE	FALSE	FALSE	fail_IF_cutoff
NYDRO25651	0:augustus_masked-nm_contig20-processed-gene-21.18-mRNA-1	0	45	0	112	1.32	none	1	NA	none	1	NA	45	112	0	1	FALSE	FALSE	FALSE	FALSE	TRUE	FALSE	FALSE	FALSE	low_counts
NYDRO25661	0:augustus_masked-nm_contig20-processed-gene-22.51-mRNA-1	60	51	13	107	1.32	mother	1.53379e-07	2.173	B	2.37662e-09	2.735	111	120	0.540541	0.891667	TRUE	FALSE	TRUE	TRUE	TRUE	FALSE	FALSE	FALSE	fail_pmat_cutoff
NYDRO25665	0:augustus_masked-nm_contig20-processed-gene-22.57-mRNA-1	86	3	183	192	1.32	mother	5.30072e-14	4.715	A	3.07225e-18	7.464	89	375	0.966292	0.512	TRUE	FALSE	TRUE	TRUE	TRUE	FALSE	FALSE	FALSE	fail_pmat_cutoff
NYDRO25679	0:augustus_masked-nm_contig20-processed-gene-23.18-mRNA-1	0	0	9	0	1.32	none	1	NA	none	1	NA	0	9	NA	0	FALSE	FALSE	FALSE	FALSE	TRUE	FALSE	FALSE	FALSE	low_counts
NYDRO25684	0:augustus_masked-nm_contig20-processed-gene-23.20-mRNA-1	1239	43	1129	2401	1.32	mother	0	24.205	A	9.19859e-119	9.325	1282	3530	0.966459	0.68017	TRUE	FALSE	TRUE	TRUE	TRUE	FALSE	FALSE	FALSE	fail_pmat_cutoff
NYDRO25697	0:augustus_masked-nm_contig20-processed-gene-24.32-mRNA-1	1746	115	2124	208	1.32	father	0.240953	NA	A	0	111.384	1861	2332	0.938205	0.0891938	TRUE	FALSE	FALSE	FALSE	FALSE	FALSE	FALSE	FALSE	fail_pval_cutoff
NYDRO25700	0:augustus_masked-nm_contig20-processed-gene-24.39-mRNA-1	43	13	64	67	1.32	mother	0.0704471	NA	A	0.00132802	1.22	56	131	0.767857	0.51145	TRUE	FALSE	FALSE	FALSE	TRUE	FALSE	FALSE	FALSE	fail_pval_cutoff
NYDRO25704	0:augustus_masked-nm_contig20-processed-gene-25.1-mRNA-1	24	0	11	4354	1.32	none	1	NA	none	1	NA	24	4365	1	0.99748	FALSE	FALSE	FALSE	FALSE	TRUE	FALSE	FALSE	FALSE	low_counts
NYDRO25706	0:augustus_masked-nm_contig20-processed-gene-25.5-mRNA-1	1097	1297	2130	3656	1.32	father	0.000449372	1.05	B	8.4676e-47	1.775	2394	5786	0.458229	0.63187	TRUE	FALSE	TRUE	FALSE	TRUE	FALSE	FALSE	FALSE	fail_IF_cutoff
NYDRO25710	0:augustus_masked-nm_contig20-processed-gene-25.8-mRNA-1	0	0	0	11	1.32	none	1	NA	none	1	NA	0	11	NA	1	FALSE	FALSE	FALSE	FALSE	TRUE	FALSE	FALSE	FALSE	low_counts
NYDRO25717	0:augustus_masked-nm_contig20-processed-gene-26.19-mRNA-1	0	0	0	0	1.32	none	1	NA	none	1	NA	0	0	NA	NA	FALSE	FALSE	FALSE	FALSE	TRUE	FALSE	FALSE	FALSE	low_counts
NYDRO25734	0:augustus_masked-nm_contig20-processed-gene-27.10-mRNA-1	0	0	0	0	1.32	none	1	NA	none	1	NA	0	0	NA	NA	FALSE	FALSE	FALSE	FALSE	TRUE	FALSE	FALSE	FALSE	low_counts
NYDRO25748	0:augustus_masked-nm_contig20-processed-gene-28.56-mRNA-1	0	0	0	0	1.32	none	1	NA	none	1	NA	0	0	NA	NA	FALSE	FALSE	FALSE	FALSE	TRUE	FALSE	FALSE	FALSE	low_counts
NYDRO25760	0:augustus_masked-nm_contig20-processed-gene-29.32-mRNA-1	0	0	0	37	1.32	none	1	NA	none	1	NA	0	37	NA	1	FALSE	FALSE	FALSE	FALSE	TRUE	FALSE	FALSE	FALSE	low_counts
NYDRO25393	0:augustus_masked-nm_contig20-processed-gene-3.55-mRNA-1	322	569	657	1262	1.32	father	7.82872e-08	1.273	B	1.09338e-48	2.695	891	1919	0.361392	0.657634	TRUE	FALSE	TRUE	FALSE	TRUE	FALSE	FALSE	FALSE	fail_IF_cutoff
NYDRO25768	0:augustus_masked-nm_contig20-processed-gene-30.14-mRNA-1	0	0	0	0	1.32	none	1	NA	none	1	NA	0	0	NA	NA	FALSE	FALSE	FALSE	FALSE	TRUE	FALSE	FALSE	FALSE	low_counts
NYDRO25770	0:augustus_masked-nm_contig20-processed-gene-30.15-mRNA-1	0	0	0	0	1.32	none	1	NA	none	1	NA	0	0	NA	NA	FALSE	FALSE	FALSE	FALSE	TRUE	FALSE	FALSE	FALSE	low_counts
NYDRO25784	0:augustus_masked-nm_contig20-processed-gene-32.9-mRNA-1	738	570	882	1339	1.32	mother	0.116584	NA	B	0.0282683	0	1308	2221	0.56422	0.602882	TRUE	FALSE	FALSE	FALSE	TRUE	FALSE	FALSE	FALSE	fail_pval_cutoff
NYDRO25882	0:augustus_masked-nm_contig20-processed-gene-40.64-mRNA-1	120	28	7	69	1.32	mother	1.74758e-20	7.543	B	0.0854727	NA	148	76	0.810811	0.907895	TRUE	FALSE	TRUE	TRUE	TRUE	TRUE	TRUE	FALSE	MEG
NYDRO25923	0:augustus_masked-nm_contig20-processed-gene-42.46-mRNA-1	0	0	26	29	1.32	none	1	NA	none	1	NA	0	55	NA	0.527273	FALSE	FALSE	FALSE	FALSE	TRUE	FALSE	FALSE	FALSE	low_counts
NYDRO25958	0:augustus_masked-nm_contig20-processed-gene-44.50-mRNA-1	0	0	0	0	1.32	none	1	NA	none	1	NA	0	0	NA	NA	FALSE	FALSE	FALSE	FALSE	TRUE	FALSE	FALSE	FALSE	low_counts
NYDRO26030	0:augustus_masked-nm_contig20-processed-gene-46.105-mRNA-1	0	0	0	0	1.32	none	1	NA	none	1	NA	0	0	NA	NA	FALSE	FALSE	FALSE	FALSE	TRUE	FALSE	FALSE	FALSE	low_counts
NYDRO26021	0:augustus_masked-nm_contig20-processed-gene-46.98-mRNA-1	0	0	0	0	1.32	none	1	NA	none	1	NA	0	0	NA	NA	FALSE	FALSE	FALSE	FALSE	TRUE	FALSE	FALSE	FALSE	low_counts
NYDRO26099	0:augustus_masked-nm_contig20-processed-gene-50.26-mRNA-1	3928	2271	5982	6565	1.32	mother	0.00984244	0	A	1.23698e-46	1.445	6199	12547	0.633651	0.523233	TRUE	FALSE	TRUE	FALSE	TRUE	FALSE	FALSE	FALSE	fail_IF_cutoff
NYDRO26104	0:augustus_masked-nm_contig20-processed-gene-50.27-mRNA-1	6935	3543	4809	5201	1.32	mother	1.9155e-11	1.122	A	3.90681e-95	1.671	10478	10010	0.661863	0.51958	TRUE	FALSE	TRUE	FALSE	TRUE	FALSE	FALSE	FALSE	fail_IF_cutoff
NYDRO26107	0:augustus_masked-nm_contig20-processed-gene-50.31-mRNA-1	0	309	0	486	1.32	none	1	NA	B	3.64676e-229	10176.6	309	486	0	1	TRUE	FALSE	FALSE	FALSE	FALSE	FALSE	FALSE	FALSE	fail_pval_cutoff
NYDRO26134	0:augustus_masked-nm_contig20-processed-gene-52.25-mRNA-1	0	28	19	113	1.32	none	1	NA	none	1	NA	28	132	0	0.856061	FALSE	FALSE	FALSE	FALSE	TRUE	FALSE	FALSE	FALSE	low_counts
NYDRO26155	0:augustus_masked-nm_contig20-processed-gene-53.11-mRNA-1	13055	5230	13472	14514	1.32	mother	5.85488e-108	1.46	A	0	2.192	18285	27986	0.713973	0.518616	TRUE	FALSE	TRUE	FALSE	TRUE	FALSE	FALSE	FALSE	fail_IF_cutoff
NYDRO26142	0:augustus_masked-nm_contig20-processed-gene-53.2-mRNA-1	0	0	0	0	1.32	none	1	NA	none	1	NA	0	0	NA	NA	FALSE	FALSE	FALSE	FALSE	TRUE	FALSE	FALSE	FALSE	low_counts
NYDRO26176	0:augustus_masked-nm_contig20-processed-gene-55.10-mRNA-1	0	56	0	45	1.32	none	1	NA	none	1	NA	56	45	0	1	FALSE	FALSE	FALSE	FALSE	TRUE	FALSE	FALSE	FALSE	low_counts
NYDRO26179	0:augustus_masked-nm_contig20-processed-gene-55.11-mRNA-1	0	0	0	26	1.32	none	1	NA	none	1	NA	0	26	NA	1	FALSE	FALSE	FALSE	FALSE	TRUE	FALSE	FALSE	FALSE	low_counts
NYDRO26185	0:augustus_masked-nm_contig20-processed-gene-55.13-mRNA-1	854	0	973	0	1.32	none	1	NA	A	0	56309.1	854	973	1	0	TRUE	FALSE	FALSE	FALSE	FALSE	FALSE	FALSE	FALSE	fail_pval_cutoff
NYDRO26186	0:augustus_masked-nm_contig20-processed-gene-55.9-mRNA-1	0	0	0	30	1.32	none	1	NA	none	1	NA	0	30	NA	1	FALSE	FALSE	FALSE	FALSE	TRUE	FALSE	FALSE	FALSE	low_counts
NYDRO26190	0:augustus_masked-nm_contig20-processed-gene-56.22-mRNA-1	0	30	0	32	1.32	none	1	NA	none	1	NA	30	32	0	1	FALSE	FALSE	FALSE	FALSE	TRUE	FALSE	FALSE	FALSE	low_counts
NYDRO26209	0:augustus_masked-nm_contig20-processed-gene-58.1-mRNA-1	0	0	0	21	1.32	none	1	NA	none	1	NA	0	21	NA	1	FALSE	FALSE	FALSE	FALSE	TRUE	FALSE	FALSE	FALSE	low_counts
NYDRO26214	0:augustus_masked-nm_contig20-processed-gene-59.13-mRNA-1	0	0	0	0	1.32	none	1	NA	none	1	NA	0	0	NA	NA	FALSE	FALSE	FALSE	FALSE	TRUE	FALSE	FALSE	FALSE	low_counts
NYDRO26216	0:augustus_masked-nm_contig20-processed-gene-59.14-mRNA-1	0	0	0	0	1.32	none	1	NA	none	1	NA	0	0	NA	NA	FALSE	FALSE	FALSE	FALSE	TRUE	FALSE	FALSE	FALSE	low_counts
NYDRO26225	0:augustus_masked-nm_contig20-processed-gene-60.4-mRNA-1	0	0	0	0	1.32	none	1	NA	none	1	NA	0	0	NA	NA	FALSE	FALSE	FALSE	FALSE	TRUE	FALSE	FALSE	FALSE	low_counts
NYDRO26239	0:augustus_masked-nm_contig20-processed-gene-60.8-mRNA-1	0	0	0	0	1.32	none	1	NA	none	1	NA	0	0	NA	NA	FALSE	FALSE	FALSE	FALSE	TRUE	FALSE	FALSE	FALSE	low_counts
NYDRO26241	0:augustus_masked-nm_contig20-processed-gene-60.9-mRNA-1	0	0	0	0	1.32	none	1	NA	none	1	NA	0	0	NA	NA	FALSE	FALSE	FALSE	FALSE	TRUE	FALSE	FALSE	FALSE	low_counts
NYDRO26246	0:augustus_masked-nm_contig20-processed-gene-61.32-mRNA-1	0	0	0	0	1.32	none	1	NA	none	1	NA	0	0	NA	NA	FALSE	FALSE	FALSE	FALSE	TRUE	FALSE	FALSE	FALSE	low_counts
NYDRO26248	0:augustus_masked-nm_contig20-processed-gene-61.34-mRNA-1	0	0	0	0	1.32	none	1	NA	none	1	NA	0	0	NA	NA	FALSE	FALSE	FALSE	FALSE	TRUE	FALSE	FALSE	FALSE	low_counts
NYDRO26480	0:augustus_masked-nm_contig20-processed-gene-76.1-mRNA-1	0	0	0	0	1.32	none	1	NA	none	1	NA	0	0	NA	NA	FALSE	FALSE	FALSE	FALSE	TRUE	FALSE	FALSE	FALSE	low_counts
NYDRO25457	0:augustus_masked-nm_contig20-processed-gene-8.148-mRNA-1	0	0	0	0	1.32	none	1	NA	none	1	NA	0	0	NA	NA	FALSE	FALSE	FALSE	FALSE	TRUE	FALSE	FALSE	FALSE	low_counts
NYDRO26543	0:augustus_masked-nm_contig20-processed-gene-82.49-mRNA-1	0	11	0	65	1.32	none	1	NA	none	1	NA	11	65	0	1	FALSE	FALSE	FALSE	FALSE	TRUE	FALSE	FALSE	FALSE	low_counts
NYDRO26561	0:augustus_masked-nm_contig20-processed-gene-83.57-mRNA-1	0	0	0	74	1.32	none	1	NA	none	1	NA	0	74	NA	1	FALSE	FALSE	FALSE	FALSE	TRUE	FALSE	FALSE	FALSE	low_counts
NYDRO26553	0:augustus_masked-nm_contig20-processed-gene-83.60-mRNA-1	0	0	0	29	1.32	none	1	NA	none	1	NA	0	29	NA	1	FALSE	FALSE	FALSE	FALSE	TRUE	FALSE	FALSE	FALSE	low_counts
NYDRO26559	0:augustus_masked-nm_contig20-processed-gene-83.62-mRNA-1	0	0	0	25	1.32	none	1	NA	none	1	NA	0	25	NA	1	FALSE	FALSE	FALSE	FALSE	TRUE	FALSE	FALSE	FALSE	low_counts
NYDRO26572	0:augustus_masked-nm_contig20-processed-gene-85.47-mRNA-1	830	826	366	880	1.32	mother	5.03235e-05	1.115	B	9.09038e-29	1.924	1656	1246	0.501208	0.70626	TRUE	FALSE	TRUE	FALSE	TRUE	FALSE	FALSE	FALSE	fail_IF_cutoff
NYDRO26580	0:augustus_masked-nm_contig20-processed-gene-85.53-mRNA-1	145	0	15	85	1.32	mother	8.50482e-46	71.378	A	9.32712e-07	3.873	145	100	1	0.85	TRUE	FALSE	TRUE	TRUE	TRUE	TRUE	TRUE	FALSE	MEG
NYDRO26588	0:augustus_masked-nm_contig20-processed-gene-86.21-mRNA-1	175	232	375	781	1.32	father	0.480731	NA	B	7.75902e-18	2.007	407	1156	0.429975	0.675606	TRUE	FALSE	FALSE	FALSE	TRUE	FALSE	FALSE	FALSE	fail_pval_cutoff
NYDRO26586	0:augustus_masked-nm_contig20-processed-gene-86.24-mRNA-1	0	0	0	0	1.32	none	1	NA	none	1	NA	0	0	NA	NA	FALSE	FALSE	FALSE	FALSE	TRUE	FALSE	FALSE	FALSE	low_counts
NYDRO26587	0:augustus_masked-nm_contig20-processed-gene-86.25-mRNA-1	3760	2095	4217	6606	1.32	mother	9.72642e-48	1.472	A	6.18382e-05	1.045	5855	10823	0.642186	0.610367	TRUE	FALSE	TRUE	FALSE	TRUE	FALSE	FALSE	FALSE	fail_IF_cutoff
NYDRO26602	0:augustus_masked-nm_contig20-processed-gene-87.8-mRNA-1	0	0	0	19	1.32	none	1	NA	none	1	NA	0	19	NA	1	FALSE	FALSE	FALSE	FALSE	TRUE	FALSE	FALSE	FALSE	low_counts
NYDRO25496	0:augustus_masked-nm_contig20-processed-gene-9.0-mRNA-1	6	0	3	0	1.32	none	1	NA	none	1	NA	6	3	1	0	FALSE	FALSE	FALSE	FALSE	TRUE	FALSE	FALSE	FALSE	low_counts
NYDRO26636	0:augustus_masked-nm_contig20-processed-gene-90.45-mRNA-1	128	34	143	71	1.32	mother	0.892463	NA	A	6.11143e-19	3.921	162	214	0.790123	0.331776	TRUE	FALSE	FALSE	FALSE	TRUE	FALSE	FALSE	FALSE	fail_pval_cutoff
NYDRO26714	0:augustus_masked-nm_contig20-processed-gene-95.107-mRNA-1	219	432	88	1052	1.32	mother	3.67016e-21	2.38	B	1.02566e-154	16.135	651	1140	0.336406	0.922807	TRUE	FALSE	TRUE	TRUE	FALSE	FALSE	FALSE	FALSE	fail_CEF_cutoff
NYDRO26725	0:augustus_masked-nm_contig20-processed-gene-96.9-mRNA-1	691	632	960	1157	1.32	father	0.000124735	1.09	B	0.181295	NA	1323	2117	0.522298	0.546528	TRUE	FALSE	TRUE	FALSE	TRUE	FALSE	FALSE	FALSE	fail_IF_cutoff
NYDRO26735	0:augustus_masked-nm_contig20-processed-gene-97.3-mRNA-1	847	939	685	2485	1.32	mother	7.64727e-23	1.573	B	8.53614e-108	3.368	1786	3170	0.474244	0.783912	TRUE	FALSE	TRUE	FALSE	TRUE	FALSE	FALSE	FALSE	fail_IF_cutoff
NYDRO26738	0:augustus_masked-nm_contig20-processed-gene-97.4-mRNA-1	0	0	0	24	1.32	none	1	NA	none	1	NA	0	24	NA	1	FALSE	FALSE	FALSE	FALSE	TRUE	FALSE	FALSE	FALSE	low_counts
NYDRO26739	0:augustus_masked-nm_contig20-processed-gene-97.6-mRNA-1	0	0	0	0	1.32	none	1	NA	none	1	NA	0	0	NA	NA	FALSE	FALSE	FALSE	FALSE	TRUE	FALSE	FALSE	FALSE	low_counts
NYDRO26755	0:augustus_masked-nm_contig20-processed-gene-98.53-mRNA-1	3728	1936	4752	4498	1.32	mother	0.243081	NA	A	7.36508e-94	1.849	5664	9250	0.658192	0.48627	TRUE	FALSE	FALSE	FALSE	TRUE	FALSE	FALSE	FALSE	fail_pval_cutoff
NYDRO26770	0:augustus_masked-nm_contig20-processed-gene-99.22-mRNA-1	0	0	19	0	1.32	none	1	NA	none	1	NA	0	19	NA	0	FALSE	FALSE	FALSE	FALSE	TRUE	FALSE	FALSE	FALSE	low_counts
NYDRO28325	0:augustus_masked-nm_contig22-processed-gene-0.31-mRNA-1	0	37	0	72	1.32	none	1	NA	none	1	NA	37	72	0	1	FALSE	FALSE	FALSE	FALSE	TRUE	FALSE	FALSE	FALSE	low_counts
NYDRO28466	0:augustus_masked-nm_contig22-processed-gene-10.21-mRNA-1	19	0	0	5	1.32	none	1	NA	none	1	NA	19	5	1	1	FALSE	FALSE	FALSE	FALSE	TRUE	FALSE	FALSE	FALSE	low_counts
NYDRO28467	0:augustus_masked-nm_contig22-processed-gene-10.22-mRNA-1	551	0	874	0	1.32	none	1	NA	A	0	32634	551	874	1	0	TRUE	FALSE	FALSE	FALSE	FALSE	FALSE	FALSE	FALSE	fail_pval_cutoff
NYDRO29719	0:augustus_masked-nm_contig22-processed-gene-100.34-mRNA-1	0	0	0	36	1.32	none	1	NA	none	1	NA	0	36	NA	1	FALSE	FALSE	FALSE	FALSE	TRUE	FALSE	FALSE	FALSE	low_counts
NYDRO29743	0:augustus_masked-nm_contig22-processed-gene-102.75-mRNA-1	0	0	0	0	1.32	none	1	NA	none	1	NA	0	0	NA	NA	FALSE	FALSE	FALSE	FALSE	TRUE	FALSE	FALSE	FALSE	low_counts
NYDRO29769	0:augustus_masked-nm_contig22-processed-gene-105.21-mRNA-1	1416	265	2509	1258	1.32	mother	2.51154e-09	1.26	A	8.57689e-281	8.736	1681	3767	0.842356	0.333953	TRUE	FALSE	TRUE	FALSE	TRUE	FALSE	FALSE	FALSE	fail_IF_cutoff
NYDRO29811	0:augustus_masked-nm_contig22-processed-gene-109.47-mRNA-1	0	0	0	0	1.32	none	1	NA	none	1	NA	0	0	NA	NA	FALSE	FALSE	FALSE	FALSE	TRUE	FALSE	FALSE	FALSE	low_counts
NYDRO29908	0:augustus_masked-nm_contig22-processed-gene-115.19-mRNA-1	210	1566	133	3165	1.32	mother	2.91095e-07	1.334	B	0	129.225	1776	3298	0.118243	0.959673	TRUE	FALSE	TRUE	FALSE	FALSE	FALSE	FALSE	FALSE	fail_IF_cutoff
NYDRO29935	0:augustus_masked-nm_contig22-processed-gene-117.23-mRNA-1	0	0	23	50	1.32	none	1	NA	none	1	NA	0	73	NA	0.684932	FALSE	FALSE	FALSE	FALSE	TRUE	FALSE	FALSE	FALSE	low_counts
NYDRO29948	0:augustus_masked-nm_contig22-processed-gene-117.25-mRNA-1	100	50	18	98	1.32	mother	1.21278e-10	2.711	B	0.00122287	1.181	150	116	0.666667	0.844828	TRUE	FALSE	TRUE	TRUE	TRUE	FALSE	FALSE	FALSE	fail_pmat_cutoff
NYDRO28492	0:augustus_masked-nm_contig22-processed-gene-13.19-mRNA-1	0	108	0	12	1.32	none	1	NA	none	1	NA	108	12	0	1	FALSE	FALSE	FALSE	FALSE	TRUE	FALSE	FALSE	FALSE	low_counts
NYDRO28500	0:augustus_masked-nm_contig22-processed-gene-14.6-mRNA-1	41	0	49	0	1.32	none	1	NA	none	1	NA	41	49	1	0	FALSE	FALSE	FALSE	FALSE	TRUE	FALSE	FALSE	FALSE	low_counts
NYDRO28630	0:augustus_masked-nm_contig22-processed-gene-20.128-mRNA-1	6	0	3	0	1.32	none	1	NA	none	1	NA	6	3	1	0	FALSE	FALSE	FALSE	FALSE	TRUE	FALSE	FALSE	FALSE	low_counts
NYDRO28726	0:augustus_masked-nm_contig22-processed-gene-21.113-mRNA-1	0	0	0	0	1.32	none	1	NA	none	1	NA	0	0	NA	NA	FALSE	FALSE	FALSE	FALSE	TRUE	FALSE	FALSE	FALSE	low_counts
NYDRO28730	0:augustus_masked-nm_contig22-processed-gene-22.290-mRNA-1	0	0	0	0	1.32	none	1	NA	none	1	NA	0	0	NA	NA	FALSE	FALSE	FALSE	FALSE	TRUE	FALSE	FALSE	FALSE	low_counts
NYDRO28840	0:augustus_masked-nm_contig22-processed-gene-24.37-mRNA-1	0	0	0	0	1.32	none	1	NA	none	1	NA	0	0	NA	NA	FALSE	FALSE	FALSE	FALSE	TRUE	FALSE	FALSE	FALSE	low_counts
NYDRO28847	0:augustus_masked-nm_contig22-processed-gene-25.58-mRNA-1	5263	6182	2361	3576	1.32	father	6.19069e-20	1.237	B	6.15487e-71	1.628	11445	5937	0.459851	0.602324	TRUE	FALSE	TRUE	FALSE	TRUE	FALSE	FALSE	FALSE	fail_IF_cutoff
NYDRO28878	0:augustus_masked-nm_contig22-processed-gene-28.6-mRNA-1	0	0	0	0	1.32	none	1	NA	none	1	NA	0	0	NA	NA	FALSE	FALSE	FALSE	FALSE	TRUE	FALSE	FALSE	FALSE	low_counts
NYDRO28955	0:augustus_masked-nm_contig22-processed-gene-39.5-mRNA-1	707	891	2702	2066	1.32	father	8.43503e-71	2.457	A	0.55529	NA	1598	4768	0.442428	0.433305	TRUE	FALSE	TRUE	TRUE	TRUE	FALSE	FALSE	FALSE	fail_pmat_cutoff
NYDRO28960	0:augustus_masked-nm_contig22-processed-gene-40.12-mRNA-1	0	147	0	292	1.32	none	1	NA	B	2.33524e-120	2908.76	147	292	0	1	TRUE	FALSE	FALSE	FALSE	FALSE	FALSE	FALSE	FALSE	fail_pval_cutoff
NYDRO28390	0:augustus_masked-nm_contig22-processed-gene-5.3-mRNA-1	3286	1003	5724	3497	1.32	mother	0.00115329	1.026	A	0	4.791	4289	9221	0.766146	0.379243	TRUE	FALSE	TRUE	FALSE	TRUE	FALSE	FALSE	FALSE	fail_IF_cutoff
NYDRO29116	0:augustus_masked-nm_contig22-processed-gene-53.47-mRNA-1	0	0	0	0	1.32	none	1	NA	none	1	NA	0	0	NA	NA	FALSE	FALSE	FALSE	FALSE	TRUE	FALSE	FALSE	FALSE	low_counts
NYDRO29153	0:augustus_masked-nm_contig22-processed-gene-57.7-mRNA-1	185	1605	124	5282	1.32	mother	3.88917e-17	2.026	B	0	265.719	1790	5406	0.103352	0.977063	TRUE	FALSE	TRUE	TRUE	FALSE	FALSE	FALSE	FALSE	fail_CEF_cutoff
NYDRO29205	0:augustus_masked-nm_contig22-processed-gene-60.9-mRNA-1	78	31	382	159	1.32	father	0.0327439	0	A	4.33108e-16	3.325	109	541	0.715596	0.2939	TRUE	FALSE	FALSE	FALSE	TRUE	FALSE	FALSE	FALSE	fail_pval_cutoff
NYDRO29221	0:augustus_masked-nm_contig22-processed-gene-61.5-mRNA-1	0	16	0	0	1.32	none	1	NA	none	1	NA	16	0	0	NA	FALSE	FALSE	FALSE	FALSE	TRUE	FALSE	FALSE	FALSE	low_counts
NYDRO29314	0:augustus_masked-nm_contig22-processed-gene-67.37-mRNA-1	0	0	0	0	1.32	none	1	NA	none	1	NA	0	0	NA	NA	FALSE	FALSE	FALSE	FALSE	TRUE	FALSE	FALSE	FALSE	low_counts
NYDRO28422	0:augustus_masked-nm_contig22-processed-gene-7.51-mRNA-1	0	0	0	0	1.32	none	1	NA	none	1	NA	0	0	NA	NA	FALSE	FALSE	FALSE	FALSE	TRUE	FALSE	FALSE	FALSE	low_counts
NYDRO29340	0:augustus_masked-nm_contig22-processed-gene-70.53-mRNA-1	0	22	0	26	1.32	none	1	NA	none	1	NA	22	26	0	1	FALSE	FALSE	FALSE	FALSE	TRUE	FALSE	FALSE	FALSE	low_counts
NYDRO29338	0:augustus_masked-nm_contig22-processed-gene-70.56-mRNA-1	0	0	0	0	1.32	none	1	NA	none	1	NA	0	0	NA	NA	FALSE	FALSE	FALSE	FALSE	TRUE	FALSE	FALSE	FALSE	low_counts
NYDRO29466	0:augustus_masked-nm_contig22-processed-gene-77.4-mRNA-1	0	0	0	0	1.32	none	1	NA	none	1	NA	0	0	NA	NA	FALSE	FALSE	FALSE	FALSE	TRUE	FALSE	FALSE	FALSE	low_counts
NYDRO29526	0:augustus_masked-nm_contig22-processed-gene-79.75-mRNA-1	0	0	0	20	1.32	none	1	NA	none	1	NA	0	20	NA	1	FALSE	FALSE	FALSE	FALSE	TRUE	FALSE	FALSE	FALSE	low_counts
NYDRO29539	0:augustus_masked-nm_contig22-processed-gene-83.2-mRNA-1	0	0	0	35	1.32	none	1	NA	none	1	NA	0	35	NA	1	FALSE	FALSE	FALSE	FALSE	TRUE	FALSE	FALSE	FALSE	low_counts
NYDRO28452	0:augustus_masked-nm_contig22-processed-gene-9.6-mRNA-1	0	0	0	0	1.32	none	1	NA	none	1	NA	0	0	NA	NA	FALSE	FALSE	FALSE	FALSE	TRUE	FALSE	FALSE	FALSE	low_counts
NYDRO29641	0:augustus_masked-nm_contig22-processed-gene-94.26-mRNA-1	0	407	0	131	1.32	none	1	NA	B	1.76938e-128	3613.05	407	131	0	1	TRUE	FALSE	FALSE	FALSE	FALSE	FALSE	FALSE	FALSE	fail_pval_cutoff
NYDRO32451	0:augustus_masked-nm_contig25-processed-gene-0.19-mRNA-1	32	8	63	54	1.32	none	1	NA	none	1	NA	40	117	0.8	0.461538	FALSE	FALSE	FALSE	FALSE	TRUE	FALSE	FALSE	FALSE	low_counts
NYDRO33694	0:augustus_masked-nm_contig25-processed-gene-104.53-mRNA-1	0	1515	0	3173	1.32	none	1	NA	B	0	325754	1515	3173	0	1	TRUE	FALSE	FALSE	FALSE	FALSE	FALSE	FALSE	FALSE	fail_pval_cutoff
NYDRO33717	0:augustus_masked-nm_contig25-processed-gene-105.5-mRNA-1	0	0	0	0	1.32	none	1	NA	none	1	NA	0	0	NA	NA	FALSE	FALSE	FALSE	FALSE	TRUE	FALSE	FALSE	FALSE	low_counts
NYDRO33756	0:augustus_masked-nm_contig25-processed-gene-108.5-mRNA-1	35	43	0	6	1.32	none	1	NA	none	1	NA	78	6	0.448718	1	FALSE	FALSE	FALSE	FALSE	TRUE	FALSE	FALSE	FALSE	low_counts
NYDRO32498	0:augustus_masked-nm_contig25-processed-gene-11.35-mRNA-1	0	0	0	0	1.32	none	1	NA	none	1	NA	0	0	NA	NA	FALSE	FALSE	FALSE	FALSE	TRUE	FALSE	FALSE	FALSE	low_counts
NYDRO33783	0:augustus_masked-nm_contig25-processed-gene-110.4-mRNA-1	2288	1150	4111	3690	1.32	mother	0.640871	NA	A	6.61707e-80	1.975	3438	7801	0.665503	0.473016	TRUE	FALSE	FALSE	FALSE	TRUE	FALSE	FALSE	FALSE	fail_pval_cutoff
NYDRO33790	0:augustus_masked-nm_contig25-processed-gene-110.6-mRNA-1	0	0	0	0	1.32	none	1	NA	none	1	NA	0	0	NA	NA	FALSE	FALSE	FALSE	FALSE	TRUE	FALSE	FALSE	FALSE	low_counts
NYDRO33792	0:augustus_masked-nm_contig25-processed-gene-111.23-mRNA-1	251	243	510	489	1.32	father	8.80084e-07	1.303	A	0.524757	NA	494	999	0.508097	0.489489	TRUE	FALSE	TRUE	FALSE	TRUE	FALSE	FALSE	FALSE	fail_IF_cutoff
NYDRO33811	0:augustus_masked-nm_contig25-processed-gene-112.25-mRNA-1	0	0	0	0	1.32	none	1	NA	none	1	NA	0	0	NA	NA	FALSE	FALSE	FALSE	FALSE	TRUE	FALSE	FALSE	FALSE	low_counts
NYDRO33831	0:augustus_masked-nm_contig25-processed-gene-113.33-mRNA-1	0	1016	0	1365	1.32	none	1	NA	B	0	93979.7	1016	1365	0	1	TRUE	FALSE	FALSE	FALSE	FALSE	FALSE	FALSE	FALSE	fail_pval_cutoff
NYDRO33832	0:augustus_masked-nm_contig25-processed-gene-113.34-mRNA-1	414	406	918	1502	1.32	father	0.678498	NA	B	1.05912e-08	1.289	820	2420	0.504878	0.620661	TRUE	FALSE	FALSE	FALSE	TRUE	FALSE	FALSE	FALSE	fail_pval_cutoff
NYDRO33841	0:augustus_masked-nm_contig25-processed-gene-113.36-mRNA-1	0	0	8	0	1.32	none	1	NA	none	1	NA	0	8	NA	0	FALSE	FALSE	FALSE	FALSE	TRUE	FALSE	FALSE	FALSE	low_counts
NYDRO33844	0:augustus_masked-nm_contig25-processed-gene-114.182-mRNA-1	0	11	22	0	1.32	none	1	NA	none	1	NA	11	22	0	0	FALSE	FALSE	FALSE	FALSE	TRUE	FALSE	FALSE	FALSE	low_counts
NYDRO32552	0:augustus_masked-nm_contig25-processed-gene-16.96-mRNA-1	15	229	6	596	1.32	mother	0.00677006	1.017	B	2.41609e-178	413.065	244	602	0.0614754	0.990033	TRUE	FALSE	TRUE	FALSE	FALSE	FALSE	FALSE	FALSE	fail_IF_cutoff
NYDRO32569	0:augustus_masked-nm_contig25-processed-gene-17.47-mRNA-1	0	0	0	0	1.32	none	1	NA	none	1	NA	0	0	NA	NA	FALSE	FALSE	FALSE	FALSE	TRUE	FALSE	FALSE	FALSE	low_counts
NYDRO32623	0:augustus_masked-nm_contig25-processed-gene-21.39-mRNA-1	0	0	0	0	1.32	none	1	NA	none	1	NA	0	0	NA	NA	FALSE	FALSE	FALSE	FALSE	TRUE	FALSE	FALSE	FALSE	low_counts
NYDRO32630	0:augustus_masked-nm_contig25-processed-gene-22.5-mRNA-1	0	57	0	113	1.32	none	1	NA	B	2.54971e-46	436.477	57	113	0	1	TRUE	FALSE	FALSE	FALSE	FALSE	FALSE	FALSE	FALSE	fail_pval_cutoff
NYDRO32677	0:augustus_masked-nm_contig25-processed-gene-26.1-mRNA-1	649	429	766	1071	1.32	mother	0.0172002	0	A	0.344209	NA	1078	1837	0.602041	0.583016	TRUE	FALSE	FALSE	FALSE	TRUE	FALSE	FALSE	FALSE	fail_pval_cutoff
NYDRO32798	0:augustus_masked-nm_contig25-processed-gene-35.38-mRNA-1	3018	171	3476	581	1.32	mother	1.25756e-09	1.329	A	0	82.917	3189	4057	0.946378	0.143209	TRUE	FALSE	TRUE	FALSE	FALSE	FALSE	FALSE	FALSE	fail_IF_cutoff
NYDRO32831	0:augustus_masked-nm_contig25-processed-gene-37.18-mRNA-1	552	824	1001	2549	1.32	father	0.841855	NA	B	2.51859e-92	3.172	1376	3550	0.401163	0.718028	TRUE	FALSE	FALSE	FALSE	TRUE	FALSE	FALSE	FALSE	fail_pval_cutoff
NYDRO32848	0:augustus_masked-nm_contig25-processed-gene-38.24-mRNA-1	163	0	70	240	1.32	mother	6.49176e-62	64.028	A	1.29209e-14	9.491	163	310	1	0.774194	TRUE	FALSE	TRUE	TRUE	TRUE	TRUE	TRUE	FALSE	MEG
NYDRO32920	0:augustus_masked-nm_contig25-processed-gene-44.2-mRNA-1	0	0	0	29	1.32	none	1	NA	none	1	NA	0	29	NA	1	FALSE	FALSE	FALSE	FALSE	TRUE	FALSE	FALSE	FALSE	low_counts
NYDRO33112	0:augustus_masked-nm_contig25-processed-gene-59.50-mRNA-1	192	52	375	124	1.32	father	0.0821312	NA	A	4.73641e-45	6.719	244	499	0.786885	0.248497	TRUE	FALSE	FALSE	FALSE	TRUE	FALSE	FALSE	FALSE	fail_pval_cutoff
NYDRO33116	0:augustus_masked-nm_contig25-processed-gene-59.52-mRNA-1	0	279	0	1047	1.32	none	1	NA	B	1.19943e-294	19795.1	279	1047	0	1	TRUE	FALSE	FALSE	FALSE	FALSE	FALSE	FALSE	FALSE	fail_pval_cutoff
NYDRO33369	0:augustus_masked-nm_contig25-processed-gene-78.15-mRNA-1	33	0	56	0	1.32	none	1	NA	none	1	NA	33	56	1	0	FALSE	FALSE	FALSE	FALSE	TRUE	FALSE	FALSE	FALSE	low_counts
NYDRO33395	0:augustus_masked-nm_contig25-processed-gene-81.45-mRNA-1	0	0	0	0	1.32	none	1	NA	none	1	NA	0	0	NA	NA	FALSE	FALSE	FALSE	FALSE	TRUE	FALSE	FALSE	FALSE	low_counts
NYDRO33493	0:augustus_masked-nm_contig25-processed-gene-88.31-mRNA-1	58	57	110	229	1.32	mother	0.518126	NA	B	0.00136538	1.134	115	339	0.504348	0.675516	TRUE	FALSE	FALSE	FALSE	TRUE	FALSE	FALSE	FALSE	fail_pval_cutoff
NYDRO33499	0:augustus_masked-nm_contig25-processed-gene-89.37-mRNA-1	0	0	0	0	1.32	none	1	NA	none	1	NA	0	0	NA	NA	FALSE	FALSE	FALSE	FALSE	TRUE	FALSE	FALSE	FALSE	low_counts
NYDRO33508	0:augustus_masked-nm_contig25-processed-gene-90.39-mRNA-1	0	0	0	7	1.32	none	1	NA	none	1	NA	0	7	NA	1	FALSE	FALSE	FALSE	FALSE	TRUE	FALSE	FALSE	FALSE	low_counts
NYDRO33548	0:augustus_masked-nm_contig25-processed-gene-93.10-mRNA-1	319	286	225	490	1.32	mother	0.00571042	1.015	B	6.33214e-09	1.422	605	715	0.527273	0.685315	TRUE	FALSE	TRUE	FALSE	TRUE	FALSE	FALSE	FALSE	fail_IF_cutoff
NYDRO36244	0:augustus_masked-nm_contig28-processed-gene-1.18-mRNA-1	6612	5933	11708	12489	1.32	father	5.23599e-66	1.38	A	0.0517911	NA	12545	24197	0.527063	0.516138	TRUE	FALSE	TRUE	FALSE	TRUE	FALSE	FALSE	FALSE	fail_IF_cutoff
NYDRO36245	0:augustus_masked-nm_contig28-processed-gene-1.19-mRNA-1	139	154	160	469	1.32	mother	0.00729516	1.01	B	3.10873e-15	2.16	293	629	0.474403	0.745628	TRUE	FALSE	TRUE	FALSE	TRUE	FALSE	FALSE	FALSE	fail_IF_cutoff
NYDRO37481	0:augustus_masked-nm_contig28-processed-gene-100.40-mRNA-1	0	20	0	0	1.32	none	1	NA	none	1	NA	20	0	0	NA	FALSE	FALSE	FALSE	FALSE	TRUE	FALSE	FALSE	FALSE	low_counts
NYDRO37497	0:augustus_masked-nm_contig28-processed-gene-101.6-mRNA-1	0	0	0	0	1.32	none	1	NA	none	1	NA	0	0	NA	NA	FALSE	FALSE	FALSE	FALSE	TRUE	FALSE	FALSE	FALSE	low_counts
NYDRO37501	0:augustus_masked-nm_contig28-processed-gene-102.18-mRNA-1	0	0	0	0	1.32	none	1	NA	none	1	NA	0	0	NA	NA	FALSE	FALSE	FALSE	FALSE	TRUE	FALSE	FALSE	FALSE	low_counts
NYDRO37534	0:augustus_masked-nm_contig28-processed-gene-105.24-mRNA-1	0	0	0	0	1.32	none	1	NA	none	1	NA	0	0	NA	NA	FALSE	FALSE	FALSE	FALSE	TRUE	FALSE	FALSE	FALSE	low_counts
NYDRO36333	0:augustus_masked-nm_contig28-processed-gene-11.0-mRNA-1	9062	3816	9035	8048	1.32	mother	3.50837e-15	1.134	A	0	2.491	12878	17083	0.703681	0.471112	TRUE	FALSE	TRUE	FALSE	TRUE	FALSE	FALSE	FALSE	fail_IF_cutoff
NYDRO36338	0:augustus_masked-nm_contig28-processed-gene-11.6-mRNA-1	0	1	77	12	1.32	none	1	NA	none	1	NA	1	89	0	0.134831	FALSE	FALSE	FALSE	FALSE	TRUE	FALSE	FALSE	FALSE	low_counts
NYDRO37621	0:augustus_masked-nm_contig28-processed-gene-112.0-mRNA-1	72	0	165	11	1.32	mother	0.143608	NA	A	8.01128e-51	154.104	72	176	1	0.0625	TRUE	FALSE	FALSE	FALSE	FALSE	FALSE	FALSE	FALSE	fail_pval_cutoff
NYDRO37637	0:augustus_masked-nm_contig28-processed-gene-113.1-mRNA-1	3803	2156	3732	4119	1.32	mother	0.00246903	1.014	A	1.31203e-40	1.45	5959	7851	0.638194	0.524647	TRUE	FALSE	TRUE	FALSE	TRUE	FALSE	FALSE	FALSE	fail_IF_cutoff
NYDRO37651	0:augustus_masked-nm_contig28-processed-gene-114.0-mRNA-1	191	68	236	222	1.32	mother	0.0161561	0	A	4.15322e-11	1.887	259	458	0.737452	0.484716	TRUE	FALSE	FALSE	FALSE	TRUE	FALSE	FALSE	FALSE	fail_pval_cutoff
NYDRO37669	0:augustus_masked-nm_contig28-processed-gene-116.21-mRNA-1	0	102	0	18	1.32	none	1	NA	none	1	NA	102	18	0	1	FALSE	FALSE	FALSE	FALSE	TRUE	FALSE	FALSE	FALSE	low_counts
NYDRO37688	0:augustus_masked-nm_contig28-processed-gene-117.47-mRNA-1	207	12	430	175	1.32	mother	6.40347e-08	1.904	A	5.38252e-70	20.03	219	605	0.945205	0.289256	TRUE	FALSE	TRUE	FALSE	FALSE	FALSE	FALSE	FALSE	fail_IF_cutoff
NYDRO36429	0:augustus_masked-nm_contig28-processed-gene-20.3-mRNA-1	0	0	0	0	1.32	none	1	NA	none	1	NA	0	0	NA	NA	FALSE	FALSE	FALSE	FALSE	TRUE	FALSE	FALSE	FALSE	low_counts
NYDRO36516	0:augustus_masked-nm_contig28-processed-gene-27.6-mRNA-1	0	0	0	0	1.32	none	1	NA	none	1	NA	0	0	NA	NA	FALSE	FALSE	FALSE	FALSE	TRUE	FALSE	FALSE	FALSE	low_counts
NYDRO36519	0:augustus_masked-nm_contig28-processed-gene-27.7-mRNA-1	0	0	0	0	1.32	none	1	NA	none	1	NA	0	0	NA	NA	FALSE	FALSE	FALSE	FALSE	TRUE	FALSE	FALSE	FALSE	low_counts
NYDRO36549	0:augustus_masked-nm_contig28-processed-gene-28.12-mRNA-1	0	0	0	0	1.32	none	1	NA	none	1	NA	0	0	NA	NA	FALSE	FALSE	FALSE	FALSE	TRUE	FALSE	FALSE	FALSE	low_counts
NYDRO36540	0:augustus_masked-nm_contig28-processed-gene-28.4-mRNA-1	0	0	0	0	1.32	none	1	NA	none	1	NA	0	0	NA	NA	FALSE	FALSE	FALSE	FALSE	TRUE	FALSE	FALSE	FALSE	low_counts
NYDRO36256	0:augustus_masked-nm_contig28-processed-gene-3.0-mRNA-1	0	0	0	0	1.32	none	1	NA	none	1	NA	0	0	NA	NA	FALSE	FALSE	FALSE	FALSE	TRUE	FALSE	FALSE	FALSE	low_counts
NYDRO36623	0:augustus_masked-nm_contig28-processed-gene-37.11-mRNA-1	0	0	0	0	1.32	none	1	NA	none	1	NA	0	0	NA	NA	FALSE	FALSE	FALSE	FALSE	TRUE	FALSE	FALSE	FALSE	low_counts
NYDRO36642	0:augustus_masked-nm_contig28-processed-gene-37.14-mRNA-1	0	0	0	0	1.32	none	1	NA	none	1	NA	0	0	NA	NA	FALSE	FALSE	FALSE	FALSE	TRUE	FALSE	FALSE	FALSE	low_counts
NYDRO36627	0:augustus_masked-nm_contig28-processed-gene-37.5-mRNA-1	0	0	0	0	1.32	none	1	NA	none	1	NA	0	0	NA	NA	FALSE	FALSE	FALSE	FALSE	TRUE	FALSE	FALSE	FALSE	low_counts
NYDRO36646	0:augustus_masked-nm_contig28-processed-gene-38.0-mRNA-1	0	0	0	0	1.32	none	1	NA	none	1	NA	0	0	NA	NA	FALSE	FALSE	FALSE	FALSE	TRUE	FALSE	FALSE	FALSE	low_counts
NYDRO36683	0:augustus_masked-nm_contig28-processed-gene-38.9-mRNA-1	0	0	0	0	1.32	none	1	NA	none	1	NA	0	0	NA	NA	FALSE	FALSE	FALSE	FALSE	TRUE	FALSE	FALSE	FALSE	low_counts
NYDRO36261	0:augustus_masked-nm_contig28-processed-gene-4.0-mRNA-1	0	0	0	0	1.32	none	1	NA	none	1	NA	0	0	NA	NA	FALSE	FALSE	FALSE	FALSE	TRUE	FALSE	FALSE	FALSE	low_counts
NYDRO36871	0:augustus_masked-nm_contig28-processed-gene-48.82-mRNA-1	0	6	0	0	1.32	none	1	NA	none	1	NA	6	0	0	NA	FALSE	FALSE	FALSE	FALSE	TRUE	FALSE	FALSE	FALSE	low_counts
NYDRO36897	0:augustus_masked-nm_contig28-processed-gene-50.10-mRNA-1	0	22	0	43	1.32	none	1	NA	none	1	NA	22	43	0	1	FALSE	FALSE	FALSE	FALSE	TRUE	FALSE	FALSE	FALSE	low_counts
NYDRO36904	0:augustus_masked-nm_contig28-processed-gene-50.12-mRNA-1	12	10	0	13	1.32	none	1	NA	none	1	NA	22	13	0.545455	1	FALSE	FALSE	FALSE	FALSE	TRUE	FALSE	FALSE	FALSE	low_counts
NYDRO36895	0:augustus_masked-nm_contig28-processed-gene-50.9-mRNA-1	0	0	0	0	1.32	none	1	NA	none	1	NA	0	0	NA	NA	FALSE	FALSE	FALSE	FALSE	TRUE	FALSE	FALSE	FALSE	low_counts
NYDRO36927	0:augustus_masked-nm_contig28-processed-gene-52.41-mRNA-1	0	0	0	0	1.32	none	1	NA	none	1	NA	0	0	NA	NA	FALSE	FALSE	FALSE	FALSE	TRUE	FALSE	FALSE	FALSE	low_counts
NYDRO36972	0:augustus_masked-nm_contig28-processed-gene-54.13-mRNA-1	17	0	0	0	1.32	none	1	NA	none	1	NA	17	0	1	NA	FALSE	FALSE	FALSE	FALSE	TRUE	FALSE	FALSE	FALSE	low_counts
NYDRO36992	0:augustus_masked-nm_contig28-processed-gene-58.3-mRNA-1	0	0	0	20	1.32	none	1	NA	none	1	NA	0	20	NA	1	FALSE	FALSE	FALSE	FALSE	TRUE	FALSE	FALSE	FALSE	low_counts
NYDRO37057	0:augustus_masked-nm_contig28-processed-gene-65.5-mRNA-1	0	0	0	0	1.32	none	1	NA	none	1	NA	0	0	NA	NA	FALSE	FALSE	FALSE	FALSE	TRUE	FALSE	FALSE	FALSE	low_counts
NYDRO37094	0:augustus_masked-nm_contig28-processed-gene-68.4-mRNA-1	0	0	0	0	1.32	none	1	NA	none	1	NA	0	0	NA	NA	FALSE	FALSE	FALSE	FALSE	TRUE	FALSE	FALSE	FALSE	low_counts
NYDRO37096	0:augustus_masked-nm_contig28-processed-gene-69.48-mRNA-1	803	598	832	1980	1.32	mother	2.84001e-19	1.522	B	7.97856e-17	1.47	1401	2812	0.573162	0.704125	TRUE	FALSE	TRUE	FALSE	TRUE	FALSE	FALSE	FALSE	fail_IF_cutoff
NYDRO36298	0:augustus_masked-nm_contig28-processed-gene-7.3-mRNA-1	22	8	0	0	1.32	none	1	NA	none	1	NA	30	0	0.733333	NA	FALSE	FALSE	FALSE	FALSE	TRUE	FALSE	FALSE	FALSE	low_counts
NYDRO37116	0:augustus_masked-nm_contig28-processed-gene-70.48-mRNA-1	0	0	0	0	1.32	none	1	NA	none	1	NA	0	0	NA	NA	FALSE	FALSE	FALSE	FALSE	TRUE	FALSE	FALSE	FALSE	low_counts
NYDRO37117	0:augustus_masked-nm_contig28-processed-gene-71.23-mRNA-1	0	0	0	12	1.32	none	1	NA	none	1	NA	0	12	NA	1	FALSE	FALSE	FALSE	FALSE	TRUE	FALSE	FALSE	FALSE	low_counts
NYDRO36301	0:augustus_masked-nm_contig28-processed-gene-8.27-mRNA-1	22	8	0	35	1.32	none	1	NA	none	1	NA	30	35	0.733333	1	FALSE	FALSE	FALSE	FALSE	TRUE	FALSE	FALSE	FALSE	low_counts
NYDRO37241	0:augustus_masked-nm_contig28-processed-gene-83.50-mRNA-1	0	0	0	0	1.32	none	1	NA	none	1	NA	0	0	NA	NA	FALSE	FALSE	FALSE	FALSE	TRUE	FALSE	FALSE	FALSE	low_counts
NYDRO37261	0:augustus_masked-nm_contig28-processed-gene-85.7-mRNA-1	1291	365	966	637	1.32	mother	0.00029212	1.078	A	1.37857e-111	4.321	1656	1603	0.779589	0.39738	TRUE	FALSE	TRUE	FALSE	TRUE	FALSE	FALSE	FALSE	fail_IF_cutoff
NYDRO37301	0:augustus_masked-nm_contig28-processed-gene-88.53-mRNA-1	0	0	0	0	1.32	none	1	NA	none	1	NA	0	0	NA	NA	FALSE	FALSE	FALSE	FALSE	TRUE	FALSE	FALSE	FALSE	low_counts
NYDRO37305	0:augustus_masked-nm_contig28-processed-gene-88.56-mRNA-1	0	0	0	0	1.32	none	1	NA	none	1	NA	0	0	NA	NA	FALSE	FALSE	FALSE	FALSE	TRUE	FALSE	FALSE	FALSE	low_counts
NYDRO37348	0:augustus_masked-nm_contig28-processed-gene-91.8-mRNA-1	4385	3852	8037	10319	1.32	father	1.12585e-10	1.109	B	8.00051e-06	1.049	8237	18356	0.532354	0.56216	TRUE	FALSE	TRUE	FALSE	TRUE	FALSE	FALSE	FALSE	fail_IF_cutoff
NYDRO37386	0:augustus_masked-nm_contig28-processed-gene-93.8-mRNA-1	1234	8	1395	47	1.32	mother	0.00278734	1.129	A	0	1732.84	1242	1442	0.993559	0.0325936	TRUE	FALSE	TRUE	FALSE	FALSE	FALSE	FALSE	FALSE	fail_IF_cutoff
NYDRO37414	0:augustus_masked-nm_contig28-processed-gene-95.30-mRNA-1	1050	791	1891	2834	1.32	mother	0.024777	0	B	0.0344583	0	1841	4725	0.570342	0.599788	TRUE	FALSE	FALSE	FALSE	TRUE	FALSE	FALSE	FALSE	fail_pval_cutoff
NYDRO37421	0:augustus_masked-nm_contig28-processed-gene-96.36-mRNA-1	0	14	0	0	1.32	none	1	NA	none	1	NA	14	0	0	NA	FALSE	FALSE	FALSE	FALSE	TRUE	FALSE	FALSE	FALSE	low_counts
NYDRO37470	0:augustus_masked-nm_contig28-processed-gene-99.6-mRNA-1	0	0	0	0	1.32	none	1	NA	none	1	NA	0	0	NA	NA	FALSE	FALSE	FALSE	FALSE	TRUE	FALSE	FALSE	FALSE	low_counts
NYDRO38975	0:augustus_masked-nm_contig29-processed-gene-101.0-mRNA-1	0	0	0	0	1.32	none	1	NA	none	1	NA	0	0	NA	NA	FALSE	FALSE	FALSE	FALSE	TRUE	FALSE	FALSE	FALSE	low_counts
NYDRO39047	0:augustus_masked-nm_contig29-processed-gene-110.7-mRNA-1	0	0	0	0	1.32	none	1	NA	none	1	NA	0	0	NA	NA	FALSE	FALSE	FALSE	FALSE	TRUE	FALSE	FALSE	FALSE	low_counts
NYDRO39060	0:augustus_masked-nm_contig29-processed-gene-112.0-mRNA-1	25	9	71	422	1.32	none	1	NA	none	1	NA	34	493	0.735294	0.855984	FALSE	FALSE	FALSE	FALSE	TRUE	FALSE	FALSE	FALSE	low_counts
NYDRO39071	0:augustus_masked-nm_contig29-processed-gene-113.31-mRNA-1	0	67	0	107	1.32	none	1	NA	B	1.46784e-49	485.81	67	107	0	1	TRUE	FALSE	FALSE	FALSE	FALSE	FALSE	FALSE	FALSE	fail_pval_cutoff
NYDRO39120	0:augustus_masked-nm_contig29-processed-gene-117.8-mRNA-1	0	0	0	0	1.32	none	1	NA	none	1	NA	0	0	NA	NA	FALSE	FALSE	FALSE	FALSE	TRUE	FALSE	FALSE	FALSE	low_counts
NYDRO39206	0:augustus_masked-nm_contig29-processed-gene-125.49-mRNA-1	0	0	0	0	1.32	none	1	NA	none	1	NA	0	0	NA	NA	FALSE	FALSE	FALSE	FALSE	TRUE	FALSE	FALSE	FALSE	low_counts
NYDRO37859	0:augustus_masked-nm_contig29-processed-gene-14.3-mRNA-1	3821	2677	5926	5182	1.32	father	2.05081e-25	1.28	A	2.10164e-54	1.497	6498	11108	0.588027	0.466511	TRUE	FALSE	TRUE	FALSE	TRUE	FALSE	FALSE	FALSE	fail_IF_cutoff
NYDRO39424	0:augustus_masked-nm_contig29-processed-gene-140.10-mRNA-1	2409	672	2976	1294	1.32	father	0.0559589	NA	A	0	7.091	3081	4270	0.781889	0.303044	TRUE	FALSE	FALSE	FALSE	TRUE	FALSE	FALSE	FALSE	fail_pval_cutoff
NYDRO39421	0:augustus_masked-nm_contig29-processed-gene-140.2-mRNA-1	0	0	0	0	1.32	none	1	NA	none	1	NA	0	0	NA	NA	FALSE	FALSE	FALSE	FALSE	TRUE	FALSE	FALSE	FALSE	low_counts
NYDRO39422	0:augustus_masked-nm_contig29-processed-gene-140.9-mRNA-1	0	0	0	0	1.32	none	1	NA	none	1	NA	0	0	NA	NA	FALSE	FALSE	FALSE	FALSE	TRUE	FALSE	FALSE	FALSE	low_counts
NYDRO39492	0:augustus_masked-nm_contig29-processed-gene-144.12-mRNA-1	478	207	531	722	1.32	mother	3.58293e-09	1.369	A	1.54431e-07	1.29	685	1253	0.69781	0.576217	TRUE	FALSE	TRUE	FALSE	TRUE	FALSE	FALSE	FALSE	fail_IF_cutoff
NYDRO39511	0:augustus_masked-nm_contig29-processed-gene-145.15-mRNA-1	0	19	0	11	1.32	none	1	NA	none	1	NA	19	11	0	1	FALSE	FALSE	FALSE	FALSE	TRUE	FALSE	FALSE	FALSE	low_counts
NYDRO39512	0:augustus_masked-nm_contig29-processed-gene-145.16-mRNA-1	0	0	23	0	1.32	none	1	NA	none	1	NA	0	23	NA	0	FALSE	FALSE	FALSE	FALSE	TRUE	FALSE	FALSE	FALSE	low_counts
NYDRO37878	0:augustus_masked-nm_contig29-processed-gene-15.19-mRNA-1	0	0	0	142	1.32	none	1	NA	none	1	NA	0	142	NA	1	FALSE	FALSE	FALSE	FALSE	TRUE	FALSE	FALSE	FALSE	low_counts
NYDRO39584	0:augustus_masked-nm_contig29-processed-gene-152.4-mRNA-1	0	0	0	0	1.32	none	1	NA	none	1	NA	0	0	NA	NA	FALSE	FALSE	FALSE	FALSE	TRUE	FALSE	FALSE	FALSE	low_counts
NYDRO37911	0:augustus_masked-nm_contig29-processed-gene-18.43-mRNA-1	0	157	0	516	1.32	none	1	NA	B	1.86419e-157	5489.81	157	516	0	1	TRUE	FALSE	FALSE	FALSE	FALSE	FALSE	FALSE	FALSE	fail_pval_cutoff
NYDRO37720	0:augustus_masked-nm_contig29-processed-gene-2.1-mRNA-1	0	0	0	0	1.32	none	1	NA	none	1	NA	0	0	NA	NA	FALSE	FALSE	FALSE	FALSE	TRUE	FALSE	FALSE	FALSE	low_counts
NYDRO37931	0:augustus_masked-nm_contig29-processed-gene-20.14-mRNA-1	0	15	0	28	1.32	none	1	NA	none	1	NA	15	28	0	1	FALSE	FALSE	FALSE	FALSE	TRUE	FALSE	FALSE	FALSE	low_counts
NYDRO37961	0:augustus_masked-nm_contig29-processed-gene-23.30-mRNA-1	0	0	0	0	1.32	none	1	NA	none	1	NA	0	0	NA	NA	FALSE	FALSE	FALSE	FALSE	TRUE	FALSE	FALSE	FALSE	low_counts
NYDRO38112	0:augustus_masked-nm_contig29-processed-gene-34.19-mRNA-1	0	0	0	0	1.32	none	1	NA	none	1	NA	0	0	NA	NA	FALSE	FALSE	FALSE	FALSE	TRUE	FALSE	FALSE	FALSE	low_counts
NYDRO38118	0:augustus_masked-nm_contig29-processed-gene-34.22-mRNA-1	0	1	0	0	1.32	none	1	NA	none	1	NA	1	0	0	NA	FALSE	FALSE	FALSE	FALSE	TRUE	FALSE	FALSE	FALSE	low_counts
NYDRO38134	0:augustus_masked-nm_contig29-processed-gene-37.9-mRNA-1	0	7	0	6	1.32	none	1	NA	none	1	NA	7	6	0	1	FALSE	FALSE	FALSE	FALSE	TRUE	FALSE	FALSE	FALSE	low_counts
NYDRO38191	0:augustus_masked-nm_contig29-processed-gene-42.9-mRNA-1	42	217	0	306	1.32	mother	6.86338e-12	6.368	B	1.70173e-113	296.202	259	306	0.162162	1	TRUE	FALSE	TRUE	TRUE	FALSE	FALSE	FALSE	FALSE	fail_CEF_cutoff
NYDRO38260	0:augustus_masked-nm_contig29-processed-gene-49.0-mRNA-1	0	83	0	49	1.32	none	1	NA	none	1	NA	83	49	0	1	FALSE	FALSE	FALSE	FALSE	TRUE	FALSE	FALSE	FALSE	low_counts
NYDRO37754	0:augustus_masked-nm_contig29-processed-gene-5.39-mRNA-1	0	298	0	465	1.32	none	1	NA	B	3.52362e-220	9390.24	298	465	0	1	TRUE	FALSE	FALSE	FALSE	FALSE	FALSE	FALSE	FALSE	fail_pval_cutoff
NYDRO38304	0:augustus_masked-nm_contig29-processed-gene-52.13-mRNA-1	0	0	0	0	1.32	none	1	NA	none	1	NA	0	0	NA	NA	FALSE	FALSE	FALSE	FALSE	TRUE	FALSE	FALSE	FALSE	low_counts
NYDRO38341	0:augustus_masked-nm_contig29-processed-gene-54.6-mRNA-1	0	0	41	0	1.32	none	1	NA	none	1	NA	0	41	NA	0	FALSE	FALSE	FALSE	FALSE	TRUE	FALSE	FALSE	FALSE	low_counts
NYDRO38359	0:augustus_masked-nm_contig29-processed-gene-56.4-mRNA-1	200	440	428	484	1.32	father	2.67263e-28	2.519	B	1.76891e-17	1.849	640	912	0.3125	0.530702	TRUE	FALSE	TRUE	TRUE	TRUE	FALSE	FALSE	FALSE	fail_pmat_cutoff
NYDRO38430	0:augustus_masked-nm_contig29-processed-gene-61.5-mRNA-1	13	17	20	0	1.32	none	1	NA	none	1	NA	30	20	0.433333	0	FALSE	FALSE	FALSE	FALSE	TRUE	FALSE	FALSE	FALSE	low_counts
NYDRO38517	0:augustus_masked-nm_contig29-processed-gene-68.16-mRNA-1	0	0	0	0	1.32	none	1	NA	none	1	NA	0	0	NA	NA	FALSE	FALSE	FALSE	FALSE	TRUE	FALSE	FALSE	FALSE	low_counts
NYDRO38519	0:augustus_masked-nm_contig29-processed-gene-68.17-mRNA-1	242	216	639	769	1.32	father	0.0263763	0	B	0.532344	NA	458	1408	0.528384	0.546165	TRUE	FALSE	FALSE	FALSE	TRUE	FALSE	FALSE	FALSE	fail_pval_cutoff
NYDRO38535	0:augustus_masked-nm_contig29-processed-gene-69.41-mRNA-1	16	14	10	17	1.32	none	1	NA	none	1	NA	30	27	0.533333	0.62963	FALSE	FALSE	FALSE	FALSE	TRUE	FALSE	FALSE	FALSE	low_counts
NYDRO37781	0:augustus_masked-nm_contig29-processed-gene-7.5-mRNA-1	0	97	0	245	1.32	none	1	NA	B	1.55909e-87	1610.44	97	245	0	1	TRUE	FALSE	FALSE	FALSE	FALSE	FALSE	FALSE	FALSE	fail_pval_cutoff
NYDRO38565	0:augustus_masked-nm_contig29-processed-gene-70.25-mRNA-1	0	0	0	2	1.32	none	1	NA	none	1	NA	0	2	NA	1	FALSE	FALSE	FALSE	FALSE	TRUE	FALSE	FALSE	FALSE	low_counts
NYDRO38563	0:augustus_masked-nm_contig29-processed-gene-70.31-mRNA-1	13	0	6	7	1.32	none	1	NA	none	1	NA	13	13	1	0.538462	FALSE	FALSE	FALSE	FALSE	TRUE	FALSE	FALSE	FALSE	low_counts
NYDRO38717	0:augustus_masked-nm_contig29-processed-gene-79.14-mRNA-1	6	0	0	0	1.32	none	1	NA	none	1	NA	6	0	1	NA	FALSE	FALSE	FALSE	FALSE	TRUE	FALSE	FALSE	FALSE	low_counts
NYDRO38720	0:augustus_masked-nm_contig29-processed-gene-79.16-mRNA-1	0	0	0	0	1.32	none	1	NA	none	1	NA	0	0	NA	NA	FALSE	FALSE	FALSE	FALSE	TRUE	FALSE	FALSE	FALSE	low_counts
NYDRO38716	0:augustus_masked-nm_contig29-processed-gene-79.17-mRNA-1	0	0	0	0	1.32	none	1	NA	none	1	NA	0	0	NA	NA	FALSE	FALSE	FALSE	FALSE	TRUE	FALSE	FALSE	FALSE	low_counts
NYDRO37785	0:augustus_masked-nm_contig29-processed-gene-8.14-mRNA-1	2712	2155	5450	7096	1.32	father	0.0925403	NA	B	0.338117	NA	4867	12546	0.557222	0.565599	TRUE	FALSE	FALSE	FALSE	TRUE	FALSE	FALSE	FALSE	fail_pval_cutoff
NYDRO37787	0:augustus_masked-nm_contig29-processed-gene-8.15-mRNA-1	0	0	0	0	1.32	none	1	NA	none	1	NA	0	0	NA	NA	FALSE	FALSE	FALSE	FALSE	TRUE	FALSE	FALSE	FALSE	low_counts
NYDRO38736	0:augustus_masked-nm_contig29-processed-gene-80.47-mRNA-1	0	0	0	55	1.32	none	1	NA	none	1	NA	0	55	NA	1	FALSE	FALSE	FALSE	FALSE	TRUE	FALSE	FALSE	FALSE	low_counts
NYDRO38745	0:augustus_masked-nm_contig29-processed-gene-81.15-mRNA-1	0	20	0	44	1.32	none	1	NA	none	1	NA	20	44	0	1	FALSE	FALSE	FALSE	FALSE	TRUE	FALSE	FALSE	FALSE	low_counts
NYDRO38866	0:augustus_masked-nm_contig29-processed-gene-88.9-mRNA-1	782	596	610	1348	1.32	mother	2.84261e-12	1.36	B	1.58988e-12	1.376	1378	1958	0.567489	0.688458	TRUE	FALSE	TRUE	FALSE	TRUE	FALSE	FALSE	FALSE	fail_IF_cutoff
NYDRO38915	0:augustus_masked-nm_contig29-processed-gene-91.26-mRNA-1	0	0	0	0	1.32	none	1	NA	none	1	NA	0	0	NA	NA	FALSE	FALSE	FALSE	FALSE	TRUE	FALSE	FALSE	FALSE	low_counts
NYDRO04717	0:maker-nm_contig04-augustus-gene-10.10-mRNA-1	0	0	0	0	1.32	none	1	NA	none	1	NA	0	0	NA	NA	FALSE	FALSE	FALSE	FALSE	TRUE	FALSE	FALSE	FALSE	low_counts
NYDRO05893	0:maker-nm_contig04-augustus-gene-100.33-mRNA-1	0	396	0	1127	1.32	none	1	NA	B	0	30243.1	396	1127	0	1	TRUE	FALSE	FALSE	FALSE	FALSE	FALSE	FALSE	FALSE	fail_pval_cutoff
NYDRO05887	0:maker-nm_contig04-augustus-gene-100.41-mRNA-1	157	695	63	1406	1.32	mother	1.67649e-12	1.892	B	0	64.607	852	1469	0.184272	0.957114	TRUE	FALSE	TRUE	FALSE	FALSE	FALSE	FALSE	FALSE	fail_IF_cutoff
NYDRO05895	0:maker-nm_contig04-augustus-gene-100.44-mRNA-1	0	0	0	7	1.32	none	1	NA	none	1	NA	0	7	NA	1	FALSE	FALSE	FALSE	FALSE	TRUE	FALSE	FALSE	FALSE	low_counts
NYDRO05913	0:maker-nm_contig04-augustus-gene-102.15-mRNA-1	0	0	0	0	1.32	none	1	NA	none	1	NA	0	0	NA	NA	FALSE	FALSE	FALSE	FALSE	TRUE	FALSE	FALSE	FALSE	low_counts
NYDRO05980	0:maker-nm_contig04-augustus-gene-109.37-mRNA-1	0	0	0	0	1.32	none	1	NA	none	1	NA	0	0	NA	NA	FALSE	FALSE	FALSE	FALSE	TRUE	FALSE	FALSE	FALSE	low_counts
NYDRO04738	0:maker-nm_contig04-augustus-gene-11.20-mRNA-1	0	0	0	0	1.32	none	1	NA	none	1	NA	0	0	NA	NA	FALSE	FALSE	FALSE	FALSE	TRUE	FALSE	FALSE	FALSE	low_counts
NYDRO06026	0:maker-nm_contig04-augustus-gene-113.32-mRNA-1	4512	3128	6037	7066	1.32	father	0.335223	NA	A	1.00259e-12	1.138	7640	13103	0.590576	0.539266	TRUE	FALSE	FALSE	FALSE	TRUE	FALSE	FALSE	FALSE	fail_pval_cutoff
NYDRO06035	0:maker-nm_contig04-augustus-gene-113.47-mRNA-1	0	0	0	0	1.32	none	1	NA	none	1	NA	0	0	NA	NA	FALSE	FALSE	FALSE	FALSE	TRUE	FALSE	FALSE	FALSE	low_counts
NYDRO06062	0:maker-nm_contig04-augustus-gene-115.13-mRNA-1	683	236	830	810	1.32	mother	5.72891e-08	1.269	A	2.39075e-35	2.322	919	1640	0.743199	0.493902	TRUE	FALSE	TRUE	FALSE	TRUE	FALSE	FALSE	FALSE	fail_IF_cutoff
NYDRO06054	0:maker-nm_contig04-augustus-gene-115.20-mRNA-1	105	292	127	458	1.32	father	0.081165	NA	B	6.58086e-60	6.597	397	585	0.264484	0.782906	TRUE	FALSE	FALSE	FALSE	TRUE	FALSE	FALSE	FALSE	fail_pval_cutoff
NYDRO06072	0:maker-nm_contig04-augustus-gene-116.16-mRNA-1	0	0	0	0	1.32	none	1	NA	none	1	NA	0	0	NA	NA	FALSE	FALSE	FALSE	FALSE	TRUE	FALSE	FALSE	FALSE	low_counts
NYDRO06083	0:maker-nm_contig04-augustus-gene-117.2-mRNA-1	356	78	372	526	1.32	mother	2.39915e-24	2.54	A	3.94481e-18	2.214	434	898	0.820276	0.585746	TRUE	FALSE	TRUE	TRUE	TRUE	FALSE	FALSE	FALSE	fail_pmat_cutoff
NYDRO06092	0:maker-nm_contig04-augustus-gene-117.21-mRNA-1	6169	2135	7564	5844	1.32	mother	2.36327e-16	1.179	A	0	3.441	8304	13408	0.742895	0.435859	TRUE	FALSE	TRUE	FALSE	TRUE	FALSE	FALSE	FALSE	fail_IF_cutoff
NYDRO04860	0:maker-nm_contig04-augustus-gene-19.262-mRNA-1	0	0	0	0	1.32	none	1	NA	none	1	NA	0	0	NA	NA	FALSE	FALSE	FALSE	FALSE	TRUE	FALSE	FALSE	FALSE	low_counts
NYDRO04868	0:maker-nm_contig04-augustus-gene-19.268-mRNA-1	0	0	0	0	1.32	none	1	NA	none	1	NA	0	0	NA	NA	FALSE	FALSE	FALSE	FALSE	TRUE	FALSE	FALSE	FALSE	low_counts
NYDRO04608	0:maker-nm_contig04-augustus-gene-2.0-mRNA-1	613	240	376	314	1.32	mother	0.0948526	NA	A	1.11335e-25	2.269	853	690	0.71864	0.455072	TRUE	FALSE	FALSE	FALSE	TRUE	FALSE	FALSE	FALSE	fail_pval_cutoff
NYDRO04913	0:maker-nm_contig04-augustus-gene-20.301-mRNA-1	0	0	0	0	1.32	none	1	NA	none	1	NA	0	0	NA	NA	FALSE	FALSE	FALSE	FALSE	TRUE	FALSE	FALSE	FALSE	low_counts
NYDRO04927	0:maker-nm_contig04-augustus-gene-20.307-mRNA-1	0	0	0	0	1.32	none	1	NA	none	1	NA	0	0	NA	NA	FALSE	FALSE	FALSE	FALSE	TRUE	FALSE	FALSE	FALSE	low_counts
NYDRO05015	0:maker-nm_contig04-augustus-gene-27.23-mRNA-1	642	666	723	1674	1.32	mother	0.000826062	1.053	B	5.44438e-35	1.975	1308	2397	0.490826	0.698373	TRUE	FALSE	TRUE	FALSE	TRUE	FALSE	FALSE	FALSE	fail_IF_cutoff
NYDRO05017	0:maker-nm_contig04-augustus-gene-27.25-mRNA-1	3856	2382	4641	5496	1.32	mother	0.00511346	1.005	A	2.07747e-21	1.249	6238	10137	0.618147	0.542172	TRUE	FALSE	TRUE	FALSE	TRUE	FALSE	FALSE	FALSE	fail_IF_cutoff
NYDRO05032	0:maker-nm_contig04-augustus-gene-28.48-mRNA-1	2248	1005	3847	2860	1.32	father	0.361602	NA	A	1.40563e-137	2.661	3253	6707	0.691054	0.42642	TRUE	FALSE	FALSE	FALSE	TRUE	FALSE	FALSE	FALSE	fail_pval_cutoff
NYDRO04621	0:maker-nm_contig04-augustus-gene-3.15-mRNA-1	0	0	0	0	1.32	none	1	NA	none	1	NA	0	0	NA	NA	FALSE	FALSE	FALSE	FALSE	TRUE	FALSE	FALSE	FALSE	low_counts
NYDRO05048	0:maker-nm_contig04-augustus-gene-30.16-mRNA-1	161	484	133	1275	1.32	mother	6.58745e-06	1.281	B	1.26399e-197	20.178	645	1408	0.249612	0.90554	TRUE	FALSE	TRUE	FALSE	FALSE	FALSE	FALSE	FALSE	fail_IF_cutoff
NYDRO05062	0:maker-nm_contig04-augustus-gene-30.24-mRNA-1	123	21	131	118	1.32	mother	8.05415e-06	1.493	A	2.44769e-14	3.207	144	249	0.854167	0.473896	TRUE	FALSE	TRUE	FALSE	TRUE	FALSE	FALSE	FALSE	fail_IF_cutoff
NYDRO04628	0:maker-nm_contig04-augustus-gene-4.33-mRNA-1	0	181	0	269	1.32	none	1	NA	B	1.82717e-130	3299.43	181	269	0	1	TRUE	FALSE	FALSE	FALSE	FALSE	FALSE	FALSE	FALSE	fail_pval_cutoff
NYDRO04639	0:maker-nm_contig04-augustus-gene-4.42-mRNA-1	0	0	0	23	1.32	none	1	NA	none	1	NA	0	23	NA	1	FALSE	FALSE	FALSE	FALSE	TRUE	FALSE	FALSE	FALSE	low_counts
NYDRO05148	0:maker-nm_contig04-augustus-gene-41.1-mRNA-1	3374	1550	3620	3179	1.32	mother	0.0244661	0	A	1.70441e-122	2.226	4924	6799	0.685215	0.467569	TRUE	FALSE	FALSE	FALSE	TRUE	FALSE	FALSE	FALSE	fail_pval_cutoff
NYDRO05167	0:maker-nm_contig04-augustus-gene-43.0-mRNA-1	980	775	1463	1899	1.32	father	0.399241	NA	B	0.691066	NA	1755	3362	0.558405	0.564842	TRUE	FALSE	FALSE	FALSE	TRUE	FALSE	FALSE	FALSE	fail_pval_cutoff
NYDRO05168	0:maker-nm_contig04-augustus-gene-43.2-mRNA-1	1542	1196	1601	1928	1.32	father	0.0361308	0	A	0.202916	NA	2738	3529	0.563185	0.54633	TRUE	FALSE	FALSE	FALSE	TRUE	FALSE	FALSE	FALSE	fail_pval_cutoff
NYDRO05213	0:maker-nm_contig04-augustus-gene-46.39-mRNA-1	0	0	0	28	1.32	none	1	NA	none	1	NA	0	28	NA	1	FALSE	FALSE	FALSE	FALSE	TRUE	FALSE	FALSE	FALSE	low_counts
NYDRO05219	0:maker-nm_contig04-augustus-gene-46.51-mRNA-1	1406	627	1242	1211	1.32	mother	0.000391404	1.055	A	7.23323e-41	1.934	2033	2453	0.691589	0.493681	TRUE	FALSE	TRUE	FALSE	TRUE	FALSE	FALSE	FALSE	fail_IF_cutoff
NYDRO05250	0:maker-nm_contig04-augustus-gene-49.16-mRNA-1	1969	1297	4014	4681	1.32	mother	0.791887	NA	A	3.02068e-10	1.164	3266	8695	0.602878	0.538355	TRUE	FALSE	FALSE	FALSE	TRUE	FALSE	FALSE	FALSE	fail_pval_cutoff
NYDRO05292	0:maker-nm_contig04-augustus-gene-53.20-mRNA-1	4234	3289	5351	6860	1.32	father	0.0855906	NA	A	0.902175	NA	7523	12211	0.562807	0.561789	TRUE	FALSE	FALSE	FALSE	TRUE	FALSE	FALSE	FALSE	fail_pval_cutoff
NYDRO05294	0:maker-nm_contig04-augustus-gene-53.34-mRNA-1	3694	1708	5675	4388	1.32	father	0.300386	NA	A	1.03235e-192	2.539	5402	10063	0.683821	0.436053	TRUE	FALSE	FALSE	FALSE	TRUE	FALSE	FALSE	FALSE	fail_pval_cutoff
NYDRO05303	0:maker-nm_contig04-augustus-gene-54.43-mRNA-1	5	47	24	407	1.32	mother	0.860088	NA	B	3.79791e-41	43.403	52	431	0.0961538	0.944316	TRUE	FALSE	FALSE	FALSE	FALSE	FALSE	FALSE	FALSE	fail_pval_cutoff
NYDRO05339	0:maker-nm_contig04-augustus-gene-56.15-mRNA-1	0	23	0	0	1.32	none	1	NA	none	1	NA	23	0	0	NA	FALSE	FALSE	FALSE	FALSE	TRUE	FALSE	FALSE	FALSE	low_counts
NYDRO05359	0:maker-nm_contig04-augustus-gene-58.24-mRNA-1	0	0	0	0	1.32	none	1	NA	none	1	NA	0	0	NA	NA	FALSE	FALSE	FALSE	FALSE	TRUE	FALSE	FALSE	FALSE	low_counts
NYDRO05369	0:maker-nm_contig04-augustus-gene-59.22-mRNA-1	0	207	13	191	1.32	father	1.01327e-05	3.67	B	4.67659e-102	454.654	207	204	0	0.936275	TRUE	FALSE	TRUE	TRUE	FALSE	FALSE	FALSE	FALSE	fail_CEF_cutoff
NYDRO04658	0:maker-nm_contig04-augustus-gene-6.6-mRNA-1	435	151	780	1002	1.32	mother	8.00961e-14	1.608	A	6.34093e-15	1.698	586	1782	0.742321	0.56229	TRUE	FALSE	TRUE	FALSE	TRUE	FALSE	FALSE	FALSE	fail_IF_cutoff
NYDRO05395	0:maker-nm_contig04-augustus-gene-61.11-mRNA-1	6013	1413	5491	3615	1.32	mother	3.94256e-41	1.455	A	0	5.849	7426	9106	0.809723	0.396991	TRUE	FALSE	TRUE	FALSE	TRUE	FALSE	FALSE	FALSE	fail_IF_cutoff
NYDRO05427	0:maker-nm_contig04-augustus-gene-65.60-mRNA-1	1978	585	2263	1908	1.32	mother	2.67969e-19	1.404	A	9.78683e-147	3.441	2563	4171	0.771752	0.457444	TRUE	FALSE	TRUE	FALSE	TRUE	FALSE	FALSE	FALSE	fail_IF_cutoff
NYDRO05437	0:maker-nm_contig04-augustus-gene-65.68-mRNA-1	889	872	1005	2147	1.32	mother	0.000490834	1.056	B	1.21127e-33	1.771	1761	3152	0.504827	0.681155	TRUE	FALSE	TRUE	FALSE	TRUE	FALSE	FALSE	FALSE	fail_IF_cutoff
NYDRO05443	0:maker-nm_contig04-augustus-gene-66.29-mRNA-1	175	128	47	107	1.32	mother	0.00865533	1.011	B	0.0165686	0	303	154	0.577558	0.694805	TRUE	FALSE	TRUE	FALSE	TRUE	FALSE	FALSE	FALSE	fail_IF_cutoff
NYDRO05473	0:maker-nm_contig04-augustus-gene-68.26-mRNA-1	904	341	1315	593	1.32	father	6.11878e-06	1.168	A	7.91558e-118	4.711	1245	1908	0.726104	0.310797	TRUE	FALSE	TRUE	FALSE	TRUE	FALSE	FALSE	FALSE	fail_IF_cutoff
NYDRO05482	0:maker-nm_contig04-augustus-gene-69.34-mRNA-1	10709	3246	12326	10560	1.32	mother	5.43377e-98	1.52	A	0	3.608	13955	22886	0.767395	0.461417	TRUE	FALSE	TRUE	FALSE	TRUE	FALSE	FALSE	FALSE	fail_IF_cutoff
NYDRO05500	0:maker-nm_contig04-augustus-gene-70.23-mRNA-1	0	0	0	0	1.32	none	1	NA	none	1	NA	0	0	NA	NA	FALSE	FALSE	FALSE	FALSE	TRUE	FALSE	FALSE	FALSE	low_counts
NYDRO05504	0:maker-nm_contig04-augustus-gene-70.27-mRNA-1	5062	3654	6911	10673	1.32	mother	2.07817e-14	1.142	B	5.50731e-05	1.037	8716	17584	0.580771	0.606972	TRUE	FALSE	TRUE	FALSE	TRUE	FALSE	FALSE	FALSE	fail_IF_cutoff
NYDRO05545	0:maker-nm_contig04-augustus-gene-74.18-mRNA-1	0	12	0	0	1.32	none	1	NA	none	1	NA	12	0	0	NA	FALSE	FALSE	FALSE	FALSE	TRUE	FALSE	FALSE	FALSE	low_counts
NYDRO05549	0:maker-nm_contig04-augustus-gene-75.38-mRNA-1	4686	3047	5227	7675	1.32	mother	1.16005e-18	1.195	A	0.124723	NA	7733	12902	0.605974	0.594869	TRUE	FALSE	TRUE	FALSE	TRUE	FALSE	FALSE	FALSE	fail_IF_cutoff
NYDRO05569	0:maker-nm_contig04-augustus-gene-76.69-mRNA-1	346	834	476	1123	1.32	father	3.58557e-11	1.411	B	5.37231e-103	4.507	1180	1599	0.29322	0.702314	TRUE	FALSE	TRUE	FALSE	TRUE	FALSE	FALSE	FALSE	fail_IF_cutoff
NYDRO05572	0:maker-nm_contig04-augustus-gene-76.88-mRNA-1	846	458	1341	2104	1.32	mother	2.6134e-14	1.386	A	0.0176092	0	1304	3445	0.648773	0.61074	TRUE	FALSE	TRUE	FALSE	TRUE	FALSE	FALSE	FALSE	fail_IF_cutoff
NYDRO05583	0:maker-nm_contig04-augustus-gene-77.15-mRNA-1	2685	871	2583	2500	1.32	mother	8.59366e-31	1.502	A	9.81771e-137	2.793	3556	5083	0.755062	0.491836	TRUE	FALSE	TRUE	FALSE	TRUE	FALSE	FALSE	FALSE	fail_IF_cutoff
NYDRO05595	0:maker-nm_contig04-augustus-gene-79.36-mRNA-1	15499	8724	19174	21199	1.32	mother	9.36818e-13	1.077	A	1.55364e-179	1.535	24223	40373	0.639846	0.525079	TRUE	FALSE	TRUE	FALSE	TRUE	FALSE	FALSE	FALSE	fail_IF_cutoff
NYDRO05598	0:maker-nm_contig04-augustus-gene-79.38-mRNA-1	83	37	229	138	1.32	father	0.379492	NA	A	2.63465e-09	2.051	120	367	0.691667	0.376022	TRUE	FALSE	FALSE	FALSE	TRUE	FALSE	FALSE	FALSE	fail_pval_cutoff
NYDRO05612	0:maker-nm_contig04-augustus-gene-80.13-mRNA-1	0	0	0	0	1.32	none	1	NA	none	1	NA	0	0	NA	NA	FALSE	FALSE	FALSE	FALSE	TRUE	FALSE	FALSE	FALSE	low_counts
NYDRO05701	0:maker-nm_contig04-augustus-gene-87.31-mRNA-1	0	0	0	0	1.32	none	1	NA	none	1	NA	0	0	NA	NA	FALSE	FALSE	FALSE	FALSE	TRUE	FALSE	FALSE	FALSE	low_counts
NYDRO05710	0:maker-nm_contig04-augustus-gene-88.14-mRNA-1	3737	1851	4223	3361	1.32	father	0.0372614	0	A	1.45781e-146	2.293	5588	7584	0.668754	0.44317	TRUE	FALSE	FALSE	FALSE	TRUE	FALSE	FALSE	FALSE	fail_pval_cutoff
NYDRO05711	0:maker-nm_contig04-augustus-gene-88.4-mRNA-1	828	522	973	1106	1.32	mother	0.705485	NA	A	3.38736e-06	1.148	1350	2079	0.613333	0.531987	TRUE	FALSE	FALSE	FALSE	TRUE	FALSE	FALSE	FALSE	fail_pval_cutoff
NYDRO05718	0:maker-nm_contig04-augustus-gene-88.9-mRNA-1	415	1527	794	3921	1.32	father	0.000373617	1.079	B	0	15.106	1942	4715	0.213697	0.831601	TRUE	FALSE	TRUE	FALSE	FALSE	FALSE	FALSE	FALSE	fail_IF_cutoff
NYDRO05747	0:maker-nm_contig04-augustus-gene-90.54-mRNA-1	5236	2884	4121	6387	1.32	mother	1.87795e-57	1.484	A	2.94557e-07	1.076	8120	10508	0.644828	0.607823	TRUE	FALSE	TRUE	FALSE	TRUE	FALSE	FALSE	FALSE	fail_IF_cutoff
NYDRO05803	0:maker-nm_contig04-augustus-gene-95.34-mRNA-1	0	0	0	0	1.32	none	1	NA	none	1	NA	0	0	NA	NA	FALSE	FALSE	FALSE	FALSE	TRUE	FALSE	FALSE	FALSE	low_counts
NYDRO05807	0:maker-nm_contig04-augustus-gene-95.37-mRNA-1	0	204	23	450	1.32	father	4.18542e-05	3.12	B	2.50499e-147	685.42	204	473	0	0.951374	TRUE	FALSE	TRUE	TRUE	FALSE	FALSE	FALSE	FALSE	fail_CEF_cutoff
NYDRO05814	0:maker-nm_contig04-augustus-gene-96.27-mRNA-1	0	0	0	0	1.32	none	1	NA	none	1	NA	0	0	NA	NA	FALSE	FALSE	FALSE	FALSE	TRUE	FALSE	FALSE	FALSE	low_counts
[truncated: 37,977 more rows]

## Sheet: 25% contam. Comparison 2 output
#samples 3756 and 3768
[truncated: 38,501 more rows]

## Sheet: 25% contam. Comparison 3 output
#samples 3752 and 3768
[truncated: 38,501 more rows]

## Sheet: 25% contam. Comparison 4 output
#samples 3756 and 3764
[truncated: 38,501 more rows]

## Sheet: 50% contam. Comparison 1 output
#samples 3752 and 3764
[truncated: 38,501 more rows]

[truncated: 3 more sheets: 50% contam. Comparison 2 output, 50% contam. Comparison 3 output, 50% contam. Comparison 4 output]
