# Supplementary material for: Imprinting and DNA Methylation in Water Lily Endosperm: Implications for Seed Evolution
Source: Mol Biol Evol. 2025 Oct 24;42(11):msaf271. doi: 10.1093/molbev/msaf271 (PMC12619087; doi:10.1093/molbev/msaf271)
Supplement: msaf271_Supplementary_Data [file msaf271_supplementary_data.zip › Povilus_supp_table_5.xlsx]

## Sheet: # DMRs overlap feature
# mean number of DMRs that overlap a gene, repeat, both a gene and repeat, or neither gene nor repeat
species	tissue	parental genome and sample_ids	context	DMR direction	overlaps_with	number
hybrid	endosperm	nm_19v17	CHG	mat_hyper	gene	1110
hybrid	endosperm	nm_19v17	CHG	mat_hyper	repeat	1337
hybrid	endosperm	nm_19v17	CHG	mat_hyper	neither gene nor repeat	1468
hybrid	endosperm	nm_19v17	CHG	mat_hyper	both gene and repeat	583
hybrid	endosperm	nm_19v17	CHG	mat_hypo	gene	63
hybrid	endosperm	nm_19v17	CHG	mat_hypo	repeat	97
hybrid	endosperm	nm_19v17	CHG	mat_hypo	neither gene nor repeat	121
hybrid	endosperm	nm_19v17	CHG	mat_hypo	both gene and repeat	41
hybrid	endosperm	nm_19v17	CHH	mat_hyper	gene	406
hybrid	endosperm	nm_19v17	CHH	mat_hyper	repeat	326
hybrid	endosperm	nm_19v17	CHH	mat_hyper	neither gene nor repeat	530
hybrid	endosperm	nm_19v17	CHH	mat_hyper	both gene and repeat	164
hybrid	endosperm	nm_19v17	CHH	mat_hypo	gene	1697
hybrid	endosperm	nm_19v17	CHH	mat_hypo	repeat	1845
hybrid	endosperm	nm_19v17	CHH	mat_hypo	neither gene nor repeat	2660
hybrid	endosperm	nm_19v17	CHH	mat_hypo	both gene and repeat	861
hybrid	endosperm	nm_19v17	CpG	mat_hyper	gene	1060
hybrid	endosperm	nm_19v17	CpG	mat_hyper	repeat	531
hybrid	endosperm	nm_19v17	CpG	mat_hyper	neither gene nor repeat	1211
hybrid	endosperm	nm_19v17	CpG	mat_hyper	both gene and repeat	249
hybrid	endosperm	nm_19v17	CpG	mat_hypo	gene	1944
hybrid	endosperm	nm_19v17	CpG	mat_hypo	repeat	1418
hybrid	endosperm	nm_19v17	CpG	mat_hypo	neither gene nor repeat	3675
hybrid	endosperm	nm_19v17	CpG	mat_hypo	both gene and repeat	541
hybrid	endosperm	nm_19v18	CHG	mat_hyper	gene	782
hybrid	endosperm	nm_19v18	CHG	mat_hyper	repeat	968
hybrid	endosperm	nm_19v18	CHG	mat_hyper	neither gene nor repeat	935
hybrid	endosperm	nm_19v18	CHG	mat_hyper	both gene and repeat	428
hybrid	endosperm	nm_19v18	CHG	mat_hypo	gene	123
hybrid	endosperm	nm_19v18	CHG	mat_hypo	repeat	176
hybrid	endosperm	nm_19v18	CHG	mat_hypo	neither gene nor repeat	169
hybrid	endosperm	nm_19v18	CHG	mat_hypo	both gene and repeat	81
hybrid	endosperm	nm_19v18	CHH	mat_hyper	gene	477
hybrid	endosperm	nm_19v18	CHH	mat_hyper	repeat	421
hybrid	endosperm	nm_19v18	CHH	mat_hyper	neither gene nor repeat	580
hybrid	endosperm	nm_19v18	CHH	mat_hyper	both gene and repeat	211
hybrid	endosperm	nm_19v18	CHH	mat_hypo	gene	908
hybrid	endosperm	nm_19v18	CHH	mat_hypo	repeat	1427
hybrid	endosperm	nm_19v18	CHH	mat_hypo	neither gene nor repeat	2037
hybrid	endosperm	nm_19v18	CHH	mat_hypo	both gene and repeat	621
hybrid	endosperm	nm_19v18	CpG	mat_hyper	gene	900
hybrid	endosperm	nm_19v18	CpG	mat_hyper	repeat	436
hybrid	endosperm	nm_19v18	CpG	mat_hyper	neither gene nor repeat	1032
hybrid	endosperm	nm_19v18	CpG	mat_hyper	both gene and repeat	219
hybrid	endosperm	nm_19v18	CpG	mat_hypo	gene	2290
hybrid	endosperm	nm_19v18	CpG	mat_hypo	repeat	1574
hybrid	endosperm	nm_19v18	CpG	mat_hypo	neither gene nor repeat	3996
hybrid	endosperm	nm_19v18	CpG	mat_hypo	both gene and repeat	595
hybrid	endosperm	nm_20v17	CHG	mat_hyper	gene	3082
hybrid	endosperm	nm_20v17	CHG	mat_hyper	repeat	4038
hybrid	endosperm	nm_20v17	CHG	mat_hyper	neither gene nor repeat	4254
hybrid	endosperm	nm_20v17	CHG	mat_hyper	both gene and repeat	1727
hybrid	endosperm	nm_20v17	CHG	mat_hypo	gene	52
hybrid	endosperm	nm_20v17	CHG	mat_hypo	repeat	49
hybrid	endosperm	nm_20v17	CHG	mat_hypo	neither gene nor repeat	78
hybrid	endosperm	nm_20v17	CHG	mat_hypo	both gene and repeat	27
hybrid	endosperm	nm_20v17	CHH	mat_hyper	gene	534
hybrid	endosperm	nm_20v17	CHH	mat_hyper	repeat	592
hybrid	endosperm	nm_20v17	CHH	mat_hyper	neither gene nor repeat	734
hybrid	endosperm	nm_20v17	CHH	mat_hyper	both gene and repeat	310
hybrid	endosperm	nm_20v17	CHH	mat_hypo	gene	1710
hybrid	endosperm	nm_20v17	CHH	mat_hypo	repeat	1907
hybrid	endosperm	nm_20v17	CHH	mat_hypo	neither gene nor repeat	2711
hybrid	endosperm	nm_20v17	CHH	mat_hypo	both gene and repeat	894
hybrid	endosperm	nm_20v17	CpG	mat_hyper	gene	1389
hybrid	endosperm	nm_20v17	CpG	mat_hyper	repeat	787
hybrid	endosperm	nm_20v17	CpG	mat_hyper	neither gene nor repeat	1822
hybrid	endosperm	nm_20v17	CpG	mat_hyper	both gene and repeat	362
hybrid	endosperm	nm_20v17	CpG	mat_hypo	gene	1865
hybrid	endosperm	nm_20v17	CpG	mat_hypo	repeat	1000
hybrid	endosperm	nm_20v17	CpG	mat_hypo	neither gene nor repeat	2673
hybrid	endosperm	nm_20v17	CpG	mat_hypo	both gene and repeat	416
hybrid	endosperm	nm_20v18	CHG	mat_hyper	gene	2455
hybrid	endosperm	nm_20v18	CHG	mat_hyper	repeat	3239
hybrid	endosperm	nm_20v18	CHG	mat_hyper	neither gene nor repeat	3484
hybrid	endosperm	nm_20v18	CHG	mat_hyper	both gene and repeat	1351
hybrid	endosperm	nm_20v18	CHG	mat_hypo	gene	89
hybrid	endosperm	nm_20v18	CHG	mat_hypo	repeat	97
hybrid	endosperm	nm_20v18	CHG	mat_hypo	neither gene nor repeat	105
hybrid	endosperm	nm_20v18	CHG	mat_hypo	both gene and repeat	64
hybrid	endosperm	nm_20v18	CHH	mat_hyper	gene	588
hybrid	endosperm	nm_20v18	CHH	mat_hyper	repeat	677
hybrid	endosperm	nm_20v18	CHH	mat_hyper	neither gene nor repeat	786
hybrid	endosperm	nm_20v18	CHH	mat_hyper	both gene and repeat	348
hybrid	endosperm	nm_20v18	CHH	mat_hypo	gene	983
hybrid	endosperm	nm_20v18	CHH	mat_hypo	repeat	1520
hybrid	endosperm	nm_20v18	CHH	mat_hypo	neither gene nor repeat	2067
hybrid	endosperm	nm_20v18	CHH	mat_hypo	both gene and repeat	675
hybrid	endosperm	nm_20v18	CpG	mat_hyper	gene	1122
hybrid	endosperm	nm_20v18	CpG	mat_hyper	repeat	589
hybrid	endosperm	nm_20v18	CpG	mat_hyper	neither gene nor repeat	1330
hybrid	endosperm	nm_20v18	CpG	mat_hyper	both gene and repeat	276
hybrid	endosperm	nm_20v18	CpG	mat_hypo	gene	1825
hybrid	endosperm	nm_20v18	CpG	mat_hypo	repeat	938
hybrid	endosperm	nm_20v18	CpG	mat_hypo	neither gene nor repeat	2420
hybrid	endosperm	nm_20v18	CpG	mat_hypo	both gene and repeat	420
hybrid	endosperm	nm_21v17	CHG	mat_hyper	gene	2359
hybrid	endosperm	nm_21v17	CHG	mat_hyper	repeat	3058
hybrid	endosperm	nm_21v17	CHG	mat_hyper	neither gene nor repeat	3359
hybrid	endosperm	nm_21v17	CHG	mat_hyper	both gene and repeat	1293
hybrid	endosperm	nm_21v17	CHG	mat_hypo	gene	59
hybrid	endosperm	nm_21v17	CHG	mat_hypo	repeat	60
hybrid	endosperm	nm_21v17	CHG	mat_hypo	neither gene nor repeat	96
hybrid	endosperm	nm_21v17	CHG	mat_hypo	both gene and repeat	37
hybrid	endosperm	nm_21v17	CHH	mat_hyper	gene	476
hybrid	endosperm	nm_21v17	CHH	mat_hyper	repeat	530
hybrid	endosperm	nm_21v17	CHH	mat_hyper	neither gene nor repeat	619
hybrid	endosperm	nm_21v17	CHH	mat_hyper	both gene and repeat	286
hybrid	endosperm	nm_21v17	CHH	mat_hypo	gene	1683
hybrid	endosperm	nm_21v17	CHH	mat_hypo	repeat	1892
hybrid	endosperm	nm_21v17	CHH	mat_hypo	neither gene nor repeat	2608
hybrid	endosperm	nm_21v17	CHH	mat_hypo	both gene and repeat	900
hybrid	endosperm	nm_21v17	CpG	mat_hyper	gene	1227
hybrid	endosperm	nm_21v17	CpG	mat_hyper	repeat	646
hybrid	endosperm	nm_21v17	CpG	mat_hyper	neither gene nor repeat	1612
hybrid	endosperm	nm_21v17	CpG	mat_hyper	both gene and repeat	297
hybrid	endosperm	nm_21v17	CpG	mat_hypo	gene	2231
hybrid	endosperm	nm_21v17	CpG	mat_hypo	repeat	1168
hybrid	endosperm	nm_21v17	CpG	mat_hypo	neither gene nor repeat	3120
hybrid	endosperm	nm_21v17	CpG	mat_hypo	both gene and repeat	516
hybrid	endosperm	nm_21v18	CHG	mat_hyper	gene	1656
hybrid	endosperm	nm_21v18	CHG	mat_hyper	repeat	2175
hybrid	endosperm	nm_21v18	CHG	mat_hyper	neither gene nor repeat	2459
hybrid	endosperm	nm_21v18	CHG	mat_hyper	both gene and repeat	905
hybrid	endosperm	nm_21v18	CHG	mat_hypo	gene	82
hybrid	endosperm	nm_21v18	CHG	mat_hypo	repeat	91
hybrid	endosperm	nm_21v18	CHG	mat_hypo	neither gene nor repeat	109
hybrid	endosperm	nm_21v18	CHG	mat_hypo	both gene and repeat	51
hybrid	endosperm	nm_21v18	CHH	mat_hyper	gene	518
hybrid	endosperm	nm_21v18	CHH	mat_hyper	repeat	584
hybrid	endosperm	nm_21v18	CHH	mat_hyper	neither gene nor repeat	675
hybrid	endosperm	nm_21v18	CHH	mat_hyper	both gene and repeat	319
hybrid	endosperm	nm_21v18	CHH	mat_hypo	gene	980
hybrid	endosperm	nm_21v18	CHH	mat_hypo	repeat	1490
hybrid	endosperm	nm_21v18	CHH	mat_hypo	neither gene nor repeat	2074
hybrid	endosperm	nm_21v18	CHH	mat_hypo	both gene and repeat	652
hybrid	endosperm	nm_21v18	CpG	mat_hyper	gene	955
hybrid	endosperm	nm_21v18	CpG	mat_hyper	repeat	506
hybrid	endosperm	nm_21v18	CpG	mat_hyper	neither gene nor repeat	1066
hybrid	endosperm	nm_21v18	CpG	mat_hyper	both gene and repeat	214
hybrid	endosperm	nm_21v18	CpG	mat_hypo	gene	2220
hybrid	endosperm	nm_21v18	CpG	mat_hypo	repeat	1210
hybrid	endosperm	nm_21v18	CpG	mat_hypo	neither gene nor repeat	2830
hybrid	endosperm	nm_21v18	CpG	mat_hypo	both gene and repeat	540
hybrid	endosperm	nt_17v19	CHG	mat_hyper	gene	768
hybrid	endosperm	nt_17v19	CHG	mat_hyper	repeat	537
hybrid	endosperm	nt_17v19	CHG	mat_hyper	neither gene nor repeat	922
hybrid	endosperm	nt_17v19	CHG	mat_hyper	both gene and repeat	270
hybrid	endosperm	nt_17v19	CHG	mat_hypo	gene	104
hybrid	endosperm	nt_17v19	CHG	mat_hypo	repeat	66
hybrid	endosperm	nt_17v19	CHG	mat_hypo	neither gene nor repeat	145
hybrid	endosperm	nt_17v19	CHG	mat_hypo	both gene and repeat	35
hybrid	endosperm	nt_17v19	CHH	mat_hyper	gene	612
hybrid	endosperm	nt_17v19	CHH	mat_hyper	repeat	522
hybrid	endosperm	nt_17v19	CHH	mat_hyper	neither gene nor repeat	1199
hybrid	endosperm	nt_17v19	CHH	mat_hyper	both gene and repeat	248
hybrid	endosperm	nt_17v19	CHH	mat_hypo	gene	1056
hybrid	endosperm	nt_17v19	CHH	mat_hypo	repeat	672
hybrid	endosperm	nt_17v19	CHH	mat_hypo	neither gene nor repeat	1156
hybrid	endosperm	nt_17v19	CHH	mat_hypo	both gene and repeat	354
hybrid	endosperm	nt_17v19	CpG	mat_hyper	gene	958
hybrid	endosperm	nt_17v19	CpG	mat_hyper	repeat	305
hybrid	endosperm	nt_17v19	CpG	mat_hyper	neither gene nor repeat	758
hybrid	endosperm	nt_17v19	CpG	mat_hyper	both gene and repeat	164
hybrid	endosperm	nt_17v19	CpG	mat_hypo	gene	1720
hybrid	endosperm	nt_17v19	CpG	mat_hypo	repeat	1017
hybrid	endosperm	nt_17v19	CpG	mat_hypo	neither gene nor repeat	3385
hybrid	endosperm	nt_17v19	CpG	mat_hypo	both gene and repeat	383
hybrid	endosperm	nt_17v20	CHG	mat_hyper	gene	952
hybrid	endosperm	nt_17v20	CHG	mat_hyper	repeat	575
hybrid	endosperm	nt_17v20	CHG	mat_hyper	neither gene nor repeat	818
hybrid	endosperm	nt_17v20	CHG	mat_hyper	both gene and repeat	316
hybrid	endosperm	nt_17v20	CHG	mat_hypo	gene	121
hybrid	endosperm	nt_17v20	CHG	mat_hypo	repeat	52
hybrid	endosperm	nt_17v20	CHG	mat_hypo	neither gene nor repeat	156
hybrid	endosperm	nt_17v20	CHG	mat_hypo	both gene and repeat	36
hybrid	endosperm	nt_17v20	CHH	mat_hyper	gene	374
hybrid	endosperm	nt_17v20	CHH	mat_hyper	repeat	224
hybrid	endosperm	nt_17v20	CHH	mat_hyper	neither gene nor repeat	725
hybrid	endosperm	nt_17v20	CHH	mat_hyper	both gene and repeat	122
hybrid	endosperm	nt_17v20	CHH	mat_hypo	gene	3426
hybrid	endosperm	nt_17v20	CHH	mat_hypo	repeat	1644
hybrid	endosperm	nt_17v20	CHH	mat_hypo	neither gene nor repeat	3389
hybrid	endosperm	nt_17v20	CHH	mat_hypo	both gene and repeat	956
hybrid	endosperm	nt_17v20	CpG	mat_hyper	gene	861
hybrid	endosperm	nt_17v20	CpG	mat_hyper	repeat	281
hybrid	endosperm	nt_17v20	CpG	mat_hyper	neither gene nor repeat	791
hybrid	endosperm	nt_17v20	CpG	mat_hyper	both gene and repeat	169
hybrid	endosperm	nt_17v20	CpG	mat_hypo	gene	919
hybrid	endosperm	nt_17v20	CpG	mat_hypo	repeat	487
hybrid	endosperm	nt_17v20	CpG	mat_hypo	neither gene nor repeat	1786
hybrid	endosperm	nt_17v20	CpG	mat_hypo	both gene and repeat	206
hybrid	endosperm	nt_17v21	CHG	mat_hyper	gene	1304
hybrid	endosperm	nt_17v21	CHG	mat_hyper	repeat	769
hybrid	endosperm	nt_17v21	CHG	mat_hyper	neither gene nor repeat	1333
hybrid	endosperm	nt_17v21	CHG	mat_hyper	both gene and repeat	399
hybrid	endosperm	nt_17v21	CHG	mat_hypo	gene	69
hybrid	endosperm	nt_17v21	CHG	mat_hypo	repeat	37
hybrid	endosperm	nt_17v21	CHG	mat_hypo	neither gene nor repeat	83
hybrid	endosperm	nt_17v21	CHG	mat_hypo	both gene and repeat	20
hybrid	endosperm	nt_17v21	CHH	mat_hyper	gene	306
hybrid	endosperm	nt_17v21	CHH	mat_hyper	repeat	215
hybrid	endosperm	nt_17v21	CHH	mat_hyper	neither gene nor repeat	721
hybrid	endosperm	nt_17v21	CHH	mat_hyper	both gene and repeat	95
hybrid	endosperm	nt_17v21	CHH	mat_hypo	gene	3375
hybrid	endosperm	nt_17v21	CHH	mat_hypo	repeat	1577
hybrid	endosperm	nt_17v21	CHH	mat_hypo	neither gene nor repeat	3411
hybrid	endosperm	nt_17v21	CHH	mat_hypo	both gene and repeat	895
hybrid	endosperm	nt_17v21	CpG	mat_hyper	gene	896
hybrid	endosperm	nt_17v21	CpG	mat_hyper	repeat	830
hybrid	endosperm	nt_17v21	CpG	mat_hyper	neither gene nor repeat	738
hybrid	endosperm	nt_17v21	CpG	mat_hyper	both gene and repeat	194
hybrid	endosperm	nt_17v21	CpG	mat_hypo	gene	719
hybrid	endosperm	nt_17v21	CpG	mat_hypo	repeat	383
hybrid	endosperm	nt_17v21	CpG	mat_hypo	neither gene nor repeat	1517
hybrid	endosperm	nt_17v21	CpG	mat_hypo	both gene and repeat	140
hybrid	endosperm	nt_18v19	CHG	mat_hyper	gene	1000
hybrid	endosperm	nt_18v19	CHG	mat_hyper	repeat	679
hybrid	endosperm	nt_18v19	CHG	mat_hyper	neither gene nor repeat	1062
hybrid	endosperm	nt_18v19	CHG	mat_hyper	both gene and repeat	351
hybrid	endosperm	nt_18v19	CHG	mat_hypo	gene	103
hybrid	endosperm	nt_18v19	CHG	mat_hypo	repeat	72
hybrid	endosperm	nt_18v19	CHG	mat_hypo	neither gene nor repeat	153
hybrid	endosperm	nt_18v19	CHG	mat_hypo	both gene and repeat	37
hybrid	endosperm	nt_18v19	CHH	mat_hyper	gene	560
hybrid	endosperm	nt_18v19	CHH	mat_hyper	repeat	475
hybrid	endosperm	nt_18v19	CHH	mat_hyper	neither gene nor repeat	1224
hybrid	endosperm	nt_18v19	CHH	mat_hyper	both gene and repeat	199
hybrid	endosperm	nt_18v19	CHH	mat_hypo	gene	1042
hybrid	endosperm	nt_18v19	CHH	mat_hypo	repeat	641
hybrid	endosperm	nt_18v19	CHH	mat_hypo	neither gene nor repeat	1190
hybrid	endosperm	nt_18v19	CHH	mat_hypo	both gene and repeat	333
hybrid	endosperm	nt_18v19	CpG	mat_hyper	gene	995
hybrid	endosperm	nt_18v19	CpG	mat_hyper	repeat	290
hybrid	endosperm	nt_18v19	CpG	mat_hyper	neither gene nor repeat	743
hybrid	endosperm	nt_18v19	CpG	mat_hyper	both gene and repeat	172
hybrid	endosperm	nt_18v19	CpG	mat_hypo	gene	2339
hybrid	endosperm	nt_18v19	CpG	mat_hypo	repeat	1485
hybrid	endosperm	nt_18v19	CpG	mat_hypo	neither gene nor repeat	4665
hybrid	endosperm	nt_18v19	CpG	mat_hypo	both gene and repeat	584
hybrid	endosperm	nt_18v20	CHG	mat_hyper	gene	1024
hybrid	endosperm	nt_18v20	CHG	mat_hyper	repeat	548
hybrid	endosperm	nt_18v20	CHG	mat_hyper	neither gene nor repeat	885
hybrid	endosperm	nt_18v20	CHG	mat_hyper	both gene and repeat	305
hybrid	endosperm	nt_18v20	CHG	mat_hypo	gene	97
hybrid	endosperm	nt_18v20	CHG	mat_hypo	repeat	48
hybrid	endosperm	nt_18v20	CHG	mat_hypo	neither gene nor repeat	164
hybrid	endosperm	nt_18v20	CHG	mat_hypo	both gene and repeat	25
hybrid	endosperm	nt_18v20	CHH	mat_hyper	gene	304
hybrid	endosperm	nt_18v20	CHH	mat_hyper	repeat	187
hybrid	endosperm	nt_18v20	CHH	mat_hyper	neither gene nor repeat	723
hybrid	endosperm	nt_18v20	CHH	mat_hyper	both gene and repeat	92
hybrid	endosperm	nt_18v20	CHH	mat_hypo	gene	3480
hybrid	endosperm	nt_18v20	CHH	mat_hypo	repeat	1696
hybrid	endosperm	nt_18v20	CHH	mat_hypo	neither gene nor repeat	3339
hybrid	endosperm	nt_18v20	CHH	mat_hypo	both gene and repeat	959
hybrid	endosperm	nt_18v20	CpG	mat_hyper	gene	848
hybrid	endosperm	nt_18v20	CpG	mat_hyper	repeat	278
hybrid	endosperm	nt_18v20	CpG	mat_hyper	neither gene nor repeat	774
hybrid	endosperm	nt_18v20	CpG	mat_hyper	both gene and repeat	151
hybrid	endosperm	nt_18v20	CpG	mat_hypo	gene	1287
hybrid	endosperm	nt_18v20	CpG	mat_hypo	repeat	668
hybrid	endosperm	nt_18v20	CpG	mat_hypo	neither gene nor repeat	2431
hybrid	endosperm	nt_18v20	CpG	mat_hypo	both gene and repeat	260
hybrid	endosperm	nt_18v21	CHG	mat_hyper	gene	1467
hybrid	endosperm	nt_18v21	CHG	mat_hyper	repeat	863
hybrid	endosperm	nt_18v21	CHG	mat_hyper	neither gene nor repeat	1372
hybrid	endosperm	nt_18v21	CHG	mat_hyper	both gene and repeat	469
hybrid	endosperm	nt_18v21	CHG	mat_hypo	gene	56
hybrid	endosperm	nt_18v21	CHG	mat_hypo	repeat	36
hybrid	endosperm	nt_18v21	CHG	mat_hypo	neither gene nor repeat	86
hybrid	endosperm	nt_18v21	CHG	mat_hypo	both gene and repeat	17
hybrid	endosperm	nt_18v21	CHH	mat_hyper	gene	274
hybrid	endosperm	nt_18v21	CHH	mat_hyper	repeat	200
hybrid	endosperm	nt_18v21	CHH	mat_hyper	neither gene nor repeat	698
hybrid	endosperm	nt_18v21	CHH	mat_hyper	both gene and repeat	79
hybrid	endosperm	nt_18v21	CHH	mat_hypo	gene	3311
hybrid	endosperm	nt_18v21	CHH	mat_hypo	repeat	1625
hybrid	endosperm	nt_18v21	CHH	mat_hypo	neither gene nor repeat	3426
hybrid	endosperm	nt_18v21	CHH	mat_hypo	both gene and repeat	891
hybrid	endosperm	nt_18v21	CpG	mat_hyper	gene	954
hybrid	endosperm	nt_18v21	CpG	mat_hyper	repeat	302
hybrid	endosperm	nt_18v21	CpG	mat_hyper	neither gene nor repeat	657
hybrid	endosperm	nt_18v21	CpG	mat_hyper	both gene and repeat	184
hybrid	endosperm	nt_18v21	CpG	mat_hypo	gene	994
hybrid	endosperm	nt_18v21	CpG	mat_hypo	repeat	590
hybrid	endosperm	nt_18v21	CpG	mat_hypo	neither gene nor repeat	2076
hybrid	endosperm	nt_18v21	CpG	mat_hypo	both gene and repeat	194
hybrid	leaves		CHH	mat_hyper	gene	87
hybrid	leaves		CHH	mat_hyper	repeat	233
hybrid	leaves		CHH	mat_hyper	neither gene nor repeat	121
hybrid	leaves		CHH	mat_hyper	both gene and repeat	124
hybrid	leaves		CHH	mat_hypo	gene	78
hybrid	leaves		CHH	mat_hypo	repeat	105
hybrid	leaves		CHH	mat_hypo	neither gene nor repeat	78
hybrid	leaves		CHH	mat_hypo	both gene and repeat	51
hybrid	leaves		CpG	mat_hyper	gene	23473
hybrid	leaves		CpG	mat_hyper	repeat	8409
hybrid	leaves		CpG	mat_hyper	neither gene nor repeat	13130
hybrid	leaves		CpG	mat_hyper	both gene and repeat	5374
hybrid	leaves		CpG	mat_hypo	gene	14311
hybrid	leaves		CpG	mat_hypo	repeat	5070
hybrid	leaves		CpG	mat_hypo	neither gene nor repeat	8782
hybrid	leaves		CpG	mat_hypo	both gene and repeat	3227
hybrid	leaves		CHG	mat_hyper	gene	961
hybrid	leaves		CHG	mat_hyper	repeat	1118
hybrid	leaves		CHG	mat_hyper	neither gene nor repeat	1187
hybrid	leaves		CHG	mat_hyper	both gene and repeat	569
hybrid	leaves		CHG	mat_hypo	gene	1396
hybrid	leaves		CHG	mat_hypo	repeat	1296
hybrid	leaves		CHG	mat_hypo	neither gene nor repeat	1770
hybrid	leaves		CHG	mat_hypo	both gene and repeat	650
selfed (nd vs nt)	leaves		CHH	nm_hyper	gene	93
selfed (nd vs nt)	leaves		CHH	nm_hyper	repeat	242
selfed (nd vs nt)	leaves		CHH	nm_hyper	neither gene nor repeat	126
selfed (nd vs nt)	leaves		CHH	nm_hyper	both gene and repeat	128
selfed (nd vs nt)	leaves		CHH	nm_hypo	gene	67
selfed (nd vs nt)	leaves		CHH	nm_hypo	repeat	84
selfed (nd vs nt)	leaves		CHH	nm_hypo	neither gene nor repeat	92
selfed (nd vs nt)	leaves		CHH	nm_hypo	both gene and repeat	38
selfed (nd vs nt)	leaves		CpG	nm_hyper	gene	23748
selfed (nd vs nt)	leaves		CpG	nm_hyper	repeat	8463
selfed (nd vs nt)	leaves		CpG	nm_hyper	neither gene nor repeat	13147
selfed (nd vs nt)	leaves		CpG	nm_hyper	both gene and repeat	5432
selfed (nd vs nt)	leaves		CpG	nm_hypo	gene	14497
selfed (nd vs nt)	leaves		CpG	nm_hypo	repeat	5126
selfed (nd vs nt)	leaves		CpG	nm_hypo	neither gene nor repeat	8760
selfed (nd vs nt)	leaves		CpG	nm_hypo	both gene and repeat	3273
selfed (nd vs nt)	leaves		CHG	nm_hyper	gene	1045
selfed (nd vs nt)	leaves		CHG	nm_hyper	repeat	1258
selfed (nd vs nt)	leaves		CHG	nm_hyper	neither gene nor repeat	1286
selfed (nd vs nt)	leaves		CHG	nm_hyper	both gene and repeat	667
selfed (nd vs nt)	leaves		CHG	nm_hypo	gene	1091
selfed (nd vs nt)	leaves		CHG	nm_hypo	repeat	968
selfed (nd vs nt)	leaves		CHG	nm_hypo	neither gene nor repeat	1273
							selfed (nd vs nt)	leaves		CHG	nm_hypo	both gene and repeat	941

## Sheet: Genes with DMR overlap, CHG
# report of number of genes +/- 2kb that overlap a maternal or paternal hypermethylated DMR, CHG context
# for binary logic columns (individual comparisons): 1 = gene +/- 2kb does overlap a DMR of the spcified type, 0 = gene +/- 2kb does not overlap a DMR of the spcified type
		individual comparisons																								summaries (sums of comparisons with overlaping DMR)							info
locus_id	maker_id	nm_19v17_maternal_hyper	nm_20v17_maternal_hyper	nm_21v17_maternal_hyper	nm_19v18_maternal_hyper	nm_20v18_maternal_hyper	nm_21v18_maternal_hyper	nm_19v17_paternal_hyper	nm_20v17_paternal_hyper	nm_21v17_paternal_hyper	nm_19v18_paternal_hyper	nm_20v18_paternal_hyper	nm_21v18_paternal_hyper	nt_17v19_maternal_hyper	nt_17v20_maternal_hyper	nt_17v21_maternal_hyper	nt_18v19_maternal_hyper	nt_18v20_maternal_hyper	nt_18v21_maternal_hyper	nt_17v19_paternal_hyper	nt_17v20_paternal_hyper	nt_17v21_paternal_hyper	nt_18v19_paternal_hyper	nt_18v20_paternal_hyper	nt_18v21_paternal_hyper	sum_all_with_overlap	nm_matmaternal_hyper_sum	nm_matpaternal_hyper_sum	nt_matmaternal_hyper_sum	nt_matpaternal_hyper_sum	maternal_hyper_sum	paternal_hyper_sum	imprinted	context
NYDRO01109	maker-nt_contig01-snap-gene-0.7	1	0	1	0	0	0	0	0	0	0	0	0	0	0	0	0	0	0	0	0	0	0	0	0	2	2	0	0	0	2	0	no	CHG
NYDRO01116	maker-nt_contig01-snap-gene-0.5	1	0	0	0	0	0	0	0	0	0	0	0	1	1	1	1	0	1	0	0	0	0	0	0	6	1	0	5	0	6	0	no	CHG
NYDRO01117	maker-nt_contig01-snap-gene-0.4	1	1	1	0	0	1	0	0	0	0	0	0	1	1	1	1	0	1	0	0	0	0	0	0	9	4	0	5	0	9	0	no	CHG
NYDRO01120	maker-nt_contig01-snap-gene-1.6	1	1	1	0	0	0	0	0	0	0	0	0	0	1	1	0	0	0	0	0	0	0	0	0	5	3	0	2	0	5	0	no	CHG
NYDRO01122	maker-nt_contig01-augustus-gene-1.33	1	1	1	0	0	1	0	0	0	0	0	0	0	0	0	0	0	0	0	0	0	0	0	0	4	4	0	0	0	4	0	no	CHG
NYDRO01124	maker-nt_contig01-snap-gene-1.0	1	1	0	0	0	0	0	0	0	0	0	0	0	0	0	0	0	0	0	0	0	0	0	0	2	2	0	0	0	2	0	no	CHG
NYDRO01132	snap_masked-nt_contig01-processed-gene-2.2	1	1	1	1	0	0	0	0	0	0	0	0	0	0	1	1	0	0	0	0	0	0	0	0	6	4	0	2	0	6	0	no	CHG
NYDRO01133	snap_masked-nt_contig01-processed-gene-2.10	1	1	1	1	0	0	0	0	0	0	0	0	0	0	1	1	0	0	0	0	0	0	0	0	6	4	0	2	0	6	0	no	CHG
NYDRO01135	maker-nt_contig01-snap-gene-2.33	1	1	1	1	0	0	0	0	0	0	0	0	0	0	0	1	0	0	0	0	0	0	0	0	5	4	0	1	0	5	0	no	CHG
NYDRO01136	maker-nt_contig01-snap-gene-2.32	1	1	1	1	0	0	0	0	0	0	0	0	0	0	0	1	0	0	0	0	0	0	0	0	5	4	0	1	0	5	0	no	CHG
NYDRO01150	maker-nt_contig01-snap-gene-4.22	1	0	0	0	0	0	0	0	0	0	0	0	0	0	0	0	0	0	0	0	0	0	0	0	1	1	0	0	0	1	0	no	CHG
NYDRO01151	augustus_masked-nt_contig01-processed-gene-4.15	1	0	0	0	0	0	0	0	0	0	0	0	0	0	0	0	0	0	0	0	0	0	0	0	1	1	0	0	0	1	0	no	CHG
NYDRO01153	maker-nt_contig01-snap-gene-4.24	1	1	1	1	1	1	0	0	0	0	0	0	0	0	0	0	0	0	1	0	0	0	0	0	7	6	0	0	1	6	1	no	CHG
NYDRO01202	maker-nt_contig01-snap-gene-11.49	1	1	1	0	1	0	0	0	0	1	0	0	0	0	0	0	0	0	0	0	0	0	0	0	5	4	1	0	0	4	1	no	CHG
NYDRO01340	maker-nt_contig01-augustus-gene-24.46	1	1	0	0	1	0	0	0	0	0	0	0	0	0	0	0	0	0	0	0	0	0	0	0	3	3	0	0	0	3	0	no	CHG
NYDRO01363	maker-nt_contig01-snap-gene-26.16	1	1	0	0	0	0	0	0	0	0	0	0	0	0	0	0	0	0	0	0	0	0	0	0	2	2	0	0	0	2	0	no	CHG
NYDRO01394	maker-nt_contig01-snap-gene-29.50	1	0	0	1	0	0	0	0	0	0	0	0	0	0	0	0	0	0	0	0	0	0	0	0	2	2	0	0	0	2	0	no	CHG
NYDRO01427	maker-nt_contig01-snap-gene-32.12	1	1	0	0	0	0	0	0	0	0	0	0	0	0	0	0	0	0	0	0	0	0	0	0	2	2	0	0	0	2	0	no	CHG
NYDRO01492	maker-nt_contig01-snap-gene-38.55	1	1	0	0	0	0	0	0	0	0	0	0	0	0	0	0	0	0	0	0	0	0	0	0	2	2	0	0	0	2	0	no	CHG
NYDRO01636	maker-nt_contig01-snap-gene-50.71	1	1	1	1	1	0	0	0	0	0	0	0	0	0	0	0	0	0	0	0	0	0	0	0	5	5	0	0	0	5	0	no	CHG
NYDRO01661	augustus_masked-nt_contig01-processed-gene-51.67	1	1	1	1	1	1	0	0	0	0	0	0	0	0	0	0	0	0	0	0	0	0	0	0	6	6	0	0	0	6	0	no	CHG
NYDRO01722	augustus_masked-nt_contig01-processed-gene-55.12	1	0	1	1	0	1	0	0	0	0	0	0	0	0	0	0	0	0	0	0	0	0	0	0	4	4	0	0	0	4	0	no	CHG
NYDRO01819	maker-nt_contig01-snap-gene-62.25	1	1	1	0	1	1	0	0	0	0	0	0	0	0	0	0	0	0	0	0	0	0	0	0	5	5	0	0	0	5	0	no	CHG
NYDRO01820	augustus_masked-nt_contig01-processed-gene-62.23	1	1	1	0	1	1	0	0	0	0	0	0	0	0	0	0	0	0	0	0	0	0	0	0	5	5	0	0	0	5	0	no	CHG
NYDRO01843	maker-nt_contig01-snap-gene-68.37	1	1	1	1	1	1	0	0	0	0	0	0	0	0	1	0	0	0	0	0	0	0	0	0	7	6	0	1	0	7	0	no	CHG
NYDRO01844	maker-nt_contig01-snap-gene-68.38	1	1	1	0	1	1	0	0	0	0	0	0	1	1	0	1	0	0	0	0	0	0	0	0	8	5	0	3	0	8	0	no	CHG
NYDRO01845	maker-nt_contig01-snap-gene-68.39	1	1	1	0	1	1	0	0	0	0	0	0	1	1	0	1	1	0	0	0	0	0	0	0	9	5	0	4	0	9	0	no	CHG
NYDRO01856	snap_masked-nt_contig01-processed-gene-69.9	1	1	1	1	0	0	0	0	0	0	0	0	0	0	0	1	0	0	0	0	0	0	0	0	5	4	0	1	0	5	0	no	CHG
NYDRO01857	maker-nt_contig01-snap-gene-69.37	1	1	1	1	1	1	0	0	0	0	0	0	0	0	0	1	0	0	0	0	0	0	0	0	7	6	0	1	0	7	0	no	CHG
NYDRO01858	maker-nt_contig01-snap-gene-69.38	1	1	1	0	1	1	0	0	0	0	0	0	0	0	0	1	0	0	0	0	0	0	0	0	6	5	0	1	0	6	0	no	CHG
NYDRO01871	snap_masked-nt_contig01-processed-gene-71.11	1	1	1	1	1	0	0	0	0	1	1	0	0	0	0	1	0	0	0	0	0	0	0	0	8	5	2	1	0	6	2	no	CHG
NYDRO01872	augustus_masked-nt_contig01-processed-gene-71.28	1	1	1	1	1	0	0	0	0	1	1	0	0	0	0	1	0	0	0	0	0	0	0	0	8	5	2	1	0	6	2	no	CHG
NYDRO01884	snap_masked-nt_contig01-processed-gene-72.27	1	1	1	0	1	0	0	0	0	0	0	0	0	1	0	0	0	0	0	0	0	0	0	0	5	4	0	1	0	5	0	no	CHG
NYDRO01885	maker-nt_contig01-snap-gene-72.4	1	1	1	0	1	0	0	0	0	0	0	0	0	0	0	0	0	0	0	0	0	0	0	0	4	4	0	0	0	4	0	no	CHG
NYDRO01896	augustus_masked-nt_contig01-processed-gene-73.26	1	1	0	0	0	0	0	0	0	0	0	0	0	0	0	0	0	0	0	0	0	0	0	0	2	2	0	0	0	2	0	no	CHG
NYDRO01906	maker-nt_contig01-snap-gene-74.0	1	1	1	1	1	1	0	0	0	0	0	0	0	0	0	0	0	0	0	0	0	0	0	0	6	6	0	0	0	6	0	no	CHG
NYDRO01919	maker-nt_contig01-snap-gene-74.11	1	1	1	0	1	1	0	0	0	0	0	0	1	0	1	1	1	0	0	0	0	0	0	0	9	5	0	4	0	9	0	no	CHG
NYDRO01922	maker-nt_contig01-snap-gene-75.12	1	1	1	0	1	0	0	0	0	0	0	0	0	0	0	1	1	0	0	0	0	0	0	0	6	4	0	2	0	6	0	no	CHG
NYDRO01923	maker-nt_contig01-snap-gene-75.13	1	1	1	0	1	0	0	0	0	0	0	0	0	0	0	1	1	0	0	0	0	0	0	0	6	4	0	2	0	6	0	no	CHG
NYDRO01941	maker-nt_contig01-augustus-gene-77.23	1	1	0	0	1	0	0	0	0	0	0	0	0	1	0	1	1	1	0	0	0	0	0	0	7	3	0	4	0	7	0	no	CHG
NYDRO01950	maker-nt_contig01-snap-gene-78.8	1	1	1	0	0	1	1	0	0	0	0	0	0	0	0	0	0	0	0	0	0	0	0	0	5	4	1	0	0	4	1	no	CHG
NYDRO01951	maker-nt_contig01-snap-gene-78.6	1	1	1	0	0	1	1	0	0	0	0	0	0	0	0	0	0	0	0	0	0	0	0	0	5	4	1	0	0	4	1	no	CHG
NYDRO01952	maker-nt_contig01-snap-gene-78.7	1	1	1	0	0	1	1	0	0	0	0	0	0	0	0	0	0	0	0	0	0	0	0	0	5	4	1	0	0	4	1	no	CHG
NYDRO01959	maker-nt_contig01-augustus-gene-78.56	1	1	1	0	0	0	0	0	0	0	0	0	0	1	1	0	1	1	0	1	0	0	1	0	9	3	0	4	2	7	2	no	CHG
NYDRO01967	maker-nt_contig01-snap-gene-79.39	1	1	1	0	1	1	0	0	0	0	0	0	0	0	0	1	0	1	0	0	0	0	0	0	7	5	0	2	0	7	0	no	CHG
NYDRO01968	maker-nt_contig01-snap-gene-79.40	1	1	1	0	1	1	0	0	0	0	0	0	0	0	0	0	0	0	0	0	0	0	0	0	5	5	0	0	0	5	0	no	CHG
NYDRO01973	maker-nt_contig01-snap-gene-80.13	1	1	1	1	1	0	0	0	0	0	0	0	0	1	0	1	1	1	0	0	0	0	0	0	9	5	0	4	0	9	0	no	CHG
NYDRO01974	maker-nt_contig01-snap-gene-80.12	1	1	1	1	1	0	0	0	0	0	0	0	0	1	0	1	1	1	0	0	0	0	0	0	9	5	0	4	0	9	0	no	CHG
NYDRO01984	maker-nt_contig01-snap-gene-82.25	1	1	1	1	1	1	0	0	0	0	0	0	1	0	0	0	0	1	0	0	0	0	0	0	8	6	0	2	0	8	0	no	CHG
NYDRO01985	maker-nt_contig01-snap-gene-82.24	1	1	1	1	1	1	0	0	0	0	0	0	1	0	0	0	0	1	0	0	0	0	0	0	8	6	0	2	0	8	0	no	CHG
NYDRO01995	maker-nt_contig01-snap-gene-82.16	1	1	1	0	1	1	0	0	0	0	0	0	1	0	0	1	0	0	0	0	0	0	0	0	7	5	0	2	0	7	0	no	CHG
NYDRO01996	maker-nt_contig01-snap-gene-82.15	1	1	1	1	1	1	0	0	0	0	0	0	1	0	0	1	0	0	0	0	0	0	0	0	8	6	0	2	0	8	0	no	CHG
NYDRO02002	augustus_masked-nt_contig01-processed-gene-82.74	1	1	1	1	1	1	0	0	0	0	0	0	0	0	1	1	0	1	0	0	0	0	0	0	9	6	0	3	0	9	0	no	CHG
NYDRO02003	maker-nt_contig01-snap-gene-82.37	1	1	1	1	1	1	0	0	0	0	0	0	0	0	1	1	0	1	0	0	0	0	0	0	9	6	0	3	0	9	0	no	CHG
NYDRO02006	maker-nt_contig01-snap-gene-83.32	1	1	1	0	1	1	0	0	0	0	0	0	1	1	1	1	1	1	0	0	0	1	0	0	12	5	0	6	1	11	1	no	CHG
NYDRO02017	maker-nt_contig01-snap-gene-84.38	1	1	1	0	0	0	0	0	0	0	0	0	0	0	0	0	0	0	0	0	0	0	0	0	3	3	0	0	0	3	0	no	CHG
NYDRO02018	maker-nt_contig01-snap-gene-84.39	1	1	1	0	0	1	0	0	0	0	0	0	0	0	0	0	0	1	0	0	0	0	0	0	5	4	0	1	0	5	0	no	CHG
NYDRO02019	maker-nt_contig01-snap-gene-84.40	1	1	1	0	0	1	0	0	0	0	0	0	0	0	0	0	0	1	0	0	0	0	0	0	5	4	0	1	0	5	0	no	CHG
NYDRO02020	maker-nt_contig01-snap-gene-84.41	1	1	1	0	0	1	0	0	0	0	0	0	0	0	0	0	0	1	0	0	0	0	0	0	5	4	0	1	0	5	0	no	CHG
NYDRO02027	maker-nt_contig01-snap-gene-85.33	1	1	1	1	1	0	0	0	0	0	0	0	0	0	0	0	1	0	0	0	0	0	0	0	6	5	0	1	0	6	0	no	CHG
NYDRO02028	maker-nt_contig01-snap-gene-85.43	1	1	1	1	1	1	0	0	0	0	0	0	0	0	0	0	1	0	0	0	0	0	0	0	7	6	0	1	0	7	0	no	CHG
NYDRO02034	augustus_masked-nt_contig01-processed-gene-85.4	1	1	0	0	0	0	0	0	0	0	0	0	0	0	0	0	0	0	0	0	0	0	0	0	2	2	0	0	0	2	0	no	CHG
NYDRO02043	maker-nt_contig01-augustus-gene-86.31	1	1	0	1	1	1	0	0	0	0	0	0	0	1	1	1	1	0	0	0	0	0	0	0	9	5	0	4	0	9	0	no	CHG
NYDRO02047	snap_masked-nt_contig01-processed-gene-87.20	1	1	1	1	1	1	0	0	0	0	0	0	0	0	0	0	0	0	0	0	0	0	0	0	6	6	0	0	0	6	0	no	CHG
NYDRO02058	maker-nt_contig01-augustus-gene-88.31	1	0	0	0	0	0	0	0	0	0	0	0	0	0	0	0	0	0	0	0	0	0	0	0	1	1	0	0	0	1	0	no	CHG
NYDRO02063	maker-nt_contig01-snap-gene-89.28	1	1	1	0	1	1	0	0	0	0	0	0	0	1	1	0	0	0	0	0	0	0	0	0	7	5	0	2	0	7	0	no	CHG
NYDRO02064	maker-nt_contig01-snap-gene-89.29	1	1	1	0	1	1	0	0	0	0	0	0	0	1	1	0	0	0	0	0	0	0	0	0	7	5	0	2	0	7	0	no	CHG
NYDRO02072	maker-nt_contig01-snap-gene-90.55	1	0	1	0	0	0	0	0	0	0	0	0	0	1	1	0	0	1	0	0	0	0	0	0	5	2	0	3	0	5	0	no	CHG
NYDRO02073	maker-nt_contig01-snap-gene-90.54	1	1	1	1	1	1	0	0	0	0	0	0	1	1	1	0	0	1	0	0	0	0	0	0	10	6	0	4	0	10	0	no	CHG
NYDRO02074	maker-nt_contig01-augustus-gene-90.4	1	1	1	1	1	1	0	0	0	0	0	0	0	1	1	0	1	1	0	0	0	0	0	0	10	6	0	4	0	10	0	no	CHG
NYDRO02075	maker-nt_contig01-snap-gene-90.59	1	1	1	1	1	1	0	0	0	0	0	0	0	0	0	1	0	1	0	0	0	0	0	0	8	6	0	2	0	8	0	no	CHG
NYDRO02076	maker-nt_contig01-snap-gene-90.58	1	1	1	1	1	1	0	0	0	0	0	0	0	0	0	1	0	1	0	0	0	0	0	0	8	6	0	2	0	8	0	no	CHG
NYDRO02181	maker-nt_contig01-snap-gene-98.35	1	1	1	1	1	1	1	0	0	0	0	0	1	0	1	1	0	1	0	0	0	0	0	0	11	6	1	4	0	10	1	no	CHG
NYDRO02182	maker-nt_contig01-augustus-gene-98.7	1	1	1	1	0	0	0	0	0	0	0	0	0	1	0	0	1	0	0	0	0	0	0	0	6	4	0	2	0	6	0	no	CHG
NYDRO02189	maker-nt_contig01-snap-gene-98.37	1	1	0	0	1	0	0	0	0	0	0	0	0	0	0	0	0	0	0	0	0	0	0	0	3	3	0	0	0	3	0	no	CHG
NYDRO02198	maker-nt_contig01-snap-gene-99.11	1	1	0	1	1	0	0	0	0	0	0	0	0	0	1	0	0	0	0	0	0	0	0	0	5	4	0	1	0	5	0	no	CHG
NYDRO02199	maker-nt_contig01-snap-gene-99.12	1	1	1	0	1	0	0	0	0	0	0	0	0	1	0	0	1	0	0	0	0	0	0	0	6	4	0	2	0	6	0	no	CHG
NYDRO02200	maker-nt_contig01-augustus-gene-99.46	1	1	1	0	1	0	0	0	0	0	0	0	0	1	0	0	1	0	0	0	0	0	0	0	6	4	0	2	0	6	0	no	CHG
NYDRO02205	maker-nt_contig01-augustus-gene-100.42	1	0	1	0	0	1	0	0	0	0	0	0	0	0	0	0	0	0	0	0	0	0	0	0	3	3	0	0	0	3	0	no	CHG
NYDRO02249	maker-nt_contig01-augustus-gene-105.17	1	1	1	0	0	0	0	0	0	0	0	0	0	0	0	0	0	0	0	0	0	0	0	0	3	3	0	0	0	3	0	no	CHG
NYDRO02256	maker-nt_contig01-snap-gene-105.35	1	1	1	0	1	1	0	0	0	0	0	0	0	0	0	0	0	1	0	0	0	0	0	0	6	5	0	1	0	6	0	no	CHG
NYDRO02264	maker-nt_contig01-snap-gene-106.20	1	1	1	1	0	1	0	0	0	0	0	0	0	0	0	0	0	0	0	0	0	0	0	0	5	5	0	0	0	5	0	no	CHG
NYDRO02265	maker-nt_contig01-snap-gene-106.19	1	1	1	1	0	1	0	0	0	0	0	0	1	0	0	1	0	0	0	0	0	0	0	0	7	5	0	2	0	7	0	no	CHG
NYDRO02268	maker-nt_contig01-snap-gene-107.5	1	1	1	1	1	1	1	0	0	0	0	0	0	0	1	0	0	0	0	0	0	0	0	0	8	6	1	1	0	7	1	no	CHG
NYDRO02269	maker-nt_contig01-snap-gene-107.3	1	1	1	1	1	1	0	0	0	0	0	0	0	0	1	0	0	0	0	0	0	0	0	0	7	6	0	1	0	7	0	no	CHG
NYDRO02270	maker-nt_contig01-snap-gene-107.4	1	1	1	1	1	1	0	0	0	0	0	0	0	0	1	0	0	0	0	0	0	0	0	0	7	6	0	1	0	7	0	no	CHG
NYDRO02271	maker-nt_contig01-snap-gene-107.2	1	1	1	0	1	1	0	0	0	0	0	0	0	0	1	0	0	0	0	0	0	0	0	0	6	5	0	1	0	6	0	no	CHG
NYDRO02276	snap_masked-nt_contig01-processed-gene-108.14	1	1	1	0	1	1	0	0	0	0	0	0	0	0	0	0	0	0	0	0	1	0	0	0	6	5	0	0	1	5	1	no	CHG
NYDRO02277	maker-nt_contig01-snap-gene-108.2	1	0	0	1	1	0	0	0	0	0	0	0	0	0	0	0	0	0	0	0	0	0	0	0	3	3	0	0	0	3	0	no	CHG
NYDRO02280	maker-nt_contig01-snap-gene-108.1	1	1	1	1	1	1	0	0	0	0	0	0	1	0	0	1	0	0	0	0	0	0	0	0	8	6	0	2	0	8	0	no	CHG
NYDRO02281	maker-nt_contig01-snap-gene-108.6	1	0	1	1	1	1	0	0	0	0	0	0	0	0	0	0	0	0	0	0	0	0	0	0	5	5	0	0	0	5	0	no	CHG
NYDRO02282	maker-nt_contig01-snap-gene-108.5	1	1	1	1	1	1	0	0	0	0	0	0	0	0	0	0	0	0	0	0	0	0	0	0	6	6	0	0	0	6	0	no	CHG
NYDRO02287	maker-nt_contig01-snap-gene-109.19	1	0	0	0	1	0	0	0	0	0	1	0	0	0	0	0	0	0	0	0	0	0	0	0	3	2	1	0	0	2	1	no	CHG
NYDRO02291	maker-nt_contig01-snap-gene-110.29	1	1	1	0	1	0	0	0	0	0	0	0	1	0	0	1	0	0	0	0	0	0	0	0	6	4	0	2	0	6	0	no	CHG
NYDRO02293	snap_masked-nt_contig01-processed-gene-110.14	1	1	1	1	1	1	0	0	0	0	0	0	0	0	0	0	0	0	0	0	0	0	0	0	6	6	0	0	0	6	0	no	CHG
NYDRO02298	maker-nt_contig01-snap-gene-110.34	1	1	0	1	1	0	0	0	0	0	0	0	0	0	0	1	0	0	0	0	0	0	0	0	5	4	0	1	0	5	0	no	CHG
NYDRO02299	maker-nt_contig01-snap-gene-110.35	1	1	0	1	1	0	0	0	0	0	0	0	0	0	0	1	0	0	0	0	0	0	0	0	5	4	0	1	0	5	0	no	CHG
NYDRO02304	snap_masked-nt_contig01-processed-gene-111.4	1	1	1	1	1	1	0	0	0	0	0	0	0	0	0	0	1	0	0	0	0	0	0	0	7	6	0	1	0	7	0	no	CHG
NYDRO02317	maker-nt_contig01-snap-gene-113.20	1	1	1	1	1	1	0	0	0	0	0	0	0	0	0	0	0	0	0	0	0	0	0	0	6	6	0	0	0	6	0	no	CHG
NYDRO02318	augustus_masked-nt_contig01-processed-gene-112.3	1	1	1	1	1	0	0	0	0	0	0	0	0	0	0	0	0	0	0	0	0	0	0	0	5	5	0	0	0	5	0	no	CHG
NYDRO02319	maker-nt_contig01-snap-gene-112.27	1	1	1	1	1	1	0	0	0	0	0	0	0	0	0	0	0	0	0	0	0	0	0	0	6	6	0	0	0	6	0	no	CHG
NYDRO02320	maker-nt_contig01-snap-gene-112.25	1	1	1	1	1	1	0	0	0	0	0	0	0	0	0	0	0	0	0	0	0	0	0	0	6	6	0	0	0	6	0	no	CHG
NYDRO02321	maker-nt_contig01-snap-gene-112.26	1	1	1	0	1	1	0	0	0	0	0	0	0	0	0	0	0	0	0	0	0	0	0	0	5	5	0	0	0	5	0	no	CHG
NYDRO02322	maker-nt_contig01-snap-gene-113.21	1	1	0	1	1	0	0	0	0	0	0	0	0	1	0	0	1	0	0	0	0	0	0	0	6	4	0	2	0	6	0	no	CHG
NYDRO02344	maker-nt_contig01-snap-gene-115.14	1	0	1	0	0	0	0	0	0	0	0	0	0	0	0	0	1	0	0	0	0	1	0	0	4	2	0	1	1	3	1	no	CHG
NYDRO02345	maker-nt_contig01-snap-gene-115.16	1	1	1	0	1	1	0	0	0	0	0	0	0	0	0	1	0	0	0	0	0	1	0	0	7	5	0	1	1	6	1	no	CHG
NYDRO02346	maker-nt_contig01-snap-gene-115.15	1	1	1	0	1	1	0	0	0	0	0	0	0	0	0	1	0	0	0	0	0	0	0	0	6	5	0	1	0	6	0	no	CHG
NYDRO02355	snap_masked-nt_contig01-processed-gene-116.21	1	1	0	0	0	0	0	0	0	0	0	0	1	0	1	0	0	1	0	0	0	0	0	0	5	2	0	3	0	5	0	no	CHG
NYDRO02357	maker-nt_contig01-snap-gene-116.8	1	1	1	0	1	1	0	0	0	0	0	0	1	0	0	1	0	0	0	0	0	0	0	0	7	5	0	2	0	7	0	no	CHG
NYDRO02360	maker-nt_contig01-augustus-gene-116.15	1	0	0	0	0	0	0	0	0	0	0	0	1	1	0	1	1	0	0	0	0	0	0	0	5	1	0	4	0	5	0	no	CHG
NYDRO02362	maker-nt_contig01-snap-gene-116.13	1	1	0	0	1	1	0	0	0	0	0	0	0	0	1	0	0	0	0	0	0	0	0	0	5	4	0	1	0	5	0	no	CHG
NYDRO02363	maker-nt_contig01-snap-gene-117.17	1	1	0	0	1	1	0	0	0	0	0	0	0	0	1	0	0	0	0	0	0	0	0	0	5	4	0	1	0	5	0	no	CHG
NYDRO02370	maker-nt_contig01-snap-gene-117.23	1	1	1	0	1	0	0	0	0	0	0	0	0	0	0	0	0	0	0	0	0	0	0	0	4	4	0	0	0	4	0	no	CHG
NYDRO02379	snap_masked-nt_contig02-processed-gene-0.3	1	1	1	1	1	1	0	0	0	0	0	0	0	0	0	1	0	0	0	0	0	0	0	0	7	6	0	1	0	7	0	no	CHG
NYDRO02471	maker-nt_contig02-snap-gene-8.0	1	1	1	1	1	1	0	0	0	0	0	0	0	0	0	0	0	0	0	0	0	0	0	0	6	6	0	0	0	6	0	no	CHG
NYDRO02530	maker-nt_contig02-snap-gene-15.35	1	1	1	0	1	1	0	0	0	0	0	0	0	0	0	1	0	0	0	0	0	0	0	0	6	5	0	1	0	6	0	no	CHG
NYDRO02531	maker-nt_contig02-augustus-gene-15.58	1	1	1	0	1	1	0	0	0	0	0	0	0	0	0	1	0	0	0	0	0	0	0	0	6	5	0	1	0	6	0	no	CHG
NYDRO02534	maker-nt_contig02-snap-gene-15.39	1	1	1	1	1	1	0	0	0	0	0	0	0	0	0	0	0	0	0	0	0	0	0	0	6	6	0	0	0	6	0	no	CHG
NYDRO02535	maker-nt_contig02-snap-gene-15.38	1	1	1	1	1	1	0	0	0	0	0	0	0	0	0	0	0	0	0	0	0	0	0	0	6	6	0	0	0	6	0	no	CHG
NYDRO02546	maker-nt_contig02-snap-gene-17.15	1	1	1	1	1	1	0	0	0	0	0	0	0	1	0	1	0	1	0	0	0	0	0	0	9	6	0	3	0	9	0	no	CHG
NYDRO02555	maker-nt_contig02-snap-gene-18.24	1	1	1	1	1	1	0	0	0	0	0	0	0	0	0	1	0	0	0	0	0	0	0	0	7	6	0	1	0	7	0	no	CHG
NYDRO02570	maker-nt_contig02-snap-gene-20.19	1	1	1	1	1	0	0	0	0	0	0	0	1	1	1	0	0	1	0	0	0	0	0	0	9	5	0	4	0	9	0	no	CHG
NYDRO02594	maker-nt_contig02-augustus-gene-23.37	1	1	1	1	1	1	0	0	0	0	0	0	0	0	1	0	0	1	0	0	0	0	0	0	8	6	0	2	0	8	0	no	CHG
NYDRO02624	maker-nt_contig02-snap-gene-26.6	1	1	1	1	1	1	0	0	0	0	0	0	0	0	0	0	0	0	0	0	0	0	0	0	6	6	0	0	0	6	0	no	CHG
NYDRO02650	maker-nt_contig02-snap-gene-29.20	1	1	1	0	1	0	0	0	0	0	0	0	0	0	0	0	0	0	0	0	0	0	0	0	4	4	0	0	0	4	0	no	CHG
NYDRO02652	maker-nt_contig02-snap-gene-29.23	1	1	1	1	1	1	0	0	0	0	0	0	0	0	0	0	1	0	0	0	0	0	0	0	7	6	0	1	0	7	0	no	CHG
NYDRO02653	maker-nt_contig02-snap-gene-29.22	1	1	1	1	1	1	0	0	0	0	0	0	0	0	0	0	1	0	0	0	0	0	0	0	7	6	0	1	0	7	0	no	CHG
NYDRO02654	maker-nt_contig02-snap-gene-29.21	1	1	1	1	1	0	0	0	0	0	0	0	0	1	0	0	1	0	0	0	0	0	0	0	7	5	0	2	0	7	0	no	CHG
NYDRO02682	snap_masked-nt_contig02-processed-gene-32.43	1	1	1	1	1	1	0	0	0	0	0	0	0	0	0	0	0	0	0	0	0	0	0	0	6	6	0	0	0	6	0	no	CHG
NYDRO02706	maker-nt_contig02-snap-gene-34.21	1	1	1	0	1	1	0	0	0	0	0	0	0	0	0	0	0	0	0	0	0	0	0	0	5	5	0	0	0	5	0	no	CHG
NYDRO02713	maker-nt_contig02-augustus-gene-35.42	1	0	1	1	1	1	0	0	0	0	0	0	0	0	0	0	0	0	0	0	0	0	0	0	5	5	0	0	0	5	0	no	CHG
NYDRO02726	maker-nt_contig02-snap-gene-36.16	1	1	1	1	0	1	0	0	0	1	0	0	0	1	1	1	1	1	0	0	0	0	0	0	11	5	1	5	0	10	1	no	CHG
NYDRO02729	maker-nt_contig02-snap-gene-37.16	1	1	1	0	1	1	0	0	0	0	0	0	0	0	0	0	0	0	0	0	0	0	0	0	5	5	0	0	0	5	0	no	CHG
NYDRO02730	maker-nt_contig02-snap-gene-37.11	1	1	1	0	1	1	0	0	0	0	0	0	0	0	0	1	0	1	0	0	0	0	0	0	7	5	0	2	0	7	0	no	CHG
NYDRO02742	maker-nt_contig02-augustus-gene-38.11	1	1	1	0	0	0	0	0	0	0	0	0	0	0	0	0	0	0	0	0	0	0	0	0	3	3	0	0	0	3	0	no	CHG
NYDRO02758	snap_masked-nt_contig02-processed-gene-39.14	1	1	1	1	1	1	0	0	0	0	0	0	1	1	1	1	1	1	0	0	0	0	0	0	12	6	0	6	0	12	0	no	CHG
NYDRO02770	maker-nt_contig02-snap-gene-41.37	1	1	1	0	0	0	0	0	0	0	0	0	0	0	0	0	1	0	0	0	0	0	0	0	4	3	0	1	0	4	0	no	CHG
NYDRO02771	maker-nt_contig02-snap-gene-41.36	1	1	1	0	0	0	0	0	0	0	0	0	0	0	0	0	1	0	0	0	0	0	0	0	4	3	0	1	0	4	0	no	CHG
NYDRO02808	maker-nt_contig02-snap-gene-46.14	1	1	1	0	1	0	0	0	0	0	0	0	1	1	0	0	0	1	0	0	0	1	0	0	8	4	0	3	1	7	1	no	CHG
NYDRO02809	maker-nt_contig02-snap-gene-46.13	1	1	1	0	0	0	0	0	0	0	0	0	1	1	0	0	0	1	0	0	0	0	0	0	6	3	0	3	0	6	0	no	CHG
NYDRO02810	maker-nt_contig02-snap-gene-46.12	1	1	1	0	0	1	0	0	0	0	0	0	1	1	0	0	0	1	0	0	0	0	0	0	7	4	0	3	0	7	0	no	CHG
NYDRO02825	maker-nt_contig02-snap-gene-48.12	1	0	1	1	0	0	0	0	0	0	0	0	0	0	0	0	1	1	0	0	0	0	0	0	5	3	0	2	0	5	0	no	CHG
NYDRO02826	snap_masked-nt_contig02-processed-gene-48.22	1	1	1	1	1	0	0	0	0	0	0	0	0	0	0	0	0	0	0	0	0	0	0	0	5	5	0	0	0	5	0	no	CHG
NYDRO02829	maker-nt_contig02-snap-gene-48.15	1	1	1	0	1	1	0	0	0	0	0	0	0	0	0	0	0	0	0	0	0	0	0	0	5	5	0	0	0	5	0	no	CHG
NYDRO02838	maker-nt_contig02-snap-gene-49.19	1	0	0	1	1	1	0	0	0	0	0	0	0	0	1	0	0	0	0	0	0	0	0	0	5	4	0	1	0	5	0	no	CHG
NYDRO02839	maker-nt_contig02-snap-gene-49.20	1	1	1	1	1	1	0	0	0	0	0	0	0	0	1	1	1	1	0	0	0	0	0	0	10	6	0	4	0	10	0	no	CHG
NYDRO02842	maker-nt_contig02-augustus-gene-50.24	1	1	1	1	1	1	0	0	0	0	0	0	0	0	0	0	0	0	0	0	0	0	0	0	6	6	0	0	0	6	0	no	CHG
NYDRO02843	maker-nt_contig02-snap-gene-50.5	1	1	0	1	1	0	0	0	0	0	0	0	0	0	0	0	0	0	0	0	0	0	0	0	4	4	0	0	0	4	0	no	CHG
NYDRO02857	maker-nt_contig02-snap-gene-51.24	1	0	0	1	0	0	0	0	0	0	0	0	0	0	0	0	0	0	0	0	0	0	0	0	2	2	0	0	0	2	0	no	CHG
NYDRO02860	maker-nt_contig02-snap-gene-52.23	1	0	0	1	0	0	0	0	0	0	0	0	0	0	0	0	0	0	0	0	0	0	0	0	2	2	0	0	0	2	0	no	CHG
NYDRO02873	maker-nt_contig02-snap-gene-52.21	1	1	0	0	0	0	0	0	0	0	0	0	1	0	0	1	0	0	0	0	0	0	0	0	4	2	0	2	0	4	0	no	CHG
NYDRO02874	augustus_masked-nt_contig02-processed-gene-52.48	1	1	1	1	1	0	0	0	0	0	0	0	0	0	0	0	0	0	0	0	0	0	0	0	5	5	0	0	0	5	0	no	CHG
NYDRO02878	maker-nt_contig02-snap-gene-53.11	1	1	1	0	1	1	0	0	0	0	0	0	0	0	0	0	0	0	0	0	0	0	0	0	5	5	0	0	0	5	0	no	CHG
NYDRO02910	maker-nt_contig02-augustus-gene-56.8	1	0	0	0	0	0	0	0	0	0	0	0	0	0	0	0	0	0	0	0	0	0	0	0	1	1	0	0	0	1	0	no	CHG
NYDRO02911	maker-nt_contig02-snap-gene-56.12	1	1	1	0	0	1	0	0	0	0	0	0	0	0	0	0	0	0	0	0	0	0	0	0	4	4	0	0	0	4	0	no	CHG
NYDRO02914	maker-nt_contig02-snap-gene-56.16	1	0	1	0	1	0	0	0	0	0	0	0	1	1	1	0	0	1	0	0	0	1	0	0	8	3	0	4	1	7	1	no	CHG
NYDRO02916	maker-nt_contig02-snap-gene-57.20	1	1	0	1	1	1	0	0	0	0	0	0	1	0	1	0	0	0	0	0	0	0	0	0	7	5	0	2	0	7	0	no	CHG
NYDRO02921	augustus_masked-nt_contig02-processed-gene-57.4	1	1	1	0	0	0	0	0	0	0	0	0	0	0	0	0	0	0	0	0	0	0	0	0	3	3	0	0	0	3	0	no	CHG
NYDRO02935	maker-nt_contig02-snap-gene-58.47	1	1	1	0	0	0	0	0	0	0	0	0	0	0	0	0	0	0	0	0	1	0	0	0	4	3	0	0	1	3	1	no	CHG
NYDRO02936	augustus_masked-nt_contig02-processed-gene-58.19	1	1	1	0	1	0	0	0	0	0	0	0	0	0	0	0	0	0	0	0	0	0	0	0	4	4	0	0	0	4	0	no	CHG
NYDRO02949	maker-nt_contig02-snap-gene-61.21	1	1	0	0	1	1	0	0	0	0	0	0	0	0	0	0	0	0	0	0	0	0	0	0	4	4	0	0	0	4	0	no	CHG
NYDRO03005	maker-nt_contig02-snap-gene-66.25	1	1	1	0	0	0	0	0	0	0	0	0	0	0	0	0	0	0	0	0	0	0	0	0	3	3	0	0	0	3	0	no	CHG
NYDRO03006	snap_masked-nt_contig02-processed-gene-66.44	1	1	1	0	0	0	0	0	0	0	0	0	0	0	0	0	0	0	0	0	0	0	0	0	3	3	0	0	0	3	0	no	CHG
NYDRO03010	maker-nt_contig02-augustus-gene-67.4	1	1	1	0	0	0	0	0	0	0	0	0	0	0	0	0	0	0	0	0	0	0	0	0	3	3	0	0	0	3	0	no	CHG
NYDRO03011	maker-nt_contig02-snap-gene-67.28	1	1	1	0	0	0	0	0	0	0	0	0	0	0	0	0	0	0	0	0	0	0	0	0	3	3	0	0	0	3	0	no	CHG
NYDRO03020	augustus_masked-nt_contig02-processed-gene-68.29	1	1	1	1	1	1	0	0	0	0	0	0	0	0	0	0	0	0	0	0	0	0	0	0	6	6	0	0	0	6	0	no	CHG
NYDRO03027	maker-nt_contig02-augustus-gene-69.37	1	0	0	0	0	0	0	0	0	0	0	0	1	1	1	1	1	1	0	0	0	0	0	0	7	1	0	6	0	7	0	no	CHG
NYDRO03028	maker-nt_contig02-augustus-gene-69.38	1	0	1	0	0	0	0	0	0	0	0	0	1	0	1	1	0	0	0	0	0	0	0	0	5	2	0	3	0	5	0	no	CHG
NYDRO03034	maker-nt_contig02-snap-gene-70.58	1	0	0	0	0	0	0	0	0	0	0	0	0	0	0	0	0	0	0	0	0	0	0	0	1	1	0	0	0	1	0	no	CHG
NYDRO03090	maker-nt_contig02-snap-gene-75.78	1	1	0	0	1	0	0	0	0	0	0	0	0	1	1	0	1	1	0	0	0	0	0	0	7	3	0	4	0	7	0	no	CHG
NYDRO03151	maker-nt_contig02-augustus-gene-81.13	1	0	1	0	0	0	0	0	0	0	0	0	0	0	1	0	0	0	0	0	0	0	0	0	3	2	0	1	0	3	0	no	CHG
NYDRO03195	maker-nt_contig02-snap-gene-86.23	1	1	1	1	1	1	0	0	0	0	0	0	0	0	0	0	0	0	0	0	0	0	0	0	6	6	0	0	0	6	0	no	CHG
NYDRO03203	maker-nt_contig02-snap-gene-87.53	1	1	1	0	1	0	0	0	0	0	0	0	0	0	1	0	0	0	0	0	0	0	0	0	5	4	0	1	0	5	0	no	CHG
NYDRO03204	maker-nt_contig02-augustus-gene-87.9	1	1	1	0	1	0	0	0	0	0	0	0	0	0	0	0	0	0	0	0	0	0	0	0	4	4	0	0	0	4	0	no	CHG
NYDRO03205	maker-nt_contig02-augustus-gene-87.0	1	1	1	1	1	1	0	0	0	0	0	0	0	0	0	0	0	0	0	0	0	0	0	0	6	6	0	0	0	6	0	no	CHG
NYDRO03206	snap_masked-nt_contig02-processed-gene-87.75	1	1	1	0	0	0	0	0	0	0	0	0	0	0	0	0	0	0	0	0	0	0	0	0	3	3	0	0	0	3	0	no	CHG
NYDRO03207	augustus_masked-nt_contig02-processed-gene-87.29	1	1	1	0	0	0	0	0	0	0	0	0	0	0	0	0	0	0	0	0	0	0	0	0	3	3	0	0	0	3	0	no	CHG
NYDRO03226	maker-nt_contig02-snap-gene-89.38	1	1	1	0	1	1	0	0	0	0	0	0	0	0	0	0	0	0	0	0	0	0	0	0	5	5	0	0	0	5	0	no	CHG
NYDRO03234	maker-nt_contig02-augustus-gene-89.27	1	0	0	1	0	0	0	0	0	0	0	0	0	0	1	0	0	0	0	0	0	0	0	0	3	2	0	1	0	3	0	no	CHG
NYDRO03265	maker-nt_contig02-snap-gene-93.47	1	1	1	1	0	1	0	0	0	0	0	0	0	0	0	0	0	0	0	0	0	0	0	0	5	5	0	0	0	5	0	no	CHG
NYDRO03266	maker-nt_contig02-snap-gene-93.46	1	1	1	1	0	1	0	0	0	0	0	0	0	0	0	0	0	0	0	0	0	0	0	0	5	5	0	0	0	5	0	no	CHG
NYDRO03400	maker-nt_contig02-snap-gene-105.2	1	0	1	0	1	1	0	0	0	0	0	0	0	0	0	0	0	0	0	0	0	0	0	0	4	4	0	0	0	4	0	no	CHG
NYDRO03410	augustus_masked-nt_contig02-processed-gene-106.17	1	1	1	0	0	0	0	0	0	0	0	0	0	0	1	0	0	1	0	0	0	0	0	0	5	3	0	2	0	5	0	no	CHG
NYDRO03417	snap_masked-nt_contig02-processed-gene-107.32	1	1	1	1	0	1	0	0	0	0	0	0	0	0	0	0	0	0	0	0	0	0	0	0	5	5	0	0	0	5	0	no	CHG
NYDRO03418	maker-nt_contig02-snap-gene-107.1	1	1	1	1	0	1	0	0	0	0	0	0	0	0	0	0	0	0	0	0	0	0	0	0	5	5	0	0	0	5	0	no	CHG
NYDRO03449	maker-nt_contig02-augustus-gene-110.34	1	0	0	0	0	0	0	0	0	0	0	0	0	0	0	0	0	0	0	0	0	0	0	0	1	1	0	0	0	1	0	no	CHG
NYDRO03567	maker-nt_contig03-augustus-gene-7.11	1	1	1	1	1	0	0	0	0	0	0	0	0	0	0	0	0	0	0	0	0	0	0	0	5	5	0	0	0	5	0	no	CHG
NYDRO03664	maker-nt_contig03-snap-gene-17.17	1	0	1	0	0	0	0	0	0	0	0	0	0	0	0	0	0	0	0	0	0	0	0	0	2	2	0	0	0	2	0	no	CHG
NYDRO03683	maker-nt_contig03-snap-gene-20.16	1	0	1	0	0	1	0	0	0	0	0	0	0	0	0	0	0	0	0	0	0	0	0	0	3	3	0	0	0	3	0	no	CHG
NYDRO03684	maker-nt_contig03-snap-gene-20.17	1	0	1	0	0	1	0	0	0	0	0	0	0	0	0	0	0	0	0	0	0	0	0	0	3	3	0	0	0	3	0	no	CHG
NYDRO03685	maker-nt_contig03-snap-gene-20.15	1	0	1	0	0	1	0	0	0	0	0	0	0	0	0	0	0	0	0	0	0	0	0	0	3	3	0	0	0	3	0	no	CHG
NYDRO03737	maker-nt_contig03-snap-gene-25.4	1	0	0	0	0	0	0	0	0	0	0	0	0	0	0	0	0	0	0	0	0	0	0	0	1	1	0	0	0	1	0	no	CHG
NYDRO03853	maker-nt_contig03-snap-gene-36.7	1	1	1	0	1	1	0	0	0	0	0	0	0	0	0	0	0	0	0	0	0	0	0	0	5	5	0	0	0	5	0	no	CHG
NYDRO03866	augustus_masked-nt_contig03-processed-gene-38.46	1	0	1	0	0	0	0	0	0	0	0	0	0	0	0	0	0	0	0	0	0	0	0	0	2	2	0	0	0	2	0	no	CHG
NYDRO03901	snap_masked-nt_contig03-processed-gene-41.5	1	0	1	0	0	0	0	0	0	0	0	0	1	0	0	1	0	0	0	0	0	0	0	0	4	2	0	2	0	4	0	no	CHG
NYDRO03964	snap_masked-nt_contig03-processed-gene-46.37	1	1	1	1	1	1	0	0	0	0	0	0	0	0	1	0	0	0	0	0	0	0	0	0	7	6	0	1	0	7	0	no	CHG
NYDRO04001	maker-nt_contig03-augustus-gene-50.18	1	1	1	0	1	1	0	0	0	0	0	0	0	0	0	0	0	0	0	0	0	0	0	0	5	5	0	0	0	5	0	no	CHG
NYDRO04004	maker-nt_contig03-augustus-gene-50.23	1	1	0	0	0	0	0	0	0	0	0	0	0	0	0	0	0	0	0	0	0	0	0	0	2	2	0	0	0	2	0	no	CHG
NYDRO04025	maker-nt_contig03-snap-gene-51.75	1	1	1	0	1	1	0	0	0	0	0	0	0	0	0	0	0	0	0	0	0	0	0	0	5	5	0	0	0	5	0	no	CHG
NYDRO04038	augustus_masked-nt_contig03-processed-gene-52.39	1	1	1	0	0	0	0	0	0	0	0	0	0	0	0	0	0	0	0	0	0	0	0	0	3	3	0	0	0	3	0	no	CHG
NYDRO04039	maker-nt_contig03-snap-gene-52.33	1	1	1	0	0	0	0	0	0	0	0	0	0	0	0	0	0	0	0	0	0	0	0	0	3	3	0	0	0	3	0	no	CHG
NYDRO04165	maker-nt_contig03-snap-gene-70.4	1	1	1	1	1	1	0	0	0	0	0	0	0	0	0	1	0	0	0	0	0	0	0	0	7	6	0	1	0	7	0	no	CHG
NYDRO04166	maker-nt_contig03-snap-gene-70.6	1	1	1	1	0	1	0	0	0	0	0	0	0	0	0	0	0	0	0	0	0	0	0	0	5	5	0	0	0	5	0	no	CHG
NYDRO04167	maker-nt_contig03-snap-gene-70.5	1	1	1	1	0	1	0	0	0	0	0	0	1	0	0	0	0	0	0	0	0	0	0	0	6	5	0	1	0	6	0	no	CHG
NYDRO04179	snap_masked-nt_contig03-processed-gene-71.32	1	1	0	0	1	1	0	0	0	0	0	0	0	0	0	1	0	0	0	0	0	0	0	0	5	4	0	1	0	5	0	no	CHG
NYDRO04180	maker-nt_contig03-snap-gene-71.47	1	1	0	0	1	1	0	0	0	0	0	0	0	1	1	0	1	1	0	0	0	0	0	0	8	4	0	4	0	8	0	no	CHG
NYDRO04181	maker-nt_contig03-snap-gene-71.48	1	1	0	0	1	0	0	0	0	0	0	0	0	1	1	0	1	1	0	0	0	0	0	0	7	3	0	4	0	7	0	no	CHG
NYDRO04182	maker-nt_contig03-augustus-gene-71.17	1	1	0	0	1	0	0	0	0	0	0	0	0	1	1	0	1	1	0	0	0	0	0	0	7	3	0	4	0	7	0	no	CHG
NYDRO04186	maker-nt_contig03-snap-gene-72.7	1	1	1	0	0	0	0	0	0	0	0	0	0	0	0	0	0	0	0	0	0	0	0	0	3	3	0	0	0	3	0	no	CHG
NYDRO04189	snap_masked-nt_contig03-processed-gene-72.17	1	1	1	1	1	1	0	0	0	0	0	0	0	0	1	1	0	0	0	0	0	0	0	0	8	6	0	2	0	8	0	no	CHG
NYDRO04200	maker-nt_contig03-snap-gene-74.4	1	1	1	1	1	0	0	0	0	0	0	0	0	0	0	0	0	0	0	0	0	0	0	0	5	5	0	0	0	5	0	no	CHG
NYDRO04205	maker-nt_contig03-snap-gene-74.8	1	1	1	1	1	1	0	0	0	0	0	0	1	0	0	0	0	1	0	0	0	0	1	0	9	6	0	2	1	8	1	no	CHG
NYDRO04206	maker-nt_contig03-snap-gene-75.23	1	1	1	0	1	0	0	0	0	0	0	0	0	0	1	0	1	0	0	0	0	0	0	0	6	4	0	2	0	6	0	no	CHG
NYDRO04208	maker-nt_contig03-snap-gene-75.13	1	0	1	0	0	1	0	0	0	0	0	0	0	1	0	0	1	1	0	0	0	0	0	0	6	3	0	3	0	6	0	no	CHG
NYDRO04209	maker-nt_contig03-snap-gene-75.15	1	1	1	0	1	1	0	0	0	0	0	0	0	1	0	0	1	1	0	0	0	0	0	0	8	5	0	3	0	8	0	no	CHG
NYDRO04254	maker-nt_contig03-snap-gene-81.21	1	1	1	0	1	0	0	0	1	0	0	0	0	0	1	0	0	1	0	0	0	0	0	0	7	4	1	2	0	6	1	no	CHG
NYDRO04268	maker-nt_contig03-snap-gene-82.3	1	1	1	0	0	0	0	0	0	0	0	0	0	0	1	0	0	0	0	0	0	0	0	0	4	3	0	1	0	4	0	no	CHG
NYDRO04276	maker-nt_contig03-snap-gene-83.25	1	1	1	0	0	1	0	0	0	0	0	0	0	0	0	0	1	0	0	0	0	0	0	0	5	4	0	1	0	5	0	no	CHG
NYDRO04279	maker-nt_contig03-snap-gene-84.37	1	1	1	0	0	0	0	0	0	0	0	0	0	0	0	0	0	0	0	0	0	0	0	0	3	3	0	0	0	3	0	no	CHG
NYDRO04285	maker-nt_contig03-augustus-gene-84.0	1	1	1	0	0	1	0	0	0	0	0	0	0	0	1	0	0	0	0	0	0	0	0	0	5	4	0	1	0	5	0	no	CHG
NYDRO04287	maker-nt_contig03-snap-gene-85.20	1	1	1	1	1	1	0	0	0	0	0	0	1	0	0	1	0	1	0	0	0	1	0	0	10	6	0	3	1	9	1	no	CHG
NYDRO04313	maker-nt_contig03-snap-gene-88.0	1	1	1	0	0	1	0	0	0	0	0	0	0	0	0	0	0	0	0	0	0	0	0	0	4	4	0	0	0	4	0	no	CHG
NYDRO04319	maker-nt_contig03-snap-gene-89.30	1	1	1	0	0	0	0	0	0	0	0	0	0	0	0	0	0	0	0	0	0	0	0	0	3	3	0	0	0	3	0	no	CHG
NYDRO04320	maker-nt_contig03-snap-gene-89.21	1	1	1	0	0	0	0	0	0	0	0	0	0	0	0	0	0	0	0	0	0	0	0	0	3	3	0	0	0	3	0	no	CHG
NYDRO04326	maker-nt_contig03-snap-gene-90.9	1	1	0	1	1	1	0	0	0	0	0	0	0	1	0	0	1	0	0	0	0	0	0	0	7	5	0	2	0	7	0	no	CHG
NYDRO04332	snap_masked-nt_contig03-processed-gene-91.21	1	1	1	1	1	1	0	1	0	0	0	0	0	0	0	0	1	0	0	1	0	0	0	0	9	6	1	1	1	7	2	no	CHG
NYDRO04338	snap_masked-nt_contig03-processed-gene-92.0	1	1	1	1	1	1	0	0	0	0	0	0	0	0	0	0	0	0	1	0	0	0	0	0	7	6	0	0	1	6	1	no	CHG
NYDRO04340	maker-nt_contig03-snap-gene-91.13	1	1	1	0	1	0	0	0	0	0	0	0	0	0	0	0	0	0	0	0	0	0	0	0	4	4	0	0	0	4	0	no	CHG
NYDRO04341	maker-nt_contig03-snap-gene-91.10	1	1	1	0	1	0	0	0	0	0	0	0	0	0	0	0	0	0	0	0	0	0	0	0	4	4	0	0	0	4	0	no	CHG
NYDRO04342	maker-nt_contig03-snap-gene-91.12	1	1	1	1	1	1	0	0	0	0	0	0	0	0	0	0	0	0	0	0	0	0	0	0	6	6	0	0	0	6	0	no	CHG
NYDRO04343	maker-nt_contig03-snap-gene-91.11	1	1	1	1	1	1	0	0	0	0	0	0	0	0	0	0	0	0	0	0	0	0	0	0	6	6	0	0	0	6	0	no	CHG
NYDRO04355	maker-nt_contig03-snap-gene-93.28	1	1	1	1	0	1	0	0	0	0	0	0	0	0	0	0	0	0	0	0	0	0	0	0	5	5	0	0	0	5	0	no	CHG
NYDRO04356	maker-nt_contig03-snap-gene-93.15	1	1	1	1	1	0	0	0	0	0	0	0	1	0	0	0	0	0	0	0	0	0	0	0	6	5	0	1	0	6	0	no	CHG
NYDRO04367	snap_masked-nt_contig03-processed-gene-95.63	1	1	1	1	1	1	0	0	0	0	0	0	0	1	1	1	1	1	0	0	0	0	0	0	11	6	0	5	0	11	0	no	CHG
NYDRO04378	maker-nt_contig03-snap-gene-96.13	1	1	1	1	1	1	0	0	0	1	0	0	0	0	0	0	0	0	0	0	0	1	0	0	8	6	1	0	1	6	2	no	CHG
NYDRO04381	maker-nt_contig03-augustus-gene-96.59	1	0	0	0	1	0	0	0	0	0	0	0	0	0	0	0	0	0	0	0	0	0	0	0	2	2	0	0	0	2	0	no	CHG
NYDRO04383	maker-nt_contig03-snap-gene-97.18	1	1	1	0	1	1	0	0	0	0	0	0	0	0	0	0	0	0	0	0	0	0	0	0	5	5	0	0	0	5	0	no	CHG
NYDRO04420	maker-nt_contig03-snap-gene-100.56	1	1	1	1	1	1	0	0	0	0	0	0	0	0	0	0	1	0	0	0	0	0	0	0	7	6	0	1	0	7	0	no	CHG
NYDRO04421	maker-nt_contig03-snap-gene-100.57	1	1	1	1	1	1	0	0	0	0	0	0	0	0	0	0	0	0	0	0	0	0	0	0	6	6	0	0	0	6	0	no	CHG
NYDRO04427	maker-nt_contig03-snap-gene-101.19	1	1	0	0	1	1	0	0	0	0	0	0	0	0	0	0	0	0	0	0	0	0	0	0	4	4	0	0	0	4	0	no	CHG
NYDRO04436	maker-nt_contig03-augustus-gene-103.15	1	1	0	1	1	0	0	0	0	0	0	0	0	0	0	0	0	0	0	0	0	0	0	0	4	4	0	0	0	4	0	no	CHG
NYDRO04445	maker-nt_contig03-snap-gene-104.16	1	1	1	1	0	1	0	0	0	0	0	0	0	0	0	1	1	0	0	0	0	0	0	0	7	5	0	2	0	7	0	no	CHG
NYDRO04447	maker-nt_contig03-augustus-gene-105.3	1	0	1	0	0	0	0	0	0	0	0	0	1	0	0	1	0	1	0	0	0	0	0	0	5	2	0	3	0	5	0	no	CHG
NYDRO04448	maker-nt_contig03-snap-gene-105.25	1	1	1	0	0	1	0	0	0	0	0	0	0	0	0	0	0	0	0	0	0	0	0	0	4	4	0	0	0	4	0	no	CHG
NYDRO04449	maker-nt_contig03-augustus-gene-105.4	1	1	1	0	0	1	0	0	0	0	0	0	0	0	0	0	0	0	0	0	0	0	0	0	4	4	0	0	0	4	0	no	CHG
NYDRO04450	maker-nt_contig03-augustus-gene-105.5	1	1	1	0	0	0	0	0	0	0	0	0	1	0	1	1	1	1	0	0	0	0	0	0	8	3	0	5	0	8	0	no	CHG
NYDRO04455	augustus_masked-nt_contig03-processed-gene-106.39	1	0	1	0	0	0	0	0	0	0	0	0	0	0	0	0	0	1	0	0	1	0	0	1	5	2	0	1	2	3	2	no	CHG
NYDRO04456	maker-nt_contig03-augustus-gene-106.52	1	0	1	0	0	0	0	0	0	0	0	0	0	0	1	0	1	1	0	0	1	0	0	1	7	2	0	3	2	5	2	no	CHG
NYDRO04485	maker-nt_contig03-snap-gene-109.32	1	1	1	0	0	0	0	0	0	0	0	0	0	0	0	0	0	0	0	0	1	0	0	0	4	3	0	0	1	3	1	no	CHG
NYDRO04519	maker-nt_contig03-snap-gene-112.32	1	1	1	0	0	0	0	0	0	0	0	0	0	0	0	0	0	0	0	0	0	0	0	0	3	3	0	0	0	3	0	no	CHG
NYDRO04520	maker-nt_contig03-augustus-gene-112.16	1	1	1	0	0	0	0	0	0	0	0	0	0	0	0	0	0	0	0	0	0	0	0	0	3	3	0	0	0	3	0	no	CHG
NYDRO04527	maker-nt_contig03-snap-gene-113.29	1	1	1	1	1	0	0	0	0	0	0	0	0	0	0	0	0	1	0	0	0	0	0	0	6	5	0	1	0	6	0	no	CHG
NYDRO04528	maker-nt_contig03-snap-gene-113.31	1	1	1	1	1	0	0	0	0	0	0	0	0	0	0	0	0	1	0	0	0	0	0	0	6	5	0	1	0	6	0	no	CHG
NYDRO04529	maker-nt_contig03-snap-gene-113.30	1	1	1	1	1	0	0	0	0	0	0	0	0	0	0	0	0	0	0	0	0	0	0	0	5	5	0	0	0	5	0	no	CHG
NYDRO04542	maker-nt_contig03-snap-gene-114.24	1	1	0	1	1	1	0	0	0	0	0	0	0	0	1	1	1	0	0	0	0	0	0	0	8	5	0	3	0	8	0	no	CHG
NYDRO04543	maker-nt_contig03-snap-gene-114.20	1	1	0	1	1	1	0	0	0	0	0	0	1	0	1	1	1	0	0	0	0	0	0	0	9	5	0	4	0	9	0	no	CHG
NYDRO04544	maker-nt_contig03-snap-gene-114.23	1	1	0	1	1	1	0	0	0	0	0	0	1	0	1	1	1	0	0	0	0	0	0	0	9	5	0	4	0	9	0	no	CHG
NYDRO04545	maker-nt_contig03-snap-gene-114.21	1	1	0	1	0	1	0	0	0	0	0	0	1	0	1	1	1	0	0	0	0	0	0	0	8	4	0	4	0	8	0	no	CHG
NYDRO04546	maker-nt_contig03-snap-gene-114.22	1	1	0	1	0	1	0	0	0	0	0	0	1	0	1	1	1	0	0	0	0	0	0	0	8	4	0	4	0	8	0	no	CHG
NYDRO04570	maker-nt_contig03-snap-gene-117.16	1	1	0	0	1	0	0	0	0	0	0	0	0	0	0	0	0	0	0	0	0	0	0	0	3	3	0	0	0	3	0	no	CHG
NYDRO04571	maker-nt_contig03-snap-gene-117.17	1	1	1	1	1	1	0	0	0	0	0	0	0	0	0	0	0	0	0	0	0	0	0	0	6	6	0	0	0	6	0	no	CHG
NYDRO04572	maker-nt_contig03-snap-gene-117.15	1	1	1	1	0	1	0	0	0	0	0	0	0	0	0	0	0	0	0	0	0	0	0	0	5	5	0	0	0	5	0	no	CHG
NYDRO04606	1:maker-nt_contig04-snap-gene-2.14	1	1	1	1	1	1	0	0	0	0	0	0	1	1	0	1	0	0	0	0	0	0	0	0	9	6	0	3	0	9	0	no	CHG
NYDRO04621	0:maker-nm_contig04-augustus-gene-3.15	1	1	1	0	0	1	0	0	0	0	0	0	0	0	0	0	0	0	0	0	0	0	0	0	4	4	0	0	0	4	0	no	CHG
NYDRO04622	maker-nt_contig04-snap-gene-3.9	1	1	1	0	0	1	0	0	0	0	0	0	0	0	0	0	0	0	0	0	0	0	0	0	4	4	0	0	0	4	0	no	CHG
NYDRO04623	maker-nt_contig04-snap-gene-3.10	1	1	1	0	0	1	0	0	0	0	0	0	0	0	0	0	0	0	0	0	0	0	0	0	4	4	0	0	0	4	0	no	CHG
NYDRO04625	0:maker-nm_contig04-snap-gene-3.10	1	1	0	1	1	0	0	0	0	0	0	0	0	0	0	0	0	0	0	0	0	0	0	0	4	4	0	0	0	4	0	no	CHG
NYDRO04627	augustus_masked-nt_contig04-processed-gene-3.5	1	1	1	0	0	1	0	0	0	0	0	0	0	0	0	0	0	0	0	0	0	0	0	0	4	4	0	0	0	4	0	no	CHG
NYDRO04634	1:maker-nt_contig04-snap-gene-4.17	1	1	1	1	0	1	0	0	0	0	0	0	0	0	0	0	0	0	0	0	0	0	0	0	5	5	0	0	0	5	0	no	CHG
NYDRO04635	maker-nt_contig04-snap-gene-4.5	1	1	1	1	1	1	0	0	0	0	0	0	0	0	0	0	0	0	0	0	0	0	0	0	6	6	0	0	0	6	0	no	CHG
NYDRO04637	maker-nt_contig04-snap-gene-4.12	1	1	1	0	1	0	0	0	0	0	0	0	0	0	0	0	0	0	0	0	0	0	0	0	4	4	0	0	0	4	0	no	CHG
NYDRO04638	maker-nt_contig04-snap-gene-4.11	1	1	1	0	1	0	0	0	0	0	0	0	0	0	0	0	0	0	0	0	0	0	0	0	4	4	0	0	0	4	0	no	CHG
NYDRO04642	augustus_masked-nt_contig04-processed-gene-4.40	1	1	0	0	1	0	0	0	0	0	0	0	0	0	0	0	0	0	0	0	1	0	0	1	5	3	0	0	2	3	2	no	CHG
NYDRO04643	1:maker-nt_contig04-snap-gene-5.22	1	1	1	0	0	0	0	0	0	0	0	0	0	0	0	0	0	0	0	0	1	0	0	1	5	3	0	0	2	3	2	no	CHG
NYDRO04646	maker-nt_contig04-snap-gene-5.4	1	1	1	0	0	1	0	0	0	0	0	0	0	0	0	0	0	0	0	0	0	0	0	0	4	4	0	0	0	4	0	no	CHG
NYDRO04647	maker-nt_contig04-snap-gene-5.3	1	1	1	0	0	1	0	0	0	0	0	0	0	0	0	0	0	0	0	0	0	0	0	0	4	4	0	0	0	4	0	no	CHG
NYDRO04653	1:maker-nt_contig04-augustus-gene-5.46	1	0	1	0	1	0	0	0	0	0	0	0	0	0	0	0	0	0	0	0	0	0	0	0	3	3	0	0	0	3	0	no	CHG
NYDRO04654	maker-nt_contig04-snap-gene-5.7	1	1	1	0	1	0	0	0	0	0	0	0	0	0	0	0	0	0	0	0	0	0	0	0	4	4	0	0	0	4	0	no	CHG
NYDRO04660	maker-nt_contig04-snap-gene-6.28	1	1	1	1	1	1	0	0	0	0	0	0	0	0	1	0	0	1	0	0	0	0	0	0	8	6	0	2	0	8	0	no	CHG
NYDRO04661	0:maker-nm_contig04-snap-gene-6.9	1	1	1	1	1	1	0	0	0	0	0	0	0	0	1	0	0	1	0	0	0	0	0	0	8	6	0	2	0	8	0	no	CHG
NYDRO04669	0:maker-nm_contig04-snap-gene-6.10	1	1	1	1	1	1	0	0	0	1	0	0	0	0	0	0	0	0	0	0	0	0	0	0	7	6	1	0	0	6	1	no	CHG
NYDRO04670	maker-nt_contig04-augustus-gene-6.19	1	1	1	1	1	1	0	0	0	1	0	0	0	0	0	0	0	0	0	0	0	0	0	0	7	6	1	0	0	6	1	no	CHG
NYDRO04672	maker-nt_contig04-snap-gene-6.23	1	1	1	1	1	1	0	0	0	0	0	0	0	0	0	0	0	0	0	0	0	0	0	0	6	6	0	0	0	6	0	no	CHG
NYDRO04688	maker-nt_contig04-snap-gene-8.14	1	1	1	1	1	1	0	0	0	0	0	0	0	0	0	0	0	0	0	0	0	0	0	0	6	6	0	0	0	6	0	no	CHG
NYDRO04700	maker-nt_contig04-augustus-gene-8.34	1	1	1	1	1	1	0	0	0	0	0	0	0	0	0	0	0	0	0	0	0	0	0	0	6	6	0	0	0	6	0	no	CHG
NYDRO04705	maker-nt_contig04-snap-gene-9.14	1	1	0	1	1	1	0	0	0	0	0	0	0	1	0	1	1	0	0	0	0	0	0	0	8	5	0	3	0	8	0	no	CHG
NYDRO04709	maker-nt_contig04-snap-gene-9.13	1	1	1	1	1	1	0	0	0	0	0	0	0	0	0	0	0	0	0	0	0	0	0	0	6	6	0	0	0	6	0	no	CHG
NYDRO04720	0:maker-nm_contig04-snap-gene-10.14	1	1	1	0	0	0	0	0	0	0	0	0	0	0	1	0	0	0	0	0	0	0	0	0	4	3	0	1	0	4	0	no	CHG
NYDRO04721	1:maker-nt_contig04-snap-gene-10.20	1	1	1	0	0	0	0	0	0	0	0	0	0	0	0	0	1	0	0	0	0	0	0	0	4	3	0	1	0	4	0	no	CHG
NYDRO04731	snap_masked-nt_contig04-processed-gene-10.14	1	0	0	1	0	0	0	0	0	0	0	0	0	0	0	0	0	0	0	0	0	0	0	0	2	2	0	0	0	2	0	no	CHG
NYDRO04732	snap_masked-nt_contig04-processed-gene-10.15	1	0	0	1	0	0	0	0	0	0	0	0	0	0	0	0	0	0	0	0	0	0	0	0	2	2	0	0	0	2	0	no	CHG
NYDRO04736	0:maker-nm_contig04-snap-gene-11.12	1	1	0	1	1	0	0	0	0	0	0	0	0	0	0	0	0	0	0	0	0	0	0	0	4	4	0	0	0	4	0	no	CHG
NYDRO04760	1:augustus_masked-nt_contig04-processed-gene-13.34	1	0	1	0	0	0	0	0	0	1	0	0	0	0	0	0	0	0	0	0	0	1	0	0	4	2	1	0	1	2	2	no	CHG
NYDRO04769	maker-nt_contig04-snap-gene-14.16	1	1	0	0	1	0	0	0	0	0	0	0	0	0	0	0	0	0	0	0	0	0	0	0	3	3	0	0	0	3	0	no	CHG
NYDRO04774	augustus_masked-nt_contig04-processed-gene-14.1	1	1	1	1	1	0	0	0	0	0	0	0	0	0	1	1	0	0	0	0	0	0	0	0	7	5	0	2	0	7	0	no	CHG
NYDRO04775	1:maker-nt_contig04-snap-gene-14.0	1	1	1	1	1	0	0	0	0	0	0	0	0	0	1	1	0	0	0	0	0	0	0	0	7	5	0	2	0	7	0	no	CHG
NYDRO04776	1:maker-nt_contig04-snap-gene-14.2	1	1	1	1	1	0	0	0	0	0	0	0	0	0	1	1	0	0	0	0	0	0	0	0	7	5	0	2	0	7	0	no	CHG
NYDRO04777	maker-nt_contig04-snap-gene-14.7	1	1	1	1	1	0	0	0	0	0	0	0	0	0	1	1	0	0	0	0	0	0	0	0	7	5	0	2	0	7	0	no	CHG
NYDRO04778	maker-nt_contig04-snap-gene-14.6	1	1	1	1	1	0	0	0	0	0	0	0	0	0	1	1	0	0	0	0	0	0	0	0	7	5	0	2	0	7	0	no	CHG
NYDRO04783	augustus_masked-nt_contig04-processed-gene-15.4	1	1	1	0	0	1	0	0	0	0	0	0	0	0	1	0	0	1	0	0	0	0	0	0	6	4	0	2	0	6	0	no	CHG
NYDRO04784	1:snap_masked-nt_contig04-processed-gene-15.4	1	1	1	0	0	1	0	0	0	0	0	0	0	0	0	0	0	0	0	0	0	0	0	0	4	4	0	0	0	4	0	no	CHG
NYDRO04967	maker-nt_contig04-snap-gene-21.39	1	1	0	0	0	0	0	0	0	0	0	0	0	0	0	0	0	0	0	0	0	0	0	0	2	2	0	0	0	2	0	no	CHG
NYDRO05019	0:maker-nm_contig04-snap-gene-27.0	1	1	1	0	0	1	0	0	0	0	0	0	0	1	0	0	0	0	0	0	0	0	0	0	5	4	0	1	0	5	0	no	CHG
NYDRO05056	maker-nt_contig04-snap-gene-30.17	1	1	0	0	0	0	0	0	0	0	0	0	0	0	0	0	0	0	0	0	0	0	0	0	2	2	0	0	0	2	0	no	CHG
NYDRO05063	1:maker-nt_contig04-snap-gene-30.64	1	1	1	0	0	0	0	0	0	0	0	0	0	0	0	0	0	1	0	0	0	0	0	0	4	3	0	1	0	4	0	no	CHG
NYDRO05123	maker-nt_contig04-augustus-gene-39.19	1	1	1	0	0	0	0	0	0	0	0	0	0	0	0	0	0	0	0	0	0	0	0	0	3	3	0	0	0	3	0	no	CHG
NYDRO05156	maker-nt_contig04-snap-gene-41.68	1	0	0	0	0	0	0	0	0	0	0	0	0	0	0	0	0	0	0	0	0	0	0	0	1	1	0	0	0	1	0	no	CHG
NYDRO05207	augustus_masked-nt_contig04-processed-gene-46.75	1	0	1	0	0	0	0	0	0	0	0	0	0	0	0	0	0	0	0	0	0	0	0	0	2	2	0	0	0	2	0	no	CHG
NYDRO05349	maker-nt_contig04-snap-gene-58.1	1	0	0	0	0	0	0	0	0	0	0	0	0	0	0	0	0	0	0	0	0	0	0	0	1	1	0	0	0	1	0	no	CHG
NYDRO05350	0:snap_masked-nm_contig04-processed-gene-58.55	1	0	0	0	0	0	0	0	0	0	0	0	0	0	0	0	0	0	0	0	0	0	0	0	1	1	0	0	0	1	0	no	CHG
NYDRO05415	0:maker-nm_contig04-snap-gene-64.7	1	1	0	0	0	0	0	0	0	0	0	0	1	1	1	1	1	1	0	0	0	0	0	0	8	2	0	6	0	8	0	no	CHG
NYDRO05417	maker-nt_contig04-snap-gene-64.9	1	1	1	0	1	1	0	0	0	0	0	0	0	0	1	0	0	1	0	0	0	0	0	0	7	5	0	2	0	7	0	no	CHG
NYDRO05546	0:maker-nm_contig04-snap-gene-74.30	1	1	1	0	1	0	0	0	0	0	0	0	0	0	0	0	0	0	0	0	0	0	0	0	4	4	0	0	0	4	0	no	CHG
NYDRO05547	0:maker-nm_contig04-snap-gene-74.31	1	1	1	0	1	0	0	0	0	0	0	0	0	0	0	0	0	0	0	0	0	0	0	0	4	4	0	0	0	4	0	no	CHG
NYDRO05619	snap_masked-nt_contig04-processed-gene-80.36	1	1	0	0	0	0	0	0	0	0	0	0	0	0	0	0	0	0	0	0	0	0	0	0	2	2	0	0	0	2	0	no	CHG
NYDRO05627	augustus_masked-nt_contig04-processed-gene-81.55	1	1	1	1	1	1	0	0	0	0	0	0	0	0	0	1	0	0	0	0	0	0	0	0	7	6	0	1	0	7	0	no	CHG
NYDRO05628	maker-nt_contig04-snap-gene-81.59	1	1	1	1	1	1	0	0	0	0	0	0	0	0	0	1	0	0	0	0	0	0	0	0	7	6	0	1	0	7	0	no	CHG
NYDRO05629	maker-nt_contig04-augustus-gene-81.25	1	1	1	1	1	1	0	0	0	0	0	0	0	0	0	1	0	0	0	0	0	0	0	0	7	6	0	1	0	7	0	no	CHG
NYDRO05770	augustus_masked-nt_contig04-processed-gene-92.48	1	1	1	0	0	0	0	0	0	0	0	0	0	0	0	0	0	0	0	0	0	0	0	0	3	3	0	0	0	3	0	no	CHG
NYDRO05815	maker-nt_contig04-augustus-gene-96.22	1	1	1	0	1	1	0	0	0	0	0	0	0	0	0	0	0	0	0	0	0	0	0	0	5	5	0	0	0	5	0	no	CHG
NYDRO05872	1:snap_masked-nt_contig04-processed-gene-99.13	1	1	1	1	1	1	0	0	0	0	0	0	0	0	0	0	0	0	0	0	0	0	0	0	6	6	0	0	0	6	0	no	CHG
NYDRO05873	maker-nt_contig04-augustus-gene-99.55	1	1	1	1	1	1	0	0	0	0	0	0	0	0	0	0	0	0	0	0	0	0	0	0	6	6	0	0	0	6	0	no	CHG
NYDRO05899	maker-nt_contig04-snap-gene-101.54	1	1	0	0	0	0	0	0	0	0	0	0	0	0	0	0	0	0	0	0	0	0	0	0	2	2	0	0	0	2	0	no	CHG
NYDRO05931	augustus_masked-nt_contig04-processed-gene-103.35	1	1	0	0	0	0	1	1	1	0	0	0	0	0	0	0	0	0	0	0	0	0	0	0	5	2	3	0	0	2	3	no	CHG
NYDRO05932	snap_masked-nt_contig04-processed-gene-103.22	1	1	0	0	0	0	1	1	1	0	0	0	0	0	0	0	0	0	0	0	0	0	0	0	5	2	3	0	0	2	3	no	CHG
NYDRO05974	0:maker-nm_contig04-snap-gene-109.0	1	1	1	0	0	0	0	0	0	0	0	0	0	0	0	1	0	0	0	0	0	0	0	0	4	3	0	1	0	4	0	no	CHG
NYDRO06132	maker-nt_contig05-snap-gene-3.36	1	0	0	1	0	0	0	0	0	0	0	0	0	0	0	0	0	0	0	0	0	0	0	0	2	2	0	0	0	2	0	no	CHG
NYDRO06201	augustus_masked-nt_contig05-processed-gene-10.29	1	1	1	0	0	0	0	0	0	1	0	0	0	0	0	0	0	0	0	0	0	0	0	0	4	3	1	0	0	3	1	no	CHG
NYDRO06271	maker-nt_contig05-augustus-gene-17.27	1	0	0	0	0	0	0	0	0	0	0	0	0	0	0	0	0	0	0	0	0	0	0	0	1	1	0	0	0	1	0	no	CHG
NYDRO06342	maker-nt_contig05-snap-gene-25.42	1	1	1	0	0	0	0	0	0	1	0	0	0	0	0	0	0	0	0	0	0	0	0	0	4	3	1	0	0	3	1	no	CHG
NYDRO06479	maker-nt_contig05-snap-gene-36.32	1	1	0	0	0	0	0	0	0	0	0	0	0	1	0	0	1	0	0	0	0	0	0	0	4	2	0	2	0	4	0	no	CHG
NYDRO06480	snap_masked-nt_contig05-processed-gene-36.57	1	1	0	0	0	0	0	0	0	0	0	0	0	1	0	0	1	0	0	0	0	0	0	0	4	2	0	2	0	4	0	no	CHG
NYDRO06518	snap_masked-nt_contig05-processed-gene-40.42	1	1	0	0	0	0	0	0	0	0	0	0	0	0	1	0	0	1	0	0	0	0	0	0	4	2	0	2	0	4	0	no	CHG
NYDRO06706	maker-nt_contig05-snap-gene-53.53	1	1	1	0	0	1	0	0	0	0	0	0	0	0	0	0	0	0	0	0	0	0	0	0	4	4	0	0	0	4	0	no	CHG
NYDRO06707	maker-nt_contig05-augustus-gene-53.43	1	1	1	0	0	1	0	0	0	0	0	0	0	0	0	0	0	0	0	0	0	0	0	0	4	4	0	0	0	4	0	no	CHG
NYDRO06724	maker-nt_contig05-augustus-gene-54.5	1	1	1	0	0	0	0	0	0	0	0	0	0	0	0	1	0	0	0	0	0	0	0	0	4	3	0	1	0	4	0	no	CHG
NYDRO06725	maker-nt_contig05-snap-gene-54.22	1	1	1	0	0	0	0	0	0	0	0	0	0	0	0	1	0	0	0	0	0	0	0	0	4	3	0	1	0	4	0	no	CHG
NYDRO06726	maker-nt_contig05-snap-gene-54.23	1	1	1	0	0	0	0	0	0	0	0	0	0	0	0	1	0	0	0	0	0	0	0	0	4	3	0	1	0	4	0	no	CHG
NYDRO06733	maker-nt_contig05-augustus-gene-54.13	1	0	0	0	0	0	0	0	0	1	0	0	1	0	0	1	0	0	0	0	0	0	0	0	4	1	1	2	0	3	1	no	CHG
NYDRO06838	maker-nt_contig05-snap-gene-69.1	1	0	1	1	0	0	0	0	0	0	0	0	0	0	0	0	0	0	0	0	0	0	0	0	3	3	0	0	0	3	0	no	CHG
NYDRO06839	maker-nt_contig05-snap-gene-69.9	1	0	1	1	0	0	0	0	0	0	0	0	0	0	0	0	0	0	0	0	0	0	0	0	3	3	0	0	0	3	0	no	CHG
NYDRO06849	maker-nt_contig05-augustus-gene-71.4	1	1	1	0	1	0	0	0	0	0	0	0	0	0	0	0	0	0	0	0	0	0	0	0	4	4	0	0	0	4	0	no	CHG
NYDRO06950	maker-nt_contig05-snap-gene-82.22	1	1	1	1	1	1	0	0	0	0	0	0	0	0	0	0	0	0	0	0	0	0	0	0	6	6	0	0	0	6	0	no	CHG
NYDRO06951	maker-nt_contig05-snap-gene-82.23	1	1	1	0	0	0	0	0	0	0	0	0	0	0	0	0	0	0	1	1	0	1	1	0	7	3	0	0	4	3	4	no	CHG
NYDRO06953	maker-nt_contig05-snap-gene-83.17	1	1	1	0	1	1	0	0	0	0	0	0	0	0	0	0	0	0	0	0	0	0	0	0	5	5	0	0	0	5	0	no	CHG
NYDRO06956	maker-nt_contig05-snap-gene-83.18	1	1	1	1	1	0	0	0	0	0	0	0	1	1	0	1	1	0	0	0	0	0	0	0	9	5	0	4	0	9	0	no	CHG
NYDRO06957	maker-nt_contig05-snap-gene-83.19	1	1	1	1	1	0	0	0	0	0	0	0	1	0	0	1	1	0	0	0	0	0	0	0	8	5	0	3	0	8	0	no	CHG
NYDRO06958	maker-nt_contig05-snap-gene-83.21	1	1	1	1	1	1	0	0	0	0	0	0	1	0	0	1	1	0	0	0	0	0	0	0	9	6	0	3	0	9	0	no	CHG
NYDRO06959	snap_masked-nt_contig05-processed-gene-83.44	1	1	1	0	1	0	0	0	0	0	0	0	0	0	0	0	0	0	0	0	0	0	0	0	4	4	0	0	0	4	0	no	CHG
NYDRO06969	maker-nt_contig05-snap-gene-84.16	1	1	1	0	1	1	0	0	0	0	0	0	0	0	1	0	1	1	0	0	0	0	0	0	8	5	0	3	0	8	0	no	CHG
NYDRO07000	snap_masked-nt_contig05-processed-gene-86.24	1	1	0	1	1	0	0	0	0	0	0	0	0	0	0	0	0	0	0	0	0	0	0	0	4	4	0	0	0	4	0	no	CHG
NYDRO07022	maker-nt_contig05-augustus-gene-88.24	1	1	0	0	0	0	0	0	0	0	0	0	0	0	0	0	0	0	0	0	0	0	0	0	2	2	0	0	0	2	0	no	CHG
NYDRO07023	maker-nt_contig05-augustus-gene-88.25	1	1	1	0	1	0	1	0	0	0	0	0	0	0	0	0	0	0	0	0	0	0	0	0	5	4	1	0	0	4	1	no	CHG
NYDRO07024	maker-nt_contig05-snap-gene-88.48	1	1	0	0	1	0	0	0	0	0	0	0	0	0	0	0	0	0	0	0	0	0	0	0	3	3	0	0	0	3	0	no	CHG
NYDRO07050	maker-nt_contig05-snap-gene-91.28	1	1	1	0	1	1	0	0	0	0	0	0	0	0	0	0	0	0	0	0	0	1	0	0	6	5	0	0	1	5	1	no	CHG
NYDRO07051	maker-nt_contig05-snap-gene-91.31	1	1	1	0	1	1	0	0	0	0	0	0	0	0	0	0	0	0	0	0	0	1	0	0	6	5	0	0	1	5	1	no	CHG
NYDRO07052	maker-nt_contig05-snap-gene-91.30	1	1	1	0	1	1	0	0	0	0	0	0	0	0	0	0	0	0	0	0	0	1	0	0	6	5	0	0	1	5	1	no	CHG
NYDRO07053	maker-nt_contig05-snap-gene-91.29	1	1	1	1	1	1	0	0	0	0	0	0	0	0	0	1	0	0	0	1	0	1	0	0	9	6	0	1	2	7	2	no	CHG
NYDRO07054	maker-nt_contig05-snap-gene-91.22	1	1	1	0	1	0	0	0	0	0	0	0	0	0	0	0	0	0	0	0	0	0	0	0	4	4	0	0	0	4	0	no	CHG
NYDRO07080	maker-nt_contig05-augustus-gene-94.14	1	0	0	0	0	0	0	0	0	0	0	0	0	0	0	0	0	0	0	0	0	0	0	0	1	1	0	0	0	1	0	no	CHG
NYDRO07115	maker-nt_contig05-augustus-gene-97.31	1	1	1	1	1	0	0	0	0	0	0	0	0	0	0	0	0	0	0	0	0	0	0	0	5	5	0	0	0	5	0	no	CHG
NYDRO07121	maker-nt_contig05-snap-gene-98.18	1	1	1	0	0	1	0	0	0	0	0	0	0	0	0	0	0	0	0	0	0	0	0	0	4	4	0	0	0	4	0	no	CHG
NYDRO07128	maker-nt_contig05-snap-gene-99.20	1	1	1	0	1	1	1	0	0	0	0	0	0	0	0	0	0	0	0	0	1	0	0	1	8	5	1	0	2	5	3	no	CHG
NYDRO07133	maker-nt_contig05-snap-gene-99.29	1	1	1	1	1	1	0	0	0	0	0	0	0	0	0	0	0	0	0	0	0	0	0	0	6	6	0	0	0	6	0	no	CHG
NYDRO07139	maker-nt_contig05-snap-gene-100.4	1	1	1	0	0	0	0	0	0	0	0	0	0	0	0	0	0	0	0	0	0	0	0	0	3	3	0	0	0	3	0	no	CHG
NYDRO07140	maker-nt_contig05-snap-gene-100.5	1	1	1	0	0	0	0	0	0	0	0	0	0	0	0	0	0	0	0	0	0	0	0	0	3	3	0	0	0	3	0	no	CHG
NYDRO07141	snap_masked-nt_contig05-processed-gene-100.20	1	1	1	0	0	0	0	1	0	0	0	0	0	0	0	0	0	0	0	0	0	0	0	0	4	3	1	0	0	3	1	no	CHG
NYDRO07148	maker-nt_contig05-augustus-gene-101.22	1	0	0	1	1	0	0	0	0	0	0	0	0	0	0	0	0	0	0	0	0	0	0	0	3	3	0	0	0	3	0	no	CHG
NYDRO07166	maker-nt_contig05-snap-gene-103.29	1	1	1	1	1	0	0	0	0	0	0	0	0	0	0	0	0	0	0	0	0	0	0	0	5	5	0	0	0	5	0	no	CHG
NYDRO07175	maker-nt_contig05-snap-gene-104.45	1	1	1	1	0	1	0	0	0	0	0	0	0	0	0	0	0	0	0	0	1	0	0	1	7	5	0	0	2	5	2	no	CHG
NYDRO07182	maker-nt_contig05-snap-gene-105.37	1	1	0	0	0	0	0	0	0	0	0	0	0	0	0	1	1	0	0	0	1	0	0	0	5	2	0	2	1	4	1	no	CHG
NYDRO07198	maker-nt_contig05-snap-gene-107.27	1	1	1	1	1	0	0	0	0	0	0	0	0	0	0	0	0	0	0	0	0	0	0	0	5	5	0	0	0	5	0	no	CHG
NYDRO07202	maker-nt_contig05-snap-gene-107.22	1	1	0	0	1	1	0	0	0	0	0	0	1	0	0	1	0	0	0	0	0	0	0	0	6	4	0	2	0	6	0	no	CHG
NYDRO07203	maker-nt_contig05-snap-gene-107.23	1	1	0	0	0	0	0	0	0	0	0	0	0	0	0	0	0	0	0	0	0	0	0	0	2	2	0	0	0	2	0	no	CHG
NYDRO07204	maker-nt_contig05-snap-gene-107.24	1	0	0	0	0	0	0	0	0	0	0	0	0	0	0	0	0	0	0	0	0	0	0	0	1	1	0	0	0	1	0	no	CHG
NYDRO07212	maker-nt_contig05-snap-gene-108.6	1	1	1	1	1	1	0	0	0	0	0	0	0	0	0	0	0	0	0	0	0	0	0	0	6	6	0	0	0	6	0	no	CHG
NYDRO07221	maker-nt_contig05-snap-gene-109.10	1	1	1	1	0	0	0	0	0	0	0	0	1	0	0	0	0	0	0	0	0	0	0	0	5	4	0	1	0	5	0	no	CHG
NYDRO07223	maker-nt_contig05-snap-gene-109.12	1	1	1	1	1	1	0	0	0	0	0	0	1	0	0	0	0	0	0	0	0	0	0	0	7	6	0	1	0	7	0	no	CHG
NYDRO07224	maker-nt_contig05-snap-gene-109.14	1	1	1	1	1	1	0	0	0	0	0	0	1	0	0	0	0	0	0	0	0	0	0	0	7	6	0	1	0	7	0	no	CHG
NYDRO07225	maker-nt_contig05-snap-gene-109.13	1	1	1	1	1	1	0	0	0	0	0	0	1	0	0	0	0	0	0	0	0	0	0	0	7	6	0	1	0	7	0	no	CHG
NYDRO07248	maker-nt_contig05-augustus-gene-113.43	1	1	1	1	0	0	0	0	0	0	0	0	0	0	0	0	0	0	0	0	0	0	0	0	4	4	0	0	0	4	0	no	CHG
NYDRO07256	maker-nt_contig05-snap-gene-113.42	1	1	1	1	1	1	0	0	0	0	0	0	0	1	0	0	1	1	0	1	0	0	0	0	10	6	0	3	1	9	1	no	CHG
NYDRO07257	maker-nt_contig05-snap-gene-113.41	1	1	1	1	1	1	0	0	0	0	0	0	0	1	0	0	1	1	0	0	0	0	0	0	9	6	0	3	0	9	0	no	CHG
NYDRO07283	maker-nt_contig05-augustus-gene-117.33	1	1	1	1	0	0	1	1	0	0	0	0	0	0	0	0	0	0	0	0	0	0	0	0	6	4	2	0	0	4	2	no	CHG
NYDRO07291	maker-nt_contig05-snap-gene-117.96	1	1	1	0	1	0	0	0	0	0	0	0	0	0	1	0	0	0	0	0	0	0	0	0	5	4	0	1	0	5	0	no	CHG
NYDRO07292	augustus_masked-nt_contig05-processed-gene-117.29	1	1	1	1	1	1	0	0	0	0	1	0	0	0	0	0	0	0	0	0	0	1	0	0	8	6	1	0	1	6	2	no	CHG
NYDRO07293	maker-nt_contig05-snap-gene-117.97	1	1	1	1	1	1	0	0	0	0	1	0	0	0	0	0	0	0	0	0	0	1	0	0	8	6	1	0	1	6	2	no	CHG
NYDRO07313	augustus_masked-nt_contig06-processed-gene-1.14	1	1	1	0	0	1	0	0	0	0	0	0	0	1	0	1	1	0	0	0	0	0	0	0	7	4	0	3	0	7	0	no	CHG
NYDRO07314	maker-nt_contig06-augustus-gene-1.6	1	1	0	0	0	0	0	0	0	0	0	0	0	0	0	0	0	0	0	0	0	0	0	0	2	2	0	0	0	2	0	no	CHG
NYDRO07315	maker-nt_contig06-snap-gene-1.42	1	1	1	0	1	1	0	0	0	0	0	0	0	0	0	0	0	0	0	0	0	0	0	0	5	5	0	0	0	5	0	no	CHG
NYDRO07316	maker-nt_contig06-snap-gene-1.39	1	1	1	0	1	1	0	0	0	0	0	0	0	0	0	0	0	1	0	0	0	0	0	0	6	5	0	1	0	6	0	no	CHG
NYDRO07319	maker-nt_contig06-snap-gene-1.34	1	0	0	0	0	0	0	0	0	0	0	0	0	0	0	0	0	0	0	0	0	0	0	0	1	1	0	0	0	1	0	no	CHG
NYDRO07320	maker-nt_contig06-snap-gene-1.35	1	0	0	0	1	1	0	0	0	0	0	0	0	0	0	0	0	0	0	0	0	0	0	0	3	3	0	0	0	3	0	no	CHG
NYDRO07329	maker-nt_contig06-snap-gene-2.3	1	1	1	1	1	1	0	0	0	0	0	0	1	1	1	0	0	1	0	0	0	0	0	0	10	6	0	4	0	10	0	no	CHG
NYDRO07331	maker-nt_contig06-snap-gene-2.4	1	1	1	0	1	1	0	0	0	0	0	0	0	1	0	0	0	0	0	0	0	0	0	0	6	5	0	1	0	6	0	no	CHG
NYDRO07343	maker-nt_contig06-snap-gene-3.8	1	1	1	0	1	0	0	0	0	0	0	0	0	0	0	1	0	1	0	0	0	0	0	1	7	4	0	2	1	6	1	no	CHG
NYDRO07348	maker-nt_contig06-snap-gene-4.26	1	1	1	0	1	1	0	0	0	0	0	0	0	0	1	1	0	0	0	0	0	0	0	0	7	5	0	2	0	7	0	no	CHG
NYDRO07378	maker-nt_contig06-snap-gene-7.13	1	1	1	0	1	1	0	0	0	0	0	0	1	0	1	0	0	0	0	0	0	0	0	0	7	5	0	2	0	7	0	no	CHG
NYDRO07389	maker-nt_contig06-snap-gene-8.9	1	1	0	1	1	0	0	0	0	0	0	0	0	0	0	0	0	0	0	0	0	0	1	0	5	4	0	0	1	4	1	no	CHG
NYDRO07390	maker-nt_contig06-snap-gene-8.8	1	1	0	1	1	0	0	0	0	0	0	0	0	0	0	0	0	0	0	0	0	0	1	0	5	4	0	0	1	4	1	no	CHG
NYDRO07397	maker-nt_contig06-augustus-gene-9.8	1	1	1	0	0	0	0	0	0	0	0	0	0	0	0	0	0	0	0	0	0	0	0	0	3	3	0	0	0	3	0	no	CHG
NYDRO07414	maker-nt_contig06-snap-gene-11.42	1	1	1	1	0	0	0	0	0	0	0	0	0	0	0	0	0	0	0	0	0	0	0	0	4	4	0	0	0	4	0	no	CHG
NYDRO07421	maker-nt_contig06-snap-gene-11.48	1	0	0	1	1	0	0	0	0	0	0	0	0	0	0	0	0	0	0	0	0	0	0	0	3	3	0	0	0	3	0	no	CHG
NYDRO07439	maker-nt_contig06-snap-gene-13.27	1	1	1	0	0	0	0	0	0	0	0	0	1	0	0	0	0	0	0	0	0	0	0	0	4	3	0	1	0	4	0	no	CHG
NYDRO07456	augustus_masked-nt_contig06-processed-gene-15.20	1	1	1	1	1	1	0	0	0	0	0	0	0	0	0	1	0	0	0	0	0	0	0	0	7	6	0	1	0	7	0	no	CHG
NYDRO07461	snap_masked-nt_contig06-processed-gene-16.11	1	1	1	0	1	0	0	0	0	0	0	0	0	0	1	0	0	0	0	0	0	0	0	0	5	4	0	1	0	5	0	no	CHG
NYDRO07466	maker-nt_contig06-augustus-gene-16.19	1	0	1	0	0	0	0	0	0	0	0	0	0	0	0	0	0	0	0	0	0	0	0	0	2	2	0	0	0	2	0	no	CHG
NYDRO07474	augustus_masked-nt_contig06-processed-gene-18.24	1	1	1	0	0	0	0	0	0	0	0	0	0	0	0	0	0	0	0	0	0	0	0	0	3	3	0	0	0	3	0	no	CHG
NYDRO07489	maker-nt_contig06-snap-gene-20.38	1	1	1	1	1	0	0	0	0	0	0	0	0	0	0	0	0	0	0	0	0	0	0	0	5	5	0	0	0	5	0	no	CHG
NYDRO07490	maker-nt_contig06-snap-gene-20.39	1	1	1	1	1	0	0	0	0	0	0	0	0	0	0	0	0	0	0	0	0	0	0	0	5	5	0	0	0	5	0	no	CHG
NYDRO07499	snap_masked-nt_contig06-processed-gene-21.12	1	0	0	0	0	0	0	0	0	0	0	0	0	0	0	0	0	0	0	0	0	0	0	0	1	1	0	0	0	1	0	no	CHG
NYDRO07529	maker-nt_contig06-snap-gene-25.33	1	1	1	1	1	1	0	0	0	0	0	0	0	0	1	1	0	0	0	0	0	0	0	0	8	6	0	2	0	8	0	no	CHG
NYDRO07536	maker-nt_contig06-snap-gene-25.32	1	1	1	1	1	1	0	0	0	0	0	0	0	0	0	0	0	0	0	0	0	0	0	0	6	6	0	0	0	6	0	no	CHG
NYDRO07545	maker-nt_contig06-snap-gene-26.13	1	1	1	1	1	1	0	0	0	0	0	0	0	0	0	0	0	0	0	0	0	0	0	0	6	6	0	0	0	6	0	no	CHG
NYDRO07548	maker-nt_contig06-augustus-gene-26.49	1	0	0	0	1	0	0	0	0	0	0	0	0	0	0	0	0	0	0	0	0	0	0	0	2	2	0	0	0	2	0	no	CHG
NYDRO07549	maker-nt_contig06-snap-gene-27.21	1	0	0	0	1	0	0	0	0	0	0	0	1	1	0	1	1	1	0	0	0	0	0	0	7	2	0	5	0	7	0	no	CHG
NYDRO07550	maker-nt_contig06-snap-gene-26.21	1	0	0	0	1	0	0	0	0	0	0	0	0	0	0	0	0	0	0	0	0	0	0	0	2	2	0	0	0	2	0	no	CHG
NYDRO07556	maker-nt_contig06-snap-gene-27.24	1	1	1	0	0	0	0	0	0	0	0	0	0	0	0	1	0	0	1	0	0	0	0	0	5	3	0	1	1	4	1	no	CHG
NYDRO07572	maker-nt_contig06-snap-gene-29.35	1	1	1	0	0	0	0	0	0	0	0	0	0	0	0	0	0	0	0	0	0	0	0	0	3	3	0	0	0	3	0	no	CHG
NYDRO07578	maker-nt_contig06-snap-gene-30.12	1	1	1	0	1	1	0	0	0	1	1	1	1	1	0	0	1	1	0	0	0	0	0	0	12	5	3	4	0	9	3	no	CHG
NYDRO07587	augustus_masked-nt_contig06-processed-gene-30.11	1	1	1	0	0	0	0	0	0	1	0	0	0	0	0	0	0	0	0	0	0	0	0	0	4	3	1	0	0	3	1	no	CHG
NYDRO07606	augustus_masked-nt_contig06-processed-gene-32.3	1	0	1	0	0	1	0	0	0	0	1	1	0	0	0	0	0	1	0	0	0	0	0	0	6	3	2	1	0	4	2	no	CHG
NYDRO07627	maker-nt_contig06-snap-gene-35.18	1	0	0	0	0	0	0	0	0	0	0	0	0	0	0	0	0	0	0	0	0	0	0	0	1	1	0	0	0	1	0	no	CHG
NYDRO07628	maker-nt_contig06-snap-gene-35.17	1	0	0	0	0	0	0	0	0	0	0	0	0	0	0	0	0	0	0	0	0	0	0	0	1	1	0	0	0	1	0	no	CHG
NYDRO07629	augustus_masked-nt_contig06-processed-gene-35.12	1	1	0	0	0	0	0	0	0	0	0	0	0	0	0	1	0	0	0	0	0	0	0	0	3	2	0	1	0	3	0	no	CHG
NYDRO07633	maker-nt_contig06-snap-gene-36.2	1	1	1	0	0	0	0	0	0	0	0	0	0	0	0	0	0	0	0	0	0	0	0	0	3	3	0	0	0	3	0	no	CHG
NYDRO07634	maker-nt_contig06-snap-gene-36.3	1	1	1	0	0	0	0	0	0	0	0	0	0	0	0	0	0	0	0	0	0	0	0	0	3	3	0	0	0	3	0	no	CHG
NYDRO07886	maker-nt_contig06-augustus-gene-59.0	1	1	0	0	1	0	0	0	0	0	0	0	0	0	0	0	0	0	0	0	0	0	0	0	3	3	0	0	0	3	0	no	CHG
NYDRO08416	maker-nt_contig06-snap-gene-101.34	1	1	1	0	1	1	0	0	0	0	0	0	1	0	0	0	0	0	0	0	0	0	0	0	6	5	0	1	0	6	0	no	CHG
NYDRO08417	maker-nt_contig06-snap-gene-101.33	1	1	1	0	1	1	0	0	0	0	0	0	1	0	0	0	0	0	0	0	0	0	0	0	6	5	0	1	0	6	0	no	CHG
NYDRO08418	maker-nt_contig06-snap-gene-101.35	1	1	1	0	0	1	0	0	0	0	0	0	1	0	0	0	0	0	0	0	0	0	0	0	5	4	0	1	0	5	0	no	CHG
NYDRO08425	maker-nt_contig06-snap-gene-102.0	1	1	1	0	1	1	0	0	0	0	0	0	0	0	0	1	0	1	0	0	0	0	0	0	7	5	0	2	0	7	0	no	CHG
NYDRO08434	maker-nt_contig06-snap-gene-103.20	1	1	1	0	1	0	0	0	0	0	0	0	0	0	1	0	0	1	0	0	0	0	0	0	6	4	0	2	0	6	0	no	CHG
NYDRO08435	maker-nt_contig06-snap-gene-103.21	1	0	1	0	0	0	0	0	0	0	0	0	0	0	0	0	0	0	0	0	0	0	0	0	2	2	0	0	0	2	0	no	CHG
NYDRO08436	maker-nt_contig06-snap-gene-103.22	1	1	1	1	1	1	0	0	0	0	0	0	0	0	0	0	0	0	0	0	0	0	0	0	6	6	0	0	0	6	0	no	CHG
NYDRO08449	maker-nt_contig06-snap-gene-104.25	1	1	0	0	0	0	0	0	0	0	0	0	0	0	0	0	0	0	0	0	0	0	0	0	2	2	0	0	0	2	0	no	CHG
NYDRO08450	maker-nt_contig06-augustus-gene-104.3	1	0	0	0	0	0	0	0	0	0	0	0	0	0	0	0	0	0	0	0	0	0	0	0	1	1	0	0	0	1	0	no	CHG
NYDRO08451	augustus_masked-nt_contig06-processed-gene-104.36	1	0	0	0	0	0	0	0	0	0	0	0	0	1	1	0	1	0	0	0	0	0	0	0	4	1	0	3	0	4	0	no	CHG
NYDRO08478	maker-nt_contig06-snap-gene-107.25	1	1	1	1	0	1	0	0	0	0	0	0	0	0	1	0	1	1	0	0	0	0	0	0	8	5	0	3	0	8	0	no	CHG
NYDRO08481	maker-nt_contig06-snap-gene-108.19	1	1	1	1	1	1	0	0	0	0	0	0	0	0	0	1	0	1	0	0	0	0	0	0	8	6	0	2	0	8	0	no	CHG
NYDRO08483	maker-nt_contig06-snap-gene-108.10	1	0	1	0	0	1	0	0	0	0	0	0	0	0	0	0	0	0	0	0	0	0	0	0	3	3	0	0	0	3	0	no	CHG
NYDRO08484	maker-nt_contig06-snap-gene-108.11	1	0	1	0	0	0	0	0	0	0	0	0	0	0	0	0	0	0	0	0	0	0	0	0	2	2	0	0	0	2	0	no	CHG
NYDRO08494	maker-nt_contig06-augustus-gene-109.0	1	1	1	1	1	1	0	0	0	0	0	0	0	0	0	0	0	0	0	0	0	0	0	0	6	6	0	0	0	6	0	no	CHG
NYDRO08501	maker-nt_contig06-snap-gene-110.29	1	1	1	0	1	1	0	0	0	0	0	0	0	1	1	0	0	1	0	0	0	0	0	0	8	5	0	3	0	8	0	no	CHG
NYDRO08502	maker-nt_contig06-snap-gene-110.27	1	1	1	0	1	1	0	0	0	0	0	0	0	1	1	0	0	1	0	0	0	0	0	0	8	5	0	3	0	8	0	no	CHG
NYDRO08503	maker-nt_contig06-snap-gene-110.30	1	1	1	0	1	1	0	0	0	0	0	0	0	1	1	0	0	1	0	0	0	0	0	0	8	5	0	3	0	8	0	no	CHG
NYDRO08504	maker-nt_contig06-snap-gene-110.28	1	1	1	1	1	1	0	0	0	0	0	0	0	1	1	0	0	1	0	0	0	0	0	0	9	6	0	3	0	9	0	no	CHG
NYDRO08506	augustus_masked-nt_contig06-processed-gene-111.10	1	0	0	0	0	0	0	0	0	0	0	0	0	0	0	0	0	0	0	0	0	0	0	0	1	1	0	0	0	1	0	no	CHG
NYDRO08508	maker-nt_contig06-snap-gene-111.20	1	1	0	1	1	0	0	0	0	0	0	0	0	0	0	0	0	1	0	0	0	0	0	0	5	4	0	1	0	5	0	no	CHG
NYDRO08513	maker-nt_contig06-augustus-gene-111.7	1	1	1	0	0	0	0	0	0	0	0	0	0	0	0	0	0	0	0	0	0	0	0	0	3	3	0	0	0	3	0	no	CHG
NYDRO08517	maker-nt_contig06-snap-gene-112.55	1	1	1	1	1	1	0	0	0	0	0	0	1	1	1	1	0	0	0	0	0	0	0	0	10	6	0	4	0	10	0	no	CHG
NYDRO08524	maker-nt_contig06-augustus-gene-112.13	1	1	1	0	0	0	0	0	0	1	0	0	1	0	1	0	0	0	0	0	0	0	0	0	6	3	1	2	0	5	1	no	CHG
NYDRO08570	maker-nt_contig07-augustus-gene-0.18	1	1	1	0	0	0	0	0	0	0	0	0	0	0	0	0	0	0	0	0	0	0	0	0	3	3	0	0	0	3	0	no	CHG
NYDRO08574	maker-nt_contig07-augustus-gene-1.5	1	1	1	0	0	0	0	0	0	0	0	0	0	0	0	0	0	0	0	0	0	0	0	0	3	3	0	0	0	3	0	no	CHG
NYDRO08613	maker-nt_contig07-augustus-gene-4.60	1	1	0	0	0	0	0	0	0	0	0	0	0	0	0	0	0	0	0	0	0	0	0	0	2	2	0	0	0	2	0	no	CHG
NYDRO08636	maker-nt_contig07-augustus-gene-7.11	1	0	1	0	0	0	0	0	0	0	0	0	0	0	0	0	0	0	0	0	0	0	0	0	2	2	0	0	0	2	0	no	CHG
NYDRO08661	maker-nt_contig07-augustus-gene-9.6	1	1	1	0	0	0	0	0	0	0	0	0	0	0	0	0	1	1	0	0	0	0	0	0	5	3	0	2	0	5	0	no	CHG
NYDRO08662	maker-nt_contig07-snap-gene-9.31	1	1	1	0	0	0	0	0	0	0	0	0	0	1	0	0	1	1	0	0	0	0	0	0	6	3	0	3	0	6	0	no	CHG
NYDRO08663	maker-nt_contig07-snap-gene-9.33	1	1	1	0	1	0	0	0	0	0	0	0	0	1	0	0	1	1	0	0	0	0	0	0	7	4	0	3	0	7	0	no	CHG
NYDRO08664	maker-nt_contig07-snap-gene-9.32	1	1	1	1	1	0	0	0	0	0	0	0	0	1	0	1	1	1	0	0	0	0	0	0	9	5	0	4	0	9	0	no	CHG
NYDRO08665	maker-nt_contig07-snap-gene-9.28	1	1	1	1	1	0	0	0	0	0	0	0	0	0	0	1	0	0	0	0	0	0	0	0	6	5	0	1	0	6	0	no	CHG
NYDRO08666	maker-nt_contig07-snap-gene-9.29	1	1	0	1	1	0	0	0	0	0	0	0	0	0	0	1	0	0	0	0	0	0	0	0	5	4	0	1	0	5	0	no	CHG
NYDRO08669	maker-nt_contig07-augustus-gene-10.41	1	0	0	0	0	0	0	0	0	0	0	0	0	0	0	0	0	0	0	0	0	0	0	0	1	1	0	0	0	1	0	no	CHG
NYDRO08692	maker-nt_contig07-augustus-gene-12.0	1	1	1	0	1	1	0	0	0	0	0	0	0	0	0	0	0	0	0	0	0	0	0	0	5	5	0	0	0	5	0	no	CHG
NYDRO08705	maker-nt_contig07-snap-gene-14.8	1	1	1	0	1	0	0	0	0	0	0	0	0	0	1	0	1	0	0	0	0	0	0	0	6	4	0	2	0	6	0	no	CHG
NYDRO08718	maker-nt_contig07-snap-gene-15.42	1	1	1	0	1	1	0	0	0	0	0	0	1	1	1	0	1	1	0	0	0	0	0	0	10	5	0	5	0	10	0	no	CHG
NYDRO08719	snap_masked-nt_contig07-processed-gene-15.5	1	1	1	1	1	1	1	0	0	0	0	0	0	0	1	0	1	1	0	0	0	0	0	0	10	6	1	3	0	9	1	no	CHG
NYDRO08733	augustus_masked-nt_contig07-processed-gene-17.26	1	1	1	0	1	0	0	0	0	0	0	0	0	0	0	0	0	0	0	0	0	0	0	0	4	4	0	0	0	4	0	no	CHG
NYDRO08738	maker-nt_contig07-snap-gene-17.49	1	1	1	1	0	0	0	0	0	0	0	0	0	0	0	0	0	0	0	0	0	0	0	0	4	4	0	0	0	4	0	no	CHG
NYDRO08817	maker-nt_contig07-snap-gene-26.11	1	1	1	0	0	0	0	0	0	0	0	0	0	0	0	1	0	0	0	0	0	0	0	0	4	3	0	1	0	4	0	no	CHG
NYDRO08827	snap_masked-nt_contig07-processed-gene-27.34	1	1	1	1	0	0	0	0	0	0	0	0	1	0	0	0	0	0	0	0	0	0	0	0	5	4	0	1	0	5	0	no	CHG
NYDRO08831	snap_masked-nt_contig07-processed-gene-27.37	1	0	1	0	0	0	0	0	0	0	0	0	0	0	0	0	0	0	0	0	0	0	0	0	2	2	0	0	0	2	0	no	CHG
NYDRO08859	maker-nt_contig07-augustus-gene-30.23	1	1	0	0	0	0	0	0	0	0	0	0	1	1	0	1	1	1	0	0	0	0	0	0	7	2	0	5	0	7	0	no	CHG
NYDRO08860	maker-nt_contig07-snap-gene-30.38	1	0	0	0	0	0	0	0	0	0	0	0	1	1	0	1	1	1	0	0	0	0	0	0	6	1	0	5	0	6	0	no	CHG
NYDRO08861	maker-nt_contig07-snap-gene-30.37	1	0	0	0	0	0	0	0	0	0	0	0	1	1	0	1	1	0	0	0	0	0	0	0	5	1	0	4	0	5	0	no	CHG
NYDRO08882	snap_masked-nt_contig07-processed-gene-32.13	1	0	1	1	0	0	0	0	0	0	0	0	1	1	0	0	1	1	0	0	0	0	0	0	7	3	0	4	0	7	0	no	CHG
NYDRO08892	snap_masked-nt_contig07-processed-gene-33.13	1	0	1	0	0	0	0	0	0	0	0	0	0	0	0	1	0	0	0	0	0	0	0	0	3	2	0	1	0	3	0	no	CHG
NYDRO08895	snap_masked-nt_contig07-processed-gene-33.17	1	1	1	0	1	1	0	0	0	0	0	0	1	0	0	1	0	0	0	0	0	0	0	0	7	5	0	2	0	7	0	no	CHG
NYDRO08896	snap_masked-nt_contig07-processed-gene-33.18	1	1	1	1	1	1	0	0	0	0	0	0	1	0	0	1	0	0	0	0	0	0	0	0	8	6	0	2	0	8	0	no	CHG
NYDRO08901	maker-nt_contig07-snap-gene-34.6	1	1	1	0	1	1	0	0	0	0	0	0	0	0	0	0	0	0	0	0	0	0	0	0	5	5	0	0	0	5	0	no	CHG
NYDRO08928	snap_masked-nt_contig07-processed-gene-36.20	1	1	0	1	1	1	0	0	0	0	0	0	0	0	0	0	1	0	0	0	0	0	0	0	6	5	0	1	0	6	0	no	CHG
NYDRO08932	maker-nt_contig07-snap-gene-37.5	1	1	1	1	1	1	0	0	0	0	0	0	0	0	1	1	1	1	0	0	1	0	0	0	11	6	0	4	1	10	1	no	CHG
NYDRO08934	snap_masked-nt_contig07-processed-gene-37.27	1	1	1	0	0	0	0	0	0	0	0	0	0	1	0	0	0	0	0	0	0	0	0	0	4	3	0	1	0	4	0	no	CHG
NYDRO08935	maker-nt_contig07-snap-gene-37.12	1	1	1	0	0	0	0	0	0	0	0	0	0	1	0	0	0	0	0	0	0	0	0	0	4	3	0	1	0	4	0	no	CHG
NYDRO08959	snap_masked-nt_contig07-processed-gene-39.41	1	1	0	0	1	1	0	0	0	0	0	0	1	0	0	1	0	0	0	0	0	0	0	0	6	4	0	2	0	6	0	no	CHG
NYDRO08960	maker-nt_contig07-augustus-gene-40.30	1	1	1	0	1	1	0	0	0	0	0	0	0	0	0	0	0	0	0	0	0	0	0	0	5	5	0	0	0	5	0	no	CHG
NYDRO08997	maker-nt_contig07-snap-gene-43.17	1	1	1	0	1	0	0	0	0	0	0	0	0	0	0	0	0	0	0	0	0	0	0	0	4	4	0	0	0	4	0	no	CHG
NYDRO09011	snap_masked-nt_contig07-processed-gene-44.40	1	0	1	1	0	1	0	0	0	0	0	0	0	0	0	0	0	0	0	0	0	0	0	0	4	4	0	0	0	4	0	no	CHG
NYDRO09018	maker-nt_contig07-snap-gene-45.58	1	1	1	0	0	0	0	0	0	0	0	0	0	0	0	0	1	0	0	0	0	1	1	0	6	3	0	1	2	4	2	no	CHG
NYDRO09019	maker-nt_contig07-snap-gene-45.57	1	1	1	0	0	0	0	0	0	0	0	0	0	0	0	0	1	0	0	0	0	1	1	0	6	3	0	1	2	4	2	no	CHG
NYDRO09020	snap_masked-nt_contig07-processed-gene-45.25	1	1	1	0	0	0	0	0	0	0	0	0	0	0	0	0	1	0	0	0	0	1	1	0	6	3	0	1	2	4	2	no	CHG
NYDRO09050	maker-nt_contig07-snap-gene-47.3	1	1	1	1	1	1	0	0	0	0	0	0	0	0	0	0	0	0	0	0	0	0	0	0	6	6	0	0	0	6	0	no	CHG
NYDRO09051	snap_masked-nt_contig07-processed-gene-48.17	1	1	1	1	1	1	0	0	0	0	0	0	1	1	0	1	0	1	0	0	0	0	0	0	10	6	0	4	0	10	0	no	CHG
NYDRO09079	snap_masked-nt_contig07-processed-gene-51.13	1	0	0	1	0	0	0	0	0	0	0	0	0	0	0	0	0	0	0	0	0	0	0	0	2	2	0	0	0	2	0	no	CHG
NYDRO09092	maker-nt_contig07-snap-gene-52.25	1	0	1	0	0	0	0	0	0	0	0	0	0	0	0	1	0	0	0	0	0	0	0	0	3	2	0	1	0	3	0	no	CHG
NYDRO09102	maker-nt_contig07-snap-gene-53.12	1	1	1	1	0	0	0	0	0	0	0	0	0	0	1	0	0	1	0	0	0	0	0	0	6	4	0	2	0	6	0	no	CHG
NYDRO09104	maker-nt_contig07-snap-gene-53.8	1	1	0	0	0	0	0	0	0	0	0	0	0	0	0	0	0	0	0	0	0	0	0	0	2	2	0	0	0	2	0	no	CHG
NYDRO09123	maker-nt_contig07-snap-gene-55.38	1	1	1	0	0	0	0	0	0	0	0	0	0	0	0	0	0	0	0	0	0	0	0	0	3	3	0	0	0	3	0	no	CHG
NYDRO09147	snap_masked-nt_contig07-processed-gene-59.4	1	1	1	0	0	0	0	0	0	0	0	0	0	0	0	0	0	0	0	0	0	0	0	0	3	3	0	0	0	3	0	no	CHG
NYDRO09148	maker-nt_contig07-snap-gene-59.22	1	1	1	1	1	1	0	0	0	0	0	0	0	0	0	0	0	0	0	0	0	0	0	0	6	6	0	0	0	6	0	no	CHG
NYDRO09670	maker-nt_contig07-augustus-gene-108.19	1	1	1	0	0	0	0	0	0	0	0	0	0	0	0	0	0	0	0	0	0	0	0	0	3	3	0	0	0	3	0	no	CHG
NYDRO09681	maker-nt_contig07-snap-gene-109.35	1	0	0	0	0	0	0	0	0	0	0	0	0	0	0	0	0	0	0	0	0	0	0	0	1	1	0	0	0	1	0	no	CHG
NYDRO09753	augustus_masked-nt_contig07-processed-gene-116.28	1	1	1	1	1	0	0	0	0	0	0	0	1	0	0	1	0	1	0	0	0	0	0	0	8	5	0	3	0	8	0	no	CHG
NYDRO09810	snap_masked-nt_contig08-processed-gene-2.5	1	0	0	0	0	0	0	0	0	0	0	0	0	0	0	0	0	0	0	0	0	0	0	0	1	1	0	0	0	1	0	no	CHG
NYDRO09844	augustus_masked-nt_contig08-processed-gene-4.35	1	0	0	1	1	1	0	0	0	0	0	0	0	1	1	0	1	0	0	0	0	0	0	0	7	4	0	3	0	7	0	no	CHG
NYDRO09845	maker-nt_contig08-augustus-gene-4.58	1	0	0	0	0	0	0	0	0	0	0	0	0	1	0	0	1	0	0	0	0	0	0	0	3	1	0	2	0	3	0	no	CHG
NYDRO09927	maker-nt_contig08-snap-gene-12.1	1	1	1	1	0	0	0	0	0	0	0	0	0	0	1	0	1	1	0	0	0	0	1	0	8	4	0	3	1	7	1	no	CHG
NYDRO09928	augustus_masked-nt_contig08-processed-gene-11.43	1	1	1	1	0	0	0	0	0	0	0	0	0	0	1	0	1	0	0	0	0	0	1	0	7	4	0	2	1	6	1	no	CHG
NYDRO09929	augustus_masked-nt_contig08-processed-gene-12.14	1	1	1	0	0	0	0	0	0	0	0	0	0	0	1	0	0	0	0	0	0	0	0	0	4	3	0	1	0	4	0	no	CHG
NYDRO09939	maker-nt_contig08-augustus-gene-12.34	1	0	0	1	0	0	0	0	0	0	0	0	0	0	0	0	0	0	0	0	0	0	0	0	2	2	0	0	0	2	0	no	CHG
NYDRO09940	maker-nt_contig08-augustus-gene-12.29	1	1	0	0	0	1	0	0	0	0	0	0	0	0	0	0	0	0	0	0	0	0	0	0	3	3	0	0	0	3	0	no	CHG
NYDRO09962	augustus_masked-nt_contig08-processed-gene-14.57	1	1	0	0	1	0	0	0	0	0	0	0	0	0	0	0	0	0	0	0	0	0	0	0	3	3	0	0	0	3	0	no	CHG
NYDRO09963	maker-nt_contig08-snap-gene-14.49	1	1	0	0	1	0	0	0	0	0	0	0	0	0	0	0	0	0	0	0	0	0	0	0	3	3	0	0	0	3	0	no	CHG
NYDRO10068	maker-nt_contig08-snap-gene-22.38	1	0	0	0	0	1	0	0	0	0	0	0	0	0	0	0	0	0	0	0	0	0	0	0	2	2	0	0	0	2	0	no	CHG
NYDRO10843	snap_masked-nt_contig08-processed-gene-72.24	1	1	1	0	1	1	0	0	0	0	0	0	0	0	0	0	0	1	0	0	0	0	0	0	6	5	0	1	0	6	0	no	CHG
NYDRO10914	snap_masked-nt_contig08-processed-gene-79.60	1	1	1	0	1	0	0	0	0	0	0	0	1	0	0	1	0	0	0	0	0	0	0	0	6	4	0	2	0	6	0	no	CHG
NYDRO10915	maker-nt_contig08-snap-gene-79.25	1	1	1	0	1	0	0	0	0	0	0	0	1	0	0	0	0	0	0	0	0	0	0	0	5	4	0	1	0	5	0	no	CHG
NYDRO10927	snap_masked-nt_contig08-processed-gene-81.19	1	0	0	1	0	0	0	0	0	0	0	0	0	0	0	0	0	0	0	0	0	0	0	0	2	2	0	0	0	2	0	no	CHG
NYDRO10928	maker-nt_contig08-snap-gene-81.34	1	1	1	1	1	1	0	0	0	0	0	0	0	0	1	0	0	0	0	0	0	0	0	0	7	6	0	1	0	7	0	no	CHG
NYDRO10929	maker-nt_contig08-snap-gene-81.33	1	1	1	1	1	1	0	0	0	0	0	0	0	0	1	0	0	0	0	0	0	0	0	0	7	6	0	1	0	7	0	no	CHG
NYDRO10930	maker-nt_contig08-snap-gene-81.32	1	1	1	1	1	1	0	0	0	0	0	0	0	0	1	0	0	0	0	0	0	0	0	0	7	6	0	1	0	7	0	no	CHG
NYDRO10983	snap_masked-nt_contig08-processed-gene-85.23	1	0	0	0	0	0	0	0	0	0	0	0	0	0	0	1	0	0	0	0	0	0	0	0	2	1	0	1	0	2	0	no	CHG
NYDRO10984	maker-nt_contig08-snap-gene-85.54	1	0	0	0	0	0	0	0	0	0	0	0	0	0	0	1	0	0	0	0	0	0	0	0	2	1	0	1	0	2	0	no	CHG
NYDRO10985	snap_masked-nt_contig08-processed-gene-86.18	1	1	1	0	1	1	0	0	0	0	0	0	0	0	0	0	0	0	0	0	0	0	0	0	5	5	0	0	0	5	0	no	CHG
NYDRO10994	maker-nt_contig08-snap-gene-87.38	1	1	0	1	0	0	0	0	0	0	0	0	0	0	0	0	0	0	0	0	0	0	0	0	3	3	0	0	0	3	0	no	CHG
NYDRO11023	maker-nt_contig08-augustus-gene-91.15	1	1	1	0	0	0	0	0	0	0	0	0	0	0	0	0	0	0	0	0	0	0	0	0	3	3	0	0	0	3	0	no	CHG
NYDRO11027	maker-nt_contig08-snap-gene-91.8	1	1	1	0	1	1	0	0	0	0	0	0	0	0	0	0	1	0	0	0	0	0	0	0	6	5	0	1	0	6	0	no	CHG
NYDRO11028	maker-nt_contig08-snap-gene-91.7	1	1	1	0	1	1	0	0	0	0	0	0	0	0	0	0	1	0	0	0	0	0	0	0	6	5	0	1	0	6	0	no	CHG
NYDRO11035	maker-nt_contig08-snap-gene-92.40	1	1	1	1	0	1	0	0	0	0	0	0	0	0	0	0	0	0	0	0	0	0	0	0	5	5	0	0	0	5	0	no	CHG
NYDRO11072	maker-nt_contig08-snap-gene-97.2	1	1	1	0	1	1	0	0	0	0	0	0	0	1	0	0	1	1	0	0	0	0	0	0	8	5	0	3	0	8	0	no	CHG
NYDRO11073	maker-nt_contig08-snap-gene-97.3	1	1	1	0	1	1	0	0	0	0	0	0	0	1	0	0	1	1	0	0	0	0	0	0	8	5	0	3	0	8	0	no	CHG
NYDRO11084	maker-nt_contig08-snap-gene-98.36	1	1	1	1	1	1	0	0	0	0	0	0	0	0	0	0	0	0	0	0	0	0	0	0	6	6	0	0	0	6	0	no	CHG
NYDRO11085	maker-nt_contig08-snap-gene-98.37	1	1	1	1	1	1	0	0	0	0	0	0	0	0	0	0	0	0	0	0	0	0	0	0	6	6	0	0	0	6	0	no	CHG
NYDRO11086	maker-nt_contig08-snap-gene-98.35	1	1	1	1	1	1	0	0	0	0	0	1	0	0	0	0	0	0	0	0	0	0	0	0	7	6	1	0	0	6	1	no	CHG
NYDRO11089	maker-nt_contig08-augustus-gene-98.20	1	1	0	0	0	0	0	0	0	0	0	0	0	0	0	0	0	0	0	0	0	0	0	0	2	2	0	0	0	2	0	no	CHG
NYDRO11105	maker-nt_contig08-augustus-gene-99.11	1	0	0	1	1	0	0	0	0	0	0	0	0	0	0	0	0	0	0	0	0	0	0	0	3	3	0	0	0	3	0	no	CHG
NYDRO11106	maker-nt_contig08-augustus-gene-99.7	1	0	0	1	0	1	0	0	0	0	0	0	0	0	0	0	0	0	0	0	0	0	0	0	3	3	0	0	0	3	0	no	CHG
NYDRO11124	maker-nt_contig08-snap-gene-101.19	1	1	1	0	0	0	0	0	0	0	0	0	0	0	0	0	0	0	0	0	0	0	0	0	3	3	0	0	0	3	0	no	CHG
NYDRO11188	augustus_masked-nt_contig08-processed-gene-107.32	1	1	1	0	1	1	0	0	0	0	0	0	0	0	1	1	0	1	0	0	0	0	0	0	8	5	0	3	0	8	0	no	CHG
NYDRO11202	maker-nt_contig08-snap-gene-109.30	1	1	1	0	0	1	0	0	0	0	0	0	0	0	0	0	0	0	0	0	0	0	0	0	4	4	0	0	0	4	0	no	CHG
NYDRO11207	maker-nt_contig08-augustus-gene-110.11	1	0	1	1	1	1	0	0	0	0	0	0	1	1	1	0	1	1	0	0	0	0	0	0	10	5	0	5	0	10	0	no	CHG
NYDRO11238	maker-nt_contig08-snap-gene-114.22	1	1	0	0	1	0	0	0	0	0	0	0	0	0	1	0	0	1	0	0	0	0	0	0	5	3	0	2	0	5	0	no	CHG
NYDRO11286	0:augustus_masked-nm_contig09-processed-gene-0.14	1	1	1	0	0	0	0	0	0	0	0	0	0	0	0	0	0	0	0	1	0	0	0	0	4	3	0	0	1	3	1	no	CHG
NYDRO11304	maker-nt_contig09-snap-gene-2.16	1	0	1	0	0	1	0	0	0	0	0	0	0	0	0	1	0	0	0	0	0	0	0	0	4	3	0	1	0	4	0	no	CHG
NYDRO11305	0:augustus_masked-nm_contig09-processed-gene-2.3	1	1	1	0	0	0	0	0	0	0	0	0	0	0	0	0	0	0	0	0	0	0	0	0	3	3	0	0	0	3	0	no	CHG
NYDRO11344	maker-nt_contig09-snap-gene-6.29	1	1	1	1	1	1	0	0	0	0	0	0	0	1	0	0	1	0	0	0	0	0	0	0	8	6	0	2	0	8	0	no	CHG
NYDRO11345	maker-nt_contig09-snap-gene-6.32	1	1	1	1	1	1	0	0	0	0	0	0	0	1	0	0	1	0	0	0	0	0	0	0	8	6	0	2	0	8	0	no	CHG
NYDRO11346	1:maker-nt_contig09-snap-gene-6.8	1	1	1	1	1	1	0	0	0	0	0	0	0	1	0	0	1	0	0	0	0	0	0	0	8	6	0	2	0	8	0	no	CHG
NYDRO11347	1:maker-nt_contig09-snap-gene-6.7	1	1	1	0	1	1	0	0	0	0	0	0	0	1	0	0	1	0	0	0	0	0	0	0	7	5	0	2	0	7	0	no	CHG
NYDRO11372	1:maker-nt_contig09-snap-gene-8.3	1	1	1	0	0	0	0	0	0	0	0	0	0	0	0	0	1	1	0	0	0	0	0	0	5	3	0	2	0	5	0	no	CHG
NYDRO11373	1:maker-nt_contig09-snap-gene-8.2	1	1	1	1	1	0	0	0	0	0	0	0	0	0	1	0	1	1	0	0	0	0	0	0	8	5	0	3	0	8	0	no	CHG
NYDRO11423	maker-nt_contig09-snap-gene-12.21	1	1	1	0	1	0	0	0	0	0	0	0	0	0	0	0	1	1	0	0	0	0	0	0	6	4	0	2	0	6	0	no	CHG
NYDRO11435	maker-nt_contig09-snap-gene-13.32	1	0	1	0	0	0	0	0	0	0	0	0	0	0	0	0	0	0	0	1	0	0	0	0	3	2	0	0	1	2	1	no	CHG
NYDRO11437	1:maker-nt_contig09-snap-gene-13.83	1	0	1	0	0	0	0	0	0	0	0	0	0	0	0	0	0	0	0	1	0	0	0	0	3	2	0	0	1	2	1	no	CHG
NYDRO11438	maker-nt_contig09-augustus-gene-13.7	1	0	1	0	1	1	0	0	0	0	0	0	0	0	0	0	0	0	0	1	0	0	0	0	5	4	0	0	1	4	1	no	CHG
NYDRO11445	0:maker-nm_contig09-snap-gene-14.16	1	1	1	0	0	0	0	0	0	0	0	0	0	0	0	0	0	0	0	0	0	0	0	0	3	3	0	0	0	3	0	no	CHG
NYDRO11446	augustus_masked-nt_contig09-processed-gene-14.10	1	1	1	0	0	0	0	0	0	0	0	0	0	0	0	0	0	0	0	0	0	0	0	0	3	3	0	0	0	3	0	no	CHG
NYDRO11492	1:maker-nt_contig09-snap-gene-18.57	1	1	1	0	1	1	0	0	0	0	0	0	0	0	0	0	0	0	0	0	0	0	0	0	5	5	0	0	0	5	0	no	CHG
NYDRO11498	1:maker-nt_contig09-snap-gene-18.66	1	1	0	0	0	0	0	0	0	0	0	0	0	0	0	0	0	0	0	0	0	0	0	0	2	2	0	0	0	2	0	no	CHG
NYDRO11534	maker-nt_contig09-snap-gene-21.9	1	1	0	1	1	0	0	0	0	0	0	0	0	0	0	0	0	0	0	0	0	0	0	0	4	4	0	0	0	4	0	no	CHG
NYDRO11535	1:maker-nt_contig09-snap-gene-21.2	1	1	1	1	1	0	0	0	0	0	0	0	0	0	0	1	0	0	0	0	0	0	0	0	6	5	0	1	0	6	0	no	CHG
NYDRO11550	0:snap_masked-nm_contig09-processed-gene-22.59	1	1	1	1	0	0	0	0	0	0	0	0	0	0	0	0	0	0	0	0	0	0	0	0	4	4	0	0	0	4	0	no	CHG
NYDRO11551	0:maker-nm_contig09-snap-gene-22.36	1	1	1	1	0	0	0	0	0	0	0	0	0	0	0	0	0	0	0	0	0	0	0	0	4	4	0	0	0	4	0	no	CHG
NYDRO11564	maker-nt_contig09-snap-gene-22.27	1	1	0	0	0	0	0	0	0	0	0	0	0	1	0	0	1	0	0	0	0	0	0	0	4	2	0	2	0	4	0	no	CHG
NYDRO11565	0:maker-nm_contig09-augustus-gene-22.16	1	1	0	0	0	0	0	0	0	0	0	0	0	1	0	0	1	0	0	0	0	0	0	0	4	2	0	2	0	4	0	no	CHG
NYDRO11566	0:maker-nm_contig09-snap-gene-22.39	1	1	0	0	0	0	0	0	0	0	0	0	0	0	0	0	1	0	0	0	0	0	0	0	3	2	0	1	0	3	0	no	CHG
NYDRO11567	maker-nt_contig09-snap-gene-23.26	1	1	1	0	1	0	0	0	0	0	0	0	0	0	0	0	0	0	0	0	0	0	0	0	4	4	0	0	0	4	0	no	CHG
NYDRO11597	snap_masked-nt_contig09-processed-gene-24.41	1	0	0	0	0	0	0	0	0	0	0	0	0	0	1	1	1	0	0	0	0	0	0	0	4	1	0	3	0	4	0	no	CHG
NYDRO11608	maker-nt_contig09-snap-gene-25.46	1	1	1	1	0	0	0	0	0	0	0	0	0	0	0	0	0	0	0	0	0	0	0	0	4	4	0	0	0	4	0	no	CHG
NYDRO11623	maker-nt_contig09-snap-gene-26.42	1	1	1	0	1	1	0	0	0	0	0	0	0	0	0	1	0	0	0	0	0	0	0	0	6	5	0	1	0	6	0	no	CHG
NYDRO11624	maker-nt_contig09-snap-gene-26.58	1	1	1	0	1	1	0	0	0	0	0	0	0	0	0	0	1	0	0	0	0	0	0	0	6	5	0	1	0	6	0	no	CHG
NYDRO11625	0:maker-nm_contig09-snap-gene-26.5	1	1	0	0	0	0	0	0	0	0	0	0	0	0	0	0	1	0	0	0	0	0	0	0	3	2	0	1	0	3	0	no	CHG
NYDRO11626	maker-nt_contig09-snap-gene-26.45	1	1	0	0	0	0	0	0	0	0	0	0	0	0	0	0	1	0	0	0	0	0	0	0	3	2	0	1	0	3	0	no	CHG
NYDRO11627	1:maker-nt_contig09-snap-gene-26.26	1	1	0	0	0	0	0	0	0	0	0	0	0	0	0	0	0	0	0	0	0	0	0	0	2	2	0	0	0	2	0	no	CHG
NYDRO11628	0:snap_masked-nm_contig09-processed-gene-26.36	1	1	0	0	0	0	0	0	0	0	0	0	0	0	0	0	0	0	0	0	0	0	0	0	2	2	0	0	0	2	0	no	CHG
NYDRO11629	1:maker-nt_contig09-snap-gene-26.10	1	1	0	0	0	0	0	0	0	0	0	0	0	0	0	0	0	0	0	0	0	0	0	0	2	2	0	0	0	2	0	no	CHG
NYDRO11644	maker-nt_contig09-snap-gene-28.63	1	0	1	1	0	1	0	0	0	0	0	0	0	0	0	0	0	0	0	0	0	0	0	0	4	4	0	0	0	4	0	no	CHG
NYDRO11675	0:maker-nm_contig09-snap-gene-29.33	1	0	0	0	0	0	0	0	0	0	0	0	0	1	0	0	1	0	0	0	0	0	0	0	3	1	0	2	0	3	0	no	CHG
NYDRO11686	snap_masked-nt_contig09-processed-gene-30.6	1	1	1	0	1	1	0	0	0	0	0	0	0	0	0	0	0	1	0	0	0	0	0	0	6	5	0	1	0	6	0	no	CHG
NYDRO11687	1:maker-nt_contig09-snap-gene-30.20	1	1	1	0	1	0	0	0	0	0	0	0	0	0	0	0	0	1	0	0	0	0	0	0	5	4	0	1	0	5	0	no	CHG
NYDRO11688	0:maker-nm_contig09-snap-gene-30.16	1	1	1	0	1	1	0	0	0	0	0	0	0	0	0	0	0	1	0	0	0	0	0	0	6	5	0	1	0	6	0	no	CHG
NYDRO11695	maker-nt_contig09-snap-gene-31.6	1	1	1	0	1	1	0	0	0	0	0	0	0	0	0	0	0	0	0	0	0	0	0	0	5	5	0	0	0	5	0	no	CHG
NYDRO11720	0:maker-nm_contig09-snap-gene-33.10	1	0	1	1	0	0	0	0	0	0	0	0	0	0	0	0	0	0	0	0	0	0	0	0	3	3	0	0	0	3	0	no	CHG
NYDRO11721	maker-nt_contig09-snap-gene-34.16	1	1	1	0	1	0	0	0	0	0	0	0	0	0	0	0	0	0	0	0	0	0	0	0	4	4	0	0	0	4	0	no	CHG
NYDRO11731	1:maker-nt_contig09-snap-gene-35.0	1	1	1	0	0	0	0	0	0	0	0	0	0	0	0	0	0	1	0	0	0	0	0	0	4	3	0	1	0	4	0	no	CHG
NYDRO11737	snap_masked-nt_contig09-processed-gene-35.4	1	1	0	0	0	0	0	0	0	0	0	0	0	0	0	0	0	0	0	0	0	0	0	0	2	2	0	0	0	2	0	no	CHG
NYDRO11749	1:maker-nt_contig09-snap-gene-36.12	1	0	0	1	0	0	0	0	0	0	0	0	0	0	0	0	0	0	0	0	0	0	0	0	2	2	0	0	0	2	0	no	CHG
NYDRO11750	maker-nt_contig09-snap-gene-36.20	1	0	1	1	0	1	0	0	0	0	0	0	0	0	0	0	0	0	0	0	0	0	0	0	4	4	0	0	0	4	0	no	CHG
NYDRO11751	maker-nt_contig09-snap-gene-36.18	1	1	1	1	0	1	0	0	0	0	0	0	0	0	1	0	0	1	0	0	0	0	0	0	7	5	0	2	0	7	0	no	CHG
NYDRO11752	maker-nt_contig09-snap-gene-36.17	1	1	1	1	0	1	0	0	0	0	0	0	0	0	1	0	0	1	0	0	0	0	0	0	7	5	0	2	0	7	0	no	CHG
NYDRO11772	1:augustus_masked-nt_contig09-processed-gene-38.19	1	0	0	0	0	0	0	0	0	0	0	0	0	0	0	0	0	0	0	0	0	0	0	0	1	1	0	0	0	1	0	no	CHG
NYDRO11778	maker-nt_contig09-snap-gene-38.26	1	1	1	0	1	0	0	0	0	0	0	0	0	0	1	0	0	1	0	0	0	0	0	0	6	4	0	2	0	6	0	no	CHG
NYDRO11794	0:snap_masked-nm_contig09-processed-gene-40.1	1	1	1	0	0	0	0	0	0	0	0	0	0	1	0	0	0	0	0	0	0	0	0	0	4	3	0	1	0	4	0	no	CHG
NYDRO11854	maker-nt_contig09-augustus-gene-43.75	1	0	0	1	1	0	0	0	0	0	0	0	1	0	0	1	0	0	0	0	0	0	0	0	5	3	0	2	0	5	0	no	CHG
NYDRO11855	maker-nt_contig09-snap-gene-43.38	1	0	0	1	1	0	0	0	0	0	0	0	1	0	1	1	0	1	0	0	0	0	0	0	7	3	0	4	0	7	0	no	CHG
NYDRO12016	0:maker-nm_contig09-snap-gene-57.11	1	1	0	0	0	0	0	0	0	0	0	0	0	0	0	0	0	0	0	0	0	1	0	0	3	2	0	0	1	2	1	no	CHG
NYDRO12017	maker-nt_contig09-snap-gene-57.68	1	0	1	0	1	0	0	0	0	0	0	1	1	0	0	0	0	1	0	0	0	0	0	0	6	3	1	2	0	5	1	no	CHG
NYDRO12018	maker-nt_contig09-snap-gene-57.67	1	1	1	0	1	0	0	0	0	0	0	1	1	0	0	0	0	1	0	0	0	0	0	0	7	4	1	2	0	6	1	no	CHG
NYDRO12019	maker-nt_contig09-snap-gene-57.73	1	1	0	0	1	0	0	0	0	0	0	0	1	0	0	0	0	0	0	0	0	0	0	0	4	3	0	1	0	4	0	no	CHG
NYDRO12020	1:maker-nt_contig09-snap-gene-57.25	1	1	0	0	0	0	0	0	0	0	0	0	0	0	0	0	0	0	0	0	0	0	0	0	2	2	0	0	0	2	0	no	CHG
NYDRO12021	0:maker-nm_contig09-snap-gene-57.19	1	1	1	1	1	1	0	0	0	0	0	0	1	0	0	0	0	0	0	0	0	0	0	0	7	6	0	1	0	7	0	no	CHG
NYDRO12063	snap_masked-nt_contig09-processed-gene-61.7	1	1	0	0	0	0	0	0	0	0	0	0	1	0	0	1	0	0	0	0	0	0	0	0	4	2	0	2	0	4	0	no	CHG
NYDRO12164	0:snap_masked-nm_contig09-processed-gene-69.19	1	1	0	0	0	0	0	0	0	1	0	0	1	0	1	1	0	1	0	0	0	0	0	0	7	2	1	4	0	6	1	no	CHG
NYDRO12165	maker-nt_contig09-snap-gene-69.13	1	1	0	0	0	0	0	0	0	1	0	0	1	0	1	1	0	1	0	0	0	0	0	0	7	2	1	4	0	6	1	no	CHG
NYDRO12232	1:maker-nt_contig09-augustus-gene-75.8	1	0	0	0	0	0	0	0	0	0	0	0	0	0	0	0	0	0	0	0	0	0	0	0	1	1	0	0	0	1	0	no	CHG
NYDRO12278	maker-nt_contig09-snap-gene-79.16	1	1	1	0	1	1	0	0	0	0	0	0	0	0	0	0	0	0	0	0	0	0	0	0	5	5	0	0	0	5	0	no	CHG
NYDRO12307	0:maker-nm_contig09-augustus-gene-81.24	1	1	1	1	1	0	0	0	0	0	0	0	0	0	0	0	0	0	0	0	0	1	0	0	6	5	0	0	1	5	1	no	CHG
NYDRO12308	0:maker-nm_contig09-augustus-gene-81.25	1	1	1	1	1	0	0	0	0	0	0	0	0	0	0	0	0	0	0	0	0	1	0	0	6	5	0	0	1	5	1	no	CHG
NYDRO12309	0:maker-nm_contig09-snap-gene-82.22	1	1	1	1	1	1	0	0	0	0	0	0	0	0	0	0	0	0	0	0	0	0	0	0	6	6	0	0	0	6	0	no	CHG
NYDRO12310	0:maker-nm_contig09-snap-gene-82.23	1	1	1	1	1	0	0	0	0	0	0	0	0	0	0	0	0	0	0	0	0	0	0	0	5	5	0	0	0	5	0	no	CHG
NYDRO12364	maker-nt_contig09-augustus-gene-86.0	1	0	0	0	0	0	0	0	0	0	0	0	0	0	0	0	0	0	0	0	0	0	0	0	1	1	0	0	0	1	0	no	CHG
NYDRO12387	1:snap_masked-nt_contig09-processed-gene-87.42	1	1	1	1	1	1	0	0	0	0	0	0	0	0	0	0	0	1	0	0	0	0	0	0	7	6	0	1	0	7	0	no	CHG
NYDRO12459	0:maker-nm_contig09-snap-gene-94.45	1	1	1	0	0	0	0	0	0	0	0	0	0	0	0	0	0	0	0	0	0	0	0	0	3	3	0	0	0	3	0	no	CHG
NYDRO12460	0:maker-nm_contig09-snap-gene-94.37	1	1	1	0	0	0	0	0	0	0	1	1	0	0	0	0	0	0	0	0	0	0	0	0	5	3	2	0	0	3	2	no	CHG
NYDRO12461	0:maker-nm_contig09-snap-gene-94.50	1	1	1	0	0	0	0	0	0	0	1	1	0	0	0	0	0	0	0	0	0	0	0	0	5	3	2	0	0	3	2	no	CHG
NYDRO12600	1:maker-nt_contig09-snap-gene-105.63	1	1	1	0	1	1	0	0	0	0	0	0	0	0	0	0	0	0	0	1	0	0	0	0	6	5	0	0	1	5	1	no	CHG
NYDRO12601	1:snap_masked-nt_contig09-processed-gene-105.32	1	1	1	1	1	1	0	0	0	0	0	0	1	0	0	0	0	0	1	1	0	0	0	0	9	6	0	1	2	7	2	no	CHG
NYDRO12606	maker-nt_contig09-snap-gene-105.72	1	1	1	1	1	1	0	0	0	0	0	0	0	0	0	0	0	0	0	0	0	0	0	0	6	6	0	0	0	6	0	no	CHG
NYDRO12733	maker-nt_contig09-snap-gene-116.22	1	1	1	1	1	1	0	0	0	0	0	0	0	0	0	0	0	0	0	0	0	0	0	0	6	6	0	0	0	6	0	no	CHG
NYDRO12740	augustus_masked-nt_contig09-processed-gene-117.24	1	0	0	1	0	0	0	0	0	0	0	0	0	1	1	0	0	1	0	0	0	0	0	0	5	2	0	3	0	5	0	no	CHG
NYDRO12741	augustus_masked-nt_contig09-processed-gene-117.31	1	0	0	1	0	0	0	0	0	0	0	0	1	1	1	1	0	1	0	0	0	0	0	0	7	2	0	5	0	7	0	no	CHG
NYDRO12920	maker-nt_contig10-snap-gene-13.64	1	0	0	1	0	0	0	0	0	0	0	0	0	0	1	0	0	1	0	0	0	0	0	0	4	2	0	2	0	4	0	no	CHG
NYDRO12929	maker-nt_contig10-snap-gene-14.19	1	1	1	0	0	0	0	0	0	0	0	0	0	0	0	1	0	1	0	0	0	0	0	0	5	3	0	2	0	5	0	no	CHG
NYDRO13002	snap_masked-nt_contig10-processed-gene-19.1	1	1	1	1	0	0	0	0	0	0	0	0	0	1	0	0	0	0	0	0	0	0	0	0	5	4	0	1	0	5	0	no	CHG
NYDRO13003	maker-nt_contig10-snap-gene-19.33	1	1	1	0	0	0	0	0	0	0	0	0	0	0	0	0	0	0	0	0	0	0	0	0	3	3	0	0	0	3	0	no	CHG
NYDRO13014	maker-nt_contig10-snap-gene-20.21	1	0	0	0	0	0	0	0	0	0	0	0	0	0	0	0	0	0	0	0	0	0	0	0	1	1	0	0	0	1	0	no	CHG
NYDRO13015	snap_masked-nt_contig10-processed-gene-20.2	1	0	1	1	0	1	0	0	0	0	0	0	0	0	0	0	0	0	0	0	0	0	0	0	4	4	0	0	0	4	0	no	CHG
NYDRO13016	snap_masked-nt_contig10-processed-gene-20.4	1	0	1	0	0	0	1	0	0	0	0	0	1	0	0	0	0	0	0	0	0	0	0	0	4	2	1	1	0	3	1	no	CHG
NYDRO13017	maker-nt_contig10-snap-gene-20.22	1	0	1	1	0	0	1	0	0	0	0	0	1	0	0	0	0	0	0	0	0	0	0	0	5	3	1	1	0	4	1	no	CHG
NYDRO13018	snap_masked-nt_contig10-processed-gene-20.5	1	0	1	1	0	0	1	0	0	0	0	0	0	0	0	0	0	0	0	0	0	0	0	0	4	3	1	0	0	3	1	no	CHG
NYDRO13061	maker-nt_contig10-snap-gene-23.5	1	1	0	0	0	0	0	0	0	0	0	0	0	0	0	0	0	1	0	0	0	0	0	0	3	2	0	1	0	3	0	no	CHG
NYDRO13105	maker-nt_contig10-snap-gene-26.3	1	1	1	0	0	0	0	0	0	0	0	0	0	0	0	0	0	0	0	0	0	0	1	0	4	3	0	0	1	3	1	no	CHG
NYDRO13114	maker-nt_contig10-augustus-gene-27.1	1	1	1	0	0	0	0	0	0	0	0	0	0	0	0	0	0	0	0	0	0	0	0	0	3	3	0	0	0	3	0	no	CHG
NYDRO13115	maker-nt_contig10-snap-gene-27.23	1	1	1	0	0	0	0	0	0	0	0	0	0	0	0	0	0	0	0	0	0	0	0	0	3	3	0	0	0	3	0	no	CHG
NYDRO13147	maker-nt_contig10-snap-gene-30.28	1	1	0	0	1	0	0	0	0	0	0	0	1	1	1	1	0	1	0	0	0	0	0	0	8	3	0	5	0	8	0	no	CHG
NYDRO13295	maker-nt_contig10-snap-gene-41.32	1	1	1	1	1	1	0	0	0	0	0	0	0	0	1	1	0	1	0	0	0	0	0	0	9	6	0	3	0	9	0	no	CHG
NYDRO13304	maker-nt_contig10-augustus-gene-41.52	1	1	1	0	1	0	0	0	0	0	0	0	0	0	0	0	0	0	0	0	0	0	0	0	4	4	0	0	0	4	0	no	CHG
NYDRO13305	maker-nt_contig10-snap-gene-41.37	1	1	1	0	0	0	0	0	0	0	0	0	0	0	0	0	0	0	0	0	0	0	0	0	3	3	0	0	0	3	0	no	CHG
NYDRO13422	maker-nt_contig10-snap-gene-51.78	1	0	0	0	0	0	0	0	0	0	0	0	0	0	0	0	0	0	0	0	0	0	0	0	1	1	0	0	0	1	0	no	CHG
NYDRO13499	maker-nt_contig10-snap-gene-60.52	1	1	1	0	1	0	0	0	0	0	0	0	0	0	0	0	0	0	0	0	0	0	0	0	4	4	0	0	0	4	0	no	CHG
NYDRO13550	maker-nt_contig10-snap-gene-65.23	1	1	1	0	1	1	0	0	0	0	0	0	0	0	0	0	0	0	0	0	0	0	0	0	5	5	0	0	0	5	0	no	CHG
NYDRO13551	maker-nt_contig10-snap-gene-65.30	1	1	1	0	1	1	0	0	0	0	0	0	0	0	0	0	0	0	0	0	0	0	0	0	5	5	0	0	0	5	0	no	CHG
NYDRO13621	maker-nt_contig10-snap-gene-72.3	1	1	0	0	0	0	0	0	0	0	0	0	0	0	0	0	0	1	0	0	0	0	0	0	3	2	0	1	0	3	0	no	CHG
NYDRO13622	maker-nt_contig10-snap-gene-72.15	1	1	0	0	0	0	0	0	0	0	0	0	0	0	0	0	0	1	0	0	0	0	0	0	3	2	0	1	0	3	0	no	CHG
NYDRO13623	snap_masked-nt_contig10-processed-gene-72.80	1	1	0	0	0	0	0	0	0	0	0	0	0	0	0	0	0	1	0	0	0	0	0	0	3	2	0	1	0	3	0	no	CHG
NYDRO13629	snap_masked-nt_contig10-processed-gene-73.3	1	1	1	0	0	0	0	0	1	0	0	0	0	0	0	0	0	0	0	0	0	0	0	0	4	3	1	0	0	3	1	no	CHG
NYDRO13716	maker-nt_contig10-snap-gene-80.39	1	0	0	0	0	0	0	0	0	0	0	0	0	0	0	0	0	0	0	0	0	0	0	0	1	1	0	0	0	1	0	no	CHG
NYDRO13727	maker-nt_contig10-snap-gene-81.20	1	1	1	0	0	0	0	0	0	0	0	0	0	0	0	0	0	0	0	0	0	0	0	0	3	3	0	0	0	3	0	no	CHG
NYDRO13845	maker-nt_contig10-snap-gene-92.10	1	0	0	0	0	0	0	0	0	0	0	0	0	0	0	0	0	0	0	0	0	0	0	0	1	1	0	0	0	1	0	no	CHG
NYDRO13864	maker-nt_contig10-snap-gene-94.24	1	1	1	0	1	0	0	0	0	0	0	0	0	0	0	0	0	0	0	0	0	0	0	0	4	4	0	0	0	4	0	no	CHG
NYDRO13878	maker-nt_contig10-snap-gene-95.21	1	0	1	0	0	0	0	0	0	0	0	0	0	0	0	0	0	0	0	0	0	0	0	0	2	2	0	0	0	2	0	no	CHG
NYDRO13905	maker-nt_contig10-snap-gene-97.71	1	1	1	0	1	1	0	0	0	0	0	0	0	0	0	0	0	0	0	0	0	0	0	0	5	5	0	0	0	5	0	no	CHG
NYDRO14007	maker-nt_contig10-snap-gene-108.2	1	1	1	0	0	0	0	0	0	0	0	0	0	0	0	0	0	0	0	0	0	0	0	0	3	3	0	0	0	3	0	no	CHG
NYDRO14008	maker-nt_contig10-snap-gene-108.3	1	1	1	0	0	0	0	0	0	0	0	0	0	0	0	0	0	0	0	0	0	0	0	0	3	3	0	0	0	3	0	no	CHG
NYDRO14053	maker-nt_contig10-snap-gene-112.22	1	1	1	0	1	0	0	0	0	0	0	0	0	0	0	0	0	0	0	0	0	0	0	0	4	4	0	0	0	4	0	no	CHG
NYDRO14054	snap_masked-nt_contig10-processed-gene-112.15	1	1	1	0	1	0	0	0	0	0	0	0	0	0	0	0	0	0	0	0	0	0	0	0	4	4	0	0	0	4	0	no	CHG
NYDRO14225	1:maker-nt_contig11-snap-gene-6.29	1	1	1	1	1	1	0	0	0	0	0	0	0	0	0	0	0	0	0	0	0	0	0	0	6	6	0	0	0	6	0	no	CHG
NYDRO14226	0:maker-nm_contig11-snap-gene-6.9	1	1	1	0	1	1	0	0	0	0	0	0	0	0	0	0	0	0	0	0	0	0	0	0	5	5	0	0	0	5	0	no	CHG
NYDRO14233	0:maker-nm_contig11-snap-gene-6.3	1	1	1	1	1	1	0	0	0	0	0	0	1	0	1	0	0	0	0	0	0	0	0	0	8	6	0	2	0	8	0	no	CHG
NYDRO14234	maker-nt_contig11-snap-gene-6.9	1	1	1	1	1	1	0	0	0	0	0	0	1	0	1	0	0	0	0	0	0	0	0	0	8	6	0	2	0	8	0	no	CHG
NYDRO14343	0:maker-nm_contig11-snap-gene-15.9	1	0	0	0	0	1	0	0	0	0	0	0	0	0	0	0	0	0	0	0	0	0	0	0	2	2	0	0	0	2	0	no	CHG
NYDRO14344	1:augustus_masked-nt_contig11-processed-gene-15.4	1	0	0	0	0	0	0	0	0	0	0	0	0	0	0	0	0	0	0	0	0	0	0	0	1	1	0	0	0	1	0	no	CHG
NYDRO14346	snap_masked-nt_contig11-processed-gene-15.21	1	1	1	1	1	1	0	0	0	0	0	0	0	0	0	0	0	0	0	0	0	0	0	0	6	6	0	0	0	6	0	no	CHG
NYDRO14347	maker-nt_contig11-snap-gene-15.13	1	1	1	1	1	1	0	0	0	0	0	0	0	0	0	0	0	0	0	0	0	0	0	0	6	6	0	0	0	6	0	no	CHG
NYDRO14847	snap_masked-nt_contig11-processed-gene-52.26	1	0	0	0	0	0	0	0	0	0	0	0	0	0	0	0	0	0	0	0	0	0	0	0	1	1	0	0	0	1	0	no	CHG
NYDRO14848	1:maker-nt_contig11-snap-gene-52.5	1	1	0	1	1	1	0	0	0	0	0	0	0	0	0	0	0	0	0	0	0	0	0	0	5	5	0	0	0	5	0	no	CHG
NYDRO14850	1:snap_masked-nt_contig11-processed-gene-53.10	1	1	0	0	1	0	0	0	0	0	0	0	0	0	0	0	0	0	0	0	0	0	0	0	3	3	0	0	0	3	0	no	CHG
NYDRO14855	1:maker-nt_contig11-snap-gene-53.2	1	1	1	0	1	1	0	0	0	0	0	0	1	0	0	0	0	0	0	0	0	0	0	0	6	5	0	1	0	6	0	no	CHG
NYDRO14856	0:maker-nm_contig11-snap-gene-53.3	1	1	1	0	1	1	0	0	0	0	0	0	1	0	0	0	0	0	0	0	0	0	0	0	6	5	0	1	0	6	0	no	CHG
NYDRO14857	1:maker-nt_contig11-snap-gene-53.1	1	1	1	0	1	1	0	0	0	0	0	0	1	0	0	0	0	0	0	0	0	0	0	0	6	5	0	1	0	6	0	no	CHG
NYDRO14858	1:maker-nt_contig11-snap-gene-53.0	1	1	1	1	1	1	0	0	0	0	0	0	1	0	0	0	0	0	0	0	0	0	0	0	7	6	0	1	0	7	0	no	CHG
NYDRO14865	0:augustus_masked-nm_contig11-processed-gene-54.1	1	1	1	0	0	0	0	0	0	0	0	0	0	0	0	0	0	0	0	0	0	0	0	0	3	3	0	0	0	3	0	no	CHG
NYDRO14866	snap_masked-nt_contig11-processed-gene-54.13	1	1	1	0	0	0	0	0	0	0	0	0	0	0	0	0	0	0	0	0	0	0	0	0	3	3	0	0	0	3	0	no	CHG
NYDRO14881	snap_masked-nt_contig11-processed-gene-55.3	1	1	1	0	1	1	0	0	0	0	0	0	0	0	0	0	0	0	0	0	0	0	0	0	5	5	0	0	0	5	0	no	CHG
NYDRO14901	snap_masked-nt_contig11-processed-gene-57.12	1	1	1	1	1	1	1	0	0	0	0	0	0	0	0	0	0	0	0	0	0	0	0	0	7	6	1	0	0	6	1	no	CHG
NYDRO14917	1:maker-nt_contig11-snap-gene-58.15	1	1	1	0	1	0	0	0	0	0	0	1	1	0	0	0	0	0	0	0	0	0	0	0	6	4	1	1	0	5	1	no	CHG
NYDRO14921	0:maker-nm_contig11-snap-gene-58.17	1	1	1	0	1	1	0	0	0	0	0	0	0	1	0	0	1	0	0	0	0	0	0	0	7	5	0	2	0	7	0	no	CHG
NYDRO14922	1:maker-nt_contig11-snap-gene-58.17	1	1	1	0	1	1	0	0	0	0	0	0	0	1	0	0	1	0	0	0	0	0	0	0	7	5	0	2	0	7	0	no	CHG
NYDRO14923	1:maker-nt_contig11-snap-gene-58.18	1	1	1	0	1	1	0	0	0	0	0	0	0	1	0	0	1	0	0	0	0	0	0	0	7	5	0	2	0	7	0	no	CHG
NYDRO14924	1:maker-nt_contig11-snap-gene-58.16	1	1	1	0	1	0	0	0	0	0	0	0	0	1	0	0	1	0	0	0	0	0	0	0	6	4	0	2	0	6	0	no	CHG
NYDRO14925	1:maker-nt_contig11-snap-gene-58.20	1	1	1	0	1	0	0	0	0	0	0	0	0	1	0	0	1	0	0	0	0	0	0	0	6	4	0	2	0	6	0	no	CHG
NYDRO14926	1:maker-nt_contig11-snap-gene-58.21	1	1	1	1	1	1	0	0	0	0	0	0	0	1	0	0	1	0	0	0	0	0	0	0	8	6	0	2	0	8	0	no	CHG
NYDRO14927	1:maker-nt_contig11-snap-gene-58.19	1	1	1	1	1	1	0	0	0	0	0	0	0	1	0	0	1	0	0	0	0	0	0	0	8	6	0	2	0	8	0	no	CHG
NYDRO14940	1:maker-nt_contig11-snap-gene-59.8	1	1	0	0	0	0	0	0	0	0	0	0	0	0	0	0	0	0	0	0	0	0	0	0	2	2	0	0	0	2	0	no	CHG
NYDRO14941	maker-nt_contig11-snap-gene-60.10	1	1	1	1	1	1	0	0	0	0	0	0	1	0	0	1	0	0	0	0	0	0	0	0	8	6	0	2	0	8	0	no	CHG
NYDRO14945	1:maker-nt_contig11-snap-gene-60.30	1	1	0	1	1	1	0	0	0	0	0	0	0	0	0	1	0	0	0	0	0	0	0	0	6	5	0	1	0	6	0	no	CHG
NYDRO14946	1:maker-nt_contig11-snap-gene-60.31	1	1	0	1	1	1	0	0	0	0	0	0	0	0	0	1	0	1	0	0	0	0	0	0	7	5	0	2	0	7	0	no	CHG
NYDRO14947	maker-nt_contig11-snap-gene-60.23	1	1	0	1	0	1	0	0	0	0	0	0	0	0	0	0	0	1	0	0	0	0	0	0	5	4	0	1	0	5	0	no	CHG
NYDRO14948	maker-nt_contig11-snap-gene-60.6	1	1	0	1	0	1	0	0	0	0	0	0	0	0	0	1	0	1	0	0	0	0	0	0	6	4	0	2	0	6	0	no	CHG
NYDRO14964	augustus_masked-nt_contig11-processed-gene-61.4	1	1	1	1	1	1	0	0	0	0	0	0	0	0	0	0	0	0	0	0	0	0	0	0	6	6	0	0	0	6	0	no	CHG
NYDRO14969	maker-nt_contig11-snap-gene-62.13	1	1	0	0	0	0	0	1	0	0	0	0	0	0	0	0	0	0	0	0	0	0	0	0	3	2	1	0	0	2	1	no	CHG
NYDRO14970	maker-nt_contig11-snap-gene-62.14	1	1	0	0	0	0	0	0	0	0	0	0	0	0	0	0	0	0	0	0	0	0	0	0	2	2	0	0	0	2	0	no	CHG
NYDRO14972	snap_masked-nt_contig11-processed-gene-62.5	1	1	1	0	0	0	0	0	0	1	0	0	0	0	0	0	0	1	0	0	0	0	0	0	5	3	1	1	0	4	1	no	CHG
NYDRO14973	0:maker-nm_contig11-augustus-gene-62.1	1	1	1	0	0	0	0	0	0	0	0	0	0	0	0	0	0	1	0	0	0	0	0	0	4	3	0	1	0	4	0	no	CHG
NYDRO14974	maker-nt_contig11-snap-gene-62.15	1	1	1	0	1	1	0	0	0	0	0	0	0	0	0	0	0	0	0	1	0	0	0	0	6	5	0	0	1	5	1	no	CHG
NYDRO14975	maker-nt_contig11-snap-gene-62.16	1	1	1	0	1	1	0	0	0	0	0	0	0	0	0	1	0	0	0	1	0	0	0	0	7	5	0	1	1	6	1	no	CHG
NYDRO14983	1:maker-nt_contig11-snap-gene-63.6	1	1	1	0	1	0	0	0	0	0	0	0	0	0	1	0	0	0	0	0	0	0	0	0	5	4	0	1	0	5	0	no	CHG
NYDRO15047	1:maker-nt_contig11-snap-gene-72.8	1	1	1	0	0	0	0	0	0	0	0	0	1	1	0	1	1	0	0	0	0	0	0	0	7	3	0	4	0	7	0	no	CHG
NYDRO15048	0:maker-nm_contig11-snap-gene-72.15	1	1	1	0	0	0	0	0	0	0	0	0	1	1	0	1	1	0	0	0	0	0	0	0	7	3	0	4	0	7	0	no	CHG
NYDRO15049	0:maker-nm_contig11-snap-gene-72.14	1	1	1	0	0	0	0	0	0	0	0	0	1	1	0	1	1	0	0	0	0	0	0	0	7	3	0	4	0	7	0	no	CHG
NYDRO15110	1:maker-nt_contig11-snap-gene-76.19	1	1	1	0	1	1	0	0	0	0	0	0	0	1	0	0	1	0	0	0	0	0	0	0	7	5	0	2	0	7	0	no	CHG
NYDRO15117	1:maker-nt_contig11-snap-gene-77.1	1	0	0	0	0	0	0	0	0	0	0	0	1	0	0	1	0	1	0	0	0	0	0	0	4	1	0	3	0	4	0	no	CHG
NYDRO15118	0:maker-nm_contig11-snap-gene-77.31	1	0	0	0	0	0	0	0	0	0	0	0	1	0	0	1	0	1	0	0	0	0	0	0	4	1	0	3	0	4	0	no	CHG
NYDRO15119	0:maker-nm_contig11-snap-gene-77.29	1	0	0	0	0	0	0	0	0	0	0	0	1	0	0	1	0	0	0	0	0	0	0	0	3	1	0	2	0	3	0	no	CHG
NYDRO15120	0:maker-nm_contig11-augustus-gene-77.54	1	0	0	0	0	0	0	0	0	0	0	0	1	0	0	1	0	0	0	0	0	0	0	0	3	1	0	2	0	3	0	no	CHG
NYDRO15121	0:maker-nm_contig11-augustus-gene-77.69	1	0	0	0	0	0	0	0	0	0	0	0	0	0	0	0	0	0	0	0	0	0	0	0	1	1	0	0	0	1	0	no	CHG
NYDRO15122	1:maker-nt_contig11-snap-gene-77.16	1	0	0	0	0	0	0	0	0	0	0	0	0	0	0	0	0	0	0	0	0	0	0	0	1	1	0	0	0	1	0	no	CHG
NYDRO15123	maker-nt_contig11-augustus-gene-77.34	1	1	0	0	0	0	0	0	0	0	0	0	0	0	0	0	0	0	0	0	0	0	0	0	2	2	0	0	0	2	0	no	CHG
NYDRO15125	0:maker-nm_contig11-snap-gene-77.9	1	1	1	0	0	0	0	0	0	0	0	0	0	0	0	0	0	0	0	0	0	0	0	0	3	3	0	0	0	3	0	no	CHG
NYDRO15126	0:maker-nm_contig11-snap-gene-77.8	1	1	1	0	0	0	0	0	0	0	0	0	0	0	0	0	0	0	0	0	0	0	0	0	3	3	0	0	0	3	0	no	CHG
NYDRO15160	maker-nt_contig11-snap-gene-82.5	1	1	1	0	0	0	0	0	0	0	0	0	1	0	1	0	0	0	0	0	0	0	0	0	5	3	0	2	0	5	0	no	CHG
NYDRO15161	1:maker-nt_contig11-snap-gene-82.15	1	1	1	0	1	0	0	0	0	0	0	0	1	0	1	0	0	0	0	0	0	0	0	0	6	4	0	2	0	6	0	no	CHG
NYDRO15175	0:maker-nm_contig11-snap-gene-83.28	1	1	1	0	1	0	0	0	0	0	0	0	0	0	0	0	0	0	0	0	0	0	0	0	4	4	0	0	0	4	0	no	CHG
NYDRO15195	augustus_masked-nt_contig11-processed-gene-85.6	1	1	1	0	0	0	0	0	0	0	0	0	0	0	0	0	0	0	0	0	0	0	0	0	3	3	0	0	0	3	0	no	CHG
NYDRO15198	maker-nt_contig11-snap-gene-85.130	1	0	0	0	0	0	0	0	0	0	0	0	0	0	0	0	0	0	0	0	0	0	0	0	1	1	0	0	0	1	0	no	CHG
NYDRO15202	0:maker-nm_contig11-snap-gene-85.46	1	0	0	0	0	0	0	0	0	0	0	0	0	0	0	0	0	0	0	0	0	0	0	0	1	1	0	0	0	1	0	no	CHG
NYDRO15244	maker-nt_contig11-snap-gene-88.17	1	1	0	1	1	0	0	0	0	0	0	0	0	0	0	1	0	0	0	0	0	0	0	0	5	4	0	1	0	5	0	no	CHG
NYDRO15249	augustus_masked-nt_contig11-processed-gene-89.0	1	1	1	1	1	1	0	0	0	0	0	0	0	1	1	0	1	1	0	0	0	0	0	0	10	6	0	4	0	10	0	no	CHG
NYDRO15261	maker-nt_contig11-snap-gene-90.12	1	1	1	0	1	1	0	0	1	0	0	0	1	1	0	0	0	0	0	0	0	0	0	0	8	5	1	2	0	7	1	no	CHG
NYDRO15272	maker-nt_contig11-snap-gene-90.28	1	1	0	0	1	1	0	0	0	0	0	0	0	0	0	0	0	0	0	0	0	0	0	0	4	4	0	0	0	4	0	no	CHG
NYDRO15299	maker-nt_contig11-snap-gene-93.3	1	1	1	0	0	0	0	0	0	0	0	0	0	0	0	1	0	0	0	0	0	0	0	0	4	3	0	1	0	4	0	no	CHG
NYDRO15300	0:maker-nm_contig11-snap-gene-93.9	1	1	1	0	0	0	0	0	0	0	0	0	0	0	0	1	0	0	0	0	0	0	0	0	4	3	0	1	0	4	0	no	CHG
NYDRO15311	maker-nt_contig11-snap-gene-94.0	1	1	1	0	0	0	0	0	0	0	0	0	0	0	0	0	0	0	0	0	0	0	0	0	3	3	0	0	0	3	0	no	CHG
NYDRO15312	0:maker-nm_contig11-snap-gene-94.9	1	1	1	0	0	0	0	0	0	0	0	0	0	0	0	0	0	0	0	0	0	0	0	0	3	3	0	0	0	3	0	no	CHG
NYDRO15385	maker-nt_contig11-snap-gene-113.28	1	0	1	0	1	0	0	0	0	0	0	0	0	0	0	0	0	0	0	0	0	0	0	0	3	3	0	0	0	3	0	no	CHG
NYDRO15390	1:maker-nt_contig11-snap-gene-114.27	1	0	0	0	0	0	0	0	0	0	0	0	0	0	0	0	0	0	0	0	0	0	0	0	1	1	0	0	0	1	0	no	CHG
NYDRO15420	0:maker-nm_contig11-snap-gene-116.2	1	1	1	0	1	1	0	0	0	0	0	0	0	0	0	0	0	0	0	0	0	0	0	0	5	5	0	0	0	5	0	no	CHG
NYDRO15421	0:maker-nm_contig11-snap-gene-116.3	1	1	1	0	1	0	0	0	0	0	0	0	0	0	0	0	0	0	0	0	0	0	0	0	4	4	0	0	0	4	0	no	CHG
NYDRO15422	0:maker-nm_contig11-snap-gene-116.4	1	1	1	0	1	0	0	0	0	0	0	0	0	0	0	0	0	0	0	0	0	0	0	0	4	4	0	0	0	4	0	no	CHG
NYDRO15448	0:maker-nm_contig12-snap-gene-0.0	1	1	1	0	1	1	0	0	0	0	0	0	0	0	0	0	0	0	0	0	0	0	0	0	5	5	0	0	0	5	0	no	CHG
NYDRO15462	1:maker-nt_contig12-snap-gene-1.18	1	1	1	0	1	0	0	0	0	0	0	0	0	0	0	0	0	0	0	0	0	0	0	0	4	4	0	0	0	4	0	no	CHG
NYDRO15530	maker-nt_contig12-snap-gene-12.40	1	1	0	0	0	0	0	0	0	0	0	0	0	0	1	0	0	0	0	0	0	0	0	0	3	2	0	1	0	3	0	no	CHG
NYDRO15556	maker-nt_contig12-augustus-gene-14.36	1	1	1	1	0	1	0	0	0	0	0	0	0	0	0	0	0	0	0	0	0	0	0	0	5	5	0	0	0	5	0	no	CHG
NYDRO15637	1:maker-nt_contig12-augustus-gene-21.67	1	0	0	0	0	0	0	0	0	0	0	0	0	0	0	0	0	0	0	0	0	0	0	0	1	1	0	0	0	1	0	no	CHG
NYDRO15653	1:maker-nt_contig12-augustus-gene-23.37	1	0	0	0	0	0	0	0	0	0	0	0	0	0	0	0	0	0	0	0	0	0	0	0	1	1	0	0	0	1	0	no	CHG
NYDRO15735	1:maker-nt_contig12-snap-gene-30.31	1	1	1	0	1	0	0	0	0	0	0	0	0	0	1	0	0	1	0	0	0	0	0	0	6	4	0	2	0	6	0	no	CHG
NYDRO15751	maker-nt_contig12-augustus-gene-32.38	1	1	1	0	0	0	0	0	0	0	0	0	0	0	0	0	0	0	0	0	0	0	0	0	3	3	0	0	0	3	0	no	CHG
NYDRO15757	0:maker-nm_contig12-snap-gene-33.2	1	1	0	0	0	0	0	0	0	0	0	0	0	0	0	0	0	0	0	0	0	0	0	0	2	2	0	0	0	2	0	no	CHG
NYDRO15770	maker-nt_contig12-snap-gene-35.20	1	1	1	0	0	0	0	0	0	0	0	0	0	0	0	0	0	0	0	0	0	0	0	0	3	3	0	0	0	3	0	no	CHG
NYDRO15818	maker-nt_contig12-snap-gene-38.38	1	1	1	0	1	1	0	0	0	0	0	0	0	1	1	0	0	1	0	0	0	0	0	0	8	5	0	3	0	8	0	no	CHG
NYDRO15825	maker-nt_contig12-snap-gene-39.28	1	0	1	0	0	0	0	0	0	0	0	0	0	0	0	0	0	0	0	0	0	0	0	0	2	2	0	0	0	2	0	no	CHG
NYDRO15905	maker-nt_contig12-augustus-gene-46.26	1	1	1	0	0	1	0	1	0	0	0	0	0	0	0	0	0	0	0	0	0	0	0	0	5	4	1	0	0	4	1	no	CHG
NYDRO15906	snap_masked-nt_contig12-processed-gene-46.14	1	1	1	0	0	1	0	0	0	0	0	0	0	0	0	0	0	0	0	0	0	0	0	0	4	4	0	0	0	4	0	no	CHG
NYDRO15942	maker-nt_contig12-snap-gene-49.83	1	1	1	0	1	1	0	0	0	0	0	0	0	0	0	0	0	1	0	0	0	0	0	0	6	5	0	1	0	6	0	no	CHG
NYDRO15988	0:maker-nm_contig12-augustus-gene-53.42	1	1	1	0	1	0	0	0	0	0	0	0	0	0	0	0	0	0	0	0	0	0	0	0	4	4	0	0	0	4	0	no	CHG
NYDRO15989	0:maker-nm_contig12-augustus-gene-53.44	1	1	1	0	1	1	0	0	0	0	0	0	0	0	0	0	0	0	0	0	0	0	0	0	5	5	0	0	0	5	0	no	CHG
NYDRO15991	1:maker-nt_contig12-snap-gene-53.47	1	1	0	1	1	0	0	0	0	0	0	0	0	0	0	0	0	1	0	0	0	0	0	0	5	4	0	1	0	5	0	no	CHG
NYDRO16053	maker-nt_contig12-augustus-gene-57.37	1	1	1	0	1	1	0	0	0	0	0	0	0	0	0	0	0	0	0	0	0	0	0	0	5	5	0	0	0	5	0	no	CHG
NYDRO16054	1:maker-nt_contig12-snap-gene-57.51	1	1	1	0	1	1	0	0	0	0	0	0	1	0	0	1	0	1	1	0	0	1	1	0	11	5	0	3	3	8	3	no	CHG
NYDRO16082	0:maker-nm_contig12-augustus-gene-60.31	1	1	1	0	0	1	0	0	0	0	0	0	0	0	0	0	0	0	0	0	0	0	0	0	4	4	0	0	0	4	0	no	CHG
NYDRO16083	0:augustus_masked-nm_contig12-processed-gene-60.42	1	1	1	1	0	1	0	0	0	0	0	0	0	0	0	0	0	0	0	0	0	0	0	0	5	5	0	0	0	5	0	no	CHG
NYDRO16087	0:maker-nm_contig12-snap-gene-60.17	1	0	0	1	0	1	0	0	0	0	0	0	0	0	0	0	0	0	0	0	0	0	0	0	3	3	0	0	0	3	0	no	CHG
NYDRO16088	0:maker-nm_contig12-snap-gene-60.18	1	1	1	1	1	0	0	0	0	0	0	0	0	0	0	1	0	1	0	1	0	0	0	0	8	5	0	2	1	7	1	no	CHG
NYDRO16110	1:maker-nt_contig12-snap-gene-62.26	1	1	1	0	1	1	0	0	0	0	0	0	0	0	0	0	0	0	0	0	0	0	0	0	5	5	0	0	0	5	0	no	CHG
NYDRO16134	1:maker-nt_contig12-snap-gene-64.12	1	0	0	1	0	1	0	0	0	0	0	0	0	0	0	0	0	0	0	0	0	0	0	0	3	3	0	0	0	3	0	no	CHG
NYDRO16135	snap_masked-nt_contig12-processed-gene-64.61	1	0	0	1	0	1	0	0	0	0	0	0	0	0	0	0	0	1	0	0	0	0	0	0	4	3	0	1	0	4	0	no	CHG
NYDRO16191	maker-nt_contig12-snap-gene-69.4	1	1	0	0	0	1	0	0	0	0	0	0	1	0	0	0	0	0	0	0	0	0	0	0	4	3	0	1	0	4	0	no	CHG
NYDRO16268	0:snap_masked-nm_contig12-processed-gene-75.41	1	1	1	1	1	0	0	0	0	0	0	0	0	0	1	1	1	1	0	0	0	0	0	0	9	5	0	4	0	9	0	no	CHG
NYDRO16269	0:maker-nm_contig12-snap-gene-75.55	1	1	1	1	1	0	0	0	0	0	0	0	0	0	1	0	0	1	0	0	0	0	0	0	7	5	0	2	0	7	0	no	CHG
NYDRO16277	0:maker-nm_contig12-snap-gene-75.57	1	1	1	0	1	1	0	0	0	0	0	0	1	0	1	1	0	1	0	0	0	0	0	0	9	5	0	4	0	9	0	no	CHG
NYDRO16278	0:maker-nm_contig12-snap-gene-76.55	1	1	1	1	1	1	0	0	0	0	0	1	1	0	0	1	0	0	0	0	0	0	1	0	10	6	1	2	1	8	2	no	CHG
NYDRO16279	0:maker-nm_contig12-snap-gene-76.54	1	1	1	1	1	1	0	0	0	0	0	1	0	0	0	1	0	0	0	0	0	0	1	0	9	6	1	1	1	7	2	no	CHG
NYDRO16283	0:maker-nm_contig12-snap-gene-76.50	1	1	1	1	1	0	0	0	0	0	0	0	0	0	0	0	0	0	0	0	0	0	0	0	5	5	0	0	0	5	0	no	CHG
NYDRO16323	maker-nt_contig12-snap-gene-79.17	1	0	1	1	0	0	0	0	0	0	0	0	0	0	0	0	0	0	0	0	0	0	0	0	3	3	0	0	0	3	0	no	CHG
NYDRO16324	0:maker-nm_contig12-snap-gene-79.7	1	0	1	1	0	0	0	0	0	0	0	0	0	0	0	0	0	0	0	0	0	0	0	0	3	3	0	0	0	3	0	no	CHG
NYDRO16336	snap_masked-nt_contig12-processed-gene-81.24	1	0	1	0	0	0	0	0	0	0	0	0	0	0	0	0	0	0	0	0	0	0	0	0	2	2	0	0	0	2	0	no	CHG
NYDRO16337	1:maker-nt_contig12-snap-gene-81.32	1	0	1	0	0	0	0	0	0	0	0	0	0	0	0	0	0	0	0	0	0	0	0	0	2	2	0	0	0	2	0	no	CHG
NYDRO16339	maker-nt_contig12-snap-gene-81.11	1	0	0	0	0	0	0	0	0	0	0	0	0	0	0	0	0	0	0	0	0	0	0	0	1	1	0	0	0	1	0	no	CHG
NYDRO16340	maker-nt_contig12-snap-gene-81.4	1	0	0	0	0	0	0	0	0	0	0	0	0	0	0	0	0	0	0	0	0	0	0	0	1	1	0	0	0	1	0	no	CHG
NYDRO16360	maker-nt_contig12-snap-gene-83.46	1	1	0	0	0	0	0	0	0	0	0	0	0	0	0	0	0	0	0	0	0	0	0	0	2	2	0	0	0	2	0	no	CHG
NYDRO16361	1:maker-nt_contig12-snap-gene-83.2	1	1	0	0	0	1	0	0	0	0	0	0	0	0	0	0	0	0	0	0	0	0	0	0	3	3	0	0	0	3	0	no	CHG
NYDRO16362	0:maker-nm_contig12-augustus-gene-83.72	1	1	0	0	0	0	0	0	0	0	0	0	0	0	0	0	0	0	0	0	0	0	0	0	2	2	0	0	0	2	0	no	CHG
NYDRO16363	0:maker-nm_contig12-snap-gene-83.6	1	1	0	0	0	1	0	0	0	0	0	0	0	0	0	0	0	0	0	0	0	0	0	0	3	3	0	0	0	3	0	no	CHG
NYDRO16364	1:maker-nt_contig12-snap-gene-83.3	1	0	0	0	0	1	0	0	0	0	0	0	0	0	0	0	0	0	0	0	0	0	0	0	2	2	0	0	0	2	0	no	CHG
NYDRO16392	snap_masked-nt_contig12-processed-gene-85.80	1	1	1	1	1	1	0	0	0	0	0	0	1	0	0	0	0	1	0	0	0	0	0	0	8	6	0	2	0	8	0	no	CHG
NYDRO16393	maker-nt_contig12-augustus-gene-85.66	1	1	0	0	0	0	0	0	0	0	0	0	0	0	0	0	0	1	0	0	0	0	0	0	3	2	0	1	0	3	0	no	CHG
NYDRO16399	maker-nt_contig12-augustus-gene-85.52	1	1	1	0	0	0	0	0	0	0	0	0	0	0	0	0	0	0	0	0	0	0	0	0	3	3	0	0	0	3	0	no	CHG
NYDRO16414	maker-nt_contig12-snap-gene-86.11	1	1	0	1	1	1	0	0	0	0	0	0	1	0	1	1	0	1	0	0	0	0	0	0	9	5	0	4	0	9	0	no	CHG
NYDRO16415	snap_masked-nt_contig12-processed-gene-86.59	1	1	0	1	1	1	0	0	0	0	0	0	1	1	1	1	0	1	0	0	0	0	0	0	10	5	0	5	0	10	0	no	CHG
NYDRO16416	1:maker-nt_contig12-snap-gene-86.65	1	1	0	1	1	1	0	0	0	0	0	0	1	1	1	1	0	1	0	0	0	0	0	0	10	5	0	5	0	10	0	no	CHG
NYDRO16417	1:maker-nt_contig12-snap-gene-86.66	1	1	0	1	1	1	0	0	0	0	0	0	1	1	1	0	0	1	0	0	0	0	0	0	9	5	0	4	0	9	0	no	CHG
NYDRO16449	maker-nt_contig12-snap-gene-88.36	1	1	1	1	1	1	0	0	0	0	0	0	1	1	1	0	0	0	0	0	0	0	0	1	10	6	0	3	1	9	1	no	CHG
NYDRO16450	maker-nt_contig12-snap-gene-88.34	1	1	1	1	1	1	0	0	0	0	0	0	1	0	0	1	0	0	0	0	0	0	0	0	8	6	0	2	0	8	0	no	CHG
NYDRO16451	snap_masked-nt_contig12-processed-gene-88.80	1	1	1	1	1	1	0	0	0	0	0	0	1	0	0	1	0	0	0	0	0	0	0	0	8	6	0	2	0	8	0	no	CHG
NYDRO16455	1:maker-nt_contig12-augustus-gene-89.55	1	0	0	0	0	0	0	0	0	0	0	0	0	0	0	0	0	0	0	0	0	0	0	0	1	1	0	0	0	1	0	no	CHG
NYDRO16478	0:maker-nm_contig12-snap-gene-90.18	1	1	1	1	0	0	0	0	0	0	0	0	0	1	0	0	1	0	0	0	0	0	0	0	6	4	0	2	0	6	0	no	CHG
NYDRO16479	maker-nt_contig12-snap-gene-90.51	1	1	1	1	0	0	0	0	0	0	0	0	0	1	0	0	1	0	0	0	0	0	0	0	6	4	0	2	0	6	0	no	CHG
NYDRO16497	0:maker-nm_contig12-snap-gene-91.60	1	1	1	1	1	1	0	0	0	0	0	0	0	0	0	0	0	0	0	0	0	0	0	0	6	6	0	0	0	6	0	MEG	CHG
NYDRO16519	1:snap_masked-nt_contig12-processed-gene-93.30	1	1	0	1	1	1	0	0	0	0	0	0	1	0	1	1	0	0	0	0	0	0	0	0	8	5	0	3	0	8	0	no	CHG
NYDRO16520	1:snap_masked-nt_contig12-processed-gene-93.31	1	0	0	1	1	1	0	0	0	0	0	0	1	0	1	1	0	0	0	0	0	0	0	0	7	4	0	3	0	7	0	no	CHG
NYDRO16557	1:maker-nt_contig12-augustus-gene-96.28	1	1	1	0	0	0	0	0	0	0	0	0	0	1	1	1	1	1	0	0	0	0	0	0	8	3	0	5	0	8	0	no	CHG
NYDRO16576	0:maker-nm_contig12-snap-gene-98.5	1	1	1	0	1	1	0	0	0	0	0	0	0	0	0	0	0	0	0	0	0	0	0	0	5	5	0	0	0	5	0	no	CHG
NYDRO16608	1:maker-nt_contig12-augustus-gene-101.0	1	1	0	0	0	0	0	0	0	0	0	0	0	0	0	0	0	0	0	0	0	0	0	0	2	2	0	0	0	2	0	no	CHG
NYDRO16609	snap_masked-nt_contig12-processed-gene-101.25	1	1	0	0	0	0	0	0	0	0	0	0	0	0	0	0	0	0	0	0	0	0	0	0	2	2	0	0	0	2	0	no	CHG
NYDRO16626	snap_masked-nt_contig12-processed-gene-102.14	1	1	1	1	1	1	0	0	1	0	0	0	0	0	0	0	0	0	0	0	0	0	0	0	7	6	1	0	0	6	1	no	CHG
NYDRO16639	0:snap_masked-nm_contig12-processed-gene-102.27	1	1	1	0	1	0	0	0	0	0	0	0	0	0	0	0	0	0	0	0	0	0	0	0	4	4	0	0	0	4	0	no	CHG
NYDRO16648	1:maker-nt_contig12-snap-gene-103.25	1	0	0	0	0	1	0	0	0	0	0	0	0	0	0	0	0	0	0	0	0	0	0	0	2	2	0	0	0	2	0	no	CHG
NYDRO16657	0:maker-nm_contig12-augustus-gene-104.14	1	0	0	1	0	0	0	0	0	0	0	0	0	0	0	0	0	0	0	0	0	0	0	0	2	2	0	0	0	2	0	no	CHG
NYDRO16683	0:snap_masked-nm_contig12-processed-gene-107.13	1	1	1	0	0	0	0	0	0	0	0	0	0	0	0	0	0	0	0	0	0	0	0	0	3	3	0	0	0	3	0	no	CHG
NYDRO16856	maker-nt_contig13-augustus-gene-3.42	1	0	0	0	0	0	0	0	0	0	0	0	0	0	0	0	0	0	0	0	0	0	0	0	1	1	0	0	0	1	0	no	CHG
NYDRO16870	maker-nt_contig13-snap-gene-4.46	1	0	1	0	1	0	0	0	0	0	0	0	0	0	0	0	0	0	0	0	0	0	0	0	3	3	0	0	0	3	0	no	CHG
NYDRO16913	maker-nt_contig13-augustus-gene-7.23	1	1	1	0	1	0	0	0	0	0	0	0	0	0	0	0	0	0	0	0	0	0	0	0	4	4	0	0	0	4	0	no	CHG
NYDRO16993	maker-nt_contig13-snap-gene-15.46	1	1	0	0	1	0	0	0	0	0	0	0	1	0	1	0	1	1	0	0	0	0	0	1	8	3	0	4	1	7	1	no	CHG
NYDRO17043	maker-nt_contig13-snap-gene-20.18	1	1	1	0	0	0	0	0	0	0	0	0	0	0	0	0	0	0	0	0	0	0	0	0	3	3	0	0	0	3	0	no	CHG
NYDRO17065	maker-nt_contig13-snap-gene-22.53	1	1	1	0	1	0	0	0	0	0	0	0	0	1	1	1	1	1	0	0	0	0	0	0	9	4	0	5	0	9	0	no	CHG
NYDRO17137	maker-nt_contig13-augustus-gene-29.30	1	1	1	0	0	0	0	0	0	0	0	0	0	0	0	0	0	0	0	0	0	0	0	0	3	3	0	0	0	3	0	no	CHG
NYDRO17218	maker-nt_contig13-augustus-gene-36.47	1	1	1	1	1	1	0	0	0	0	0	0	0	0	0	0	0	0	0	0	0	0	0	0	6	6	0	0	0	6	0	no	CHG
NYDRO17261	maker-nt_contig13-snap-gene-39.61	1	0	1	0	0	0	0	0	0	0	0	0	0	0	0	0	0	0	0	0	0	0	0	0	2	2	0	0	0	2	0	no	CHG
NYDRO17334	maker-nt_contig13-augustus-gene-46.51	1	0	0	0	0	0	0	0	0	0	0	0	0	0	0	0	0	0	0	0	0	0	0	0	1	1	0	0	0	1	0	no	CHG
NYDRO17335	maker-nt_contig13-snap-gene-46.2	1	0	0	0	0	0	0	0	0	0	0	0	0	0	0	0	0	0	0	0	0	0	0	0	1	1	0	0	0	1	0	no	CHG
NYDRO17347	augustus_masked-nt_contig13-processed-gene-47.55	1	0	1	0	0	0	0	0	0	0	0	0	0	0	0	0	0	0	0	0	0	0	0	0	2	2	0	0	0	2	0	no	CHG
NYDRO17491	snap_masked-nt_contig13-processed-gene-60.63	1	0	0	0	0	0	0	0	0	0	0	0	1	1	0	1	0	0	0	0	0	0	0	0	4	1	0	3	0	4	0	no	CHG
NYDRO17514	maker-nt_contig13-snap-gene-63.29	1	0	0	1	1	0	0	0	0	0	0	0	0	0	1	0	1	0	0	0	0	0	0	0	5	3	0	2	0	5	0	no	CHG
NYDRO17515	augustus_masked-nt_contig13-processed-gene-63.50	1	0	0	1	1	0	0	0	0	0	0	0	0	0	1	0	1	0	0	0	0	0	0	0	5	3	0	2	0	5	0	no	CHG
NYDRO17620	maker-nt_contig13-snap-gene-71.13	1	1	0	1	0	0	0	0	0	0	0	0	1	0	0	1	0	0	0	0	0	0	0	0	5	3	0	2	0	5	0	no	CHG
NYDRO17663	maker-nt_contig13-augustus-gene-74.61	1	0	0	0	0	0	0	0	0	0	0	0	0	0	0	0	0	0	0	0	0	0	0	0	1	1	0	0	0	1	0	no	CHG
NYDRO17684	maker-nt_contig13-augustus-gene-76.35	1	1	1	0	1	1	0	0	0	0	0	0	0	0	0	0	0	0	0	0	0	0	0	0	5	5	0	0	0	5	0	no	CHG
NYDRO17685	maker-nt_contig13-augustus-gene-76.29	1	1	1	0	1	1	0	0	0	0	0	0	0	0	0	0	0	0	0	0	0	0	0	0	5	5	0	0	0	5	0	no	CHG
NYDRO17817	maker-nt_contig13-augustus-gene-86.1	1	1	1	0	0	0	0	0	0	0	0	0	0	0	0	0	1	0	0	0	0	0	0	0	4	3	0	1	0	4	0	no	CHG
NYDRO17818	maker-nt_contig13-snap-gene-86.53	1	1	1	0	0	0	1	0	0	0	0	0	0	0	0	0	1	0	0	0	0	0	0	0	5	3	1	1	0	4	1	no	CHG
NYDRO17849	snap_masked-nt_contig13-processed-gene-89.18	1	1	0	0	1	0	0	0	0	0	0	0	0	0	0	0	0	0	0	0	0	0	0	0	3	3	0	0	0	3	0	no	CHG
NYDRO17850	maker-nt_contig13-augustus-gene-89.11	1	1	0	0	1	0	0	0	0	0	0	0	0	0	0	0	0	0	0	0	0	0	0	0	3	3	0	0	0	3	0	no	CHG
NYDRO17897	maker-nt_contig13-augustus-gene-92.48	1	1	1	0	0	0	0	0	0	0	0	0	0	0	0	0	0	0	0	0	0	0	0	0	3	3	0	0	0	3	0	no	CHG
NYDRO17986	maker-nt_contig13-augustus-gene-99.11	1	0	0	1	0	1	0	0	0	0	0	0	0	0	0	0	0	0	0	0	0	0	0	0	3	3	0	0	0	3	0	no	CHG
NYDRO18021	maker-nt_contig13-augustus-gene-112.7	1	1	1	0	0	1	0	0	0	0	0	0	0	0	0	0	0	0	0	0	0	0	0	0	4	4	0	0	0	4	0	no	CHG
NYDRO18023	maker-nt_contig13-snap-gene-112.12	1	1	1	0	1	1	0	0	0	0	0	0	0	1	1	0	1	1	0	0	0	0	0	0	9	5	0	4	0	9	0	no	CHG
NYDRO18024	maker-nt_contig13-snap-gene-112.15	1	1	1	0	1	0	0	0	0	0	0	0	1	1	1	0	1	1	0	0	0	0	0	0	9	4	0	5	0	9	0	no	CHG
NYDRO18025	snap_masked-nt_contig13-processed-gene-112.6	1	1	1	0	1	0	0	0	0	0	0	0	1	1	1	0	1	1	0	0	0	0	0	0	9	4	0	5	0	9	0	no	CHG
NYDRO18031	snap_masked-nt_contig13-processed-gene-113.18	1	1	1	1	1	0	0	0	0	0	0	0	1	0	1	1	1	1	0	0	0	0	0	0	10	5	0	5	0	10	0	no	CHG
NYDRO18033	maker-nt_contig13-snap-gene-114.35	1	1	1	0	1	1	0	0	0	0	0	0	1	1	1	1	0	0	0	0	0	0	0	0	9	5	0	4	0	9	0	no	CHG
NYDRO18034	snap_masked-nt_contig13-processed-gene-114.6	1	1	1	0	1	1	0	0	0	0	0	0	0	0	0	0	0	0	0	0	0	0	0	0	5	5	0	0	0	5	0	no	CHG
NYDRO18035	maker-nt_contig13-snap-gene-114.54	1	1	1	0	1	1	0	0	0	0	0	0	1	1	1	1	0	0	0	0	0	0	0	0	9	5	0	4	0	9	0	no	CHG
NYDRO18044	maker-nt_contig13-snap-gene-115.11	1	0	0	1	1	0	0	0	0	0	0	0	0	0	0	0	0	0	0	0	0	0	0	0	3	3	0	0	0	3	0	no	CHG
NYDRO18072	maker-nt_contig13-snap-gene-117.43	1	1	0	1	1	1	0	0	0	0	0	0	1	0	0	0	0	0	0	0	0	0	0	0	6	5	0	1	0	6	0	no	CHG
NYDRO18075	maker-nt_contig13-snap-gene-117.24	1	1	1	0	0	0	0	0	0	0	0	0	1	0	0	1	0	0	0	0	0	0	0	0	5	3	0	2	0	5	0	no	CHG
NYDRO18076	maker-nt_contig13-snap-gene-117.26	1	1	1	1	1	1	0	0	0	0	0	0	1	1	1	0	0	0	0	0	0	0	0	0	9	6	0	3	0	9	0	no	CHG
NYDRO18078	maker-nt_contig13-snap-gene-117.45	1	1	1	1	1	1	0	0	0	0	0	0	1	0	0	1	0	0	0	0	0	1	0	0	9	6	0	2	1	8	1	no	CHG
NYDRO18082	maker-nt_contig14-snap-gene-0.7	1	0	0	0	0	0	0	0	0	0	0	0	0	0	0	0	0	0	0	0	0	0	0	0	1	1	0	0	0	1	0	no	CHG
NYDRO18120	maker-nt_contig14-snap-gene-3.21	1	1	0	0	1	1	0	0	0	0	0	0	1	0	1	1	0	0	0	0	0	0	0	0	7	4	0	3	0	7	0	no	CHG
NYDRO18122	maker-nt_contig14-snap-gene-4.8	1	1	1	0	0	0	0	0	0	0	0	0	0	0	0	0	0	0	0	0	0	0	0	0	3	3	0	0	0	3	0	no	CHG
NYDRO18123	maker-nt_contig14-snap-gene-4.12	1	1	1	0	0	0	0	0	0	0	0	0	0	0	0	0	0	0	0	0	0	0	0	0	3	3	0	0	0	3	0	no	CHG
NYDRO18125	maker-nt_contig14-snap-gene-4.9	1	1	1	1	1	0	0	0	0	0	0	0	0	0	0	0	0	0	0	0	0	0	0	0	5	5	0	0	0	5	0	no	CHG
NYDRO18253	maker-nt_contig14-snap-gene-25.15	1	1	1	1	0	1	0	0	0	0	0	0	0	1	0	1	0	0	0	0	0	0	0	0	7	5	0	2	0	7	0	no	CHG
NYDRO18304	maker-nt_contig14-snap-gene-32.8	1	0	1	1	0	0	0	0	0	0	0	0	0	1	1	0	1	1	0	0	0	0	0	0	7	3	0	4	0	7	0	no	CHG
NYDRO18345	maker-nt_contig14-snap-gene-36.16	1	0	1	1	0	0	0	0	0	0	0	0	0	0	0	0	0	0	0	0	0	0	0	0	3	3	0	0	0	3	0	no	CHG
NYDRO18385	maker-nt_contig14-snap-gene-42.5	1	1	1	0	1	1	0	0	0	0	0	0	1	1	1	1	1	1	0	0	0	0	0	0	11	5	0	6	0	11	0	no	CHG
NYDRO18471	maker-nt_contig14-snap-gene-59.10	1	1	1	0	0	0	0	0	0	0	0	0	0	0	0	0	0	0	0	0	0	0	0	0	3	3	0	0	0	3	0	no	CHG
NYDRO18474	maker-nt_contig14-snap-gene-59.19	1	0	0	0	1	1	0	0	0	0	0	0	0	0	0	0	0	0	0	0	0	0	0	0	3	3	0	0	0	3	0	no	CHG
NYDRO18475	maker-nt_contig14-augustus-gene-59.6	1	0	0	0	1	1	0	0	0	0	0	0	0	0	0	0	0	0	0	0	0	0	0	0	3	3	0	0	0	3	0	no	CHG
NYDRO18482	maker-nt_contig14-augustus-gene-60.0	1	0	1	0	0	0	0	0	0	0	0	1	0	0	0	0	0	1	0	0	0	0	0	0	4	2	1	1	0	3	1	no	CHG
NYDRO18486	maker-nt_contig14-snap-gene-60.28	1	1	0	0	1	0	0	0	0	0	0	0	0	1	0	1	1	0	0	0	0	0	0	1	7	3	0	3	1	6	1	no	CHG
NYDRO18487	maker-nt_contig14-snap-gene-60.26	1	1	0	0	1	0	0	0	0	0	0	0	0	1	1	1	1	1	0	0	0	0	0	1	9	3	0	5	1	8	1	no	CHG
NYDRO18488	maker-nt_contig14-snap-gene-60.27	1	1	0	0	0	1	0	0	0	0	0	0	0	1	1	1	1	1	0	0	0	0	0	1	9	3	0	5	1	8	1	no	CHG
NYDRO18491	maker-nt_contig14-augustus-gene-60.5	1	0	0	0	0	0	0	0	0	0	0	0	0	0	0	0	1	0	0	0	0	0	0	0	2	1	0	1	0	2	0	no	CHG
NYDRO18492	maker-nt_contig14-snap-gene-60.23	1	1	0	0	0	0	0	0	0	0	0	0	0	0	0	0	1	1	0	0	0	0	0	0	4	2	0	2	0	4	0	no	CHG
NYDRO18494	maker-nt_contig14-snap-gene-61.0	1	1	0	0	0	0	1	1	1	0	0	0	1	1	1	0	0	0	0	0	0	0	0	0	8	2	3	3	0	5	3	no	CHG
NYDRO18513	snap_masked-nt_contig14-processed-gene-63.15	1	1	1	1	1	1	0	0	0	0	0	0	0	1	0	0	1	1	0	0	0	0	0	0	9	6	0	3	0	9	0	no	CHG
NYDRO18518	maker-nt_contig14-snap-gene-64.15	1	0	0	0	0	0	0	0	0	0	0	0	0	0	0	0	0	0	0	0	0	0	0	0	1	1	0	0	0	1	0	no	CHG
NYDRO18539	maker-nt_contig14-snap-gene-68.16	1	1	1	0	0	1	0	0	0	0	0	0	0	0	0	0	0	1	0	0	0	0	0	0	5	4	0	1	0	5	0	no	CHG
NYDRO18540	maker-nt_contig14-augustus-gene-68.30	1	1	0	0	0	0	0	0	0	0	0	0	0	0	0	0	0	0	0	0	0	0	0	0	2	2	0	0	0	2	0	no	CHG
NYDRO18550	augustus_masked-nt_contig14-processed-gene-69.9	1	1	1	0	1	0	0	0	0	0	0	0	0	0	0	0	0	0	0	0	0	0	0	0	4	4	0	0	0	4	0	no	CHG
NYDRO18554	maker-nt_contig14-augustus-gene-69.2	1	1	1	0	1	0	0	0	0	0	0	0	0	0	0	0	0	0	0	0	0	0	0	0	4	4	0	0	0	4	0	no	CHG
NYDRO18557	maker-nt_contig14-snap-gene-69.20	1	1	1	0	1	1	0	0	0	0	0	0	0	0	0	0	0	0	0	0	0	0	0	0	5	5	0	0	0	5	0	no	CHG
NYDRO18559	maker-nt_contig14-snap-gene-70.13	1	0	0	1	0	0	0	0	0	0	0	0	0	0	0	0	0	0	0	0	0	0	0	0	2	2	0	0	0	2	0	no	CHG
NYDRO18598	maker-nt_contig14-snap-gene-74.34	1	1	1	0	1	0	0	0	0	0	0	0	0	0	0	0	0	0	0	0	0	0	0	0	4	4	0	0	0	4	0	no	CHG
NYDRO18599	maker-nt_contig14-snap-gene-75.12	1	0	1	0	0	0	0	0	0	0	0	0	0	0	0	0	0	0	0	0	0	0	0	0	2	2	0	0	0	2	0	no	CHG
NYDRO18678	maker-nt_contig14-snap-gene-84.17	1	1	1	0	0	0	0	0	0	0	0	0	1	0	0	0	0	0	0	0	0	0	0	0	4	3	0	1	0	4	0	no	CHG
NYDRO18679	maker-nt_contig14-snap-gene-84.18	1	1	1	0	1	0	0	0	0	0	0	0	1	0	0	0	0	0	0	0	0	0	0	0	5	4	0	1	0	5	0	no	CHG
NYDRO18730	maker-nt_contig14-augustus-gene-89.19	1	0	1	0	0	0	0	0	0	0	0	0	0	0	0	0	0	0	0	0	0	0	0	0	2	2	0	0	0	2	0	no	CHG
NYDRO18742	maker-nt_contig14-snap-gene-91.14	1	1	1	1	1	1	0	0	0	0	0	0	0	0	0	0	1	0	0	0	0	0	0	0	7	6	0	1	0	7	0	no	CHG
NYDRO18751	maker-nt_contig14-augustus-gene-92.4	1	1	1	0	0	1	0	0	0	0	0	0	0	0	0	0	0	0	0	0	0	0	0	0	4	4	0	0	0	4	0	no	CHG
NYDRO18775	augustus_masked-nt_contig14-processed-gene-95.21	1	1	0	0	1	0	0	0	0	0	0	0	0	0	0	0	0	0	0	0	0	0	0	0	3	3	0	0	0	3	0	no	CHG
NYDRO18780	maker-nt_contig14-augustus-gene-96.2	1	1	1	0	1	1	0	0	0	0	0	0	0	1	0	0	1	1	0	0	0	0	0	0	8	5	0	3	0	8	0	no	CHG
NYDRO18786	maker-nt_contig14-snap-gene-96.18	1	1	1	1	1	1	0	0	0	0	0	0	1	0	0	0	1	0	0	0	0	0	0	0	8	6	0	2	0	8	0	no	CHG
NYDRO18788	maker-nt_contig14-snap-gene-97.6	1	1	1	1	1	1	0	0	0	0	0	0	0	0	0	0	0	0	0	0	0	0	0	0	6	6	0	0	0	6	0	no	CHG
NYDRO18789	maker-nt_contig14-snap-gene-97.8	1	1	0	0	1	0	0	0	0	0	0	0	1	0	1	0	0	0	0	0	0	0	0	0	5	3	0	2	0	5	0	no	CHG
NYDRO18790	maker-nt_contig14-augustus-gene-97.28	1	1	1	0	1	0	0	0	0	0	0	0	1	0	1	0	0	0	0	0	0	0	0	0	6	4	0	2	0	6	0	no	CHG
NYDRO18794	snap_masked-nt_contig14-processed-gene-98.2	1	1	1	0	1	1	0	0	0	0	0	0	0	1	0	0	0	0	0	0	0	0	0	0	6	5	0	1	0	6	0	no	CHG
NYDRO18817	maker-nt_contig14-snap-gene-102.32	1	1	0	0	0	0	0	0	0	0	0	0	0	0	0	0	0	0	0	0	0	0	0	0	2	2	0	0	0	2	0	no	CHG
NYDRO18820	snap_masked-nt_contig14-processed-gene-103.28	1	1	1	1	1	0	0	0	0	0	0	0	1	1	1	1	1	0	0	0	0	0	0	0	10	5	0	5	0	10	0	no	CHG
NYDRO18822	maker-nt_contig14-snap-gene-103.11	1	1	1	0	1	1	0	0	0	0	0	0	1	0	1	0	0	1	0	0	0	0	0	0	8	5	0	3	0	8	0	no	CHG
NYDRO18823	maker-nt_contig14-snap-gene-103.9	1	1	1	0	1	1	0	0	0	0	0	0	1	0	1	0	0	1	0	0	0	0	0	0	8	5	0	3	0	8	0	no	CHG
NYDRO18824	snap_masked-nt_contig14-processed-gene-103.30	1	1	1	0	1	1	0	0	0	0	0	0	0	0	0	0	1	0	0	0	0	0	0	0	6	5	0	1	0	6	0	no	CHG
NYDRO18825	maker-nt_contig14-snap-gene-103.12	1	1	1	0	1	1	0	0	0	0	0	0	0	0	0	0	1	0	0	0	0	0	0	0	6	5	0	1	0	6	0	no	CHG
NYDRO18827	maker-nt_contig14-snap-gene-103.2	1	1	1	1	0	1	0	0	0	0	0	0	1	0	0	0	0	0	0	0	1	0	0	1	8	5	0	1	2	6	2	no	CHG
NYDRO18828	maker-nt_contig14-snap-gene-103.3	1	1	1	1	0	1	0	0	0	0	0	0	1	0	0	0	0	0	0	0	1	0	0	1	8	5	0	1	2	6	2	no	CHG
NYDRO18829	maker-nt_contig14-snap-gene-103.7	1	1	1	0	0	1	0	0	0	0	0	0	0	0	0	0	0	0	0	0	0	0	0	0	4	4	0	0	0	4	0	no	CHG
NYDRO18896	maker-nt_contig14-snap-gene-108.5	1	1	0	1	1	1	0	0	0	0	0	0	0	0	0	0	0	0	0	0	0	0	0	0	5	5	0	0	0	5	0	no	CHG
NYDRO18924	snap_masked-nt_contig14-processed-gene-111.12	1	1	1	0	1	1	0	0	0	0	0	0	0	0	0	0	0	0	0	0	0	0	0	0	5	5	0	0	0	5	0	no	CHG
NYDRO18925	maker-nt_contig14-snap-gene-111.3	1	1	0	0	1	0	0	0	0	0	0	0	0	0	1	1	1	1	0	0	0	0	0	0	7	3	0	4	0	7	0	no	CHG
NYDRO18927	maker-nt_contig14-snap-gene-112.35	1	1	1	0	1	1	0	0	0	0	0	0	0	0	0	0	0	0	0	0	0	0	0	0	5	5	0	0	0	5	0	no	CHG
NYDRO18928	augustus_masked-nt_contig14-processed-gene-112.2	1	0	0	1	0	0	0	0	0	0	0	0	0	0	0	0	0	0	0	0	0	0	0	0	2	2	0	0	0	2	0	no	CHG
NYDRO18937	maker-nt_contig14-snap-gene-113.30	1	1	1	0	1	1	0	0	0	0	0	0	0	0	0	0	0	0	0	0	0	0	0	0	5	5	0	0	0	5	0	no	CHG
NYDRO18938	augustus_masked-nt_contig14-processed-gene-113.6	1	1	1	0	0	0	0	0	0	0	0	0	1	0	0	1	0	0	0	0	0	0	0	0	5	3	0	2	0	5	0	no	CHG
NYDRO18939	maker-nt_contig14-snap-gene-113.16	1	1	1	0	0	0	0	0	0	0	0	0	1	0	0	1	0	0	0	0	0	0	0	0	5	3	0	2	0	5	0	no	CHG
NYDRO18952	augustus_masked-nt_contig14-processed-gene-115.40	1	1	0	1	1	1	0	0	0	0	0	0	0	0	0	0	0	0	0	0	0	0	0	0	5	5	0	0	0	5	0	no	CHG
NYDRO18976	maker-nt_contig14-snap-gene-117.16	1	1	1	0	1	0	0	0	0	0	0	0	0	0	0	0	0	0	0	0	0	0	0	0	4	4	0	0	0	4	0	no	CHG
NYDRO19112	maker-nt_contig15-snap-gene-17.25	1	0	1	1	1	1	0	0	0	0	0	0	1	0	1	0	0	0	0	0	0	0	0	0	7	5	0	2	0	7	0	no	CHG
NYDRO19113	maker-nt_contig15-snap-gene-17.26	1	0	1	1	1	1	0	0	0	0	0	0	1	0	1	0	0	0	0	0	0	0	0	0	7	5	0	2	0	7	0	no	CHG
NYDRO19116	maker-nt_contig15-snap-gene-18.16	1	1	1	0	1	1	0	0	0	0	0	0	0	0	0	0	1	1	0	0	0	0	0	0	7	5	0	2	0	7	0	no	CHG
NYDRO19148	maker-nt_contig15-snap-gene-22.20	1	1	0	0	1	0	0	0	0	0	0	0	1	0	1	1	1	1	0	0	0	0	0	0	8	3	0	5	0	8	0	no	CHG
NYDRO19190	augustus_masked-nt_contig15-processed-gene-29.23	1	1	1	0	0	0	0	0	0	0	0	0	1	0	0	0	0	0	0	0	0	0	0	0	4	3	0	1	0	4	0	no	CHG
NYDRO19191	maker-nt_contig15-snap-gene-29.0	1	1	1	0	0	0	0	0	0	0	0	0	0	0	0	0	0	0	0	0	0	0	0	0	3	3	0	0	0	3	0	no	CHG
NYDRO19400	augustus_masked-nt_contig15-processed-gene-51.25	1	1	1	0	0	0	0	0	0	0	0	0	0	0	0	0	0	0	0	0	0	0	0	0	3	3	0	0	0	3	0	no	CHG
NYDRO19514	maker-nt_contig15-snap-gene-61.0	1	1	1	0	0	0	0	0	0	0	0	0	0	0	0	0	0	0	0	0	0	0	0	0	3	3	0	0	0	3	0	no	CHG
NYDRO19518	maker-nt_contig15-snap-gene-61.8	1	1	1	0	0	1	0	0	0	0	0	0	0	0	0	0	0	0	0	0	0	0	0	0	4	4	0	0	0	4	0	no	CHG
NYDRO19627	maker-nt_contig15-snap-gene-71.51	1	1	1	0	1	0	0	0	0	0	0	0	0	0	0	0	0	0	0	0	0	0	0	0	4	4	0	0	0	4	0	no	CHG
NYDRO19641	maker-nt_contig15-snap-gene-72.4	1	1	1	0	1	1	0	0	0	0	0	0	0	1	1	0	0	1	0	0	1	0	0	1	10	5	0	3	2	8	2	no	CHG
NYDRO19642	maker-nt_contig15-snap-gene-72.14	1	1	1	0	1	1	0	0	0	0	0	0	0	1	1	0	0	0	0	0	0	0	0	0	7	5	0	2	0	7	0	no	CHG
NYDRO19643	maker-nt_contig15-snap-gene-72.13	1	1	1	0	1	1	0	0	0	0	0	0	0	0	1	0	0	0	0	0	0	0	0	0	6	5	0	1	0	6	0	no	CHG
NYDRO19900	maker-nt_contig15-snap-gene-97.45	1	1	1	1	1	1	0	0	0	0	0	0	0	0	0	0	0	0	0	0	0	0	0	0	6	6	0	0	0	6	0	no	CHG
NYDRO20002	maker-nt_contig15-augustus-gene-107.16	1	1	1	0	0	0	0	0	0	0	0	0	0	0	0	0	0	0	0	0	0	0	0	0	3	3	0	0	0	3	0	no	CHG
NYDRO20069	maker-nt_contig15-snap-gene-114.28	1	1	0	0	1	0	0	0	0	0	0	0	0	0	0	0	0	0	0	0	0	0	0	0	3	3	0	0	0	3	0	no	CHG
NYDRO20126	maker-nt_contig16-snap-gene-0.22	1	1	1	0	0	0	0	0	0	0	0	0	0	0	0	0	0	0	0	0	0	0	0	0	3	3	0	0	0	3	0	no	CHG
NYDRO20329	maker-nt_contig16-snap-gene-18.47	1	0	0	1	0	0	0	0	0	0	0	0	0	0	0	0	0	0	0	0	0	0	0	0	2	2	0	0	0	2	0	no	CHG
NYDRO20343	maker-nt_contig16-snap-gene-20.17	1	1	1	0	1	0	0	0	0	0	0	0	0	1	1	0	0	0	0	0	0	0	0	0	6	4	0	2	0	6	0	no	CHG
NYDRO20377	maker-nt_contig16-augustus-gene-22.90	1	1	1	0	1	0	0	0	0	0	0	0	0	0	0	0	0	0	0	0	0	0	0	0	4	4	0	0	0	4	0	no	CHG
NYDRO20378	maker-nt_contig16-snap-gene-23.22	1	1	1	0	1	0	0	0	0	0	0	0	0	0	0	0	0	0	0	0	0	0	0	0	4	4	0	0	0	4	0	no	CHG
NYDRO20394	maker-nt_contig16-snap-gene-24.48	1	1	1	0	0	0	0	0	0	0	0	0	0	1	1	0	0	1	0	0	0	0	0	0	6	3	0	3	0	6	0	no	CHG
NYDRO20485	maker-nt_contig16-snap-gene-32.25	1	1	1	0	1	0	0	0	0	0	0	0	0	0	0	0	0	0	1	0	0	0	0	0	5	4	0	0	1	4	1	no	CHG
NYDRO20509	augustus_masked-nt_contig16-processed-gene-34.33	1	1	1	0	1	1	0	0	0	0	0	0	0	0	0	0	0	0	0	0	0	0	0	0	5	5	0	0	0	5	0	no	CHG
NYDRO20536	maker-nt_contig16-augustus-gene-36.44	1	0	1	0	0	1	0	0	0	0	0	0	0	0	0	0	0	0	0	0	0	0	0	0	3	3	0	0	0	3	0	no	CHG
NYDRO20653	maker-nt_contig16-snap-gene-47.41	1	1	1	1	1	1	0	0	0	0	0	0	1	1	1	1	0	1	0	0	0	0	0	0	11	6	0	5	0	11	0	no	CHG
NYDRO20654	maker-nt_contig16-snap-gene-47.52	1	1	0	1	1	0	0	0	0	0	0	0	0	1	0	0	1	0	0	0	0	0	0	0	6	4	0	2	0	6	0	no	CHG
NYDRO20681	augustus_masked-nt_contig16-processed-gene-49.29	1	1	0	0	1	0	0	0	0	0	0	0	0	0	0	0	0	0	0	0	0	0	0	0	3	3	0	0	0	3	0	no	CHG
NYDRO20694	maker-nt_contig16-snap-gene-50.15	1	1	1	0	0	0	0	0	0	0	0	0	0	0	0	0	0	0	0	0	0	0	0	0	3	3	0	0	0	3	0	no	CHG
NYDRO20696	maker-nt_contig16-augustus-gene-50.29	1	1	1	1	1	1	0	0	0	0	0	0	0	0	0	0	0	0	0	0	0	0	0	0	6	6	0	0	0	6	0	no	CHG
NYDRO20702	maker-nt_contig16-augustus-gene-51.20	1	1	1	0	1	0	0	0	0	0	0	0	0	0	0	0	0	0	0	0	0	0	0	0	4	4	0	0	0	4	0	no	CHG
NYDRO20822	maker-nt_contig16-snap-gene-61.18	1	1	1	1	0	1	0	0	0	0	0	0	0	0	1	1	0	1	0	0	0	0	0	0	8	5	0	3	0	8	0	no	CHG
NYDRO20823	maker-nt_contig16-augustus-gene-61.3	1	1	1	1	0	1	0	0	0	0	0	0	0	0	1	1	0	1	0	0	0	0	0	0	8	5	0	3	0	8	0	no	CHG
NYDRO20848	maker-nt_contig16-snap-gene-62.52	1	1	1	1	1	1	0	0	0	0	0	0	0	0	0	0	0	0	0	0	0	0	0	0	6	6	0	0	0	6	0	no	CHG
NYDRO20862	maker-nt_contig16-snap-gene-63.58	1	1	0	0	1	0	0	0	0	0	0	0	0	0	0	0	0	0	0	0	0	0	0	0	3	3	0	0	0	3	0	no	CHG
NYDRO20872	maker-nt_contig16-snap-gene-64.42	1	1	1	1	1	1	0	0	0	0	0	0	0	0	0	0	0	0	0	0	0	0	0	0	6	6	0	0	0	6	0	no	CHG
NYDRO20896	maker-nt_contig16-snap-gene-66.26	1	1	1	1	1	1	0	0	0	0	0	0	0	0	0	0	0	0	1	0	0	0	0	0	7	6	0	0	1	6	1	no	CHG
NYDRO20897	maker-nt_contig16-snap-gene-66.31	1	1	1	1	1	0	0	0	0	0	0	0	0	0	0	0	0	0	0	0	0	0	0	0	5	5	0	0	0	5	0	no	CHG
NYDRO20954	augustus_masked-nt_contig16-processed-gene-70.11	1	1	1	0	1	0	0	0	0	0	0	0	0	0	0	0	0	0	0	0	0	0	0	0	4	4	0	0	0	4	0	no	CHG
NYDRO20975	snap_masked-nt_contig16-processed-gene-73.18	1	1	1	1	1	1	0	0	0	0	0	0	0	0	0	0	0	0	0	0	0	0	0	0	6	6	0	0	0	6	0	no	CHG
NYDRO20987	snap_masked-nt_contig16-processed-gene-74.15	1	1	1	1	1	1	0	0	0	0	0	0	0	0	0	0	0	0	0	0	0	0	0	0	6	6	0	0	0	6	0	no	CHG
NYDRO21022	maker-nt_contig16-augustus-gene-79.1	1	0	0	0	0	0	0	0	0	0	0	0	0	0	0	0	0	0	0	0	0	0	0	0	1	1	0	0	0	1	0	no	CHG
NYDRO21037	augustus_masked-nt_contig16-processed-gene-81.6	1	1	1	1	1	1	0	0	0	0	0	0	0	0	0	0	0	0	0	0	0	0	0	0	6	6	0	0	0	6	0	no	CHG
NYDRO21055	maker-nt_contig16-snap-gene-83.23	1	1	1	1	1	0	0	0	0	0	0	0	0	0	0	0	0	0	0	0	0	0	0	0	5	5	0	0	0	5	0	no	CHG
NYDRO21056	maker-nt_contig16-augustus-gene-84.2	1	1	1	1	1	0	0	0	0	0	0	0	0	0	0	0	0	0	0	0	0	0	0	0	5	5	0	0	0	5	0	no	CHG
NYDRO21074	snap_masked-nt_contig16-processed-gene-87.8	1	1	0	1	1	0	0	0	0	0	0	0	0	0	1	1	1	1	0	0	0	0	0	0	8	4	0	4	0	8	0	no	CHG
NYDRO21095	snap_masked-nt_contig16-processed-gene-88.14	1	1	1	1	1	0	0	0	0	0	0	0	0	0	0	0	0	0	0	0	0	0	0	0	5	5	0	0	0	5	0	no	CHG
NYDRO21250	maker-nt_contig16-snap-gene-103.5	1	1	1	0	0	1	0	0	0	0	0	0	0	0	0	0	0	0	0	0	0	0	0	0	4	4	0	0	0	4	0	no	CHG
NYDRO21471	maker-nt_contig17-snap-gene-8.12	1	1	1	0	1	0	0	0	0	0	0	0	0	1	1	0	1	1	0	0	0	0	0	0	8	4	0	4	0	8	0	no	CHG
NYDRO21472	maker-nt_contig17-snap-gene-8.15	1	1	1	0	1	0	0	0	0	1	0	0	0	0	0	0	0	0	0	0	0	0	0	0	5	4	1	0	0	4	1	no	CHG
NYDRO21519	maker-nt_contig17-snap-gene-15.11	1	1	0	0	1	0	0	0	0	0	0	0	0	1	0	0	0	0	0	0	0	0	0	0	4	3	0	1	0	4	0	no	CHG
NYDRO21520	maker-nt_contig17-snap-gene-15.10	1	1	0	0	1	0	0	0	0	0	0	0	0	1	0	0	0	0	0	0	0	0	0	0	4	3	0	1	0	4	0	no	CHG
NYDRO21565	maker-nt_contig17-snap-gene-20.31	1	1	1	0	0	0	0	0	0	1	0	0	0	1	1	0	0	0	0	0	0	0	0	0	6	3	1	2	0	5	1	no	CHG
NYDRO21571	maker-nt_contig17-snap-gene-21.20	1	1	0	0	1	0	0	0	0	0	0	0	0	1	0	0	1	1	0	0	0	0	0	0	6	3	0	3	0	6	0	no	CHG
NYDRO21572	maker-nt_contig17-snap-gene-21.18	1	1	0	0	1	0	0	0	0	0	0	0	0	0	0	0	0	1	0	0	0	0	0	0	4	3	0	1	0	4	0	no	CHG
NYDRO21573	maker-nt_contig17-augustus-gene-21.1	1	1	0	0	0	0	0	0	0	0	0	0	0	0	0	0	0	0	0	0	0	0	0	0	2	2	0	0	0	2	0	no	CHG
NYDRO21581	maker-nt_contig17-snap-gene-22.23	1	1	1	1	1	1	0	0	0	0	0	0	0	0	0	1	0	0	0	0	0	0	0	0	7	6	0	1	0	7	0	no	CHG
NYDRO21589	maker-nt_contig17-snap-gene-24.5	1	1	1	1	1	1	0	0	0	0	0	0	1	0	0	0	0	0	0	0	0	0	0	0	7	6	0	1	0	7	0	no	CHG
NYDRO21614	maker-nt_contig17-snap-gene-26.24	1	1	1	0	1	1	0	0	0	0	0	0	0	0	0	0	0	0	0	0	0	0	0	0	5	5	0	0	0	5	0	no	CHG
NYDRO21626	maker-nt_contig17-snap-gene-28.29	1	1	1	0	1	0	0	0	0	0	0	0	0	0	0	0	0	0	0	0	0	0	0	0	4	4	0	0	0	4	0	no	CHG
NYDRO21636	augustus_masked-nt_contig17-processed-gene-29.12	1	1	1	0	1	1	0	0	0	0	0	0	1	1	1	0	1	1	0	0	0	0	0	0	10	5	0	5	0	10	0	no	CHG
NYDRO21641	snap_masked-nt_contig17-processed-gene-30.16	1	0	0	1	1	1	0	0	0	0	0	0	0	0	0	0	0	0	0	0	0	0	0	0	4	4	0	0	0	4	0	no	CHG
NYDRO21643	maker-nt_contig17-snap-gene-30.9	1	1	1	0	1	1	0	0	0	0	0	0	0	1	1	1	0	1	0	0	0	0	1	0	10	5	0	4	1	9	1	no	CHG
NYDRO21658	snap_masked-nt_contig17-processed-gene-32.2	1	1	1	0	1	1	0	0	0	0	0	1	0	1	1	0	1	0	0	0	0	0	0	0	9	5	1	3	0	8	1	no	CHG
NYDRO21678	snap_masked-nt_contig17-processed-gene-34.21	1	0	0	0	1	0	0	0	0	0	0	0	0	0	0	0	0	0	0	0	0	0	0	0	2	2	0	0	0	2	0	no	CHG
NYDRO21801	maker-nt_contig17-snap-gene-56.10	1	1	1	0	0	0	0	0	0	0	0	0	0	0	0	0	0	0	0	0	0	0	0	0	3	3	0	0	0	3	0	no	CHG
NYDRO21953	snap_masked-nt_contig17-processed-gene-70.16	1	1	1	1	1	1	0	0	0	0	0	0	0	0	0	0	0	0	0	0	0	0	0	0	6	6	0	0	0	6	0	no	CHG
NYDRO21954	snap_masked-nt_contig17-processed-gene-70.25	1	1	1	1	1	1	0	0	0	0	0	0	0	0	0	0	0	0	0	0	0	0	0	0	6	6	0	0	0	6	0	no	CHG
NYDRO21958	maker-nt_contig17-snap-gene-71.5	1	1	0	0	1	1	0	0	0	0	0	0	0	0	1	0	0	0	0	0	0	0	0	0	5	4	0	1	0	5	0	no	CHG
NYDRO21959	maker-nt_contig17-snap-gene-71.3	1	1	1	0	1	1	0	0	0	0	0	0	0	0	1	0	0	0	0	0	0	0	0	0	6	5	0	1	0	6	0	no	CHG
NYDRO21960	maker-nt_contig17-snap-gene-71.2	1	1	1	0	1	1	0	0	0	0	0	0	0	0	1	0	0	0	0	0	0	0	0	0	6	5	0	1	0	6	0	no	CHG
NYDRO21961	maker-nt_contig17-snap-gene-71.7	1	1	1	0	1	0	0	0	0	0	0	0	1	0	0	1	0	0	0	0	0	0	0	0	6	4	0	2	0	6	0	no	CHG
NYDRO21962	maker-nt_contig17-snap-gene-71.6	1	1	1	0	1	0	0	0	0	0	0	0	1	0	0	1	0	0	0	0	0	0	0	0	6	4	0	2	0	6	0	no	CHG
NYDRO21970	snap_masked-nt_contig17-processed-gene-72.30	1	1	1	1	1	1	0	0	0	0	0	0	0	0	0	1	0	0	0	0	0	0	0	0	7	6	0	1	0	7	0	no	CHG
NYDRO21971	maker-nt_contig17-snap-gene-72.61	1	1	1	1	1	1	0	0	0	0	0	0	0	0	0	1	0	0	0	0	0	0	0	0	7	6	0	1	0	7	0	no	CHG
NYDRO21972	maker-nt_contig17-snap-gene-72.62	1	1	1	1	1	1	0	0	0	0	0	0	0	0	0	1	0	0	0	0	0	0	0	0	7	6	0	1	0	7	0	no	CHG
NYDRO21987	snap_masked-nt_contig17-processed-gene-73.19	1	0	0	1	0	0	0	0	0	0	0	0	0	0	0	0	0	0	0	0	0	1	0	0	3	2	0	0	1	2	1	no	CHG
NYDRO21989	maker-nt_contig17-snap-gene-73.34	1	1	1	1	1	1	0	0	0	0	0	0	0	0	0	0	0	0	0	0	0	0	0	0	6	6	0	0	0	6	0	no	CHG
NYDRO22091	maker-nt_contig17-snap-gene-78.67	1	1	1	0	0	0	0	0	0	0	0	0	0	1	1	1	1	1	0	0	0	0	0	0	8	3	0	5	0	8	0	no	CHG
NYDRO22093	maker-nt_contig17-snap-gene-78.68	1	1	1	0	0	0	0	0	0	0	0	0	0	1	0	1	1	0	0	0	0	0	0	0	6	3	0	3	0	6	0	no	CHG
NYDRO22094	maker-nt_contig17-snap-gene-78.69	1	1	1	0	0	0	0	0	0	0	0	0	0	1	0	1	1	0	0	0	0	0	0	0	6	3	0	3	0	6	0	no	CHG
NYDRO22100	maker-nt_contig17-snap-gene-78.76	1	1	1	1	1	0	0	0	0	0	0	0	0	0	0	0	0	0	0	1	1	0	1	1	9	5	0	0	4	5	4	no	CHG
NYDRO22211	maker-nt_contig17-snap-gene-85.50	1	0	1	1	0	0	0	0	0	0	0	0	1	0	1	0	0	0	0	0	0	1	0	0	6	3	0	2	1	5	1	no	CHG
NYDRO22212	maker-nt_contig17-snap-gene-85.49	1	0	0	1	0	0	0	0	0	0	0	0	0	0	0	0	0	0	0	0	0	0	0	0	2	2	0	0	0	2	0	no	CHG
NYDRO22213	snap_masked-nt_contig17-processed-gene-85.23	1	0	0	1	0	0	0	0	0	0	0	0	0	0	0	0	0	0	0	0	0	0	0	0	2	2	0	0	0	2	0	no	CHG
NYDRO22235	maker-nt_contig17-snap-gene-88.22	1	0	1	0	0	0	0	0	0	0	1	1	1	0	0	1	0	0	0	0	0	0	0	0	6	2	2	2	0	4	2	no	CHG
NYDRO22236	maker-nt_contig17-snap-gene-88.21	1	0	1	0	0	1	0	0	0	0	1	1	1	0	0	1	0	0	0	0	0	0	0	0	7	3	2	2	0	5	2	no	CHG
NYDRO22245	maker-nt_contig17-snap-gene-88.31	1	0	1	0	0	0	0	0	0	0	0	0	0	1	0	0	0	1	0	0	0	0	0	0	4	2	0	2	0	4	0	no	CHG
NYDRO22294	maker-nt_contig17-snap-gene-96.5	1	1	1	1	1	1	0	0	0	0	0	0	0	0	1	0	0	1	0	0	0	0	0	0	8	6	0	2	0	8	0	no	CHG
NYDRO22295	maker-nt_contig17-snap-gene-96.2	1	1	0	0	1	1	0	0	0	0	0	0	0	1	0	0	0	0	0	0	0	0	0	0	5	4	0	1	0	5	0	no	CHG
NYDRO22299	maker-nt_contig17-snap-gene-96.8	1	0	0	0	1	0	0	0	0	0	0	0	0	1	1	0	0	0	0	0	0	0	0	0	4	2	0	2	0	4	0	no	CHG
NYDRO22302	maker-nt_contig17-snap-gene-97.18	1	1	1	0	1	0	0	0	0	0	0	0	0	0	0	0	0	1	0	0	0	0	0	0	5	4	0	1	0	5	0	no	CHG
NYDRO22303	maker-nt_contig17-snap-gene-97.17	1	1	1	0	1	0	0	0	0	0	0	0	0	0	0	0	1	1	0	0	0	0	0	0	6	4	0	2	0	6	0	no	CHG
NYDRO22304	maker-nt_contig17-snap-gene-97.15	1	1	1	0	1	0	0	0	0	0	0	0	0	0	0	0	1	1	0	0	0	0	0	0	6	4	0	2	0	6	0	no	CHG
NYDRO22309	maker-nt_contig17-snap-gene-97.29	1	1	1	0	1	1	0	0	0	0	0	0	0	0	1	0	0	0	0	0	0	0	0	0	6	5	0	1	0	6	0	no	CHG
NYDRO22310	maker-nt_contig17-snap-gene-97.12	1	1	1	1	1	1	0	0	0	0	0	0	1	0	0	1	1	1	0	0	0	0	0	0	10	6	0	4	0	10	0	no	CHG
NYDRO22332	snap_masked-nt_contig17-processed-gene-99.21	1	1	1	1	1	1	0	0	0	0	0	0	0	0	0	0	0	1	0	0	0	0	0	0	7	6	0	1	0	7	0	no	CHG
NYDRO22333	maker-nt_contig17-snap-gene-99.27	1	1	1	1	1	0	0	0	0	0	0	0	1	1	0	1	1	0	0	0	0	0	0	0	9	5	0	4	0	9	0	no	CHG
NYDRO22356	maker-nt_contig17-snap-gene-102.5	1	1	1	1	1	1	0	0	0	0	0	0	1	1	1	0	1	1	0	0	0	1	0	0	12	6	0	5	1	11	1	no	CHG
NYDRO22378	maker-nt_contig17-snap-gene-103.39	1	0	0	0	1	1	0	0	0	0	0	0	0	0	0	0	0	0	0	0	0	0	0	0	3	3	0	0	0	3	0	no	CHG
NYDRO22379	maker-nt_contig17-snap-gene-103.40	1	0	0	0	1	1	0	0	0	0	0	0	0	0	0	0	0	0	0	0	0	0	0	0	3	3	0	0	0	3	0	no	CHG
NYDRO22403	maker-nt_contig17-snap-gene-104.51	1	1	1	1	1	1	0	0	0	0	0	0	0	1	1	0	0	1	0	0	0	0	0	0	9	6	0	3	0	9	0	no	CHG
NYDRO22422	maker-nt_contig17-snap-gene-106.20	1	0	0	0	0	0	0	0	0	0	0	0	0	0	0	0	0	0	0	0	0	0	0	0	1	1	0	0	0	1	0	no	CHG
NYDRO22438	maker-nt_contig17-snap-gene-108.5	1	1	1	1	1	1	0	0	0	0	0	0	0	0	0	0	0	0	0	0	0	0	0	0	6	6	0	0	0	6	0	no	CHG
NYDRO22457	maker-nt_contig17-snap-gene-111.38	1	1	0	0	1	1	0	0	0	0	0	0	0	0	0	0	0	0	0	0	0	0	0	0	4	4	0	0	0	4	0	no	CHG
NYDRO22463	maker-nt_contig17-snap-gene-111.8	1	1	1	0	0	0	0	0	0	0	0	0	0	0	0	0	0	0	0	0	0	0	0	0	3	3	0	0	0	3	0	no	CHG
NYDRO22499	maker-nt_contig17-snap-gene-113.19	1	0	1	0	0	0	0	0	0	0	0	0	0	0	0	0	0	0	0	0	0	0	0	0	2	2	0	0	0	2	0	no	CHG
NYDRO22512	augustus_masked-nt_contig17-processed-gene-115.0	1	1	1	0	0	0	0	0	0	0	0	0	0	0	0	0	0	0	0	0	0	0	0	0	3	3	0	0	0	3	0	no	CHG
NYDRO22537	maker-nt_contig17-snap-gene-117.8	1	1	1	1	1	1	0	0	0	0	0	0	0	0	0	1	0	1	0	1	0	0	0	0	9	6	0	2	1	8	1	no	CHG
NYDRO22538	maker-nt_contig17-augustus-gene-117.82	1	1	1	1	0	1	0	0	0	0	0	0	0	0	0	1	0	1	0	1	0	0	0	0	8	5	0	2	1	7	1	no	CHG
NYDRO22575	maker-nt_contig18-snap-gene-3.7	1	0	1	0	0	0	0	0	0	0	0	0	0	0	0	0	0	0	0	0	0	0	0	0	2	2	0	0	0	2	0	no	CHG
NYDRO22584	maker-nt_contig18-snap-gene-4.8	1	0	1	1	0	1	0	0	0	0	0	0	0	1	0	0	1	1	0	1	0	0	0	0	8	4	0	3	1	7	1	no	CHG
NYDRO22599	snap_masked-nt_contig18-processed-gene-7.14	1	1	1	0	0	1	0	0	0	0	0	0	0	1	0	0	0	0	0	0	0	0	0	0	5	4	0	1	0	5	0	no	CHG
NYDRO22600	snap_masked-nt_contig18-processed-gene-7.18	1	1	1	0	0	0	0	0	0	0	0	0	0	0	0	0	0	0	0	0	0	0	0	0	3	3	0	0	0	3	0	no	CHG
NYDRO22602	maker-nt_contig18-snap-gene-7.4	1	1	0	1	1	0	0	0	0	0	0	0	0	0	0	1	0	0	0	0	0	0	0	0	5	4	0	1	0	5	0	no	CHG
NYDRO22603	maker-nt_contig18-snap-gene-7.3	1	1	1	0	1	0	0	0	0	0	0	0	0	1	0	1	1	0	0	0	0	0	0	0	7	4	0	3	0	7	0	no	CHG
NYDRO22659	maker-nt_contig18-snap-gene-12.28	1	0	0	0	0	0	0	0	0	0	0	0	0	1	1	1	0	1	0	0	0	0	0	0	5	1	0	4	0	5	0	no	CHG
NYDRO22687	snap_masked-nt_contig18-processed-gene-16.55	1	1	1	0	1	1	0	0	0	0	0	0	0	0	0	0	0	0	0	0	0	0	0	0	5	5	0	0	0	5	0	no	CHG
NYDRO22870	maker-nt_contig18-snap-gene-27.28	1	0	1	0	0	0	0	0	0	0	0	0	0	0	0	0	0	0	0	0	0	0	0	0	2	2	0	0	0	2	0	no	CHG
NYDRO22871	maker-nt_contig18-snap-gene-27.30	1	0	1	0	0	0	0	0	0	0	0	0	0	0	0	0	0	0	0	0	0	0	0	0	2	2	0	0	0	2	0	no	CHG
NYDRO22884	snap_masked-nt_contig18-processed-gene-28.46	1	0	0	0	0	0	0	0	0	0	0	0	0	0	0	1	0	0	0	0	0	0	0	0	2	1	0	1	0	2	0	no	CHG
NYDRO22885	maker-nt_contig18-snap-gene-28.16	1	0	0	0	0	0	0	0	0	0	0	0	0	0	0	1	0	0	0	0	0	0	0	0	2	1	0	1	0	2	0	no	CHG
NYDRO22886	maker-nt_contig18-snap-gene-28.12	1	0	0	0	0	0	0	0	0	0	0	0	0	0	0	1	0	0	0	0	0	0	0	0	2	1	0	1	0	2	0	no	CHG
NYDRO22889	maker-nt_contig18-snap-gene-29.26	1	0	0	1	1	0	0	0	0	0	0	0	0	0	0	0	0	0	0	0	0	0	0	0	3	3	0	0	0	3	0	no	CHG
NYDRO22894	maker-nt_contig18-snap-gene-29.34	1	0	0	0	0	0	0	0	0	0	0	0	0	0	0	0	0	0	0	0	0	0	0	0	1	1	0	0	0	1	0	no	CHG
NYDRO22907	maker-nt_contig18-snap-gene-31.4	1	1	1	1	1	1	0	0	0	0	0	0	0	1	0	0	1	0	0	0	0	0	0	0	8	6	0	2	0	8	0	no	CHG
NYDRO22922	maker-nt_contig18-snap-gene-32.16	1	1	0	1	1	1	0	0	0	0	0	0	0	0	0	1	0	0	0	0	0	0	0	0	6	5	0	1	0	6	0	no	CHG
NYDRO22923	maker-nt_contig18-snap-gene-32.40	1	0	0	1	0	1	0	0	0	0	0	0	0	0	0	1	0	0	0	0	0	0	0	0	4	3	0	1	0	4	0	no	CHG
NYDRO22942	maker-nt_contig18-snap-gene-34.32	1	1	1	1	0	1	0	0	0	0	0	0	0	0	0	1	0	0	0	0	0	0	0	0	6	5	0	1	0	6	0	no	CHG
NYDRO22949	maker-nt_contig18-snap-gene-35.5	1	0	1	0	0	0	0	0	0	0	0	0	0	0	1	0	0	0	0	0	0	0	0	0	3	2	0	1	0	3	0	no	CHG
NYDRO22950	augustus_masked-nt_contig18-processed-gene-35.36	1	0	1	0	0	0	0	0	0	0	0	0	0	0	0	0	0	0	0	0	0	0	0	0	2	2	0	0	0	2	0	no	CHG
NYDRO22962	augustus_masked-nt_contig18-processed-gene-36.11	1	1	0	0	0	0	0	0	0	0	0	0	0	1	0	0	0	0	0	0	0	0	0	0	3	2	0	1	0	3	0	no	CHG
NYDRO22963	snap_masked-nt_contig18-processed-gene-37.18	1	1	0	0	0	0	0	0	0	0	0	0	0	0	0	0	0	0	0	0	0	0	0	0	2	2	0	0	0	2	0	no	CHG
NYDRO22983	snap_masked-nt_contig18-processed-gene-40.1	1	1	1	1	1	0	0	0	0	0	0	0	0	0	0	0	0	0	0	0	0	0	0	0	5	5	0	0	0	5	0	no	CHG
NYDRO23025	maker-nt_contig18-snap-gene-46.7	1	0	0	1	0	0	0	0	0	0	0	0	0	0	0	0	0	0	0	0	0	0	0	0	2	2	0	0	0	2	0	no	CHG
NYDRO23026	maker-nt_contig18-snap-gene-46.10	1	0	0	1	0	0	0	0	0	0	0	0	0	0	0	0	0	0	0	0	0	0	0	0	2	2	0	0	0	2	0	no	CHG
NYDRO23056	maker-nt_contig18-augustus-gene-51.3	1	1	0	0	1	0	0	0	0	0	0	0	0	0	0	0	0	0	0	0	0	0	0	0	3	3	0	0	0	3	0	no	CHG
NYDRO23059	maker-nt_contig18-snap-gene-51.30	1	1	1	1	0	1	0	0	0	0	0	0	0	0	0	0	1	0	0	0	1	0	0	0	7	5	0	1	1	6	1	no	CHG
NYDRO23060	maker-nt_contig18-augustus-gene-51.4	1	1	1	1	0	1	0	0	0	0	0	0	0	0	0	0	1	0	0	0	0	0	0	0	6	5	0	1	0	6	0	no	CHG
NYDRO23082	snap_masked-nt_contig18-processed-gene-54.15	1	1	1	0	1	1	0	0	0	0	0	0	0	0	0	0	0	0	0	0	0	0	0	0	5	5	0	0	0	5	0	no	CHG
NYDRO23097	maker-nt_contig18-snap-gene-56.39	1	1	1	0	1	1	0	0	0	0	0	0	0	0	0	0	0	0	0	0	0	0	0	0	5	5	0	0	0	5	0	no	CHG
NYDRO23167	maker-nt_contig18-snap-gene-61.7	1	1	1	1	1	1	0	0	0	0	0	0	0	0	0	0	0	0	0	0	0	0	1	0	7	6	0	0	1	6	1	no	CHG
NYDRO23168	maker-nt_contig18-snap-gene-61.8	1	1	1	1	1	1	0	0	0	0	0	0	0	0	0	0	0	0	0	0	0	0	1	0	7	6	0	0	1	6	1	no	CHG
NYDRO23176	maker-nt_contig18-snap-gene-62.5	1	1	0	0	1	1	0	0	0	0	0	0	0	0	0	0	0	0	0	0	0	0	0	0	4	4	0	0	0	4	0	no	CHG
NYDRO23178	maker-nt_contig18-snap-gene-63.22	1	1	1	0	0	1	0	0	0	0	0	0	0	0	0	0	0	0	0	0	0	0	0	0	4	4	0	0	0	4	0	no	CHG
NYDRO23208	maker-nt_contig18-snap-gene-65.31	1	0	0	0	0	0	0	0	0	0	0	0	0	0	0	0	0	0	0	0	0	0	0	0	1	1	0	0	0	1	0	no	CHG
NYDRO23265	maker-nt_contig18-snap-gene-72.57	1	0	1	0	0	0	0	0	0	0	0	0	0	0	0	0	0	1	0	0	0	0	0	0	3	2	0	1	0	3	0	no	CHG
NYDRO23335	maker-nt_contig18-snap-gene-78.11	1	1	0	0	0	0	0	0	0	0	0	0	0	0	0	0	0	0	0	0	0	0	0	0	2	2	0	0	0	2	0	no	CHG
NYDRO23348	snap_masked-nt_contig18-processed-gene-79.6	1	1	1	0	0	0	0	0	0	0	0	0	0	0	0	0	0	0	0	0	0	0	0	0	3	3	0	0	0	3	0	no	CHG
NYDRO23349	maker-nt_contig18-augustus-gene-80.6	1	0	0	0	0	1	0	0	0	0	0	0	0	0	0	0	0	0	0	0	0	0	0	0	2	2	0	0	0	2	0	no	CHG
NYDRO23365	augustus_masked-nt_contig18-processed-gene-81.9	1	1	1	1	0	0	0	0	0	0	0	0	0	1	1	0	1	0	0	0	0	0	0	0	7	4	0	3	0	7	0	no	CHG
NYDRO23412	maker-nt_contig18-snap-gene-85.0	1	1	1	0	1	0	0	0	0	0	0	0	1	1	0	0	0	1	0	0	0	0	0	0	7	4	0	3	0	7	0	no	CHG
NYDRO23418	maker-nt_contig18-snap-gene-85.9	1	1	0	0	1	0	0	0	1	0	0	0	0	0	0	0	0	0	0	0	0	0	0	0	4	3	1	0	0	3	1	no	CHG
NYDRO23426	maker-nt_contig18-snap-gene-87.17	1	1	1	1	1	1	0	0	0	0	0	0	0	0	0	0	0	0	0	0	0	0	0	0	6	6	0	0	0	6	0	no	CHG
NYDRO23427	maker-nt_contig18-snap-gene-86.22	1	1	1	1	1	1	0	0	0	0	0	0	0	0	0	0	0	0	0	0	0	0	0	0	6	6	0	0	0	6	0	no	CHG
NYDRO23440	maker-nt_contig18-snap-gene-88.16	1	0	1	0	0	0	0	0	0	0	0	0	1	0	0	0	0	0	0	0	0	0	0	0	3	2	0	1	0	3	0	no	CHG
NYDRO23441	maker-nt_contig18-snap-gene-88.17	1	0	1	1	1	1	0	0	0	0	0	0	0	0	0	0	0	0	0	0	0	0	0	0	5	5	0	0	0	5	0	no	CHG
NYDRO23451	maker-nt_contig18-snap-gene-89.25	1	1	1	0	0	0	0	0	0	0	0	0	0	0	0	0	0	0	0	0	0	0	0	0	3	3	0	0	0	3	0	no	CHG
NYDRO23456	maker-nt_contig18-snap-gene-90.21	1	0	1	0	0	0	0	0	0	0	0	0	0	0	0	0	0	0	0	0	0	0	0	0	2	2	0	0	0	2	0	no	CHG
NYDRO23457	maker-nt_contig18-snap-gene-90.20	1	1	1	0	0	0	0	0	0	0	0	0	0	0	0	0	0	0	0	0	0	0	0	0	3	3	0	0	0	3	0	no	CHG
NYDRO23476	maker-nt_contig18-snap-gene-92.24	1	1	1	0	1	0	0	0	0	0	0	0	0	0	0	0	0	0	0	0	0	0	0	0	4	4	0	0	0	4	0	no	CHG
NYDRO23478	maker-nt_contig18-snap-gene-92.20	1	1	1	0	0	1	0	0	0	0	0	0	0	0	0	0	0	0	0	0	0	0	0	0	4	4	0	0	0	4	0	no	CHG
NYDRO23479	maker-nt_contig18-augustus-gene-92.2	1	1	0	0	0	0	0	0	0	0	0	0	0	0	0	0	0	0	0	0	0	0	0	0	2	2	0	0	0	2	0	no	CHG
NYDRO23503	augustus_masked-nt_contig18-processed-gene-94.31	1	1	1	0	0	0	0	0	0	0	0	0	0	0	0	0	0	0	0	0	0	0	0	0	3	3	0	0	0	3	0	no	CHG
NYDRO23526	maker-nt_contig18-snap-gene-97.33	1	1	1	0	0	0	0	0	0	0	0	0	0	0	0	0	0	0	1	0	0	0	0	0	4	3	0	0	1	3	1	no	CHG
NYDRO23558	snap_masked-nt_contig18-processed-gene-102.5	1	1	1	1	1	1	0	0	0	0	0	0	0	0	0	0	0	0	0	0	0	0	0	0	6	6	0	0	0	6	0	no	CHG
NYDRO23573	maker-nt_contig18-snap-gene-103.38	1	1	1	1	1	1	0	0	0	0	0	0	0	0	0	0	0	0	0	0	0	1	0	0	7	6	0	0	1	6	1	no	CHG
NYDRO23588	maker-nt_contig18-snap-gene-105.16	1	1	1	0	0	0	0	0	0	0	0	0	0	0	0	1	0	0	0	0	0	0	0	0	4	3	0	1	0	4	0	no	CHG
NYDRO23589	maker-nt_contig18-snap-gene-105.18	1	1	1	0	0	0	0	0	0	0	0	0	0	0	0	1	0	0	0	0	0	0	0	0	4	3	0	1	0	4	0	no	CHG
NYDRO23590	maker-nt_contig18-snap-gene-105.17	1	1	1	0	1	1	0	0	0	0	0	0	0	0	0	1	0	0	0	0	0	0	0	0	6	5	0	1	0	6	0	no	CHG
NYDRO23591	maker-nt_contig18-augustus-gene-105.12	1	1	1	0	1	1	0	0	0	0	0	0	0	0	0	1	0	0	0	0	0	0	0	0	6	5	0	1	0	6	0	no	CHG
NYDRO24017	1:maker-nt_contig19-snap-gene-7.39	1	1	1	0	1	0	0	0	0	0	0	0	1	0	1	1	0	0	0	0	0	0	0	0	7	4	0	3	0	7	0	no	CHG
NYDRO24018	0:maker-nm_contig19-snap-gene-7.15	1	1	1	0	1	0	0	0	0	0	0	0	0	0	0	1	0	0	0	0	0	0	0	0	5	4	0	1	0	5	0	no	CHG
NYDRO24019	0:maker-nm_contig19-snap-gene-7.13	1	1	0	0	1	0	0	0	0	0	0	0	0	0	0	1	0	0	0	0	0	0	0	0	4	3	0	1	0	4	0	no	CHG
NYDRO24020	0:maker-nm_contig19-snap-gene-7.22	1	1	1	0	1	1	0	0	0	0	0	0	0	0	0	0	0	0	0	0	0	0	0	0	5	5	0	0	0	5	0	no	CHG
NYDRO24021	0:maker-nm_contig19-snap-gene-7.16	1	0	0	1	0	1	0	0	0	0	0	0	0	0	0	0	0	0	0	0	0	0	0	0	3	3	0	0	0	3	0	no	CHG
NYDRO24033	maker-nt_contig19-snap-gene-8.34	1	1	1	0	1	1	0	0	0	0	0	0	0	0	0	0	0	0	0	0	0	0	0	0	5	5	0	0	0	5	0	no	CHG
NYDRO24035	1:maker-nt_contig19-augustus-gene-8.16	1	1	0	0	0	0	0	0	0	0	0	0	0	0	0	0	0	0	0	0	0	0	0	0	2	2	0	0	0	2	0	no	CHG
NYDRO24042	0:maker-nm_contig19-snap-gene-9.3	1	1	1	1	1	1	0	0	0	0	0	0	0	0	0	0	0	0	0	0	0	0	0	0	6	6	0	0	0	6	0	no	CHG
NYDRO24052	1:snap_masked-nt_contig19-processed-gene-10.4	1	1	1	1	1	1	0	0	0	0	0	0	0	0	1	0	0	0	0	0	0	0	0	0	7	6	0	1	0	7	0	no	CHG
NYDRO24053	0:maker-nm_contig19-snap-gene-10.19	1	1	1	1	1	1	0	0	0	0	0	0	0	0	0	0	0	0	0	0	0	0	0	0	6	6	0	0	0	6	0	no	CHG
NYDRO24066	maker-nt_contig19-augustus-gene-11.28	1	1	1	1	1	1	0	0	0	0	0	0	0	1	1	1	0	1	0	0	0	0	0	0	10	6	0	4	0	10	0	no	CHG
NYDRO24073	1:maker-nt_contig19-snap-gene-12.16	1	1	1	1	1	1	0	0	0	0	0	0	0	0	1	1	1	1	0	0	0	0	0	0	10	6	0	4	0	10	0	no	CHG
NYDRO24074	1:maker-nt_contig19-snap-gene-12.15	1	1	1	1	1	1	0	0	0	0	0	0	0	0	1	1	1	1	0	0	0	0	0	0	10	6	0	4	0	10	0	no	CHG
NYDRO24085	0:maker-nm_contig19-snap-gene-13.24	1	1	1	0	1	1	0	0	0	0	0	1	1	0	0	1	0	0	0	0	0	0	0	0	8	5	1	2	0	7	1	no	CHG
NYDRO24096	1:maker-nt_contig19-snap-gene-14.49	1	0	0	0	0	0	0	0	0	0	0	0	0	0	0	0	0	0	0	0	0	0	0	0	1	1	0	0	0	1	0	no	CHG
NYDRO24097	maker-nt_contig19-snap-gene-15.15	1	1	0	0	0	0	0	0	0	0	0	1	0	0	0	0	0	0	0	0	0	0	0	0	3	2	1	0	0	2	1	no	CHG
NYDRO24101	0:snap_masked-nm_contig19-processed-gene-15.13	1	0	0	1	0	0	0	0	0	0	0	0	0	0	0	0	0	0	0	0	0	0	0	0	2	2	0	0	0	2	0	no	CHG
NYDRO24130	1:maker-nt_contig19-snap-gene-17.6	1	1	1	1	1	0	0	0	0	0	0	0	0	0	0	0	0	0	0	0	0	0	0	0	5	5	0	0	0	5	0	no	CHG
NYDRO24145	1:snap_masked-nt_contig19-processed-gene-18.11	1	0	1	0	0	0	0	0	0	0	0	0	0	1	1	0	0	1	0	0	0	1	0	0	6	2	0	3	1	5	1	no	CHG
NYDRO24152	maker-nt_contig19-snap-gene-19.36	1	1	0	0	1	0	0	0	0	0	0	0	0	0	0	0	0	0	0	0	0	0	0	0	3	3	0	0	0	3	0	no	CHG
NYDRO24162	maker-nt_contig19-snap-gene-20.12	1	1	1	1	1	1	0	0	0	0	0	1	0	0	0	1	0	0	0	0	0	0	0	0	8	6	1	1	0	7	1	no	CHG
NYDRO24163	augustus_masked-nt_contig19-processed-gene-20.4	1	1	1	0	0	0	0	0	0	0	0	1	0	0	0	0	0	0	0	0	0	0	0	0	4	3	1	0	0	3	1	no	CHG
NYDRO24173	maker-nt_contig19-snap-gene-21.1	1	1	1	1	1	1	0	0	0	0	0	0	0	0	0	0	0	0	0	0	0	0	0	0	6	6	0	0	0	6	0	no	CHG
NYDRO24191	0:snap_masked-nm_contig19-processed-gene-22.3	1	1	1	0	1	1	0	0	0	0	0	0	0	0	0	0	1	0	0	0	0	0	0	0	6	5	0	1	0	6	0	no	CHG
NYDRO24209	0:maker-nm_contig19-snap-gene-23.29	1	1	1	1	1	0	0	0	0	0	0	0	0	0	0	0	0	0	0	0	0	0	0	0	5	5	0	0	0	5	0	no	CHG
NYDRO24234	0:maker-nm_contig19-snap-gene-26.20	1	1	1	0	1	1	0	0	0	0	0	0	0	0	1	1	1	1	0	0	0	0	0	0	9	5	0	4	0	9	0	no	CHG
NYDRO24311	0:maker-nm_contig19-snap-gene-33.17	1	1	1	0	0	0	0	0	0	0	0	0	0	0	0	0	0	0	0	0	0	0	0	0	3	3	0	0	0	3	0	no	CHG
NYDRO24312	0:maker-nm_contig19-snap-gene-33.20	1	1	1	1	1	1	0	0	0	0	0	0	0	0	0	0	0	0	0	0	0	0	0	0	6	6	0	0	0	6	0	no	CHG
NYDRO24313	0:maker-nm_contig19-snap-gene-33.19	1	1	1	1	1	1	0	0	0	0	0	0	0	0	0	0	0	0	0	0	0	0	0	0	6	6	0	0	0	6	0	no	CHG
NYDRO24331	maker-nt_contig19-snap-gene-34.21	1	0	0	1	0	0	0	0	0	0	0	0	1	0	1	1	1	1	0	0	0	0	0	0	7	2	0	5	0	7	0	no	CHG
NYDRO24332	1:maker-nt_contig19-snap-gene-34.16	1	1	0	1	0	0	0	0	0	0	0	0	1	1	1	1	1	1	0	0	0	0	0	0	9	3	0	6	0	9	0	no	CHG
NYDRO24333	snap_masked-nt_contig19-processed-gene-34.11	1	1	0	1	0	0	0	0	0	0	0	0	1	1	1	1	1	1	0	0	0	0	0	0	9	3	0	6	0	9	0	no	CHG
NYDRO24399	maker-nt_contig19-snap-gene-37.30	1	1	1	0	0	0	0	0	0	0	0	0	0	1	1	0	1	1	0	0	0	0	0	0	7	3	0	4	0	7	0	no	CHG
NYDRO24400	1:maker-nt_contig19-augustus-gene-37.42	1	1	1	0	0	0	0	0	0	0	0	0	0	1	1	0	1	0	0	0	0	0	0	0	6	3	0	3	0	6	0	no	CHG
NYDRO24407	maker-nt_contig19-augustus-gene-38.38	1	1	1	0	0	0	0	0	0	0	0	0	0	0	0	0	0	1	0	0	0	0	0	0	4	3	0	1	0	4	0	no	CHG
NYDRO24424	0:augustus_masked-nm_contig19-processed-gene-39.12	1	1	1	0	0	0	0	0	0	0	0	0	1	0	0	0	0	0	0	0	0	0	0	0	4	3	0	1	0	4	0	no	CHG
NYDRO24509	maker-nt_contig19-snap-gene-47.16	1	1	1	1	1	1	0	0	0	0	0	0	0	0	0	0	0	0	0	0	0	0	0	0	6	6	0	0	0	6	0	no	CHG
NYDRO24535	0:maker-nm_contig19-snap-gene-50.55	1	0	0	0	0	1	0	0	0	0	0	0	0	0	0	0	0	0	0	0	0	0	0	0	2	2	0	0	0	2	0	no	CHG
NYDRO24544	augustus_masked-nt_contig19-processed-gene-51.24	1	1	1	0	0	0	0	0	0	0	0	0	0	0	0	0	0	0	0	0	0	0	0	0	3	3	0	0	0	3	0	no	CHG
NYDRO24548	maker-nt_contig19-snap-gene-51.13	1	0	1	1	1	1	0	0	0	0	0	0	0	0	0	0	0	0	0	0	0	0	0	0	5	5	0	0	0	5	0	no	CHG
NYDRO24549	maker-nt_contig19-snap-gene-51.14	1	0	1	1	1	1	0	0	0	0	0	0	0	0	0	0	0	0	0	0	0	0	0	0	5	5	0	0	0	5	0	no	CHG
NYDRO24552	maker-nt_contig19-snap-gene-51.15	1	1	1	1	1	1	0	0	0	0	0	0	0	0	0	0	0	0	0	0	0	0	0	0	6	6	0	0	0	6	0	no	CHG
NYDRO24553	maker-nt_contig19-snap-gene-51.17	1	1	1	1	1	1	0	0	0	0	0	0	0	0	0	0	0	0	0	0	0	0	0	0	6	6	0	0	0	6	0	no	CHG
NYDRO24556	maker-nt_contig19-snap-gene-52.0	1	1	1	0	1	0	0	0	0	0	0	0	0	0	0	1	0	0	0	0	0	0	0	0	5	4	0	1	0	5	0	no	CHG
NYDRO24572	maker-nt_contig19-snap-gene-53.34	1	1	1	0	0	0	0	0	0	0	0	0	0	0	0	0	0	0	0	0	0	0	0	0	3	3	0	0	0	3	0	no	CHG
NYDRO24573	1:augustus_masked-nt_contig19-processed-gene-53.45	1	1	1	0	0	0	0	0	0	0	0	0	0	1	1	0	1	0	0	0	0	0	0	0	6	3	0	3	0	6	0	no	CHG
NYDRO24614	maker-nt_contig19-augustus-gene-57.20	1	0	0	0	0	0	0	0	0	0	0	0	0	0	0	0	0	0	0	0	0	0	0	0	1	1	0	0	0	1	0	no	CHG
NYDRO24615	maker-nt_contig19-snap-gene-57.4	1	1	1	0	1	1	0	0	0	1	1	1	0	0	0	0	0	0	0	0	0	0	0	0	8	5	3	0	0	5	3	no	CHG
NYDRO24616	0:maker-nm_contig19-snap-gene-57.13	1	1	1	0	1	1	0	0	0	0	0	0	0	0	0	0	0	0	0	0	0	0	0	0	5	5	0	0	0	5	0	no	CHG
NYDRO24634	0:maker-nm_contig19-augustus-gene-59.12	1	1	1	0	0	0	0	0	0	0	0	1	0	0	0	0	0	0	0	0	0	0	0	0	4	3	1	0	0	3	1	no	CHG
NYDRO24637	1:maker-nt_contig19-snap-gene-59.3	1	0	1	1	1	1	0	0	0	0	0	0	1	0	0	0	0	0	0	0	0	0	0	0	6	5	0	1	0	6	0	no	CHG
NYDRO24638	1:snap_masked-nt_contig19-processed-gene-59.43	1	1	1	0	1	1	0	0	0	0	0	0	0	0	0	0	0	0	0	0	0	0	0	0	5	5	0	0	0	5	0	no	CHG
NYDRO24657	0:maker-nm_contig19-augustus-gene-60.33	1	1	1	0	1	1	0	0	0	0	0	0	0	0	0	0	0	0	0	0	0	0	0	0	5	5	0	0	0	5	0	no	CHG
NYDRO24660	maker-nt_contig19-snap-gene-60.18	1	1	1	1	1	1	0	1	0	0	0	0	0	0	0	0	0	0	0	0	0	0	0	0	7	6	1	0	0	6	1	no	CHG
NYDRO24661	maker-nt_contig19-snap-gene-60.16	1	1	1	0	1	1	0	0	0	0	0	0	0	0	0	0	0	0	0	0	0	0	0	0	5	5	0	0	0	5	0	no	CHG
NYDRO24662	maker-nt_contig19-snap-gene-60.15	1	1	1	0	1	1	0	0	0	0	0	0	0	0	0	0	0	0	0	0	0	0	0	0	5	5	0	0	0	5	0	no	CHG
NYDRO24663	1:maker-nt_contig19-snap-gene-60.63	1	1	1	0	1	1	0	0	0	0	0	0	0	0	0	0	0	0	0	0	0	0	0	0	5	5	0	0	0	5	0	no	CHG
NYDRO24672	maker-nt_contig19-snap-gene-61.16	1	1	1	0	1	0	0	0	0	0	0	0	1	0	1	0	0	1	0	0	0	0	0	0	7	4	0	3	0	7	0	no	CHG
NYDRO24682	0:augustus_masked-nm_contig19-processed-gene-61.22	1	1	1	1	1	1	0	0	0	0	0	0	0	0	0	0	0	0	0	0	0	0	0	0	6	6	0	0	0	6	0	no	CHG
NYDRO24717	maker-nt_contig19-augustus-gene-63.50	1	1	1	0	1	1	0	0	0	0	0	0	0	0	0	0	0	0	0	0	0	0	0	0	5	5	0	0	0	5	0	no	CHG
NYDRO24726	augustus_masked-nt_contig19-processed-gene-64.14	1	0	1	1	0	1	0	0	0	0	0	0	0	0	0	0	0	0	0	0	0	0	0	0	4	4	0	0	0	4	0	no	CHG
NYDRO24732	1:augustus_masked-nt_contig19-processed-gene-65.4	1	1	1	0	0	0	0	0	0	0	0	0	0	0	0	0	0	0	0	0	0	0	0	0	3	3	0	0	0	3	0	no	CHG
NYDRO24740	0:augustus_masked-nm_contig19-processed-gene-65.6	1	1	1	1	1	1	0	0	0	0	0	0	0	1	0	0	0	0	0	0	0	0	0	0	7	6	0	1	0	7	0	no	CHG
NYDRO24744	0:augustus_masked-nm_contig19-processed-gene-65.4	1	1	1	0	1	1	0	0	0	0	0	0	0	0	0	0	0	0	0	0	0	0	0	0	5	5	0	0	0	5	0	no	CHG
NYDRO24745	0:augustus_masked-nm_contig19-processed-gene-66.0	1	1	1	0	1	0	0	0	0	0	0	0	0	1	0	0	1	0	0	0	0	0	0	0	6	4	0	2	0	6	0	no	CHG
NYDRO24746	0:augustus_masked-nm_contig19-processed-gene-66.5	1	1	1	0	1	0	0	0	0	0	0	0	0	1	0	0	1	0	0	0	0	0	0	0	6	4	0	2	0	6	0	no	CHG
NYDRO24747	0:maker-nm_contig19-snap-gene-66.19	1	1	1	0	1	0	0	0	0	0	0	0	0	1	0	0	1	0	0	0	0	0	0	0	6	4	0	2	0	6	0	no	CHG
NYDRO24748	1:augustus_masked-nt_contig19-processed-gene-66.5	1	0	1	1	1	1	0	0	0	0	0	0	0	0	0	0	0	0	0	0	0	0	0	0	5	5	0	0	0	5	0	no	CHG
NYDRO24918	maker-nt_contig19-snap-gene-81.30	1	1	1	0	1	1	0	0	0	0	0	0	1	1	1	1	1	1	0	0	0	0	0	0	11	5	0	6	0	11	0	no	CHG
NYDRO24919	snap_masked-nt_contig19-processed-gene-81.15	1	1	1	0	1	1	0	0	0	0	0	0	1	1	1	1	1	1	0	0	0	0	0	0	11	5	0	6	0	11	0	no	CHG
NYDRO24947	maker-nt_contig19-augustus-gene-83.57	1	0	1	0	0	0	0	0	0	0	0	0	0	0	0	0	0	0	0	0	0	0	0	0	2	2	0	0	0	2	0	no	CHG
NYDRO24948	1:maker-nt_contig19-snap-gene-83.19	1	0	1	0	0	0	0	0	0	0	0	0	0	0	0	0	0	0	0	0	0	0	0	0	2	2	0	0	0	2	0	no	CHG
NYDRO24949	0:maker-nm_contig19-snap-gene-83.42	1	0	1	0	0	0	0	0	0	0	0	0	0	0	0	0	0	0	0	0	0	0	0	0	2	2	0	0	0	2	0	no	CHG
NYDRO24950	0:maker-nm_contig19-snap-gene-83.43	1	0	1	0	0	0	0	0	0	0	0	0	0	0	0	0	0	0	0	0	0	0	0	0	2	2	0	0	0	2	0	no	CHG
NYDRO25000	1:augustus_masked-nt_contig19-processed-gene-87.7	1	0	0	0	0	0	0	0	0	0	0	0	0	0	0	0	0	0	0	0	0	0	0	0	1	1	0	0	0	1	0	no	CHG
NYDRO25152	0:maker-nm_contig19-augustus-gene-103.36	1	1	1	0	0	1	0	0	0	0	0	0	0	0	0	0	0	0	0	0	0	0	0	0	4	4	0	0	0	4	0	no	CHG
NYDRO25179	0:maker-nm_contig19-snap-gene-105.45	1	1	1	0	0	0	0	0	0	0	0	0	0	0	0	0	0	0	0	0	0	0	1	0	4	3	0	0	1	3	1	no	CHG
NYDRO25212	0:augustus_masked-nm_contig19-processed-gene-108.8	1	0	0	0	0	0	0	0	0	0	0	0	0	0	0	0	0	0	0	0	0	0	0	0	1	1	0	0	0	1	0	no	CHG
NYDRO25423	1:augustus_masked-nt_contig20-processed-gene-5.49	1	1	1	1	1	1	0	0	0	0	0	0	0	0	1	0	0	1	0	0	0	0	0	0	8	6	0	2	0	8	0	no	CHG
NYDRO25424	1:augustus_masked-nt_contig20-processed-gene-5.50	1	1	1	1	1	1	0	0	0	0	0	0	0	0	1	0	0	1	0	0	0	0	0	0	8	6	0	2	0	8	0	no	CHG
NYDRO25439	1:augustus_masked-nt_contig20-processed-gene-7.1	1	0	0	0	1	0	0	0	0	0	0	0	0	0	0	0	0	0	0	0	0	0	0	0	2	2	0	0	0	2	0	no	CHG
NYDRO25573	maker-nt_contig20-snap-gene-14.14	1	1	1	0	0	1	0	0	0	0	0	0	0	0	0	0	0	0	0	0	0	0	0	0	4	4	0	0	0	4	0	no	CHG
NYDRO25578	0:maker-nm_contig20-augustus-gene-15.38	1	0	0	0	0	0	0	0	0	0	0	0	0	0	0	0	0	0	1	0	0	0	0	0	2	1	0	0	1	1	1	no	CHG
NYDRO25634	maker-nt_contig20-snap-gene-20.45	1	1	1	0	0	0	0	0	0	1	0	0	1	1	1	1	0	1	0	0	0	0	0	0	9	3	1	5	0	8	1	no	CHG
NYDRO25635	0:maker-nm_contig20-snap-gene-20.45	1	1	1	0	0	0	0	0	0	1	0	0	1	1	1	1	0	1	0	0	0	0	0	0	9	3	1	5	0	8	1	no	CHG
NYDRO25636	maker-nt_contig20-augustus-gene-20.0	1	1	1	0	0	0	0	0	0	1	0	0	1	1	1	1	0	1	0	0	0	0	0	0	9	3	1	5	0	8	1	no	CHG
NYDRO25649	0:maker-nm_contig20-snap-gene-21.6	1	1	1	0	0	0	0	0	0	0	0	0	0	0	0	0	0	0	0	0	0	0	0	0	3	3	0	0	0	3	0	no	CHG
NYDRO25672	1:maker-nt_contig20-snap-gene-22.23	1	1	1	1	1	0	0	0	0	0	0	0	0	1	0	0	0	0	0	0	0	0	0	0	6	5	0	1	0	6	0	no	CHG
NYDRO25673	maker-nt_contig20-snap-gene-22.31	1	1	1	1	1	0	0	0	0	0	0	0	0	1	0	0	0	0	0	0	0	0	0	0	6	5	0	1	0	6	0	no	CHG
NYDRO25674	maker-nt_contig20-snap-gene-22.30	1	1	1	1	1	0	0	0	0	0	0	0	0	1	0	0	0	0	0	0	0	0	0	0	6	5	0	1	0	6	0	no	CHG
NYDRO25675	0:maker-nm_contig20-snap-gene-22.18	1	0	0	1	0	0	0	0	0	0	0	0	0	0	0	0	0	0	0	0	0	0	0	0	2	2	0	0	0	2	0	no	CHG
NYDRO25732	0:maker-nm_contig20-snap-gene-27.56	1	0	0	0	0	0	0	0	0	0	1	0	0	0	0	0	0	0	0	0	0	0	0	0	2	1	1	0	0	1	1	no	CHG
NYDRO25733	0:maker-nm_contig20-snap-gene-27.59	1	0	0	0	0	0	0	0	0	0	1	0	0	0	0	0	0	0	0	0	0	0	0	0	2	1	1	0	0	1	1	no	CHG
NYDRO25747	maker-nt_contig20-snap-gene-28.18	1	1	1	1	1	1	0	0	0	0	0	0	0	0	0	0	0	0	0	0	0	0	0	0	6	6	0	0	0	6	0	no	CHG
NYDRO25749	augustus_masked-nt_contig20-processed-gene-28.46	1	1	1	1	1	1	0	1	1	0	0	0	0	0	0	0	0	1	0	0	0	0	0	0	9	6	2	1	0	7	2	no	CHG
NYDRO25755	1:maker-nt_contig20-snap-gene-29.0	1	1	1	1	1	1	0	0	0	0	0	0	0	0	0	1	0	1	0	0	0	0	0	0	8	6	0	2	0	8	0	no	CHG
NYDRO25793	maker-nt_contig20-snap-gene-32.23	1	1	1	1	1	1	0	0	0	0	0	1	0	1	0	1	0	0	0	0	0	0	0	0	9	6	1	2	0	8	1	no	CHG
NYDRO25794	1:maker-nt_contig20-snap-gene-32.15	1	1	1	1	1	1	0	0	0	0	0	0	1	1	0	0	1	1	0	1	0	0	0	0	11	6	0	4	1	10	1	no	CHG
NYDRO25825	0:maker-nm_contig20-snap-gene-35.10	1	1	1	1	1	1	0	0	0	0	0	0	0	0	0	0	0	0	0	0	0	0	0	0	6	6	0	0	0	6	0	no	CHG
NYDRO25864	1:maker-nt_contig20-augustus-gene-38.35	1	1	0	0	0	0	0	0	0	0	0	0	0	0	0	0	0	0	0	0	0	0	0	0	2	2	0	0	0	2	0	no	CHG
NYDRO25866	augustus_masked-nt_contig20-processed-gene-39.13	1	0	1	0	0	0	0	0	0	0	0	0	0	0	0	0	0	0	0	0	0	0	0	0	2	2	0	0	0	2	0	no	CHG
NYDRO25891	0:maker-nm_contig20-snap-gene-41.0	1	1	1	0	0	0	0	0	0	0	0	0	0	0	0	0	0	0	0	0	1	0	0	0	4	3	0	0	1	3	1	no	CHG
NYDRO25920	0:maker-nm_contig20-snap-gene-42.40	1	1	1	1	1	0	0	0	0	0	0	0	0	0	1	0	0	1	0	0	0	0	0	0	7	5	0	2	0	7	0	no	CHG
NYDRO25921	0:maker-nm_contig20-snap-gene-42.41	1	1	1	1	1	0	0	0	0	0	0	0	0	0	1	0	0	1	0	0	0	0	0	0	7	5	0	2	0	7	0	no	CHG
NYDRO25998	maker-nt_contig20-snap-gene-46.59	1	0	0	1	1	0	0	0	0	0	0	0	0	1	0	0	1	0	0	0	1	0	0	0	6	3	0	2	1	5	1	no	CHG
NYDRO26098	1:maker-nt_contig20-augustus-gene-50.11	1	1	1	1	1	1	0	0	0	0	0	0	0	0	0	0	0	0	0	0	0	0	0	0	6	6	0	0	0	6	0	no	CHG
NYDRO26106	0:maker-nm_contig20-snap-gene-50.13	1	1	1	0	1	0	0	0	0	0	0	0	0	0	0	0	0	0	0	0	0	0	0	0	4	4	0	0	0	4	0	no	CHG
NYDRO26107	0:augustus_masked-nm_contig20-processed-gene-50.31	1	1	1	0	1	0	0	0	0	0	0	0	0	0	0	0	0	0	0	0	0	0	0	0	4	4	0	0	0	4	0	no	CHG
NYDRO26121	1:maker-nt_contig20-snap-gene-51.29	1	1	1	0	0	0	0	0	0	0	0	0	0	1	0	0	1	1	0	0	0	0	0	0	6	3	0	3	0	6	0	no	CHG
NYDRO26122	1:maker-nt_contig20-snap-gene-51.26	1	0	1	0	0	0	0	0	0	0	0	0	0	0	0	0	0	0	0	0	0	0	0	0	2	2	0	0	0	2	0	no	CHG
NYDRO26151	maker-nt_contig20-snap-gene-53.29	1	1	1	0	0	0	0	0	0	0	0	0	0	0	0	0	0	0	0	0	0	0	0	0	3	3	0	0	0	3	0	no	CHG
NYDRO26152	1:maker-nt_contig20-snap-gene-53.56	1	1	1	0	0	0	0	0	0	0	0	0	0	0	0	0	0	0	0	0	0	0	0	0	3	3	0	0	0	3	0	no	CHG
NYDRO26153	0:maker-nm_contig20-snap-gene-53.60	1	1	1	0	0	0	0	0	0	0	0	0	0	0	0	0	0	0	0	0	0	0	0	0	3	3	0	0	0	3	0	no	CHG
NYDRO26157	1:maker-nt_contig20-snap-gene-53.59	1	1	1	0	1	1	0	0	0	0	0	0	0	0	0	0	0	0	0	0	0	0	0	0	5	5	0	0	0	5	0	no	CHG
NYDRO26165	augustus_masked-nt_contig20-processed-gene-54.19	1	1	1	0	1	1	0	0	0	0	0	0	0	0	0	0	0	0	0	0	0	0	0	0	5	5	0	0	0	5	0	no	CHG
NYDRO26166	maker-nt_contig20-snap-gene-54.30	1	1	1	0	0	0	0	0	0	0	0	0	0	0	0	0	0	0	0	0	0	0	0	0	3	3	0	0	0	3	0	no	CHG
NYDRO26178	1:maker-nt_contig20-augustus-gene-55.0	1	1	1	0	0	0	0	0	0	0	0	0	0	0	0	0	0	0	0	0	0	0	0	0	3	3	0	0	0	3	0	no	CHG
NYDRO26183	0:maker-nm_contig20-snap-gene-55.3	1	1	0	0	1	1	0	0	0	0	0	0	1	1	1	0	1	0	0	0	0	0	0	0	8	4	0	4	0	8	0	no	CHG
NYDRO26185	0:augustus_masked-nm_contig20-processed-gene-55.13	1	1	0	0	0	0	0	0	0	0	0	0	0	0	0	1	0	0	0	0	0	0	0	0	3	2	0	1	0	3	0	no	CHG
NYDRO26195	snap_masked-nt_contig20-processed-gene-56.33	1	1	1	1	1	1	0	0	0	0	0	0	0	1	1	1	0	0	0	0	0	0	0	0	9	6	0	3	0	9	0	no	CHG
NYDRO26196	snap_masked-nt_contig20-processed-gene-56.28	1	1	1	1	1	1	0	0	0	0	0	0	0	1	1	1	0	0	0	0	0	0	0	0	9	6	0	3	0	9	0	no	CHG
NYDRO26197	augustus_masked-nt_contig20-processed-gene-56.18	1	0	1	1	0	1	0	0	0	0	0	0	0	0	0	1	0	0	0	0	0	0	0	0	5	4	0	1	0	5	0	no	CHG
NYDRO26541	1:maker-nt_contig20-augustus-gene-83.70	1	1	1	0	0	0	0	0	0	0	0	0	0	0	0	0	0	0	0	0	0	0	0	0	3	3	0	0	0	3	0	no	CHG
NYDRO26542	maker-nt_contig20-snap-gene-82.29	1	1	1	0	0	0	0	0	0	0	0	0	0	0	0	0	0	0	0	0	0	0	0	0	3	3	0	0	0	3	0	no	CHG
NYDRO26543	0:augustus_masked-nm_contig20-processed-gene-82.49	1	1	1	0	0	0	0	0	0	0	0	0	0	0	0	0	0	0	0	0	0	0	0	0	3	3	0	0	0	3	0	no	CHG
NYDRO26557	1:maker-nt_contig20-snap-gene-83.53	1	1	1	1	1	1	0	0	0	0	0	0	0	0	0	0	0	0	0	0	0	0	0	0	6	6	0	0	0	6	0	no	CHG
NYDRO26569	0:maker-nm_contig20-snap-gene-85.59	1	0	0	0	0	0	0	0	0	0	0	0	0	0	0	0	0	0	0	0	0	0	0	0	1	1	0	0	0	1	0	no	CHG
NYDRO26570	1:maker-nt_contig20-snap-gene-85.42	1	1	0	1	1	1	0	0	0	0	0	0	0	0	0	0	0	0	0	0	0	0	0	0	5	5	0	0	0	5	0	no	CHG
NYDRO26637	0:maker-nm_contig20-snap-gene-91.116	1	0	1	0	0	1	0	0	0	0	0	0	0	0	0	0	0	0	0	0	0	0	0	0	3	3	0	0	0	3	0	no	CHG
NYDRO26716	0:maker-nm_contig20-augustus-gene-96.10	1	0	0	0	0	0	0	0	0	0	0	0	0	0	0	0	0	0	0	0	0	0	0	0	1	1	0	0	0	1	0	no	CHG
NYDRO26756	1:snap_masked-nt_contig20-processed-gene-99.18	1	1	1	0	1	1	0	0	0	0	0	0	0	1	1	0	1	1	0	0	0	0	0	0	9	5	0	4	0	9	0	no	CHG
NYDRO26761	1:maker-nt_contig20-snap-gene-99.13	1	1	1	0	1	1	0	0	0	0	0	0	0	0	0	0	0	0	0	0	0	0	0	0	5	5	0	0	0	5	0	no	CHG
NYDRO26762	0:maker-nm_contig20-snap-gene-99.33	1	0	1	0	0	1	0	0	0	0	0	0	0	0	0	0	0	0	0	0	0	0	0	0	3	3	0	0	0	3	0	no	CHG
NYDRO26772	1:snap_masked-nt_contig20-processed-gene-100.29	1	1	1	0	1	0	1	0	0	1	0	0	0	0	0	0	0	0	0	0	0	0	0	0	6	4	2	0	0	4	2	no	CHG
NYDRO26773	1:snap_masked-nt_contig20-processed-gene-100.33	1	1	1	0	1	1	0	0	0	0	0	0	0	0	0	0	0	0	0	0	0	0	0	0	5	5	0	0	0	5	0	no	CHG
NYDRO26798	0:snap_masked-nm_contig20-processed-gene-102.15	1	1	1	0	0	0	0	0	0	0	0	0	0	0	0	0	0	0	0	0	0	0	0	0	3	3	0	0	0	3	0	no	CHG
NYDRO26799	0:maker-nm_contig20-snap-gene-102.0	1	1	1	1	1	1	0	0	0	0	0	0	0	0	0	0	0	0	0	0	0	0	0	0	6	6	0	0	0	6	0	no	CHG
NYDRO26800	0:maker-nm_contig20-snap-gene-102.1	1	1	1	1	1	1	0	0	0	0	0	0	0	0	0	0	0	0	0	0	0	0	0	0	6	6	0	0	0	6	0	no	CHG
NYDRO26814	1:maker-nt_contig20-snap-gene-103.21	1	1	1	0	1	1	0	0	0	0	0	0	0	0	0	0	0	0	0	0	0	0	0	0	5	5	0	0	0	5	0	no	CHG
NYDRO26815	maker-nt_contig20-snap-gene-103.30	1	1	1	0	1	1	0	0	0	0	0	0	0	1	1	0	0	1	0	0	0	0	0	0	8	5	0	3	0	8	0	no	CHG
NYDRO26837	0:augustus_masked-nm_contig20-processed-gene-104.3	1	0	0	0	0	0	0	0	0	0	0	0	0	0	0	0	0	0	0	0	0	0	0	0	1	1	0	0	0	1	0	no	CHG
NYDRO26853	0:snap_masked-nm_contig20-processed-gene-105.4	1	1	1	0	1	1	0	0	0	0	0	0	0	1	0	1	1	0	0	0	0	0	0	0	8	5	0	3	0	8	0	no	CHG
NYDRO26856	1:snap_masked-nt_contig20-processed-gene-105.69	1	1	1	1	1	1	0	0	0	0	0	0	0	0	0	0	0	0	0	0	0	0	0	0	6	6	0	0	0	6	0	no	CHG
NYDRO26857	0:maker-nm_contig20-augustus-gene-105.24	1	1	1	1	1	1	0	0	0	0	0	0	0	0	0	0	0	0	0	0	0	0	0	0	6	6	0	0	0	6	0	no	CHG
NYDRO26861	1:augustus_masked-nt_contig20-processed-gene-105.3	1	1	1	0	1	0	0	0	0	0	0	0	1	1	1	0	1	1	0	0	0	0	0	0	9	4	0	5	0	9	0	no	CHG
NYDRO26862	1:maker-nt_contig20-snap-gene-105.56	1	1	1	0	0	0	0	0	0	0	0	0	1	0	1	0	1	1	0	0	0	0	0	0	7	3	0	4	0	7	0	no	CHG
NYDRO26884	1:maker-nt_contig20-snap-gene-107.13	1	1	1	1	1	1	0	0	0	0	0	0	0	1	1	0	0	0	0	0	0	0	0	0	8	6	0	2	0	8	0	no	CHG
NYDRO26885	1:maker-nt_contig20-snap-gene-107.11	1	1	1	1	1	1	0	0	0	0	0	0	0	1	1	0	0	0	0	0	0	0	0	0	8	6	0	2	0	8	0	no	CHG
NYDRO26886	0:maker-nm_contig20-snap-gene-107.4	1	1	1	1	1	1	0	0	0	0	0	0	0	1	1	0	0	0	0	0	0	0	0	0	8	6	0	2	0	8	0	no	CHG
NYDRO26887	1:maker-nt_contig20-augustus-gene-107.24	1	1	1	1	1	1	0	0	0	0	0	0	0	1	0	0	0	0	0	0	0	0	0	0	7	6	0	1	0	7	0	no	CHG
NYDRO26888	maker-nt_contig20-augustus-gene-107.33	1	1	1	1	1	1	0	0	0	0	0	0	0	1	0	0	0	0	0	0	0	0	0	0	7	6	0	1	0	7	0	no	CHG
NYDRO26908	1:maker-nt_contig20-snap-gene-108.14	1	0	1	1	0	1	0	0	0	0	0	0	0	0	0	0	0	0	0	0	0	0	0	0	4	4	0	0	0	4	0	no	CHG
NYDRO26943	snap_masked-nt_contig20-processed-gene-111.3	1	1	1	0	0	0	0	0	0	0	0	0	0	0	0	0	0	0	0	0	0	0	0	0	3	3	0	0	0	3	0	no	CHG
NYDRO26944	maker-nt_contig20-snap-gene-112.0	1	1	1	0	0	0	0	0	0	0	0	0	0	0	0	0	0	0	0	0	0	0	0	0	3	3	0	0	0	3	0	no	CHG
NYDRO26945	0:snap_masked-nm_contig20-processed-gene-111.6	1	1	1	0	0	0	0	0	0	0	0	0	0	0	0	0	0	0	0	0	0	0	0	0	3	3	0	0	0	3	0	no	CHG
NYDRO27154	maker-nt_contig21-snap-gene-11.9	1	0	1	0	0	0	0	0	0	0	0	0	0	0	0	0	0	0	0	0	0	0	0	1	3	2	0	0	1	2	1	no	CHG
NYDRO27337	maker-nt_contig21-snap-gene-27.22	1	1	1	0	1	1	0	0	0	0	0	0	0	0	0	0	0	0	0	0	0	0	0	0	5	5	0	0	0	5	0	no	CHG
NYDRO27338	maker-nt_contig21-snap-gene-27.2	1	1	1	1	1	1	0	0	0	0	0	0	0	0	0	0	0	0	0	0	0	0	0	0	6	6	0	0	0	6	0	no	CHG
NYDRO27340	augustus_masked-nt_contig21-processed-gene-27.29	1	0	0	0	0	0	0	0	0	0	0	0	0	0	0	0	0	0	0	0	0	0	0	0	1	1	0	0	0	1	0	no	CHG
NYDRO27650	maker-nt_contig21-snap-gene-56.24	1	0	0	0	0	0	0	0	0	0	0	0	0	0	0	0	0	0	0	0	0	0	0	0	1	1	0	0	0	1	0	no	CHG
NYDRO27734	snap_masked-nt_contig21-processed-gene-63.48	1	1	1	0	1	0	0	0	0	0	0	0	0	0	0	0	0	0	0	0	0	0	0	0	4	4	0	0	0	4	0	no	CHG
NYDRO27742	maker-nt_contig21-snap-gene-64.17	1	1	1	0	1	0	0	0	0	0	0	0	0	0	0	0	0	0	0	0	0	0	0	0	4	4	0	0	0	4	0	no	CHG
NYDRO27743	snap_masked-nt_contig21-processed-gene-64.3	1	1	1	0	1	0	0	0	0	0	0	0	0	0	0	0	0	0	0	0	0	0	0	0	4	4	0	0	0	4	0	no	CHG
NYDRO27770	snap_masked-nt_contig21-processed-gene-66.7	1	1	0	1	0	0	0	0	0	0	0	0	0	0	0	0	0	0	0	0	0	0	0	0	3	3	0	0	0	3	0	no	CHG
NYDRO27994	maker-nt_contig21-augustus-gene-86.5	1	0	1	0	0	1	0	0	0	0	0	0	0	0	0	0	0	1	0	0	0	0	0	0	4	3	0	1	0	4	0	no	CHG
NYDRO27995	maker-nt_contig21-snap-gene-86.67	1	0	1	0	0	1	0	0	0	0	0	0	0	0	1	0	1	1	0	0	0	0	0	0	6	3	0	3	0	6	0	no	CHG
NYDRO28055	augustus_masked-nt_contig21-processed-gene-92.39	1	1	1	0	1	1	0	0	0	0	0	0	0	0	0	0	1	0	0	0	0	0	0	0	6	5	0	1	0	6	0	no	CHG
NYDRO28056	maker-nt_contig21-snap-gene-92.30	1	1	1	0	1	1	0	0	0	0	0	0	0	0	0	0	1	0	0	0	0	0	0	0	6	5	0	1	0	6	0	no	CHG
NYDRO28057	maker-nt_contig21-snap-gene-92.27	1	1	0	0	0	0	0	0	0	0	0	0	0	0	0	0	0	0	0	0	0	0	0	0	2	2	0	0	0	2	0	no	CHG
NYDRO28075	maker-nt_contig21-snap-gene-94.53	1	0	0	0	0	0	0	0	0	0	0	0	0	0	0	0	0	0	0	0	0	0	0	0	1	1	0	0	0	1	0	no	CHG
NYDRO28076	maker-nt_contig21-snap-gene-94.47	1	0	0	0	0	0	0	0	0	0	0	0	0	0	0	0	0	0	0	0	0	0	0	0	1	1	0	0	0	1	0	no	CHG
NYDRO28077	maker-nt_contig21-snap-gene-94.48	1	0	0	0	0	0	0	0	0	0	0	0	0	0	0	0	0	0	0	0	0	0	0	0	1	1	0	0	0	1	0	no	CHG
NYDRO28078	maker-nt_contig21-snap-gene-94.61	1	0	0	0	0	0	0	0	0	0	0	0	1	0	0	1	0	0	0	0	0	0	0	0	3	1	0	2	0	3	0	no	CHG
NYDRO28088	maker-nt_contig21-snap-gene-95.36	1	1	1	1	1	0	0	0	0	0	0	0	0	0	0	0	0	0	0	0	0	0	0	0	5	5	0	0	0	5	0	no	CHG
NYDRO28089	maker-nt_contig21-snap-gene-95.35	1	1	1	1	1	0	0	0	0	0	0	0	0	0	0	0	0	0	0	0	0	0	0	0	5	5	0	0	0	5	0	no	CHG
NYDRO28092	maker-nt_contig21-augustus-gene-96.58	1	1	1	1	0	1	0	0	0	0	0	0	0	1	0	0	0	1	0	0	0	0	0	0	7	5	0	2	0	7	0	no	CHG
NYDRO28097	maker-nt_contig21-snap-gene-96.32	1	0	1	0	0	0	0	0	0	0	0	0	1	0	1	0	0	0	0	0	0	0	0	0	4	2	0	2	0	4	0	no	CHG
NYDRO28244	maker-nt_contig21-snap-gene-111.20	1	1	1	1	1	1	0	0	0	0	0	0	0	0	0	0	0	0	0	0	0	0	0	0	6	6	0	0	0	6	0	no	CHG
NYDRO28248	maker-nt_contig21-snap-gene-111.27	1	1	1	1	1	1	0	0	0	0	0	0	0	0	0	0	0	0	0	0	0	0	0	0	6	6	0	0	0	6	0	no	CHG
NYDRO28252	maker-nt_contig21-augustus-gene-112.14	1	1	1	0	1	1	0	0	0	1	0	0	1	0	0	0	0	0	0	0	0	0	0	0	7	5	1	1	0	6	1	no	CHG
NYDRO28286	augustus_masked-nt_contig21-processed-gene-114.40	1	1	1	1	1	1	0	0	0	0	0	0	0	0	0	0	0	0	0	0	0	0	0	0	6	6	0	0	0	6	0	no	CHG
NYDRO28314	maker-nt_contig21-snap-gene-117.37	1	0	0	0	0	0	0	0	0	0	0	0	0	0	0	0	0	0	0	0	0	0	0	0	1	1	0	0	0	1	0	no	CHG
NYDRO28463	0:snap_masked-nm_contig22-processed-gene-10.37	1	1	1	1	1	1	0	0	0	0	0	0	0	0	0	0	0	0	0	0	0	0	0	0	6	6	0	0	0	6	0	no	CHG
NYDRO28509	maker-nt_contig22-snap-gene-16.3	1	1	1	0	1	1	1	0	0	0	0	0	0	0	0	0	0	0	0	0	0	0	0	0	6	5	1	0	0	5	1	no	CHG
NYDRO28510	1:augustus_masked-nt_contig22-processed-gene-16.0	1	0	1	0	1	0	0	0	0	0	0	0	0	0	0	0	0	0	0	0	0	0	0	0	3	3	0	0	0	3	0	no	CHG
NYDRO28853	snap_masked-nt_contig22-processed-gene-26.25	1	1	1	1	1	1	0	0	0	0	0	0	0	0	0	0	0	0	0	0	0	0	0	0	6	6	0	0	0	6	0	no	CHG
NYDRO28854	0:maker-nm_contig22-snap-gene-26.31	1	1	1	1	1	1	1	0	0	0	0	0	0	0	0	0	0	0	0	0	0	0	0	0	7	6	1	0	0	6	1	no	CHG
NYDRO28855	maker-nt_contig22-snap-gene-26.17	1	1	1	1	1	1	1	0	0	0	0	0	0	1	0	0	0	0	0	0	0	0	0	0	8	6	1	1	0	7	1	no	CHG
NYDRO28860	maker-nt_contig22-snap-gene-26.20	1	1	1	0	0	0	0	0	0	0	1	0	0	0	0	0	0	0	0	0	0	0	0	0	4	3	1	0	0	3	1	no	CHG
NYDRO28861	0:maker-nm_contig22-snap-gene-26.34	1	1	0	0	0	0	0	0	0	0	1	0	0	0	0	0	0	0	0	0	0	0	0	0	3	2	1	0	0	2	1	no	CHG
NYDRO28862	maker-nt_contig22-snap-gene-26.19	1	0	1	0	0	0	0	0	0	0	0	0	0	0	0	0	0	0	0	0	0	0	0	0	2	2	0	0	0	2	0	no	CHG
NYDRO28863	0:maker-nm_contig22-augustus-gene-26.2	1	0	1	0	0	0	0	0	0	0	0	0	0	0	0	0	0	0	0	0	0	0	0	0	2	2	0	0	0	2	0	no	CHG
NYDRO28869	maker-nt_contig22-snap-gene-27.18	1	1	1	0	0	0	0	0	0	0	0	0	0	0	0	1	0	1	0	0	0	0	0	0	5	3	0	2	0	5	0	no	CHG
NYDRO28959	1:maker-nt_contig22-augustus-gene-40.0	1	0	0	0	0	0	0	0	0	0	0	0	0	0	0	0	0	0	0	0	0	0	0	0	1	1	0	0	0	1	0	no	CHG
NYDRO28960	0:augustus_masked-nm_contig22-processed-gene-40.12	1	1	1	0	1	0	0	0	0	0	0	0	0	0	0	0	0	0	0	0	0	0	0	0	4	4	0	0	0	4	0	no	CHG
NYDRO29010	maker-nt_contig22-snap-gene-44.26	1	0	0	0	0	0	0	0	0	0	0	0	0	0	0	0	0	0	0	0	0	0	0	0	1	1	0	0	0	1	0	no	CHG
NYDRO29119	0:maker-nm_contig22-snap-gene-54.16	1	1	1	0	0	0	0	0	0	0	1	1	0	0	0	0	1	0	0	0	0	0	0	0	6	3	2	1	0	4	2	no	CHG
NYDRO29167	maker-nt_contig22-snap-gene-57.58	1	1	1	0	1	1	0	0	0	0	0	0	0	0	0	0	0	0	0	0	0	0	0	0	5	5	0	0	0	5	0	no	CHG
NYDRO29168	maker-nt_contig22-snap-gene-57.57	1	1	1	0	1	1	0	0	0	0	0	0	0	0	0	0	0	0	0	0	0	0	0	0	5	5	0	0	0	5	0	no	CHG
NYDRO29212	maker-nt_contig22-snap-gene-61.0	1	1	1	0	1	0	0	0	0	0	0	0	0	1	0	0	0	0	0	0	0	0	0	0	5	4	0	1	0	5	0	no	CHG
NYDRO29605	0:maker-nm_contig22-snap-gene-90.44	1	0	0	0	0	0	0	0	0	0	0	0	0	0	0	0	0	0	0	0	0	0	0	0	1	1	0	0	0	1	0	no	CHG
NYDRO29606	0:snap_masked-nm_contig22-processed-gene-90.11	1	0	0	0	0	0	0	0	0	0	0	0	0	0	0	0	0	0	0	0	0	0	0	0	1	1	0	0	0	1	0	no	CHG
NYDRO29607	0:snap_masked-nm_contig22-processed-gene-90.12	1	0	0	0	0	0	0	0	0	0	0	0	0	0	0	0	0	0	0	0	0	0	0	0	1	1	0	0	0	1	0	no	CHG
NYDRO29622	maker-nt_contig22-snap-gene-91.34	1	1	0	0	1	0	0	0	0	0	0	0	0	0	0	0	0	0	0	0	0	0	0	0	3	3	0	0	0	3	0	no	CHG
NYDRO29650	maker-nt_contig22-snap-gene-95.30	1	1	1	0	0	0	0	0	0	0	0	0	0	0	0	0	0	0	0	0	0	0	0	0	3	3	0	0	0	3	0	no	CHG
NYDRO29700	maker-nt_contig22-snap-gene-99.31	1	1	1	0	1	0	0	0	0	0	0	0	0	0	0	0	0	0	0	0	0	0	0	0	4	4	0	0	0	4	0	no	CHG
NYDRO29701	maker-nt_contig22-snap-gene-99.24	1	1	1	0	1	0	0	0	0	0	0	0	0	0	0	0	0	0	0	0	0	0	0	0	4	4	0	0	0	4	0	no	CHG
NYDRO29702	maker-nt_contig22-snap-gene-99.32	1	1	1	0	0	0	0	0	0	0	0	0	0	0	1	0	0	0	0	0	0	0	0	0	4	3	0	1	0	4	0	no	CHG
NYDRO29703	0:maker-nm_contig22-snap-gene-99.51	1	1	1	0	0	0	0	0	0	0	0	0	0	0	0	0	0	0	0	0	0	0	0	0	3	3	0	0	0	3	0	no	CHG
NYDRO29800	maker-nt_contig22-augustus-gene-108.4	1	1	1	1	1	1	0	0	0	0	0	0	0	0	0	0	0	0	0	0	0	0	0	0	6	6	0	0	0	6	0	no	CHG
NYDRO29893	maker-nt_contig22-snap-gene-114.30	1	1	1	0	1	0	0	0	0	0	0	0	0	1	1	0	1	1	0	0	0	0	0	0	8	4	0	4	0	8	0	no	CHG
NYDRO29929	0:maker-nm_contig22-snap-gene-116.47	1	1	1	1	1	1	0	0	0	0	0	0	0	0	0	0	0	0	0	0	0	0	0	0	6	6	0	0	0	6	0	no	CHG
NYDRO29943	maker-nt_contig22-snap-gene-117.22	1	1	1	0	1	0	0	0	0	0	0	0	1	1	1	1	1	1	0	0	0	0	0	0	10	4	0	6	0	10	0	no	CHG
NYDRO29944	maker-nt_contig22-snap-gene-117.23	1	1	1	0	1	0	0	0	0	0	0	0	1	1	1	1	1	1	0	0	0	0	0	0	10	4	0	6	0	10	0	no	CHG
NYDRO29945	maker-nt_contig22-snap-gene-117.27	1	1	1	0	1	0	0	0	0	0	0	0	1	1	1	1	1	1	0	0	0	0	0	0	10	4	0	6	0	10	0	no	CHG
NYDRO29973	maker-nt_contig23-snap-gene-2.22	1	0	1	0	0	1	0	0	0	0	0	0	1	0	0	1	0	0	0	0	0	0	0	0	5	3	0	2	0	5	0	no	CHG
NYDRO29974	maker-nt_contig23-snap-gene-2.24	1	1	1	0	1	1	0	0	0	0	0	0	0	0	0	1	0	0	0	0	0	0	0	0	6	5	0	1	0	6	0	no	CHG
NYDRO29986	maker-nt_contig23-snap-gene-2.29	1	1	0	1	1	0	0	0	0	0	0	0	0	0	0	0	0	0	0	0	0	0	0	0	4	4	0	0	0	4	0	no	CHG
NYDRO29987	maker-nt_contig23-snap-gene-2.31	1	0	0	1	1	0	0	0	0	0	0	0	0	0	0	0	0	0	0	0	0	0	0	0	3	3	0	0	0	3	0	no	CHG
NYDRO29990	maker-nt_contig23-snap-gene-3.32	1	1	1	0	1	0	0	0	0	0	0	0	1	0	1	1	0	0	0	0	0	0	1	0	8	4	0	3	1	7	1	no	CHG
NYDRO29995	maker-nt_contig23-snap-gene-3.29	1	1	1	0	0	0	0	0	0	0	0	0	0	0	0	0	0	0	0	0	0	1	0	0	4	3	0	0	1	3	1	no	CHG
NYDRO30000	maker-nt_contig23-snap-gene-4.14	1	1	1	0	1	1	0	0	0	0	0	0	0	1	1	1	1	1	0	0	0	0	0	0	10	5	0	5	0	10	0	no	CHG
NYDRO30018	maker-nt_contig23-snap-gene-5.84	1	1	1	0	0	1	0	0	0	0	0	0	0	0	0	0	0	0	0	0	0	0	0	0	4	4	0	0	0	4	0	no	CHG
NYDRO30034	maker-nt_contig23-snap-gene-7.12	1	1	1	1	0	0	0	0	0	0	0	0	0	0	0	1	0	0	0	0	0	0	0	0	5	4	0	1	0	5	0	no	CHG
NYDRO30035	maker-nt_contig23-snap-gene-6.23	1	1	1	1	0	0	0	0	0	0	0	0	0	0	0	1	0	0	0	0	0	0	0	0	5	4	0	1	0	5	0	no	CHG
NYDRO30036	maker-nt_contig23-snap-gene-7.14	1	1	1	1	1	1	0	0	0	0	0	0	0	0	0	1	0	0	0	0	0	0	0	0	7	6	0	1	0	7	0	no	CHG
NYDRO30037	maker-nt_contig23-snap-gene-7.13	1	1	1	1	1	1	0	0	0	0	0	0	0	0	0	1	0	0	0	0	0	0	0	0	7	6	0	1	0	7	0	no	CHG
NYDRO30038	maker-nt_contig23-snap-gene-7.9	1	1	1	1	1	1	0	0	0	0	0	0	0	0	0	1	0	0	0	0	0	0	0	0	7	6	0	1	0	7	0	no	CHG
NYDRO30039	maker-nt_contig23-snap-gene-7.10	1	1	1	1	1	1	0	0	0	0	0	0	0	0	0	1	0	0	0	0	0	0	0	0	7	6	0	1	0	7	0	no	CHG
NYDRO30040	maker-nt_contig23-snap-gene-7.11	1	1	1	1	1	1	0	0	0	0	0	0	0	0	0	1	0	0	0	0	0	0	0	0	7	6	0	1	0	7	0	no	CHG
NYDRO30047	snap_masked-nt_contig23-processed-gene-7.6	1	1	0	0	1	1	0	0	0	0	0	0	0	0	1	0	0	1	0	0	0	0	0	0	6	4	0	2	0	6	0	no	CHG
NYDRO30080	maker-nt_contig23-snap-gene-11.20	1	1	1	0	1	1	0	0	0	0	0	0	0	0	0	0	0	1	1	1	0	0	0	0	8	5	0	1	2	6	2	no	CHG
NYDRO30087	maker-nt_contig23-snap-gene-12.3	1	1	0	0	0	0	1	0	0	1	0	1	0	0	0	0	1	0	1	0	0	0	0	0	7	2	3	1	1	3	4	no	CHG
NYDRO30089	augustus_masked-nt_contig23-processed-gene-12.14	1	0	0	0	0	0	0	0	0	0	0	0	0	0	0	0	0	0	0	0	0	0	0	0	1	1	0	0	0	1	0	no	CHG
NYDRO30090	augustus_masked-nt_contig23-processed-gene-12.15	1	0	0	0	0	0	0	0	0	0	0	0	0	0	0	0	0	0	0	0	0	0	0	0	1	1	0	0	0	1	0	no	CHG
NYDRO30096	snap_masked-nt_contig23-processed-gene-13.7	1	0	0	0	0	0	0	0	0	0	0	0	0	0	0	0	0	1	0	0	0	0	0	0	2	1	0	1	0	2	0	no	CHG
NYDRO30100	maker-nt_contig23-snap-gene-14.0	1	0	1	1	1	0	0	0	0	0	0	0	0	0	0	0	0	0	0	0	0	0	0	0	4	4	0	0	0	4	0	no	CHG
NYDRO30101	maker-nt_contig23-snap-gene-14.8	1	0	0	0	1	1	0	0	0	0	0	0	0	0	0	0	0	0	0	0	0	0	0	0	3	3	0	0	0	3	0	no	CHG
NYDRO30102	maker-nt_contig23-snap-gene-14.9	1	1	1	1	1	1	0	0	0	0	0	0	0	0	0	0	0	0	0	0	0	0	1	0	7	6	0	0	1	6	1	no	CHG
NYDRO30111	maker-nt_contig23-snap-gene-15.1	1	1	0	1	1	0	0	0	0	0	0	0	0	0	0	0	0	0	0	0	0	0	0	0	4	4	0	0	0	4	0	no	CHG
NYDRO30112	augustus_masked-nt_contig23-processed-gene-15.5	1	1	1	0	0	0	0	0	0	0	0	0	0	0	0	0	0	0	0	0	0	0	0	0	3	3	0	0	0	3	0	no	CHG
NYDRO30115	snap_masked-nt_contig23-processed-gene-16.25	1	1	1	0	0	0	0	0	0	0	0	0	0	0	0	0	0	0	0	0	0	0	0	0	3	3	0	0	0	3	0	no	CHG
NYDRO30122	maker-nt_contig23-snap-gene-16.0	1	1	1	1	1	1	0	0	0	0	0	0	0	0	0	0	1	0	0	0	0	0	0	0	7	6	0	1	0	7	0	no	CHG
NYDRO30126	maker-nt_contig23-snap-gene-16.1	1	0	0	0	0	0	0	0	0	0	0	0	1	0	0	1	0	0	0	0	0	0	0	0	3	1	0	2	0	3	0	no	CHG
NYDRO30127	maker-nt_contig23-snap-gene-16.3	1	0	0	0	0	0	0	0	0	0	0	0	1	0	0	1	0	0	0	0	0	0	0	0	3	1	0	2	0	3	0	no	CHG
NYDRO30128	maker-nt_contig23-snap-gene-16.2	1	0	0	0	0	0	0	0	0	0	0	0	1	0	0	1	0	0	0	0	0	0	0	0	3	1	0	2	0	3	0	no	CHG
NYDRO30135	snap_masked-nt_contig23-processed-gene-17.62	1	1	1	1	1	1	0	0	0	0	0	0	0	0	0	0	0	0	0	0	0	0	0	0	6	6	0	0	0	6	0	no	CHG
NYDRO30139	maker-nt_contig23-snap-gene-17.25	1	1	1	0	0	1	0	0	0	0	0	0	0	0	0	0	0	0	0	0	0	0	0	0	4	4	0	0	0	4	0	no	CHG
NYDRO30143	maker-nt_contig23-snap-gene-18.39	1	1	1	1	0	0	0	0	0	0	0	0	0	0	0	0	0	0	0	1	0	0	1	0	6	4	0	0	2	4	2	no	CHG
NYDRO30167	maker-nt_contig23-augustus-gene-19.58	1	1	0	0	0	0	0	0	0	0	0	0	0	0	0	0	0	1	0	0	0	0	0	0	3	2	0	1	0	3	0	no	CHG
NYDRO30171	snap_masked-nt_contig23-processed-gene-20.14	1	1	0	1	1	0	0	0	0	0	0	0	0	1	0	1	1	1	0	0	0	0	0	0	8	4	0	4	0	8	0	no	CHG
NYDRO30207	snap_masked-nt_contig23-processed-gene-23.33	1	1	1	1	1	0	0	0	0	0	0	0	0	0	0	0	0	0	0	0	1	0	0	1	7	5	0	0	2	5	2	no	CHG
NYDRO30208	maker-nt_contig23-snap-gene-23.8	1	1	1	1	1	0	0	0	0	0	0	0	0	0	0	0	0	0	0	0	1	0	0	1	7	5	0	0	2	5	2	no	CHG
NYDRO30217	snap_masked-nt_contig23-processed-gene-23.43	1	1	1	0	0	0	0	0	0	0	0	0	0	0	0	0	0	0	0	0	1	0	0	0	4	3	0	0	1	3	1	no	CHG
NYDRO30230	maker-nt_contig23-snap-gene-25.23	1	0	1	1	0	0	0	0	0	0	0	0	0	0	0	0	0	0	0	0	0	0	0	0	3	3	0	0	0	3	0	no	CHG
NYDRO30231	maker-nt_contig23-snap-gene-25.22	1	0	1	1	0	0	0	0	0	0	0	0	1	0	0	0	0	0	0	0	0	0	0	0	4	3	0	1	0	4	0	no	CHG
NYDRO30240	maker-nt_contig23-snap-gene-26.27	1	1	1	0	0	1	0	0	0	0	0	0	0	0	0	0	0	0	0	0	0	0	0	0	4	4	0	0	0	4	0	no	CHG
NYDRO30245	snap_masked-nt_contig23-processed-gene-27.4	1	1	1	1	1	1	0	0	0	0	0	0	0	0	0	1	0	1	0	0	0	0	0	0	8	6	0	2	0	8	0	no	CHG
NYDRO30246	augustus_masked-nt_contig23-processed-gene-27.24	1	1	1	0	0	0	0	0	0	0	0	0	0	0	0	1	0	0	0	0	0	0	0	0	4	3	0	1	0	4	0	no	CHG
NYDRO30251	snap_masked-nt_contig23-processed-gene-28.18	1	1	1	0	1	0	0	0	0	0	0	0	1	0	1	0	0	1	0	0	0	0	1	0	8	4	0	3	1	7	1	no	CHG
NYDRO30261	maker-nt_contig23-snap-gene-28.7	1	1	0	0	1	0	0	0	0	0	0	0	0	0	1	0	0	1	1	0	0	0	0	0	6	3	0	2	1	5	1	no	CHG
NYDRO30311	augustus_masked-nt_contig23-processed-gene-32.13	1	1	1	1	0	1	0	0	0	0	0	0	0	0	0	0	0	0	0	0	0	0	0	0	5	5	0	0	0	5	0	no	CHG
NYDRO30321	maker-nt_contig23-snap-gene-33.31	1	1	1	0	0	1	0	0	0	0	0	0	0	0	0	0	0	0	0	0	0	0	0	0	4	4	0	0	0	4	0	no	CHG
NYDRO30327	augustus_masked-nt_contig23-processed-gene-33.5	1	1	1	1	1	1	0	0	0	0	0	0	0	0	1	1	0	1	0	0	0	0	0	0	9	6	0	3	0	9	0	no	CHG
NYDRO30331	snap_masked-nt_contig23-processed-gene-34.25	1	1	1	1	1	0	0	0	0	0	0	0	0	0	0	1	0	0	0	0	0	0	0	0	6	5	0	1	0	6	0	no	CHG
NYDRO30352	maker-nt_contig23-augustus-gene-36.55	1	1	1	0	1	0	0	0	0	0	0	0	1	0	0	0	0	0	0	0	0	0	0	0	5	4	0	1	0	5	0	no	CHG
NYDRO30353	maker-nt_contig23-snap-gene-36.15	1	0	0	0	0	0	0	0	0	0	0	0	0	0	0	0	0	0	0	0	0	0	0	0	1	1	0	0	0	1	0	no	CHG
NYDRO30372	maker-nt_contig23-snap-gene-37.9	1	1	1	0	0	0	0	0	0	0	0	0	0	0	0	0	0	0	0	0	0	0	0	0	3	3	0	0	0	3	0	no	CHG
NYDRO30373	augustus_masked-nt_contig23-processed-gene-37.118	1	1	1	0	1	0	0	0	0	0	0	0	0	0	0	0	0	0	0	0	0	0	0	0	4	4	0	0	0	4	0	no	CHG
NYDRO30608	maker-nt_contig23-augustus-gene-65.5	1	0	1	0	1	0	0	0	0	0	0	0	0	0	0	0	0	0	0	0	0	0	0	0	3	3	0	0	0	3	0	no	CHG
NYDRO30762	maker-nt_contig23-snap-gene-77.68	1	1	1	0	0	0	0	0	0	0	0	0	0	0	0	0	0	0	0	0	0	0	0	0	3	3	0	0	0	3	0	no	CHG
NYDRO30766	maker-nt_contig23-augustus-gene-77.44	1	1	1	0	1	1	0	0	0	0	0	0	0	0	0	0	0	0	0	0	0	0	0	0	5	5	0	0	0	5	0	no	CHG
NYDRO30840	maker-nt_contig23-augustus-gene-84.22	1	1	1	0	0	0	0	0	0	0	0	0	0	0	0	0	0	0	0	0	0	0	0	0	3	3	0	0	0	3	0	no	CHG
NYDRO30870	maker-nt_contig23-augustus-gene-86.27	1	1	1	0	0	0	0	0	0	0	0	1	0	0	0	0	0	0	0	0	0	0	0	0	4	3	1	0	0	3	1	no	CHG
NYDRO30891	maker-nt_contig23-snap-gene-88.0	1	0	0	0	0	0	0	0	0	0	0	0	0	0	0	0	0	0	0	0	0	0	0	0	1	1	0	0	0	1	0	no	CHG
NYDRO30931	maker-nt_contig23-snap-gene-90.8	1	1	0	0	0	0	0	0	0	0	0	0	0	0	0	0	0	0	0	0	0	0	0	0	2	2	0	0	0	2	0	no	CHG
NYDRO30932	maker-nt_contig23-snap-gene-90.14	1	1	0	0	0	0	0	0	0	0	0	0	0	0	0	0	0	0	0	0	0	0	0	0	2	2	0	0	0	2	0	no	CHG
NYDRO31041	maker-nt_contig23-snap-gene-99.35	1	0	0	1	0	0	0	0	0	0	0	0	0	0	0	0	0	0	0	0	0	0	0	0	2	2	0	0	0	2	0	no	CHG
NYDRO31042	maker-nt_contig23-augustus-gene-99.11	1	0	0	1	0	0	0	0	0	0	0	0	0	0	0	0	0	0	0	0	0	0	0	0	2	2	0	0	0	2	0	no	CHG
NYDRO31069	augustus_masked-nt_contig23-processed-gene-102.18	1	0	0	0	0	0	0	0	0	0	0	0	0	0	0	0	0	0	0	0	0	0	0	0	1	1	0	0	0	1	0	no	CHG
NYDRO31139	maker-nt_contig23-snap-gene-109.41	1	1	1	1	1	1	0	0	0	0	0	1	0	0	0	0	0	0	0	0	0	0	0	0	7	6	1	0	0	6	1	no	CHG
NYDRO31183	maker-nt_contig23-snap-gene-114.20	1	0	0	0	0	0	0	0	0	0	0	0	0	0	0	0	0	0	0	0	0	0	0	0	1	1	0	0	0	1	0	no	CHG
NYDRO31262	maker-nt_contig24-snap-gene-3.14	1	1	1	0	0	0	0	0	0	0	0	0	0	0	0	0	0	0	0	0	0	0	0	0	3	3	0	0	0	3	0	no	CHG
NYDRO31359	maker-nt_contig24-snap-gene-10.24	1	0	1	0	0	0	0	0	0	0	0	0	0	0	0	0	0	0	0	0	0	0	0	0	2	2	0	0	0	2	0	no	CHG
NYDRO31406	maker-nt_contig24-snap-gene-17.15	1	0	0	0	0	1	0	0	0	0	0	0	0	0	0	1	0	0	0	0	0	0	0	0	3	2	0	1	0	3	0	no	CHG
NYDRO31407	maker-nt_contig24-snap-gene-17.32	1	1	0	1	0	1	0	0	0	0	0	0	0	0	0	1	0	1	0	0	0	0	0	0	6	4	0	2	0	6	0	no	CHG
NYDRO31417	maker-nt_contig24-snap-gene-18.30	1	1	1	0	0	0	0	0	0	0	0	0	0	0	0	0	0	1	0	0	0	0	0	0	4	3	0	1	0	4	0	no	CHG
NYDRO31432	maker-nt_contig24-snap-gene-20.27	1	0	0	0	0	0	0	0	0	0	0	0	0	0	0	0	0	0	1	0	0	0	0	0	2	1	0	0	1	1	1	no	CHG
NYDRO31445	snap_masked-nt_contig24-processed-gene-22.5	1	1	1	1	1	1	0	0	0	0	0	0	0	1	0	1	1	1	0	0	0	0	0	0	10	6	0	4	0	10	0	no	CHG
NYDRO31446	maker-nt_contig24-augustus-gene-22.18	1	1	1	0	1	1	0	0	0	0	0	0	0	1	0	0	1	1	0	0	0	0	0	0	8	5	0	3	0	8	0	no	CHG
NYDRO31452	maker-nt_contig24-augustus-gene-23.26	1	1	0	0	0	0	0	0	0	0	0	0	0	0	0	0	0	0	0	0	0	0	0	0	2	2	0	0	0	2	0	no	CHG
NYDRO31453	maker-nt_contig24-augustus-gene-23.40	1	1	0	0	0	0	0	0	0	0	0	0	0	0	0	0	0	0	0	0	0	0	0	0	2	2	0	0	0	2	0	no	CHG
NYDRO31461	maker-nt_contig24-snap-gene-24.12	1	1	1	1	1	0	0	0	0	0	0	0	0	0	0	0	0	1	0	0	0	0	0	0	6	5	0	1	0	6	0	no	CHG
NYDRO31462	maker-nt_contig24-snap-gene-24.15	1	1	1	1	1	1	0	0	0	0	0	0	0	0	0	0	0	1	0	0	0	0	0	0	7	6	0	1	0	7	0	no	CHG
NYDRO31463	maker-nt_contig24-snap-gene-24.14	1	1	1	1	1	1	0	0	0	0	0	0	0	0	0	0	0	1	0	0	0	0	0	0	7	6	0	1	0	7	0	no	CHG
NYDRO31464	maker-nt_contig24-snap-gene-24.16	1	1	1	1	1	1	0	0	0	0	0	0	0	1	0	0	1	1	0	0	0	0	0	0	9	6	0	3	0	9	0	no	CHG
NYDRO31465	maker-nt_contig24-snap-gene-24.13	1	1	1	1	1	1	0	0	0	0	0	0	0	1	1	0	1	1	0	0	0	0	0	0	10	6	0	4	0	10	0	no	CHG
NYDRO31485	maker-nt_contig24-snap-gene-25.37	1	0	0	0	0	0	0	0	0	0	0	0	0	0	0	0	0	0	0	0	0	0	0	0	1	1	0	0	0	1	0	no	CHG
NYDRO31486	maker-nt_contig24-snap-gene-25.38	1	0	0	0	0	0	0	0	0	0	0	0	0	0	0	0	0	0	0	0	0	0	0	0	1	1	0	0	0	1	0	no	CHG
NYDRO31487	maker-nt_contig24-snap-gene-25.36	1	0	0	0	0	0	0	0	0	0	0	0	0	0	0	0	0	0	0	0	0	0	0	0	1	1	0	0	0	1	0	no	CHG
NYDRO31515	maker-nt_contig24-snap-gene-29.28	1	1	1	1	1	0	0	0	0	0	0	0	0	0	0	0	0	0	0	0	0	0	0	0	5	5	0	0	0	5	0	no	CHG
NYDRO31516	maker-nt_contig24-snap-gene-29.29	1	0	1	0	0	0	0	0	0	0	0	0	0	0	0	0	0	0	0	0	0	0	0	0	2	2	0	0	0	2	0	no	CHG
NYDRO31553	maker-nt_contig24-snap-gene-33.31	1	1	1	0	1	1	0	0	0	0	0	0	0	0	0	0	0	0	0	0	0	0	0	0	5	5	0	0	0	5	0	no	CHG
NYDRO31555	maker-nt_contig24-augustus-gene-33.69	1	0	0	0	0	0	0	0	0	0	1	0	0	0	0	0	0	0	0	0	0	0	0	0	2	1	1	0	0	1	1	no	CHG
NYDRO31563	maker-nt_contig24-snap-gene-34.36	1	1	0	0	0	0	0	0	0	0	0	0	0	0	0	0	0	0	0	0	0	0	0	0	2	2	0	0	0	2	0	no	CHG
NYDRO31566	maker-nt_contig24-snap-gene-34.29	1	1	1	0	1	1	1	0	0	0	0	0	0	0	0	1	0	1	0	1	0	0	1	0	10	5	1	2	2	7	3	no	CHG
NYDRO31613	maker-nt_contig24-snap-gene-37.30	1	1	1	1	1	1	0	0	0	0	0	0	0	0	0	0	0	0	0	0	0	0	0	0	6	6	0	0	0	6	0	no	CHG
NYDRO31614	maker-nt_contig24-snap-gene-37.31	1	1	1	0	1	1	0	0	0	0	0	0	0	0	0	0	0	0	0	0	0	0	0	0	5	5	0	0	0	5	0	no	CHG
NYDRO31615	snap_masked-nt_contig24-processed-gene-37.12	1	1	1	0	1	1	0	0	0	0	0	0	0	0	0	0	0	0	0	0	0	0	0	0	5	5	0	0	0	5	0	no	CHG
NYDRO31618	maker-nt_contig24-snap-gene-37.22	1	1	1	0	1	1	0	0	0	0	0	0	0	1	0	1	1	0	0	0	0	0	0	0	8	5	0	3	0	8	0	no	CHG
NYDRO31619	maker-nt_contig24-snap-gene-37.21	1	1	1	1	1	1	0	0	0	0	0	0	0	1	0	1	1	0	0	0	0	0	0	0	9	6	0	3	0	9	0	no	CHG
NYDRO31639	snap_masked-nt_contig24-processed-gene-39.24	1	0	0	0	0	0	0	0	0	0	0	0	0	0	0	0	1	1	0	1	0	0	0	0	4	1	0	2	1	3	1	no	CHG
NYDRO31640	snap_masked-nt_contig24-processed-gene-39.25	1	0	0	0	0	0	0	0	0	0	0	0	0	0	0	0	1	1	0	1	0	0	0	0	4	1	0	2	1	3	1	no	CHG
NYDRO31646	augustus_masked-nt_contig24-processed-gene-40.4	1	1	1	0	1	1	0	0	0	0	0	0	0	0	1	1	0	0	0	1	0	0	0	0	8	5	0	2	1	7	1	no	CHG
NYDRO31676	maker-nt_contig24-augustus-gene-45.42	1	1	1	0	0	0	0	0	0	0	0	0	0	0	0	0	0	0	0	0	0	0	0	0	3	3	0	0	0	3	0	no	CHG
NYDRO31677	snap_masked-nt_contig24-processed-gene-45.13	1	1	1	0	0	0	0	0	0	0	0	0	0	0	0	0	0	0	0	0	0	0	0	0	3	3	0	0	0	3	0	no	CHG
NYDRO31678	maker-nt_contig24-snap-gene-45.28	1	1	1	0	0	0	0	0	0	0	0	0	0	0	0	0	0	0	0	0	0	0	0	0	3	3	0	0	0	3	0	no	CHG
NYDRO31717	maker-nt_contig24-snap-gene-49.39	1	0	1	1	1	1	0	0	0	0	0	0	0	0	0	0	0	0	0	0	0	0	0	0	5	5	0	0	0	5	0	no	CHG
NYDRO31719	maker-nt_contig24-snap-gene-49.41	1	1	1	0	0	0	0	0	0	0	0	0	0	0	0	0	0	0	0	0	0	0	0	0	3	3	0	0	0	3	0	no	CHG
NYDRO31720	maker-nt_contig24-snap-gene-49.40	1	1	1	0	0	0	0	0	0	0	0	0	0	0	0	0	0	0	0	0	0	0	0	0	3	3	0	0	0	3	0	no	CHG
NYDRO31748	maker-nt_contig24-snap-gene-52.14	1	0	0	1	0	0	0	0	0	0	0	0	0	0	0	1	0	0	0	0	0	0	0	0	3	2	0	1	0	3	0	no	CHG
NYDRO31926	maker-nt_contig24-augustus-gene-68.46	1	0	0	0	0	0	0	0	0	0	0	0	0	0	0	0	0	0	0	0	0	0	0	0	1	1	0	0	0	1	0	no	CHG
NYDRO31947	maker-nt_contig24-snap-gene-69.35	1	1	1	1	1	1	0	0	0	0	0	0	0	0	1	0	1	1	0	0	0	0	0	0	9	6	0	3	0	9	0	no	CHG
NYDRO32045	maker-nt_contig24-snap-gene-77.41	1	1	1	0	0	1	0	0	0	0	0	0	0	0	0	0	0	0	0	0	0	0	0	0	4	4	0	0	0	4	0	no	CHG
NYDRO32060	snap_masked-nt_contig24-processed-gene-78.21	1	1	1	1	1	1	0	0	0	0	0	0	0	0	0	0	0	0	0	0	0	0	0	0	6	6	0	0	0	6	0	no	CHG
NYDRO32138	maker-nt_contig24-snap-gene-85.15	1	0	1	1	1	1	0	0	0	0	0	0	0	1	0	1	0	0	0	0	0	0	0	0	7	5	0	2	0	7	0	no	CHG
NYDRO32144	augustus_masked-nt_contig24-processed-gene-86.38	1	0	0	1	0	0	0	0	0	0	0	0	0	0	0	0	0	0	0	0	0	0	0	0	2	2	0	0	0	2	0	no	CHG
NYDRO32172	maker-nt_contig24-snap-gene-90.9	1	0	0	0	0	0	0	0	0	0	0	0	0	0	0	0	0	0	0	0	0	0	0	0	1	1	0	0	0	1	0	no	CHG
NYDRO32219	maker-nt_contig24-snap-gene-95.17	1	1	1	0	0	0	0	0	0	0	0	0	0	1	1	1	1	1	0	0	0	0	0	0	8	3	0	5	0	8	0	no	CHG
NYDRO32230	maker-nt_contig24-snap-gene-97.7	1	0	1	0	0	0	0	0	0	0	0	0	0	0	0	1	0	0	0	0	0	0	0	0	3	2	0	1	0	3	0	no	CHG
NYDRO32235	maker-nt_contig24-snap-gene-97.14	1	1	1	1	1	1	0	0	0	0	0	0	0	0	0	0	0	0	0	0	0	0	0	0	6	6	0	0	0	6	0	no	CHG
NYDRO32236	maker-nt_contig24-snap-gene-97.16	1	1	1	1	1	1	0	0	0	0	0	0	0	0	0	0	0	0	0	0	0	0	0	0	6	6	0	0	0	6	0	no	CHG
NYDRO32237	maker-nt_contig24-snap-gene-97.15	1	1	1	1	1	1	0	0	0	0	0	0	0	0	0	0	0	0	0	0	0	0	0	0	6	6	0	0	0	6	0	no	CHG
NYDRO32238	maker-nt_contig24-snap-gene-97.6	1	1	0	0	1	1	0	0	0	0	0	0	1	1	0	1	1	0	0	0	0	0	0	0	8	4	0	4	0	8	0	no	CHG
NYDRO32261	snap_masked-nt_contig24-processed-gene-99.10	1	1	1	0	1	1	0	0	0	0	0	0	0	0	1	0	0	0	0	0	0	0	0	0	6	5	0	1	0	6	0	no	CHG
NYDRO32265	maker-nt_contig24-snap-gene-100.43	1	1	1	0	0	0	0	0	0	0	0	0	1	1	1	1	1	0	0	0	0	0	0	0	8	3	0	5	0	8	0	no	CHG
NYDRO32266	maker-nt_contig24-snap-gene-100.40	1	1	1	0	0	0	0	0	0	0	0	0	1	1	1	1	1	0	0	0	0	0	0	0	8	3	0	5	0	8	0	no	CHG
NYDRO32267	maker-nt_contig24-snap-gene-100.41	1	0	1	0	0	0	0	0	0	0	0	0	0	0	1	0	0	0	0	0	0	0	0	0	3	2	0	1	0	3	0	no	CHG
NYDRO32268	maker-nt_contig24-snap-gene-100.20	1	0	0	0	0	0	0	0	0	0	0	0	0	0	1	0	0	0	0	0	0	0	0	0	2	1	0	1	0	2	0	no	CHG
NYDRO32279	maker-nt_contig24-snap-gene-101.29	1	1	1	1	0	0	0	0	0	0	0	0	1	0	1	0	0	1	0	0	0	0	0	0	7	4	0	3	0	7	0	no	CHG
NYDRO32280	augustus_masked-nt_contig24-processed-gene-101.5	1	0	1	0	0	0	0	0	0	0	0	0	0	0	0	0	0	0	0	0	0	0	0	0	2	2	0	0	0	2	0	no	CHG
NYDRO32302	maker-nt_contig24-snap-gene-103.67	1	1	1	1	1	1	0	0	0	0	0	0	0	0	1	1	0	0	0	0	0	0	0	0	8	6	0	2	0	8	0	no	CHG
NYDRO32303	maker-nt_contig24-snap-gene-103.68	1	1	1	1	1	1	0	0	0	0	0	0	0	0	1	1	0	0	0	0	0	0	0	0	8	6	0	2	0	8	0	no	CHG
NYDRO32333	snap_masked-nt_contig24-processed-gene-105.73	1	0	1	1	0	1	0	0	0	0	0	0	0	0	0	0	0	0	0	0	0	0	0	0	4	4	0	0	0	4	0	no	CHG
NYDRO32343	maker-nt_contig24-snap-gene-106.40	1	0	1	0	0	0	0	0	0	0	0	0	0	0	0	0	0	0	0	0	0	0	0	0	2	2	0	0	0	2	0	no	CHG
NYDRO32356	maker-nt_contig24-augustus-gene-108.12	1	1	0	1	0	0	0	0	0	0	0	0	0	0	0	0	0	0	0	0	0	0	0	0	3	3	0	0	0	3	0	no	CHG
NYDRO32376	maker-nt_contig24-snap-gene-109.32	1	1	1	0	1	1	0	0	0	0	0	0	0	0	0	0	0	0	0	0	0	0	0	0	5	5	0	0	0	5	0	no	CHG
NYDRO32379	maker-nt_contig24-snap-gene-110.13	1	1	1	0	1	0	0	0	0	0	0	0	0	0	0	0	0	0	0	0	0	0	0	0	4	4	0	0	0	4	0	no	CHG
NYDRO32380	maker-nt_contig24-snap-gene-110.14	1	1	1	0	1	0	0	0	0	0	0	0	0	0	0	0	0	0	0	0	0	0	0	0	4	4	0	0	0	4	0	no	CHG
NYDRO32401	augustus_masked-nt_contig24-processed-gene-113.10	1	0	1	0	0	0	0	0	0	0	1	0	0	0	0	1	0	1	0	0	0	0	0	0	5	2	1	2	0	4	1	no	CHG
NYDRO32402	maker-nt_contig24-snap-gene-113.39	1	0	1	0	0	0	0	0	0	0	1	0	0	0	0	1	1	1	0	0	0	0	0	0	6	2	1	3	0	5	1	no	CHG
NYDRO32405	maker-nt_contig24-snap-gene-114.23	1	1	1	1	1	1	0	0	0	0	0	0	0	0	0	0	0	0	0	0	0	0	0	0	6	6	0	0	0	6	0	no	CHG
NYDRO32414	maker-nt_contig24-snap-gene-115.24	1	1	1	0	1	0	0	0	0	0	0	0	0	0	0	0	0	0	0	0	0	0	0	0	4	4	0	0	0	4	0	no	CHG
NYDRO32417	maker-nt_contig24-augustus-gene-115.49	1	1	1	0	0	0	0	0	0	0	0	0	0	0	0	0	0	0	0	0	0	0	0	0	3	3	0	0	0	3	0	no	CHG
NYDRO32431	maker-nt_contig24-augustus-gene-116.14	1	1	0	0	1	1	0	0	0	0	0	0	0	0	0	0	0	0	0	1	0	0	0	0	5	4	0	0	1	4	1	no	CHG
NYDRO32442	snap_masked-nt_contig24-processed-gene-117.46	1	1	1	0	1	0	0	0	0	0	0	0	0	0	0	1	0	0	0	0	0	0	0	0	5	4	0	1	0	5	0	no	CHG
NYDRO32455	0:maker-nm_contig25-snap-gene-1.11	1	1	1	0	1	1	0	0	0	0	0	0	0	0	0	0	0	1	0	0	0	0	0	0	6	5	0	1	0	6	0	no	CHG
NYDRO32496	0:maker-nm_contig25-snap-gene-11.20	1	1	0	0	0	0	0	0	0	0	0	0	0	0	0	0	0	0	0	0	0	0	0	0	2	2	0	0	0	2	0	no	CHG
NYDRO32498	0:augustus_masked-nm_contig25-processed-gene-11.35	1	1	1	1	1	0	0	0	0	0	0	0	0	0	0	0	0	0	0	0	0	0	0	0	5	5	0	0	0	5	0	no	CHG
NYDRO32510	1:maker-nt_contig25-snap-gene-12.60	1	1	1	0	0	0	0	0	0	0	0	0	0	1	0	0	0	0	0	0	0	0	0	0	4	3	0	1	0	4	0	no	CHG
NYDRO32594	0:maker-nm_contig25-snap-gene-19.12	1	1	1	0	1	0	0	0	0	0	0	0	0	0	0	0	0	0	0	0	0	0	0	0	4	4	0	0	0	4	0	no	CHG
NYDRO32595	0:maker-nm_contig25-snap-gene-19.13	1	1	1	0	1	0	0	0	0	0	0	0	0	0	0	0	0	0	0	0	0	0	0	0	4	4	0	0	0	4	0	no	CHG
NYDRO32596	0:snap_masked-nm_contig25-processed-gene-19.29	1	1	1	0	1	0	0	0	0	0	0	0	0	0	0	0	0	0	0	0	0	0	0	0	4	4	0	0	0	4	0	no	CHG
NYDRO32603	maker-nt_contig25-snap-gene-20.4	1	1	1	0	0	1	0	0	0	0	0	0	0	1	0	0	0	1	0	0	0	0	0	0	6	4	0	2	0	6	0	no	CHG
NYDRO32619	0:maker-nm_contig25-augustus-gene-21.25	1	0	1	0	0	0	0	0	0	0	0	0	0	0	0	0	0	0	0	0	0	0	0	0	2	2	0	0	0	2	0	no	CHG
NYDRO32646	1:maker-nt_contig25-snap-gene-24.9	1	1	0	0	0	0	0	0	0	0	0	0	0	0	0	0	0	0	0	0	0	0	0	0	2	2	0	0	0	2	0	no	CHG
NYDRO32647	1:snap_masked-nt_contig25-processed-gene-24.39	1	1	0	0	0	0	0	0	0	0	0	0	0	0	0	0	0	0	0	0	0	0	0	0	2	2	0	0	0	2	0	no	CHG
NYDRO32650	maker-nt_contig25-snap-gene-24.34	1	1	0	0	1	0	0	0	0	0	0	0	0	0	0	1	0	1	0	0	0	0	0	0	5	3	0	2	0	5	0	no	CHG
NYDRO32651	maker-nt_contig25-snap-gene-24.35	1	1	0	0	1	0	0	0	0	0	0	0	0	0	0	1	0	1	0	0	0	0	0	0	5	3	0	2	0	5	0	no	CHG
NYDRO32652	1:maker-nt_contig25-augustus-gene-24.23	1	1	0	0	0	0	0	0	0	0	0	0	0	0	0	0	0	0	0	0	0	0	0	0	2	2	0	0	0	2	0	no	CHG
NYDRO32653	maker-nt_contig25-snap-gene-24.36	1	1	1	0	1	1	0	0	0	0	0	0	0	1	0	0	1	0	0	0	0	0	0	0	7	5	0	2	0	7	0	no	CHG
NYDRO32658	maker-nt_contig25-snap-gene-24.30	1	1	1	0	1	0	0	0	0	0	0	0	1	0	1	1	0	1	0	0	0	0	0	0	8	4	0	4	0	8	0	no	CHG
NYDRO32659	0:maker-nm_contig25-snap-gene-24.33	1	1	1	0	1	0	0	0	0	0	0	0	1	0	0	0	0	0	0	0	0	0	0	0	5	4	0	1	0	5	0	no	CHG
NYDRO32660	1:maker-nt_contig25-snap-gene-24.5	1	1	1	0	1	0	0	0	0	0	0	0	1	0	0	0	0	0	0	0	0	0	0	0	5	4	0	1	0	5	0	no	CHG
NYDRO32668	1:maker-nt_contig25-snap-gene-25.3	1	1	1	0	0	0	0	0	0	0	0	0	0	1	1	1	0	0	0	0	0	0	0	0	6	3	0	3	0	6	0	no	CHG
NYDRO32670	0:maker-nm_contig25-snap-gene-25.14	1	1	1	0	0	0	0	0	0	0	0	0	0	0	0	0	0	0	0	0	0	0	0	0	3	3	0	0	0	3	0	no	CHG
NYDRO32671	0:maker-nm_contig25-snap-gene-25.9	1	1	1	0	0	0	0	0	0	0	0	0	0	0	0	0	0	0	0	0	0	0	0	0	3	3	0	0	0	3	0	no	CHG
NYDRO32672	0:maker-nm_contig25-snap-gene-25.8	1	1	1	0	1	1	0	0	0	0	0	0	0	0	0	0	0	0	0	0	0	0	0	0	5	5	0	0	0	5	0	no	CHG
NYDRO32696	1:maker-nt_contig25-snap-gene-27.74	1	0	0	0	0	0	0	0	0	0	0	0	0	0	0	0	0	0	0	0	0	0	0	0	1	1	0	0	0	1	0	no	CHG
NYDRO32726	0:maker-nm_contig25-augustus-gene-29.10	1	0	0	0	0	0	1	0	1	1	0	1	0	1	0	0	1	0	0	0	0	0	0	0	7	1	4	2	0	3	4	no	CHG
NYDRO32760	maker-nt_contig25-snap-gene-33.1	1	1	1	1	1	1	0	0	0	0	0	0	1	0	0	0	0	0	0	0	0	0	0	0	7	6	0	1	0	7	0	no	CHG
NYDRO32761	augustus_masked-nt_contig25-processed-gene-33.40	1	1	1	0	1	1	0	0	0	0	0	0	0	0	0	0	0	0	0	0	0	0	0	0	5	5	0	0	0	5	0	no	CHG
NYDRO32797	maker-nt_contig25-snap-gene-35.41	1	0	0	0	0	0	0	0	0	0	0	0	0	0	0	0	0	0	0	0	0	0	0	0	1	1	0	0	0	1	0	no	CHG
NYDRO32817	0:snap_masked-nm_contig25-processed-gene-36.20	1	1	1	1	1	1	0	0	0	0	0	0	0	0	0	0	0	0	0	0	0	0	0	0	6	6	0	0	0	6	0	no	CHG
NYDRO32824	maker-nt_contig25-augustus-gene-37.44	1	1	1	0	0	0	0	0	0	0	0	0	0	1	1	0	0	0	0	0	0	0	0	0	5	3	0	2	0	5	0	no	CHG
NYDRO32827	0:snap_masked-nm_contig25-processed-gene-37.0	1	1	1	1	1	0	0	0	0	0	0	0	0	0	0	0	0	0	0	0	0	0	0	0	5	5	0	0	0	5	0	no	CHG
NYDRO32833	snap_masked-nt_contig25-processed-gene-38.15	1	1	1	1	1	1	1	1	1	0	0	0	0	0	0	0	0	0	0	0	0	0	0	0	9	6	3	0	0	6	3	no	CHG
NYDRO32836	maker-nt_contig25-augustus-gene-38.0	1	1	1	0	0	0	0	0	0	0	0	0	0	0	0	0	0	0	0	0	0	0	0	0	3	3	0	0	0	3	0	no	CHG
NYDRO32842	0:maker-nm_contig25-augustus-gene-38.3	1	1	0	0	0	0	0	0	0	0	0	0	0	0	0	1	0	0	0	0	0	0	0	0	3	2	0	1	0	3	0	no	CHG
NYDRO32861	maker-nt_contig25-snap-gene-39.32	1	1	1	0	0	0	0	0	0	0	0	0	0	0	0	0	0	0	0	0	0	0	0	0	3	3	0	0	0	3	0	no	CHG
NYDRO32867	1:augustus_masked-nt_contig25-processed-gene-40.12	1	1	1	0	0	0	0	0	0	0	0	0	0	0	1	0	1	1	0	0	0	0	0	0	6	3	0	3	0	6	0	no	CHG
NYDRO32868	0:maker-nm_contig25-snap-gene-40.4	1	1	1	0	0	0	0	0	0	0	0	0	1	0	1	1	1	1	0	0	0	0	0	0	8	3	0	5	0	8	0	no	CHG
NYDRO32876	snap_masked-nt_contig25-processed-gene-41.2	1	1	0	0	1	0	0	0	0	0	0	0	0	0	0	0	0	0	0	0	0	0	0	0	3	3	0	0	0	3	0	no	CHG
NYDRO32923	1:maker-nt_contig25-augustus-gene-44.29	1	1	1	0	0	0	1	0	0	0	1	1	0	1	1	0	0	1	0	0	0	0	0	0	9	3	3	3	0	6	3	no	CHG
NYDRO32997	0:maker-nm_contig25-snap-gene-49.41	1	1	1	1	1	1	0	0	0	0	0	0	0	0	0	0	0	0	0	0	0	0	0	0	6	6	0	0	0	6	0	no	CHG
NYDRO32998	maker-nt_contig25-augustus-gene-49.8	1	1	1	1	1	1	0	0	0	0	0	0	0	0	0	0	0	0	0	0	0	0	0	0	6	6	0	0	0	6	0	no	CHG
NYDRO33070	0:maker-nm_contig25-snap-gene-56.7	1	1	1	0	0	0	0	0	0	0	0	0	0	0	1	0	1	1	0	0	0	0	0	0	6	3	0	3	0	6	0	no	CHG
NYDRO33071	1:maker-nt_contig25-snap-gene-56.38	1	1	1	0	0	0	0	0	0	0	0	0	0	0	1	0	1	1	0	0	0	0	0	0	6	3	0	3	0	6	0	no	CHG
NYDRO33072	1:maker-nt_contig25-snap-gene-56.39	1	1	1	0	0	0	0	0	0	0	0	0	0	0	1	0	1	1	0	0	0	0	0	0	6	3	0	3	0	6	0	no	CHG
NYDRO33073	0:maker-nm_contig25-snap-gene-56.9	1	1	1	0	0	0	0	0	0	0	0	0	0	0	1	0	0	1	0	0	0	0	0	0	5	3	0	2	0	5	0	no	CHG
NYDRO33254	1:maker-nt_contig25-snap-gene-70.10	1	1	0	0	0	0	0	0	1	0	0	0	0	0	1	0	0	1	0	0	0	0	0	0	5	2	1	2	0	4	1	no	CHG
NYDRO33284	0:maker-nm_contig25-snap-gene-72.34	1	1	1	0	1	1	0	0	0	0	0	0	0	0	0	0	0	0	0	0	0	0	0	0	5	5	0	0	0	5	0	no	CHG
NYDRO33285	0:maker-nm_contig25-snap-gene-72.35	1	1	1	0	1	1	0	0	0	0	0	0	0	0	0	0	0	0	0	0	0	0	0	0	5	5	0	0	0	5	0	no	CHG
NYDRO33368	1:maker-nt_contig25-snap-gene-78.1	1	1	0	0	0	0	0	0	0	0	0	0	0	0	0	0	0	0	0	0	0	0	0	0	2	2	0	0	0	2	0	no	CHG
NYDRO33369	0:augustus_masked-nm_contig25-processed-gene-78.15	1	1	0	0	0	0	0	0	0	0	0	0	0	0	0	0	0	0	0	0	0	0	0	0	2	2	0	0	0	2	0	no	CHG
NYDRO33442	maker-nt_contig25-snap-gene-85.50	1	1	1	0	1	0	0	1	0	0	0	0	1	0	0	1	0	1	0	0	0	0	0	0	8	4	1	3	0	7	1	no	CHG
NYDRO33443	maker-nt_contig25-snap-gene-85.51	1	1	1	0	1	0	0	0	0	0	0	0	1	0	0	1	0	1	0	0	0	0	0	0	7	4	0	3	0	7	0	no	CHG
NYDRO33444	maker-nt_contig25-snap-gene-85.49	1	1	1	0	1	0	0	0	0	0	0	0	1	0	0	1	0	1	0	0	0	0	0	0	7	4	0	3	0	7	0	no	CHG
NYDRO33470	1:maker-nt_contig25-snap-gene-87.0	1	0	0	0	0	0	0	0	0	0	0	0	0	0	0	0	0	0	0	0	0	0	0	0	1	1	0	0	0	1	0	no	CHG
NYDRO33474	0:maker-nm_contig25-snap-gene-87.23	1	1	0	0	0	0	0	0	0	0	0	0	0	0	0	0	0	0	0	0	0	0	0	0	2	2	0	0	0	2	0	no	CHG
NYDRO33475	maker-nt_contig25-augustus-gene-87.42	1	1	0	0	0	0	0	0	0	0	0	0	0	0	0	0	0	0	0	0	0	0	0	0	2	2	0	0	0	2	0	no	CHG
NYDRO33498	maker-nt_contig25-augustus-gene-89.41	1	1	0	1	1	1	0	0	0	0	0	0	0	0	0	1	0	0	0	0	0	0	0	0	6	5	0	1	0	6	0	no	CHG
NYDRO33499	0:augustus_masked-nm_contig25-processed-gene-89.37	1	1	1	1	1	0	0	0	0	0	0	0	1	1	0	1	1	0	0	0	0	0	0	0	9	5	0	4	0	9	0	no	CHG
NYDRO33500	0:snap_masked-nm_contig25-processed-gene-89.17	1	1	1	1	1	1	0	0	0	0	0	0	0	0	0	0	0	0	0	0	0	0	0	0	6	6	0	0	0	6	0	no	CHG
NYDRO33511	maker-nt_contig25-snap-gene-90.17	1	1	1	0	1	1	0	0	0	0	0	0	1	0	1	0	0	1	0	0	0	0	0	0	8	5	0	3	0	8	0	no	CHG
NYDRO33519	0:maker-nm_contig25-snap-gene-91.8	1	1	1	0	0	0	0	0	0	0	0	0	0	0	1	0	0	0	0	0	0	0	0	0	4	3	0	1	0	4	0	no	CHG
NYDRO33520	0:maker-nm_contig25-snap-gene-91.9	1	1	1	0	0	0	0	0	0	0	0	0	0	0	1	0	0	0	0	0	0	0	0	0	4	3	0	1	0	4	0	no	CHG
NYDRO33521	0:maker-nm_contig25-snap-gene-91.7	1	1	1	0	0	0	0	0	0	0	0	0	0	0	1	0	0	0	0	0	0	0	0	0	4	3	0	1	0	4	0	no	CHG
NYDRO33522	0:maker-nm_contig25-augustus-gene-91.23	1	1	1	0	0	0	0	0	0	0	0	0	0	0	1	0	0	0	0	0	0	0	0	0	4	3	0	1	0	4	0	no	CHG
NYDRO33523	0:maker-nm_contig25-snap-gene-91.2	1	1	1	0	0	0	0	0	0	0	0	0	0	0	1	0	0	0	0	0	0	0	0	0	4	3	0	1	0	4	0	no	CHG
NYDRO33536	maker-nt_contig25-snap-gene-92.33	1	0	0	1	1	1	0	0	0	0	0	0	0	0	0	0	0	0	0	0	0	0	0	0	4	4	0	0	0	4	0	no	CHG
NYDRO33537	maker-nt_contig25-snap-gene-92.34	1	0	0	1	1	1	0	0	0	0	0	0	0	0	0	0	0	0	0	0	0	0	0	0	4	4	0	0	0	4	0	no	CHG
NYDRO33543	1:maker-nt_contig25-snap-gene-93.73	1	0	0	0	0	0	0	0	0	1	0	1	0	0	0	0	0	0	0	0	0	0	0	0	3	1	2	0	0	1	2	no	CHG
NYDRO33570	maker-nt_contig25-snap-gene-95.24	1	0	1	1	1	0	0	0	0	0	0	0	0	0	0	0	0	0	0	0	0	0	0	0	4	4	0	0	0	4	0	no	CHG
NYDRO33571	maker-nt_contig25-snap-gene-95.31	1	0	1	1	0	0	0	0	0	0	0	0	0	0	0	0	1	0	0	0	0	0	0	0	4	3	0	1	0	4	0	no	CHG
NYDRO33576	maker-nt_contig25-snap-gene-95.34	1	1	1	1	0	1	0	0	0	0	0	0	1	0	0	0	0	0	0	0	0	0	0	0	6	5	0	1	0	6	0	no	CHG
NYDRO33580	1:maker-nt_contig25-snap-gene-96.45	1	1	1	0	1	1	0	0	0	0	0	0	1	1	0	1	1	1	0	0	0	0	0	0	10	5	0	5	0	10	0	no	CHG
NYDRO33581	maker-nt_contig25-snap-gene-96.27	1	1	1	0	1	1	0	0	0	0	0	0	0	1	0	0	0	1	0	0	0	0	0	0	7	5	0	2	0	7	0	no	CHG
NYDRO33582	1:snap_masked-nt_contig25-processed-gene-96.8	1	1	1	0	1	1	0	0	0	0	0	0	0	1	0	1	1	1	0	0	0	0	0	1	10	5	0	4	1	9	1	no	CHG
NYDRO33604	maker-nt_contig25-snap-gene-97.54	1	1	1	0	0	1	0	0	0	0	0	0	0	0	0	0	0	0	0	0	0	0	0	0	4	4	0	0	0	4	0	no	CHG
NYDRO33615	maker-nt_contig25-augustus-gene-98.32	1	1	1	0	0	0	0	0	0	0	0	0	0	0	0	0	0	0	0	0	0	0	0	0	3	3	0	0	0	3	0	no	CHG
NYDRO33616	0:snap_masked-nm_contig25-processed-gene-98.17	1	1	1	0	0	0	0	0	0	0	0	0	0	0	0	0	0	0	0	0	0	0	0	0	3	3	0	0	0	3	0	no	CHG
NYDRO33620	1:snap_masked-nt_contig25-processed-gene-98.47	1	1	1	1	1	1	0	0	0	0	0	0	0	1	0	1	0	0	0	0	0	0	0	0	8	6	0	2	0	8	0	no	CHG
NYDRO33621	maker-nt_contig25-snap-gene-99.13	1	0	1	1	1	1	0	0	0	0	0	0	0	0	0	0	0	0	0	0	0	0	0	0	5	5	0	0	0	5	0	no	CHG
NYDRO33622	1:maker-nt_contig25-snap-gene-99.33	1	0	1	1	1	1	0	0	0	0	0	0	0	0	0	0	0	0	0	0	0	0	0	0	5	5	0	0	0	5	0	no	CHG
NYDRO33628	1:maker-nt_contig25-snap-gene-99.38	1	1	1	0	0	0	0	0	0	0	0	0	0	0	0	0	0	0	0	0	0	0	0	0	3	3	0	0	0	3	0	no	CHG
NYDRO33629	maker-nt_contig25-snap-gene-99.20	1	1	1	0	0	0	0	0	0	0	0	0	0	0	0	0	0	0	0	0	0	0	0	0	3	3	0	0	0	3	0	no	CHG
NYDRO33630	0:maker-nm_contig25-snap-gene-99.4	1	1	1	0	0	0	0	0	0	0	0	0	0	0	0	0	0	0	0	0	0	0	0	0	3	3	0	0	0	3	0	no	CHG
NYDRO33631	0:snap_masked-nm_contig25-processed-gene-99.22	1	1	1	0	0	0	0	0	0	0	0	0	0	0	0	0	0	0	0	0	0	0	0	0	3	3	0	0	0	3	0	no	CHG
NYDRO33652	0:snap_masked-nm_contig25-processed-gene-101.0	1	1	1	0	1	0	0	0	0	0	0	0	0	0	0	0	0	0	0	0	0	0	0	0	4	4	0	0	0	4	0	no	CHG
NYDRO33654	0:snap_masked-nm_contig25-processed-gene-101.6	1	1	1	1	1	1	0	0	0	0	0	0	0	1	1	0	0	1	0	0	0	0	0	0	9	6	0	3	0	9	0	no	CHG
NYDRO33655	maker-nt_contig25-snap-gene-101.14	1	1	0	0	0	1	0	0	0	0	0	0	0	0	0	0	0	0	0	0	0	0	0	0	3	3	0	0	0	3	0	no	CHG
NYDRO33657	1:augustus_masked-nt_contig25-processed-gene-101.17	1	1	1	1	1	1	0	0	0	0	0	0	0	1	1	0	0	1	0	0	0	0	0	0	9	6	0	3	0	9	0	no	CHG
NYDRO33658	maker-nt_contig25-augustus-gene-101.4	1	1	1	1	1	1	0	0	0	0	0	0	0	1	1	0	0	1	0	0	0	0	0	0	9	6	0	3	0	9	0	no	CHG
NYDRO33659	1:maker-nt_contig25-snap-gene-101.5	1	1	1	1	1	0	0	0	0	0	0	0	0	0	1	0	0	1	0	0	0	0	0	0	7	5	0	2	0	7	0	no	CHG
NYDRO33687	maker-nt_contig25-snap-gene-103.21	1	1	1	0	0	0	0	0	0	0	0	0	0	0	0	1	0	1	0	0	0	0	0	0	5	3	0	2	0	5	0	no	CHG
NYDRO33691	maker-nt_contig25-snap-gene-104.12	1	1	0	0	0	0	0	0	0	0	0	0	0	0	0	0	0	0	0	0	0	0	0	0	2	2	0	0	0	2	0	no	CHG
NYDRO33698	maker-nt_contig25-snap-gene-104.19	1	0	0	0	0	0	0	0	0	0	0	0	0	0	0	0	0	0	0	0	0	0	0	0	1	1	0	0	0	1	0	no	CHG
NYDRO33699	maker-nt_contig25-snap-gene-104.18	1	0	0	0	0	0	0	0	0	0	0	0	1	0	0	0	0	0	0	0	0	0	0	0	2	1	0	1	0	2	0	no	CHG
NYDRO33700	maker-nt_contig25-snap-gene-104.15	1	0	0	0	0	0	0	0	0	0	0	0	1	0	0	0	0	0	0	0	0	0	0	0	2	1	0	1	0	2	0	no	CHG
NYDRO33709	maker-nt_contig25-snap-gene-105.15	1	1	1	0	1	1	0	0	0	0	0	0	0	0	1	0	0	1	0	0	0	0	0	0	7	5	0	2	0	7	0	no	CHG
NYDRO33710	maker-nt_contig25-snap-gene-105.13	1	1	1	0	1	1	0	0	0	0	0	0	0	0	1	0	0	1	0	0	0	0	0	0	7	5	0	2	0	7	0	no	CHG
NYDRO33711	maker-nt_contig25-snap-gene-105.14	1	1	1	0	1	1	0	0	0	0	0	0	0	0	1	0	0	1	0	0	0	0	0	0	7	5	0	2	0	7	0	no	CHG
NYDRO33751	maker-nt_contig25-snap-gene-108.21	1	1	1	1	1	1	0	0	0	0	0	0	0	1	0	1	1	1	1	0	0	0	0	0	11	6	0	4	1	10	1	no	CHG
NYDRO33752	0:snap_masked-nm_contig25-processed-gene-108.25	1	1	1	1	1	1	0	0	0	0	0	0	0	1	0	1	1	1	1	0	0	0	0	0	11	6	0	4	1	10	1	no	CHG
NYDRO33760	0:snap_masked-nm_contig25-processed-gene-109.1	1	1	0	0	1	0	0	0	0	0	0	0	0	0	1	0	0	0	0	0	0	0	0	0	4	3	0	1	0	4	0	no	CHG
NYDRO33763	maker-nt_contig25-snap-gene-108.20	1	1	0	0	1	0	0	0	0	0	0	0	0	0	0	0	0	0	0	0	0	0	0	0	3	3	0	0	0	3	0	no	CHG
NYDRO33764	maker-nt_contig25-snap-gene-108.17	1	1	0	0	1	0	0	0	0	0	0	0	0	0	0	0	0	0	0	0	0	0	0	0	3	3	0	0	0	3	0	no	CHG
NYDRO33765	maker-nt_contig25-snap-gene-108.18	1	1	0	0	1	0	0	0	0	0	0	0	0	0	0	0	0	0	0	0	0	0	0	0	3	3	0	0	0	3	0	no	CHG
NYDRO33782	maker-nt_contig25-augustus-gene-110.32	1	1	0	0	0	1	0	0	0	0	0	0	0	0	0	1	0	0	0	0	0	0	0	0	4	3	0	1	0	4	0	no	CHG
NYDRO33783	0:augustus_masked-nm_contig25-processed-gene-110.4	1	0	0	0	1	1	0	0	0	0	0	0	0	0	0	0	0	0	0	0	0	0	0	0	3	3	0	0	0	3	0	no	CHG
NYDRO33784	1:maker-nt_contig25-snap-gene-110.6	1	0	0	0	0	0	0	0	0	0	0	0	0	0	0	0	0	0	0	0	0	0	0	0	1	1	0	0	0	1	0	no	CHG
NYDRO33785	1:maker-nt_contig25-snap-gene-110.7	1	0	0	0	0	0	0	0	0	0	0	0	0	0	0	0	0	0	0	0	0	0	0	0	1	1	0	0	0	1	0	no	CHG
NYDRO33786	maker-nt_contig25-snap-gene-110.27	1	0	0	0	0	0	0	0	0	0	0	0	0	0	0	0	0	0	0	0	0	0	0	0	1	1	0	0	0	1	0	no	CHG
NYDRO33797	0:snap_masked-nm_contig25-processed-gene-111.14	1	1	1	1	1	1	0	0	0	0	0	0	0	0	0	0	0	0	1	0	0	1	0	0	8	6	0	0	2	6	2	no	CHG
NYDRO33815	maker-nt_contig25-snap-gene-112.37	1	1	1	0	0	1	0	0	0	0	0	0	1	0	0	1	0	1	0	0	0	0	0	0	7	4	0	3	0	7	0	no	CHG
NYDRO33816	maker-nt_contig25-snap-gene-112.25	1	1	1	0	1	1	0	0	0	0	0	0	1	0	0	0	0	1	0	0	0	0	0	0	7	5	0	2	0	7	0	no	CHG
NYDRO33820	augustus_masked-nt_contig25-processed-gene-112.16	1	0	0	0	0	1	1	0	0	0	0	0	0	0	0	0	0	0	0	0	0	0	0	0	3	2	1	0	0	2	1	no	CHG
NYDRO33827	maker-nt_contig25-snap-gene-113.33	1	1	0	0	0	0	0	0	1	0	0	0	0	0	0	0	0	0	0	0	0	0	0	0	3	2	1	0	0	2	1	no	CHG
NYDRO33834	0:maker-nm_contig25-snap-gene-113.61	1	1	1	0	1	1	0	0	0	0	0	0	0	0	0	0	0	0	0	0	0	0	0	0	5	5	0	0	0	5	0	no	CHG
NYDRO33835	0:maker-nm_contig25-snap-gene-113.52	1	1	1	1	0	1	0	0	0	0	0	0	0	0	0	1	0	0	0	0	0	0	0	0	6	5	0	1	0	6	0	no	CHG
NYDRO33836	1:maker-nt_contig25-snap-gene-113.25	1	1	0	1	0	1	0	0	0	0	0	0	0	1	1	1	1	1	0	0	0	0	0	0	9	4	0	5	0	9	0	no	CHG
NYDRO33837	1:maker-nt_contig25-snap-gene-113.23	1	1	0	1	0	1	0	0	0	0	0	0	0	1	1	1	1	1	0	0	0	0	0	0	9	4	0	5	0	9	0	no	CHG
NYDRO33838	1:maker-nt_contig25-snap-gene-113.22	1	1	0	1	0	1	0	0	0	0	0	0	0	1	1	1	1	1	0	0	0	0	0	0	9	4	0	5	0	9	0	no	CHG
NYDRO33839	maker-nt_contig25-snap-gene-113.35	1	1	1	1	1	1	0	0	0	0	0	0	0	0	1	1	0	1	0	0	0	0	0	0	9	6	0	3	0	9	0	no	CHG
NYDRO33843	maker-nt_contig25-snap-gene-114.159	1	1	1	0	1	0	0	0	0	0	0	0	0	0	1	0	0	0	0	0	0	0	0	0	5	4	0	1	0	5	0	no	CHG
NYDRO33861	maker-nt_contig25-snap-gene-116.24	1	1	1	0	0	0	1	0	1	0	0	0	0	1	1	0	0	1	0	0	0	0	0	0	8	3	2	3	0	6	2	no	CHG
NYDRO33883	maker-nt_contig25-snap-gene-117.20	1	1	1	0	1	1	0	0	0	0	0	0	0	0	0	0	0	0	0	0	0	0	0	0	5	5	0	0	0	5	0	no	CHG
NYDRO33910	maker-nt_contig26-snap-gene-1.4	1	1	0	1	1	0	0	0	0	0	0	0	0	0	0	0	0	0	0	0	0	0	0	0	4	4	0	0	0	4	0	no	CHG
NYDRO33932	maker-nt_contig26-snap-gene-4.11	1	1	1	0	1	0	0	0	0	0	0	0	0	0	0	1	0	0	0	0	0	0	0	0	5	4	0	1	0	5	0	no	CHG
NYDRO33935	snap_masked-nt_contig26-processed-gene-5.29	1	1	0	0	1	0	0	0	0	0	0	0	0	0	0	0	0	1	0	0	0	0	0	0	4	3	0	1	0	4	0	no	CHG
NYDRO33940	maker-nt_contig26-snap-gene-6.27	1	1	1	0	0	0	0	0	0	0	0	0	0	0	0	0	0	0	0	0	0	0	0	0	3	3	0	0	0	3	0	no	CHG
NYDRO33941	maker-nt_contig26-snap-gene-5.22	1	1	1	0	0	0	0	0	0	0	0	0	0	0	0	0	0	0	0	0	0	0	0	0	3	3	0	0	0	3	0	no	CHG
NYDRO33953	maker-nt_contig26-snap-gene-7.17	1	1	1	1	1	0	0	0	0	0	0	0	0	0	0	0	1	1	0	0	0	0	0	0	7	5	0	2	0	7	0	no	CHG
NYDRO33954	maker-nt_contig26-snap-gene-7.18	1	1	1	1	1	1	0	0	0	0	0	0	0	0	0	0	0	0	0	0	0	0	0	0	6	6	0	0	0	6	0	no	CHG
NYDRO33955	maker-nt_contig26-snap-gene-7.19	1	1	1	1	1	1	0	0	0	0	0	0	0	0	0	0	0	0	0	0	0	0	0	0	6	6	0	0	0	6	0	no	CHG
NYDRO33956	maker-nt_contig26-snap-gene-7.20	1	1	1	1	1	1	0	0	0	0	0	0	0	0	0	0	0	0	0	0	0	0	0	0	6	6	0	0	0	6	0	no	CHG
NYDRO33963	maker-nt_contig26-snap-gene-9.26	1	1	1	1	1	1	0	0	0	0	0	0	0	0	1	0	0	1	0	0	0	0	0	0	8	6	0	2	0	8	0	no	CHG
NYDRO33964	maker-nt_contig26-snap-gene-9.13	1	1	1	1	1	1	0	0	0	0	0	0	0	0	1	0	0	1	0	0	0	0	0	0	8	6	0	2	0	8	0	no	CHG
NYDRO33967	maker-nt_contig26-snap-gene-9.16	1	1	0	0	0	0	0	0	0	0	0	0	0	0	0	0	0	0	0	0	0	0	0	0	2	2	0	0	0	2	0	no	CHG
NYDRO33972	maker-nt_contig26-snap-gene-9.24	1	1	0	0	0	0	0	0	0	0	0	0	0	0	0	0	0	0	0	0	0	0	0	0	2	2	0	0	0	2	0	no	CHG
NYDRO33985	augustus_masked-nt_contig26-processed-gene-11.13	1	1	1	0	0	0	0	0	0	0	0	0	0	0	0	0	0	0	0	0	0	0	0	0	3	3	0	0	0	3	0	no	CHG
NYDRO33990	maker-nt_contig26-snap-gene-12.28	1	0	0	0	1	0	0	0	0	0	0	0	0	1	1	0	0	1	0	0	0	0	0	0	5	2	0	3	0	5	0	no	CHG
NYDRO33991	maker-nt_contig26-snap-gene-12.11	1	1	1	0	1	0	0	0	0	0	0	0	0	0	1	0	0	1	0	0	0	0	0	0	6	4	0	2	0	6	0	no	CHG
NYDRO34027	maker-nt_contig26-snap-gene-14.70	1	1	0	1	0	0	0	0	0	0	0	0	0	0	0	0	0	0	0	0	0	0	0	0	3	3	0	0	0	3	0	no	CHG
NYDRO34065	maker-nt_contig26-snap-gene-18.5	1	1	1	1	1	1	0	0	0	1	0	0	1	0	1	1	0	1	0	0	1	0	0	0	12	6	1	4	1	10	2	no	CHG
NYDRO34069	maker-nt_contig26-snap-gene-18.30	1	1	1	1	1	0	0	0	0	0	0	0	0	0	0	0	0	0	0	0	0	0	0	0	5	5	0	0	0	5	0	no	CHG
NYDRO34081	maker-nt_contig26-snap-gene-19.38	1	0	1	0	0	1	0	0	0	0	0	0	0	0	0	0	1	0	0	0	0	0	0	0	4	3	0	1	0	4	0	no	CHG
NYDRO34098	snap_masked-nt_contig26-processed-gene-21.18	1	1	1	1	0	1	0	0	0	0	0	0	0	0	0	0	0	0	0	0	0	0	0	0	5	5	0	0	0	5	0	no	CHG
NYDRO34100	augustus_masked-nt_contig26-processed-gene-22.6	1	0	1	0	0	0	0	0	0	0	0	0	0	0	0	0	0	0	0	0	0	0	0	0	2	2	0	0	0	2	0	no	CHG
NYDRO34102	maker-nt_contig26-snap-gene-22.13	1	1	1	0	1	1	0	0	0	0	0	0	0	1	0	0	1	0	0	0	0	1	0	0	8	5	0	2	1	7	1	no	CHG
NYDRO34104	maker-nt_contig26-snap-gene-22.20	1	1	0	0	0	0	0	0	0	0	0	0	0	0	0	0	0	0	0	0	0	0	0	0	2	2	0	0	0	2	0	no	CHG
NYDRO34109	maker-nt_contig26-snap-gene-23.20	1	0	1	0	1	0	0	0	0	0	0	0	0	0	0	1	1	0	0	0	0	0	0	0	5	3	0	2	0	5	0	no	CHG
NYDRO34110	maker-nt_contig26-snap-gene-23.32	1	0	1	0	1	0	0	0	0	0	0	0	0	0	0	1	1	0	0	0	0	0	0	0	5	3	0	2	0	5	0	no	CHG
NYDRO34144	snap_masked-nt_contig26-processed-gene-26.0	1	1	1	0	1	1	0	0	0	0	0	0	0	1	0	0	1	0	0	0	0	0	0	0	7	5	0	2	0	7	0	no	CHG
NYDRO34168	snap_masked-nt_contig26-processed-gene-27.80	1	1	1	0	1	1	0	0	0	0	0	0	0	1	0	0	0	0	0	0	0	0	0	0	6	5	0	1	0	6	0	no	CHG
NYDRO34171	augustus_masked-nt_contig26-processed-gene-28.16	1	0	1	1	0	0	0	0	0	0	0	0	0	0	0	0	0	0	0	0	0	0	0	0	3	3	0	0	0	3	0	no	CHG
NYDRO34173	snap_masked-nt_contig26-processed-gene-28.8	1	1	1	0	0	0	0	0	0	0	0	0	0	0	0	0	1	0	0	0	0	0	0	0	4	3	0	1	0	4	0	no	CHG
NYDRO34180	maker-nt_contig26-snap-gene-29.18	1	1	1	0	1	0	0	0	0	0	0	0	0	0	0	0	0	1	0	0	0	0	0	0	5	4	0	1	0	5	0	no	CHG
NYDRO34184	snap_masked-nt_contig26-processed-gene-29.7	1	1	1	0	0	1	0	0	0	0	0	0	0	0	0	1	0	0	0	0	0	0	0	0	5	4	0	1	0	5	0	no	CHG
NYDRO34185	maker-nt_contig26-snap-gene-29.20	1	1	1	0	0	1	0	0	0	0	0	0	0	0	1	0	0	1	0	0	0	0	0	0	6	4	0	2	0	6	0	no	CHG
NYDRO34224	augustus_masked-nt_contig26-processed-gene-35.37	1	0	0	0	0	0	0	0	0	0	0	0	0	0	0	0	1	0	0	0	0	0	0	0	2	1	0	1	0	2	0	no	CHG
NYDRO34225	maker-nt_contig26-snap-gene-36.16	1	1	0	0	0	0	0	0	0	0	0	1	0	0	0	0	0	0	0	0	0	0	0	0	3	2	1	0	0	2	1	no	CHG
NYDRO34241	augustus_masked-nt_contig26-processed-gene-37.30	1	1	1	0	0	0	0	0	0	0	0	0	0	0	0	0	0	0	0	0	0	0	0	0	3	3	0	0	0	3	0	no	CHG
NYDRO34248	maker-nt_contig26-snap-gene-39.22	1	1	1	0	0	0	0	0	0	0	0	0	0	0	0	0	0	0	0	0	0	0	0	0	3	3	0	0	0	3	0	no	CHG
NYDRO34251	maker-nt_contig26-augustus-gene-39.39	1	0	0	0	0	0	0	0	0	0	0	0	1	0	0	1	0	0	0	1	0	0	1	0	5	1	0	2	2	3	2	no	CHG
NYDRO34257	maker-nt_contig26-augustus-gene-39.32	1	0	0	1	1	0	0	0	0	0	0	0	0	0	0	0	0	0	0	0	0	0	0	0	3	3	0	0	0	3	0	no	CHG
NYDRO34260	maker-nt_contig26-snap-gene-40.20	1	1	1	1	1	1	0	0	0	0	0	0	0	0	0	0	0	0	0	0	0	0	0	0	6	6	0	0	0	6	0	no	CHG
NYDRO34290	augustus_masked-nt_contig26-processed-gene-43.32	1	1	1	1	1	0	0	0	0	0	0	0	1	1	1	0	0	1	0	0	0	0	0	0	9	5	0	4	0	9	0	no	CHG
NYDRO34330	maker-nt_contig26-snap-gene-47.22	1	1	1	0	0	0	0	0	0	0	0	0	0	0	0	0	0	0	0	0	0	0	0	0	3	3	0	0	0	3	0	no	CHG
NYDRO34340	maker-nt_contig26-augustus-gene-48.25	1	0	0	0	0	0	0	0	0	0	0	0	1	0	0	0	0	0	0	0	0	0	0	0	2	1	0	1	0	2	0	no	CHG
NYDRO34377	maker-nt_contig26-snap-gene-51.8	1	0	1	0	0	0	0	0	0	0	0	0	0	0	0	0	1	1	0	0	0	0	0	0	4	2	0	2	0	4	0	no	CHG
NYDRO34378	maker-nt_contig26-augustus-gene-51.55	1	0	1	0	0	0	0	0	0	0	0	0	0	0	0	0	0	0	0	0	0	0	0	0	2	2	0	0	0	2	0	no	CHG
NYDRO34379	maker-nt_contig26-augustus-gene-51.40	1	0	1	0	0	0	0	0	0	0	0	0	0	0	0	0	0	0	0	0	0	0	0	0	2	2	0	0	0	2	0	no	CHG
NYDRO34389	maker-nt_contig26-snap-gene-53.28	1	1	0	1	1	0	0	0	0	0	0	0	0	1	1	1	0	1	0	0	0	0	0	0	8	4	0	4	0	8	0	no	CHG
NYDRO34390	maker-nt_contig26-snap-gene-53.30	1	1	0	1	1	0	0	0	0	0	0	0	0	1	1	1	0	1	0	0	0	0	0	0	8	4	0	4	0	8	0	no	CHG
NYDRO34419	maker-nt_contig26-snap-gene-55.19	1	1	1	1	0	0	0	0	0	0	0	0	0	0	0	0	1	0	0	0	0	0	0	0	5	4	0	1	0	5	0	no	CHG
NYDRO34420	augustus_masked-nt_contig26-processed-gene-55.15	1	1	1	1	0	0	0	0	0	0	0	0	0	0	0	0	0	0	0	0	0	0	0	0	4	4	0	0	0	4	0	no	CHG
NYDRO34435	maker-nt_contig26-snap-gene-56.37	1	1	1	1	1	1	0	0	0	0	0	0	0	0	0	0	0	0	0	0	0	1	0	0	7	6	0	0	1	6	1	no	CHG
NYDRO34446	augustus_masked-nt_contig26-processed-gene-57.46	1	1	1	0	1	0	0	1	0	0	0	0	0	0	0	0	0	0	0	0	0	0	0	0	5	4	1	0	0	4	1	no	CHG
NYDRO34457	maker-nt_contig26-snap-gene-58.32	1	1	1	0	1	0	0	0	0	0	0	0	0	0	0	0	0	0	0	0	0	0	0	0	4	4	0	0	0	4	0	no	CHG
NYDRO34458	maker-nt_contig26-snap-gene-58.33	1	1	1	0	1	0	0	0	0	0	0	0	0	0	1	1	1	1	0	0	0	0	0	0	8	4	0	4	0	8	0	no	CHG
NYDRO34459	maker-nt_contig26-snap-gene-58.34	1	1	0	0	1	0	0	0	0	0	0	0	0	0	0	0	0	0	0	0	0	0	0	0	3	3	0	0	0	3	0	no	CHG
NYDRO34460	maker-nt_contig26-snap-gene-58.35	1	1	0	0	1	0	0	0	0	0	0	0	0	0	0	0	0	0	0	0	0	0	0	0	3	3	0	0	0	3	0	no	CHG
NYDRO34500	maker-nt_contig26-snap-gene-61.5	1	0	0	1	0	0	0	0	0	0	0	0	0	0	0	0	0	0	0	0	0	0	0	0	2	2	0	0	0	2	0	no	CHG
NYDRO34525	maker-nt_contig26-snap-gene-63.4	1	1	1	0	0	0	0	0	0	1	0	0	0	0	0	0	0	0	0	0	0	0	0	0	4	3	1	0	0	3	1	no	CHG
NYDRO34535	maker-nt_contig26-snap-gene-64.27	1	0	1	0	0	0	0	0	0	0	1	0	0	0	0	0	0	0	0	0	0	0	0	0	3	2	1	0	0	2	1	no	CHG
NYDRO34537	maker-nt_contig26-snap-gene-65.2	1	0	1	0	0	0	0	0	0	0	0	0	0	0	0	0	0	0	0	0	0	0	0	0	2	2	0	0	0	2	0	no	CHG
NYDRO34546	maker-nt_contig26-snap-gene-66.17	1	1	1	0	1	1	0	0	0	0	0	0	0	0	1	0	1	0	0	0	0	0	0	0	7	5	0	2	0	7	0	no	CHG
NYDRO34549	snap_masked-nt_contig26-processed-gene-66.5	1	1	1	1	1	1	0	0	0	0	0	0	1	1	1	0	0	0	0	0	0	0	0	0	9	6	0	3	0	9	0	no	CHG
NYDRO34550	maker-nt_contig26-augustus-gene-67.3	1	0	1	0	1	1	0	0	0	0	0	0	0	0	0	0	0	0	0	0	0	0	0	0	4	4	0	0	0	4	0	no	CHG
NYDRO34554	maker-nt_contig26-snap-gene-67.18	1	1	0	0	0	0	0	0	0	0	0	0	0	0	1	0	1	1	0	0	0	0	0	0	5	2	0	3	0	5	0	no	CHG
NYDRO34568	maker-nt_contig26-snap-gene-69.63	1	1	0	1	1	0	0	0	0	0	0	0	0	0	0	0	0	0	0	0	0	0	0	0	4	4	0	0	0	4	0	no	CHG
NYDRO34592	snap_masked-nt_contig26-processed-gene-71.18	1	0	1	0	0	0	0	0	0	0	0	0	1	1	1	0	0	1	0	0	0	0	0	0	6	2	0	4	0	6	0	no	CHG
NYDRO34599	maker-nt_contig26-snap-gene-72.42	1	0	1	0	1	1	0	0	0	0	0	0	0	0	0	0	0	0	0	0	0	0	0	0	4	4	0	0	0	4	0	no	CHG
NYDRO34631	maker-nt_contig26-snap-gene-76.25	1	0	0	1	0	1	0	0	0	0	0	0	0	0	0	1	0	0	0	0	0	0	0	0	4	3	0	1	0	4	0	no	CHG
NYDRO34632	maker-nt_contig26-snap-gene-76.26	1	0	0	1	0	1	0	0	0	0	0	0	0	1	0	1	1	0	0	0	0	0	0	0	6	3	0	3	0	6	0	no	CHG
NYDRO34647	maker-nt_contig26-snap-gene-77.10	1	1	1	0	0	1	0	0	0	0	0	0	0	0	0	0	0	1	0	0	0	0	0	0	5	4	0	1	0	5	0	no	CHG
NYDRO34648	maker-nt_contig26-snap-gene-77.13	1	1	1	0	0	1	0	0	0	0	0	0	0	0	0	0	0	1	0	0	0	0	0	0	5	4	0	1	0	5	0	no	CHG
NYDRO34649	maker-nt_contig26-snap-gene-77.12	1	1	1	1	0	1	0	0	0	0	0	0	0	0	0	0	0	0	0	0	0	0	0	0	5	5	0	0	0	5	0	no	CHG
NYDRO34693	maker-nt_contig26-snap-gene-83.40	1	1	1	0	0	0	0	0	0	0	0	0	0	0	0	0	0	0	0	0	0	0	0	0	3	3	0	0	0	3	0	no	CHG
NYDRO34694	augustus_masked-nt_contig26-processed-gene-83.16	1	1	1	0	0	0	0	0	0	0	0	0	0	0	0	0	0	0	0	0	0	0	0	0	3	3	0	0	0	3	0	no	CHG
NYDRO34715	maker-nt_contig26-snap-gene-86.42	1	1	1	1	0	0	0	0	0	0	0	0	0	0	0	0	1	0	0	0	0	0	0	0	5	4	0	1	0	5	0	no	CHG
NYDRO34724	maker-nt_contig26-snap-gene-86.40	1	1	1	1	1	0	0	0	0	0	0	0	0	0	0	0	0	0	0	0	0	0	0	0	5	5	0	0	0	5	0	no	CHG
NYDRO35002	maker-nt_contig27-snap-gene-0.3	1	1	1	1	1	1	0	0	0	1	0	0	0	0	0	0	0	0	0	0	0	0	0	0	7	6	1	0	0	6	1	no	CHG
NYDRO35030	maker-nt_contig27-snap-gene-3.38	1	1	1	0	0	0	0	0	0	0	0	0	0	0	0	0	0	0	0	0	0	0	0	0	3	3	0	0	0	3	0	no	CHG
NYDRO35031	maker-nt_contig27-snap-gene-3.36	1	1	1	0	0	0	0	0	0	0	0	0	0	1	0	0	1	0	0	0	0	0	0	0	5	3	0	2	0	5	0	no	CHG
NYDRO35032	maker-nt_contig27-snap-gene-3.37	1	1	1	0	0	0	0	0	0	0	0	0	0	1	0	0	1	0	0	0	0	0	0	0	5	3	0	2	0	5	0	no	CHG
NYDRO35052	maker-nt_contig27-snap-gene-5.42	1	1	1	0	0	0	0	0	0	0	0	0	0	0	0	0	0	0	0	0	0	0	0	0	3	3	0	0	0	3	0	no	CHG
NYDRO35061	maker-nt_contig27-augustus-gene-5.16	1	1	1	0	1	1	0	0	0	0	0	0	0	0	0	0	0	0	0	0	0	0	0	0	5	5	0	0	0	5	0	no	CHG
NYDRO35062	maker-nt_contig27-snap-gene-5.51	1	1	1	1	1	1	0	0	0	0	0	0	0	0	0	0	0	0	0	0	0	0	0	0	6	6	0	0	0	6	0	no	CHG
NYDRO35063	augustus_masked-nt_contig27-processed-gene-6.15	1	1	1	0	1	1	0	0	0	0	0	0	1	1	0	1	0	0	0	0	0	0	0	0	8	5	0	3	0	8	0	no	CHG
NYDRO35065	snap_masked-nt_contig27-processed-gene-6.24	1	1	0	0	0	0	0	0	0	0	0	0	0	0	1	0	0	1	0	0	0	0	1	0	5	2	0	2	1	4	1	no	CHG
NYDRO35107	maker-nt_contig27-snap-gene-10.19	1	1	1	0	0	1	0	0	0	1	0	0	0	0	0	0	0	0	0	0	0	0	0	0	5	4	1	0	0	4	1	no	CHG
NYDRO35158	maker-nt_contig27-snap-gene-15.32	1	0	0	0	0	0	0	0	0	0	0	0	1	0	0	0	1	1	0	0	0	0	0	0	4	1	0	3	0	4	0	no	CHG
NYDRO35159	maker-nt_contig27-snap-gene-15.34	1	0	0	0	0	0	0	0	0	0	0	0	1	0	0	0	1	1	0	0	0	0	0	0	4	1	0	3	0	4	0	no	CHG
NYDRO35160	maker-nt_contig27-snap-gene-15.33	1	0	0	0	0	0	0	0	0	0	0	0	1	0	0	0	1	1	0	0	0	0	0	0	4	1	0	3	0	4	0	no	CHG
NYDRO35161	maker-nt_contig27-snap-gene-15.31	1	0	0	0	0	0	0	0	0	0	0	0	1	0	0	0	0	1	0	0	0	0	0	0	3	1	0	2	0	3	0	no	CHG
NYDRO35167	maker-nt_contig27-augustus-gene-16.35	1	1	0	0	1	0	0	0	0	0	0	0	0	0	0	0	0	0	0	0	0	0	0	0	3	3	0	0	0	3	0	no	CHG
NYDRO35207	maker-nt_contig27-augustus-gene-20.13	1	1	1	0	0	0	0	0	0	0	0	0	0	0	0	0	0	1	0	0	0	0	0	0	4	3	0	1	0	4	0	no	CHG
NYDRO35288	maker-nt_contig27-augustus-gene-26.29	1	0	0	1	0	0	0	0	0	0	0	0	0	0	0	0	0	0	0	0	0	0	0	0	2	2	0	0	0	2	0	no	CHG
NYDRO35301	maker-nt_contig27-snap-gene-27.31	1	0	0	1	1	0	0	0	0	0	0	0	0	0	0	0	0	0	0	0	0	0	0	0	3	3	0	0	0	3	0	no	CHG
NYDRO35348	maker-nt_contig27-snap-gene-32.31	1	0	1	0	0	0	0	0	0	0	0	0	0	0	0	0	0	0	0	0	0	0	0	0	2	2	0	0	0	2	0	no	CHG
NYDRO35367	snap_masked-nt_contig27-processed-gene-35.20	1	1	1	0	1	1	0	0	0	0	0	0	1	1	1	0	0	1	1	0	1	0	0	1	12	5	0	4	3	9	3	no	CHG
NYDRO35406	maker-nt_contig27-snap-gene-39.28	1	1	1	0	1	1	0	0	0	0	0	0	0	1	1	1	1	0	0	0	0	0	0	0	9	5	0	4	0	9	0	no	CHG
NYDRO35453	snap_masked-nt_contig27-processed-gene-45.4	1	1	1	1	1	1	0	0	0	0	0	1	0	0	0	0	1	0	0	0	0	0	0	0	8	6	1	1	0	7	1	no	CHG
NYDRO35454	maker-nt_contig27-snap-gene-44.26	1	1	1	0	1	1	0	0	0	0	0	0	0	0	0	0	0	0	0	0	0	0	0	0	5	5	0	0	0	5	0	no	CHG
NYDRO35461	augustus_masked-nt_contig27-processed-gene-45.17	1	1	1	1	0	0	0	0	0	0	0	0	0	0	0	0	0	0	0	0	0	0	0	0	4	4	0	0	0	4	0	no	CHG
NYDRO35462	maker-nt_contig27-snap-gene-45.23	1	1	1	0	1	1	0	0	0	0	0	0	0	0	1	0	1	0	0	0	0	0	0	0	7	5	0	2	0	7	0	no	CHG
NYDRO35472	maker-nt_contig27-snap-gene-47.3	1	0	0	0	0	0	0	0	0	0	0	0	0	1	1	1	1	1	0	0	0	0	0	0	6	1	0	5	0	6	0	no	CHG
NYDRO35482	snap_masked-nt_contig27-processed-gene-48.5	1	1	1	1	0	0	0	0	0	0	0	0	0	0	0	0	0	0	0	0	0	0	0	0	4	4	0	0	0	4	0	no	CHG
NYDRO35506	maker-nt_contig27-snap-gene-51.4	1	1	1	0	0	0	0	0	0	0	0	0	0	0	0	0	0	0	0	0	0	0	0	0	3	3	0	0	0	3	0	no	CHG
NYDRO35514	maker-nt_contig27-snap-gene-52.10	1	1	1	0	0	0	0	0	0	0	0	0	0	0	0	0	0	0	0	0	0	0	0	0	3	3	0	0	0	3	0	no	CHG
NYDRO35570	maker-nt_contig27-augustus-gene-58.36	1	0	0	1	0	0	0	0	0	0	0	0	0	0	0	0	0	0	0	0	0	0	0	0	2	2	0	0	0	2	0	no	CHG
NYDRO35581	maker-nt_contig27-augustus-gene-58.34	1	1	0	0	0	0	0	0	0	0	0	0	0	0	0	0	0	0	0	0	0	0	0	0	2	2	0	0	0	2	0	no	CHG
NYDRO35629	maker-nt_contig27-snap-gene-63.28	1	1	1	1	1	1	0	0	0	0	0	0	0	0	0	0	0	0	0	0	0	0	0	0	6	6	0	0	0	6	0	no	CHG
NYDRO35630	augustus_masked-nt_contig27-processed-gene-63.10	1	1	1	1	1	1	0	0	0	0	0	0	0	0	0	0	0	0	0	0	0	0	0	0	6	6	0	0	0	6	0	no	CHG
NYDRO35637	maker-nt_contig27-augustus-gene-64.2	1	1	0	1	1	1	0	0	0	0	0	0	0	0	0	0	1	1	0	0	0	0	0	0	7	5	0	2	0	7	0	no	CHG
NYDRO35741	maker-nt_contig27-augustus-gene-73.11	1	0	1	0	0	0	0	0	0	0	0	0	0	0	0	0	0	0	0	0	0	0	0	0	2	2	0	0	0	2	0	no	CHG
NYDRO36246	1:snap_masked-nt_contig28-processed-gene-1.23	1	1	1	0	1	0	0	0	0	0	0	0	0	0	0	0	0	0	0	0	0	0	0	0	4	4	0	0	0	4	0	no	CHG
NYDRO36326	0:maker-nm_contig28-snap-gene-11.11	1	1	0	1	1	1	0	0	0	0	0	0	0	0	0	1	0	0	1	0	0	0	0	0	7	5	0	1	1	6	1	no	CHG
NYDRO36327	0:maker-nm_contig28-snap-gene-11.15	1	1	0	1	1	1	0	0	0	0	0	0	0	0	0	1	0	0	1	0	0	0	0	0	7	5	0	1	1	6	1	no	CHG
NYDRO36328	0:maker-nm_contig28-snap-gene-11.9	1	1	0	1	1	1	0	0	0	0	0	0	0	0	0	1	0	0	0	0	0	0	0	0	6	5	0	1	0	6	0	no	CHG
NYDRO36329	0:maker-nm_contig28-snap-gene-11.8	1	1	0	1	1	1	0	0	0	0	0	0	0	0	0	0	0	0	0	0	0	0	0	0	5	5	0	0	0	5	0	no	CHG
NYDRO36330	0:maker-nm_contig28-snap-gene-11.10	1	1	1	1	1	1	0	0	0	0	0	0	0	0	0	0	0	0	0	0	0	0	0	0	6	6	0	0	0	6	0	no	CHG
NYDRO36331	0:maker-nm_contig28-snap-gene-11.14	1	1	1	0	1	0	0	0	0	0	0	0	0	0	0	0	0	0	0	0	0	0	0	0	4	4	0	0	0	4	0	no	CHG
NYDRO36332	0:maker-nm_contig28-snap-gene-11.13	1	1	1	0	1	0	0	0	0	0	0	0	0	0	0	0	0	0	0	0	0	0	0	0	4	4	0	0	0	4	0	no	CHG
NYDRO36341	0:maker-nm_contig28-snap-gene-11.18	1	1	1	0	1	1	0	0	0	0	0	0	0	0	0	0	0	0	0	0	0	0	0	0	5	5	0	0	0	5	0	no	CHG
NYDRO36342	0:maker-nm_contig28-snap-gene-11.19	1	1	1	0	1	1	0	0	0	0	0	0	0	0	0	0	0	0	1	0	0	0	0	0	6	5	0	0	1	5	1	no	CHG
NYDRO36348	maker-nt_contig28-augustus-gene-12.42	1	1	0	0	0	0	0	0	0	0	0	0	0	0	0	0	0	0	0	0	0	0	0	0	2	2	0	0	0	2	0	no	CHG
NYDRO36349	0:maker-nm_contig28-snap-gene-12.40	1	1	0	0	1	0	0	0	0	0	0	0	0	0	0	0	1	1	0	0	0	0	0	0	5	3	0	2	0	5	0	no	CHG
NYDRO36563	maker-nt_contig28-snap-gene-32.19	1	1	1	1	1	1	0	0	0	0	0	0	0	0	0	0	0	0	0	0	0	0	0	0	6	6	0	0	0	6	0	no	CHG
NYDRO36567	0:maker-nm_contig28-snap-gene-32.24	1	1	1	0	0	0	0	0	0	0	0	0	0	0	1	1	0	0	0	0	0	0	0	0	5	3	0	2	0	5	0	no	CHG
NYDRO36568	1:maker-nt_contig28-snap-gene-32.10	1	1	1	0	0	0	0	0	0	0	0	0	0	0	1	1	0	0	0	0	0	0	0	0	5	3	0	2	0	5	0	no	CHG
NYDRO36569	1:maker-nt_contig28-snap-gene-32.8	1	1	1	0	0	1	0	0	0	0	0	0	0	0	1	1	0	0	0	0	0	0	0	0	6	4	0	2	0	6	0	no	CHG
NYDRO36571	maker-nt_contig28-augustus-gene-32.33	1	1	1	1	1	1	0	0	0	0	0	0	0	1	1	1	1	1	0	0	0	0	0	0	11	6	0	5	0	11	0	no	CHG
NYDRO36572	0:maker-nm_contig28-snap-gene-32.27	1	1	0	0	0	0	0	0	0	0	0	0	0	0	1	0	0	1	0	0	0	0	0	0	4	2	0	2	0	4	0	no	CHG
NYDRO36576	maker-nt_contig28-augustus-gene-33.6	1	1	1	0	0	0	0	0	0	0	0	0	0	0	0	1	0	0	0	0	0	0	0	0	4	3	0	1	0	4	0	no	CHG
NYDRO36577	maker-nt_contig28-snap-gene-33.33	1	1	1	0	0	0	0	0	0	0	0	0	0	0	0	1	0	0	0	0	0	0	0	0	4	3	0	1	0	4	0	no	CHG
NYDRO36687	1:maker-nt_contig28-snap-gene-39.10	1	1	1	1	1	1	0	0	0	0	0	0	0	0	0	0	0	0	0	0	0	0	0	0	6	6	0	0	0	6	0	no	CHG
NYDRO36690	0:maker-nm_contig28-snap-gene-39.31	1	1	0	0	1	1	0	0	0	0	0	0	0	0	0	0	0	0	0	0	0	0	0	0	4	4	0	0	0	4	0	no	CHG
NYDRO36691	1:maker-nt_contig28-snap-gene-39.16	1	1	1	0	1	1	0	0	0	0	0	0	0	0	0	0	0	0	0	0	0	0	0	0	5	5	0	0	0	5	0	no	CHG
NYDRO36692	1:maker-nt_contig28-augustus-gene-39.0	1	1	1	0	1	1	0	0	0	0	0	0	0	0	0	0	0	0	0	0	0	0	0	0	5	5	0	0	0	5	0	no	CHG
NYDRO36693	0:maker-nm_contig28-snap-gene-39.40	1	0	0	0	0	0	0	0	0	0	0	0	0	1	0	0	0	0	0	0	0	0	0	0	2	1	0	1	0	2	0	no	CHG
NYDRO36783	1:maker-nt_contig28-snap-gene-44.18	1	1	0	0	1	1	0	0	0	0	0	0	1	0	0	1	0	0	0	0	0	0	0	0	6	4	0	2	0	6	0	no	CHG
NYDRO36784	1:maker-nt_contig28-snap-gene-44.19	1	1	0	0	1	1	0	0	0	0	0	0	1	0	0	1	0	0	0	0	0	0	0	0	6	4	0	2	0	6	0	no	CHG
NYDRO36785	0:maker-nm_contig28-snap-gene-44.1	1	1	0	0	1	1	0	0	0	0	0	0	1	0	0	1	0	0	0	0	0	0	0	0	6	4	0	2	0	6	0	no	CHG
NYDRO36886	1:snap_masked-nt_contig28-processed-gene-49.30	1	0	0	0	1	0	0	0	0	0	0	0	1	0	0	0	1	0	0	0	0	0	0	0	4	2	0	2	0	4	0	no	CHG
NYDRO36916	0:maker-nm_contig28-snap-gene-51.38	1	0	0	0	0	0	0	0	0	0	0	0	0	0	0	0	0	1	0	0	0	0	0	0	2	1	0	1	0	2	0	no	CHG
NYDRO36999	0:maker-nm_contig28-snap-gene-59.41	1	1	0	1	1	0	0	0	0	0	0	0	1	0	0	0	0	0	0	0	0	0	0	0	5	4	0	1	0	5	0	no	CHG
NYDRO37000	0:maker-nm_contig28-snap-gene-59.42	1	1	0	1	1	0	0	0	0	0	0	0	1	0	0	0	0	0	0	0	0	0	0	0	5	4	0	1	0	5	0	no	CHG
NYDRO37117	0:augustus_masked-nm_contig28-processed-gene-71.23	1	1	1	0	0	1	0	0	0	0	0	0	0	0	0	0	0	0	0	0	0	0	0	0	4	4	0	0	0	4	0	no	CHG
NYDRO37167	1:maker-nt_contig28-augustus-gene-77.19	1	1	1	0	1	0	0	0	0	0	0	0	0	0	0	0	0	0	0	0	0	0	0	0	4	4	0	0	0	4	0	no	CHG
NYDRO37247	snap_masked-nt_contig28-processed-gene-84.22	1	1	0	0	0	0	0	0	0	0	0	0	0	0	0	0	0	0	0	0	0	0	0	0	2	2	0	0	0	2	0	no	CHG
NYDRO37248	0:snap_masked-nm_contig28-processed-gene-84.16	1	1	0	0	0	0	0	0	0	0	0	0	0	0	0	0	0	0	0	0	0	0	0	0	2	2	0	0	0	2	0	no	CHG
NYDRO37316	0:maker-nm_contig28-augustus-gene-89.10	1	1	1	0	1	1	0	0	0	0	0	0	0	0	0	0	0	0	0	0	0	0	0	0	5	5	0	0	0	5	0	no	CHG
NYDRO37362	1:maker-nt_contig28-snap-gene-92.58	1	0	1	0	1	0	0	0	0	0	0	0	0	1	0	0	0	0	0	0	0	0	0	0	4	3	0	1	0	4	0	no	CHG
NYDRO37363	1:maker-nt_contig28-snap-gene-92.57	1	0	1	0	1	0	0	0	0	0	0	0	0	1	0	0	0	0	0	0	0	0	0	0	4	3	0	1	0	4	0	no	CHG
NYDRO37364	1:maker-nt_contig28-snap-gene-92.56	1	0	1	0	1	0	0	0	0	0	0	0	0	1	0	0	0	0	0	0	0	0	0	0	4	3	0	1	0	4	0	no	CHG
NYDRO37365	1:maker-nt_contig28-snap-gene-92.55	1	0	1	0	1	0	0	0	0	0	0	0	0	1	0	0	0	0	0	0	0	0	0	0	4	3	0	1	0	4	0	no	CHG
NYDRO37375	augustus_masked-nt_contig28-processed-gene-93.65	1	1	1	1	1	0	1	0	0	0	0	0	0	1	1	0	1	1	0	0	0	0	0	0	10	5	1	4	0	9	1	no	CHG
NYDRO37429	1:maker-nt_contig28-snap-gene-97.33	1	1	1	0	0	0	0	0	0	0	0	0	0	0	0	0	0	0	0	0	0	0	0	0	3	3	0	0	0	3	0	no	CHG
NYDRO37430	snap_masked-nt_contig28-processed-gene-97.9	1	1	0	0	0	0	0	0	0	0	0	0	0	0	0	0	0	0	0	0	0	0	0	0	2	2	0	0	0	2	0	no	CHG
NYDRO37572	0:maker-nm_contig28-snap-gene-108.61	1	0	0	0	0	0	0	0	0	0	0	0	0	0	0	0	0	0	0	0	0	0	0	0	1	1	0	0	0	1	0	no	CHG
NYDRO37573	0:maker-nm_contig28-snap-gene-108.56	1	0	0	0	0	0	0	0	0	0	0	0	0	0	0	0	0	0	0	0	0	0	0	0	1	1	0	0	0	1	0	no	CHG
NYDRO37574	0:maker-nm_contig28-snap-gene-108.60	1	0	0	0	0	0	0	0	0	0	0	0	0	0	0	0	0	0	0	0	0	0	0	0	1	1	0	0	0	1	0	no	CHG
NYDRO37581	0:maker-nm_contig28-augustus-gene-108.13	1	1	1	0	0	0	0	0	0	0	0	0	0	0	0	0	0	0	0	0	0	0	0	0	3	3	0	0	0	3	0	no	CHG
NYDRO37591	0:snap_masked-nm_contig28-processed-gene-110.2	1	1	1	0	0	1	0	0	0	0	0	0	0	0	0	0	0	0	0	0	0	0	0	0	4	4	0	0	0	4	0	no	CHG
NYDRO37592	1:maker-nt_contig28-augustus-gene-110.38	1	1	1	0	0	0	0	0	0	0	0	0	0	0	0	0	0	0	0	0	0	0	0	0	3	3	0	0	0	3	0	no	CHG
NYDRO37612	maker-nt_contig28-snap-gene-111.38	1	0	1	0	0	1	0	0	0	0	0	0	0	0	0	0	0	0	0	0	0	0	0	0	3	3	0	0	0	3	0	no	CHG
NYDRO37614	1:maker-nt_contig28-snap-gene-111.14	1	1	1	0	1	1	0	0	0	0	0	0	0	0	0	0	0	0	0	0	0	0	0	0	5	5	0	0	0	5	0	no	CHG
NYDRO37615	maker-nt_contig28-snap-gene-112.0	1	1	1	0	1	0	0	0	0	0	0	0	0	0	0	0	0	0	0	0	0	0	0	0	4	4	0	0	0	4	0	no	CHG
NYDRO37616	1:maker-nt_contig28-snap-gene-112.1	1	1	1	1	1	1	0	0	0	0	0	0	0	0	0	1	0	0	0	0	0	0	0	0	7	6	0	1	0	7	0	no	CHG
NYDRO37617	0:maker-nm_contig28-snap-gene-112.32	1	1	1	1	1	1	0	0	0	0	0	0	0	1	0	1	0	0	0	0	0	0	0	0	8	6	0	2	0	8	0	no	CHG
NYDRO37618	0:maker-nm_contig28-snap-gene-112.50	1	1	1	1	1	1	0	0	0	0	0	0	0	1	1	1	0	0	0	0	0	0	0	0	9	6	0	3	0	9	0	no	CHG
NYDRO37619	1:maker-nt_contig28-snap-gene-112.7	1	1	1	1	1	1	0	0	0	0	0	0	0	1	1	0	0	0	0	0	0	0	0	0	8	6	0	2	0	8	0	no	CHG
NYDRO37620	1:maker-nt_contig28-snap-gene-112.4	1	1	1	0	0	1	0	0	0	0	0	0	0	1	1	0	0	0	0	0	0	0	0	0	6	4	0	2	0	6	0	no	CHG
NYDRO37634	1:maker-nt_contig28-snap-gene-113.2	1	1	1	1	1	1	0	0	0	0	0	0	1	0	0	0	0	0	0	0	0	0	0	0	7	6	0	1	0	7	0	no	CHG
NYDRO37638	maker-nt_contig28-snap-gene-113.29	1	1	0	0	1	1	0	0	0	0	0	0	0	0	1	0	0	1	0	0	0	0	0	0	6	4	0	2	0	6	0	no	CHG
NYDRO37643	maker-nt_contig28-snap-gene-114.3	1	1	1	0	1	1	0	0	0	0	0	0	1	0	0	1	0	0	0	0	0	0	0	0	7	5	0	2	0	7	0	no	CHG
NYDRO37645	maker-nt_contig28-snap-gene-114.12	1	0	0	0	1	1	0	0	0	0	0	0	0	0	0	0	0	0	0	0	0	0	0	0	3	3	0	0	0	3	0	no	CHG
NYDRO37646	maker-nt_contig28-snap-gene-114.13	1	1	0	1	1	1	0	0	0	0	0	0	0	0	1	0	0	0	0	0	0	0	0	0	6	5	0	1	0	6	0	no	CHG
NYDRO37652	maker-nt_contig28-snap-gene-114.21	1	1	0	0	0	1	0	0	0	0	0	0	0	0	0	0	0	0	0	0	0	0	0	0	3	3	0	0	0	3	0	no	CHG
NYDRO37654	maker-nt_contig28-snap-gene-114.25	1	1	1	1	1	1	0	0	0	0	0	0	0	0	0	0	0	0	0	0	0	0	0	0	6	6	0	0	0	6	0	no	CHG
NYDRO37655	maker-nt_contig28-snap-gene-114.23	1	1	1	1	1	1	0	0	0	0	0	0	0	0	0	0	0	0	0	0	0	0	0	0	6	6	0	0	0	6	0	no	CHG
NYDRO37656	0:maker-nm_contig28-snap-gene-114.9	1	1	1	1	1	1	0	0	0	0	0	0	0	0	0	0	0	0	0	0	0	0	0	0	6	6	0	0	0	6	0	no	CHG
NYDRO37659	0:maker-nm_contig28-snap-gene-115.31	1	1	1	0	0	0	0	0	0	0	0	0	0	1	0	0	0	0	0	1	0	0	1	0	6	3	0	1	2	4	2	no	CHG
NYDRO37660	1:maker-nt_contig28-snap-gene-115.4	1	1	1	0	0	0	0	0	0	0	0	0	0	0	0	0	0	0	0	0	0	0	0	0	3	3	0	0	0	3	0	no	CHG
NYDRO37662	1:maker-nt_contig28-snap-gene-115.6	1	1	1	0	0	0	0	0	0	0	0	0	0	0	1	0	0	0	0	0	0	0	0	0	4	3	0	1	0	4	0	no	CHG
NYDRO37666	1:maker-nt_contig28-snap-gene-115.7	1	1	1	0	1	1	0	0	0	0	0	0	0	0	0	1	0	1	0	1	0	0	0	0	8	5	0	2	1	7	1	no	CHG
NYDRO37700	maker-nt_contig29-snap-gene-0.8	1	1	0	0	0	1	0	0	0	0	0	1	0	0	1	0	0	1	0	0	0	0	0	0	6	3	1	2	0	5	1	no	CHG
NYDRO37703	0:maker-nm_contig29-snap-gene-1.7	1	1	1	0	1	0	0	0	0	0	0	0	0	1	0	0	1	0	0	0	0	0	0	0	6	4	0	2	0	6	0	no	CHG
NYDRO37704	1:maker-nt_contig29-snap-gene-0.21	1	1	1	1	1	0	0	0	0	0	0	0	0	1	0	0	1	0	0	0	0	0	0	0	7	5	0	2	0	7	0	no	CHG
NYDRO37711	maker-nt_contig29-snap-gene-1.2	1	0	0	0	1	0	0	0	0	0	0	0	0	0	0	0	0	0	0	0	0	0	0	0	2	2	0	0	0	2	0	no	CHG
NYDRO37712	maker-nt_contig29-snap-gene-1.3	1	0	0	0	1	1	0	0	0	0	0	0	0	1	0	0	0	0	0	0	0	0	0	0	4	3	0	1	0	4	0	no	CHG
NYDRO37713	1:maker-nt_contig29-snap-gene-1.10	1	1	0	0	1	1	0	0	0	0	0	0	0	1	0	0	0	0	0	0	0	0	0	0	5	4	0	1	0	5	0	no	CHG
NYDRO37714	maker-nt_contig29-snap-gene-1.19	1	1	1	0	0	1	0	0	0	0	0	0	0	0	0	0	0	0	0	0	0	0	0	0	4	4	0	0	0	4	0	no	CHG
NYDRO37717	maker-nt_contig29-snap-gene-2.8	1	1	1	0	1	1	0	0	0	0	0	0	0	1	1	1	1	0	0	0	0	0	0	0	9	5	0	4	0	9	0	no	CHG
NYDRO37719	maker-nt_contig29-snap-gene-2.10	1	1	0	0	1	0	0	0	0	0	0	0	0	0	0	0	0	0	0	0	0	0	0	0	3	3	0	0	0	3	0	no	CHG
NYDRO37721	0:maker-nm_contig29-snap-gene-2.8	1	1	0	1	1	1	0	0	0	0	0	0	0	0	0	0	0	0	0	0	0	0	0	0	5	5	0	0	0	5	0	no	CHG
NYDRO37735	1:maker-nt_contig29-snap-gene-4.34	1	1	1	1	1	1	0	0	0	0	0	0	0	0	0	0	0	0	0	0	0	0	0	0	6	6	0	0	0	6	0	no	CHG
NYDRO37737	0:maker-nm_contig29-snap-gene-5.1	1	1	1	1	1	1	0	0	0	0	0	0	0	0	1	0	0	0	0	0	0	0	0	0	7	6	0	1	0	7	0	no	CHG
NYDRO37740	0:maker-nm_contig29-snap-gene-5.0	1	1	1	0	1	0	0	0	0	0	0	0	0	0	0	0	0	0	0	0	0	0	0	0	4	4	0	0	0	4	0	no	CHG
NYDRO37794	maker-nt_contig29-snap-gene-8.34	1	0	1	0	0	0	0	0	0	0	0	0	0	0	0	0	0	0	0	0	0	0	0	0	2	2	0	0	0	2	0	no	CHG
NYDRO37799	1:maker-nt_contig29-snap-gene-9.25	1	1	1	1	1	1	0	0	0	0	0	0	1	0	0	1	0	0	0	0	0	0	0	0	8	6	0	2	0	8	0	no	CHG
NYDRO37800	0:maker-nm_contig29-snap-gene-9.10	1	1	1	1	1	1	0	0	0	0	0	0	1	0	0	1	0	0	0	0	0	0	0	0	8	6	0	2	0	8	0	no	CHG
NYDRO37801	1:maker-nt_contig29-snap-gene-9.27	1	1	1	0	1	0	0	0	0	0	0	0	1	1	1	0	0	1	0	0	0	0	0	0	8	4	0	4	0	8	0	no	CHG
NYDRO37802	0:maker-nm_contig29-snap-gene-9.8	1	1	1	0	0	0	0	0	0	0	0	0	0	1	0	0	1	1	0	0	0	0	0	0	6	3	0	3	0	6	0	no	CHG
NYDRO37803	1:snap_masked-nt_contig29-processed-gene-9.8	1	1	1	0	0	0	0	0	0	0	0	0	0	0	0	0	0	1	0	0	0	0	0	0	4	3	0	1	0	4	0	no	CHG
NYDRO37804	maker-nt_contig29-snap-gene-9.5	1	0	1	0	0	0	0	0	0	0	0	0	0	0	0	0	0	0	0	0	0	0	0	0	2	2	0	0	0	2	0	no	CHG
NYDRO37805	0:snap_masked-nm_contig29-processed-gene-9.24	1	1	1	0	1	0	0	0	0	0	0	0	0	0	0	0	0	0	0	0	0	0	0	0	4	4	0	0	0	4	0	no	CHG
NYDRO37820	maker-nt_contig29-snap-gene-10.40	1	1	1	0	1	0	0	0	0	0	0	0	0	0	1	0	0	1	0	0	0	0	0	0	6	4	0	2	0	6	0	no	CHG
NYDRO37821	0:maker-nm_contig29-snap-gene-10.32	1	1	1	0	0	0	0	0	0	0	0	0	0	0	1	0	0	1	0	0	0	0	0	0	5	3	0	2	0	5	0	no	CHG
NYDRO37852	0:maker-nm_contig29-snap-gene-13.12	1	0	1	1	1	1	0	0	0	0	0	0	0	0	0	0	0	0	0	0	0	0	0	0	5	5	0	0	0	5	0	no	CHG
NYDRO37853	0:maker-nm_contig29-snap-gene-13.13	1	0	1	1	1	1	0	0	0	0	0	0	0	0	0	0	0	0	0	0	0	0	0	0	5	5	0	0	0	5	0	no	CHG
NYDRO37871	0:maker-nm_contig29-snap-gene-15.1	1	1	0	1	1	1	0	0	0	0	0	0	1	1	1	0	1	1	0	0	0	0	0	0	10	5	0	5	0	10	0	no	CHG
NYDRO37876	0:maker-nm_contig29-snap-gene-15.8	1	1	1	1	1	1	0	0	0	0	0	0	0	0	0	0	0	0	0	0	0	0	0	0	6	6	0	0	0	6	0	no	CHG
NYDRO37877	0:maker-nm_contig29-snap-gene-15.9	1	1	1	1	1	1	0	0	0	0	0	0	0	0	0	0	0	0	0	0	0	0	0	0	6	6	0	0	0	6	0	no	CHG
NYDRO37887	1:maker-nt_contig29-snap-gene-16.11	1	1	1	0	1	1	0	0	0	0	0	0	0	0	1	1	0	1	1	1	0	1	1	1	13	5	0	3	5	8	5	no	CHG
NYDRO37892	0:maker-nm_contig29-augustus-gene-16.16	1	1	1	0	1	0	0	0	0	0	0	0	0	1	0	0	0	0	0	0	0	0	0	0	5	4	0	1	0	5	0	no	CHG
NYDRO37893	1:maker-nt_contig29-snap-gene-16.13	1	1	1	1	1	1	0	0	0	0	0	0	0	1	0	0	1	0	0	0	0	0	0	0	8	6	0	2	0	8	0	no	CHG
NYDRO37894	1:maker-nt_contig29-snap-gene-16.14	1	1	1	1	1	1	0	0	0	0	0	0	0	1	0	0	1	0	0	0	0	0	0	0	8	6	0	2	0	8	0	no	CHG
NYDRO37895	maker-nt_contig29-augustus-gene-17.45	1	1	1	1	1	1	1	0	0	0	0	0	0	1	0	0	0	0	0	0	0	0	0	0	8	6	1	1	0	7	1	no	CHG
NYDRO37910	1:maker-nt_contig29-augustus-gene-18.20	1	1	1	0	0	1	0	0	0	0	0	0	0	0	0	0	0	0	0	0	0	0	0	0	4	4	0	0	0	4	0	no	CHG
NYDRO37917	0:snap_masked-nm_contig29-processed-gene-18.54	1	1	1	1	1	1	0	0	0	0	0	0	1	1	1	1	1	1	1	0	0	1	0	0	14	6	0	6	2	12	2	no	CHG
NYDRO37918	maker-nt_contig29-snap-gene-18.23	1	1	1	1	1	1	0	0	0	0	0	0	1	1	1	1	1	1	1	0	0	0	0	0	13	6	0	6	1	12	1	no	CHG
NYDRO37940	maker-nt_contig29-augustus-gene-21.22	1	0	0	0	0	0	0	0	0	0	0	0	0	0	0	0	0	0	0	0	0	0	0	0	1	1	0	0	0	1	0	no	CHG
NYDRO37963	0:maker-nm_contig29-augustus-gene-23.23	1	0	1	0	0	0	0	0	0	0	0	0	0	0	0	0	0	0	0	0	0	0	0	0	2	2	0	0	0	2	0	no	CHG
NYDRO37972	1:maker-nt_contig29-snap-gene-23.22	1	1	1	0	1	0	0	0	0	0	0	0	0	1	1	1	1	1	0	0	0	0	0	0	9	4	0	5	0	9	0	no	CHG
NYDRO37982	0:maker-nm_contig29-snap-gene-24.19	1	1	1	0	0	0	0	0	0	0	0	0	0	0	0	0	0	0	0	0	0	0	0	0	3	3	0	0	0	3	0	no	CHG
NYDRO37986	snap_masked-nt_contig29-processed-gene-24.48	1	0	0	0	0	1	0	0	0	0	0	0	0	0	0	0	0	1	0	0	0	0	0	0	3	2	0	1	0	3	0	no	CHG
NYDRO37992	maker-nt_contig29-snap-gene-24.15	1	1	1	0	0	0	0	0	0	0	0	1	1	0	1	1	0	0	0	0	0	0	0	0	7	3	1	3	0	6	1	no	CHG
NYDRO37993	snap_masked-nt_contig29-processed-gene-24.51	1	1	1	0	1	0	0	0	0	0	0	1	1	0	1	1	0	1	0	0	0	0	0	0	9	4	1	4	0	8	1	no	CHG
NYDRO37994	1:maker-nt_contig29-snap-gene-24.43	1	1	1	0	0	0	0	0	0	0	0	1	1	0	1	1	0	1	0	0	0	0	0	0	8	3	1	4	0	7	1	no	CHG
NYDRO37995	0:maker-nm_contig29-snap-gene-24.37	1	1	1	0	0	0	0	0	0	0	0	1	1	0	1	1	0	1	0	0	0	0	0	0	8	3	1	4	0	7	1	no	CHG
NYDRO37996	maker-nt_contig29-snap-gene-24.14	1	1	1	0	1	0	0	0	0	0	0	0	1	0	1	0	0	1	0	0	0	0	0	0	7	4	0	3	0	7	0	no	CHG
NYDRO37999	0:maker-nm_contig29-snap-gene-25.14	1	1	1	0	1	0	0	0	0	0	0	0	0	0	1	0	0	0	0	0	0	0	0	0	5	4	0	1	0	5	0	no	CHG
NYDRO38000	0:maker-nm_contig29-snap-gene-25.13	1	1	1	0	1	1	0	0	0	0	0	0	0	0	1	0	0	0	0	0	0	0	0	0	6	5	0	1	0	6	0	no	CHG
NYDRO38001	1:maker-nt_contig29-snap-gene-25.0	1	1	1	0	1	1	0	0	0	0	0	0	1	0	1	0	0	0	0	0	0	0	0	0	7	5	0	2	0	7	0	no	CHG
NYDRO38002	1:maker-nt_contig29-snap-gene-25.1	1	1	1	1	1	1	0	0	0	0	0	0	1	0	1	0	0	0	0	0	0	0	0	0	8	6	0	2	0	8	0	no	CHG
NYDRO38004	1:maker-nt_contig29-snap-gene-25.9	1	1	1	0	1	1	0	0	0	0	0	0	0	0	1	0	0	1	0	0	0	0	0	0	7	5	0	2	0	7	0	no	CHG
NYDRO38010	0:maker-nm_contig29-snap-gene-26.31	1	0	1	0	0	0	0	0	0	0	0	0	0	0	0	0	0	0	0	0	0	0	0	0	2	2	0	0	0	2	0	no	CHG
NYDRO38011	1:augustus_masked-nt_contig29-processed-gene-26.16	1	0	0	0	0	0	0	0	0	0	0	0	0	0	0	0	0	0	0	0	0	0	0	0	1	1	0	0	0	1	0	no	CHG
NYDRO38012	augustus_masked-nt_contig29-processed-gene-26.5	1	0	1	0	0	1	0	0	0	0	0	0	0	0	0	0	0	0	0	0	0	0	0	0	3	3	0	0	0	3	0	no	CHG
NYDRO38013	0:maker-nm_contig29-snap-gene-26.30	1	1	1	0	0	1	0	0	0	0	0	0	0	0	0	0	0	0	0	0	0	0	0	0	4	4	0	0	0	4	0	no	CHG
NYDRO38014	1:maker-nt_contig29-snap-gene-26.10	1	1	1	0	0	1	0	0	0	0	0	0	0	0	0	0	0	0	0	0	0	0	0	0	4	4	0	0	0	4	0	no	CHG
NYDRO38059	snap_masked-nt_contig29-processed-gene-30.3	1	1	1	0	0	0	0	0	0	0	0	0	0	0	0	0	0	0	0	0	0	0	0	0	3	3	0	0	0	3	0	no	CHG
NYDRO38068	maker-nt_contig29-snap-gene-31.16	1	1	1	0	1	0	0	0	0	0	0	0	1	0	0	0	0	0	0	0	0	0	0	0	5	4	0	1	0	5	0	no	CHG
NYDRO38069	maker-nt_contig29-snap-gene-31.17	1	1	0	1	1	0	0	0	0	0	0	0	0	0	0	0	0	1	0	0	0	0	0	0	5	4	0	1	0	5	0	no	CHG
NYDRO38084	maker-nt_contig29-snap-gene-32.29	1	1	0	0	0	0	0	0	0	0	0	0	0	0	0	0	0	0	0	0	0	0	0	0	2	2	0	0	0	2	0	no	CHG
NYDRO38121	maker-nt_contig29-snap-gene-34.39	1	0	1	1	0	0	0	0	0	0	0	0	0	0	0	0	0	0	0	1	0	0	0	0	4	3	0	0	1	3	1	no	CHG
NYDRO38191	0:augustus_masked-nm_contig29-processed-gene-42.9	1	1	1	0	0	1	0	0	0	0	0	0	0	0	0	0	0	0	0	0	0	0	0	0	4	4	0	0	0	4	0	no	CHG
NYDRO38257	maker-nt_contig29-snap-gene-49.9	1	0	0	1	0	0	0	0	0	0	0	0	0	0	0	0	0	0	0	0	0	0	0	0	2	2	0	0	0	2	0	no	CHG
NYDRO38258	maker-nt_contig29-snap-gene-49.7	1	0	0	1	0	0	0	0	0	0	0	0	0	0	0	0	0	0	0	0	0	0	0	0	2	2	0	0	0	2	0	no	CHG
NYDRO38259	maker-nt_contig29-snap-gene-49.5	1	0	0	1	0	0	0	0	0	0	0	0	0	0	0	0	0	0	0	0	0	0	0	0	2	2	0	0	0	2	0	no	CHG
NYDRO38304	0:augustus_masked-nm_contig29-processed-gene-52.13	1	1	1	1	1	1	0	0	0	0	0	0	0	0	0	0	0	0	0	0	0	0	0	0	6	6	0	0	0	6	0	no	CHG
NYDRO38305	maker-nt_contig29-snap-gene-52.21	1	1	1	1	1	1	0	0	0	0	0	0	0	0	0	0	0	0	0	0	0	0	0	0	6	6	0	0	0	6	0	no	CHG
NYDRO38306	snap_masked-nt_contig29-processed-gene-52.4	1	1	0	0	1	0	0	0	0	0	0	0	0	0	0	0	0	0	0	0	0	0	0	0	3	3	0	0	0	3	0	no	CHG
NYDRO38307	maker-nt_contig29-snap-gene-52.32	1	0	0	0	0	0	0	0	0	0	0	0	0	0	0	0	0	0	0	0	0	0	0	0	1	1	0	0	0	1	0	no	CHG
NYDRO38314	0:maker-nm_contig29-snap-gene-53.11	1	1	1	0	1	1	1	0	0	0	0	0	0	0	0	0	0	0	0	0	0	0	0	0	6	5	1	0	0	5	1	no	CHG
NYDRO38323	0:maker-nm_contig29-snap-gene-54.19	1	1	1	1	1	1	0	0	0	0	0	0	1	0	1	1	0	1	0	0	0	0	0	0	10	6	0	4	0	10	0	no	CHG
NYDRO38324	0:maker-nm_contig29-snap-gene-54.18	1	1	1	1	1	0	0	0	0	0	0	0	0	0	1	0	0	0	0	0	0	0	0	0	6	5	0	1	0	6	0	no	CHG
NYDRO38328	0:maker-nm_contig29-snap-gene-54.14	1	1	0	0	1	0	0	0	0	0	0	0	1	0	0	1	1	1	0	0	0	0	0	0	7	3	0	4	0	7	0	no	CHG
NYDRO38329	maker-nt_contig29-snap-gene-54.0	1	1	0	0	1	0	0	0	0	0	0	0	1	0	0	1	1	1	0	0	0	0	0	0	7	3	0	4	0	7	0	no	CHG
NYDRO38330	0:maker-nm_contig29-snap-gene-54.13	1	1	0	0	1	0	0	0	0	0	0	0	1	0	0	1	1	1	0	0	0	0	0	0	7	3	0	4	0	7	0	no	CHG
NYDRO38331	maker-nt_contig29-snap-gene-54.1	1	1	0	0	1	0	0	0	0	0	0	0	1	0	0	1	1	1	0	0	0	0	0	0	7	3	0	4	0	7	0	no	CHG
NYDRO38332	maker-nt_contig29-snap-gene-54.16	1	1	0	1	1	1	0	0	0	0	0	0	0	0	0	0	1	1	0	0	0	0	0	0	7	5	0	2	0	7	0	no	CHG
NYDRO38340	1:maker-nt_contig29-snap-gene-55.38	1	1	0	0	0	1	0	0	0	0	0	0	0	0	0	0	0	0	0	0	0	0	0	0	3	3	0	0	0	3	0	no	CHG
NYDRO38342	0:maker-nm_contig29-snap-gene-55.28	1	1	0	0	0	1	0	0	0	0	0	0	0	0	0	0	0	0	0	0	0	0	0	0	3	3	0	0	0	3	0	no	CHG
NYDRO38343	1:maker-nt_contig29-snap-gene-55.39	1	1	1	0	0	0	0	0	0	0	0	0	0	0	0	0	1	0	0	0	0	0	0	0	4	3	0	1	0	4	0	no	CHG
NYDRO38385	augustus_masked-nt_contig29-processed-gene-58.8	1	1	1	0	1	1	0	0	0	0	0	0	0	0	0	0	0	0	0	0	0	0	0	0	5	5	0	0	0	5	0	no	CHG
NYDRO38395	0:snap_masked-nm_contig29-processed-gene-59.4	1	1	1	0	0	0	0	0	0	0	0	0	0	0	0	0	0	0	0	0	0	0	0	0	3	3	0	0	0	3	0	no	CHG
NYDRO38402	0:maker-nm_contig29-snap-gene-59.31	1	1	1	0	1	1	0	0	0	0	0	0	0	0	0	0	0	0	0	0	0	0	0	0	5	5	0	0	0	5	0	no	CHG
NYDRO38404	0:maker-nm_contig29-snap-gene-59.48	1	1	1	0	1	1	0	0	0	0	0	0	0	0	0	0	1	1	0	0	0	0	0	0	7	5	0	2	0	7	0	no	CHG
NYDRO38415	maker-nt_contig29-snap-gene-60.26	1	0	1	1	1	1	0	0	0	0	0	0	1	1	0	1	1	1	0	0	0	0	0	0	10	5	0	5	0	10	0	no	CHG
NYDRO38416	maker-nt_contig29-snap-gene-60.24	1	0	1	1	1	1	0	0	0	0	0	0	0	0	0	1	0	1	0	0	0	0	0	0	7	5	0	2	0	7	0	no	CHG
NYDRO38417	maker-nt_contig29-snap-gene-60.16	1	1	1	1	1	1	1	1	0	0	0	0	0	0	0	0	0	0	0	0	0	0	0	0	8	6	2	0	0	6	2	no	CHG
NYDRO38422	maker-nt_contig29-snap-gene-61.19	1	0	1	1	0	1	0	0	0	1	0	0	1	0	1	1	0	0	0	0	0	0	0	0	8	4	1	3	0	7	1	no	CHG
NYDRO38423	maker-nt_contig29-snap-gene-61.26	1	0	1	1	0	0	0	0	0	1	0	0	1	0	1	0	0	0	0	0	0	0	0	0	6	3	1	2	0	5	1	no	CHG
NYDRO38424	0:maker-nm_contig29-snap-gene-61.35	1	0	1	1	0	0	0	0	0	0	0	0	0	0	0	0	0	0	0	0	0	0	0	0	3	3	0	0	0	3	0	no	CHG
NYDRO38436	maker-nt_contig29-snap-gene-62.37	1	1	1	1	1	1	0	0	0	1	0	0	1	0	0	0	0	0	0	0	0	0	0	0	8	6	1	1	0	7	1	no	CHG
NYDRO38453	maker-nt_contig29-snap-gene-63.2	1	0	1	0	0	0	0	0	0	0	0	0	0	0	0	0	0	0	0	0	0	0	0	0	2	2	0	0	0	2	0	no	CHG
NYDRO38466	1:snap_masked-nt_contig29-processed-gene-64.32	1	1	1	1	1	1	0	0	0	0	0	0	1	0	0	1	0	1	0	0	0	0	0	0	9	6	0	3	0	9	0	no	CHG
NYDRO38471	1:maker-nt_contig29-snap-gene-64.6	1	1	1	0	1	0	0	0	0	0	1	0	0	0	0	0	0	0	0	0	0	0	0	0	5	4	1	0	0	4	1	no	CHG
NYDRO38475	maker-nt_contig29-snap-gene-65.4	1	1	1	1	1	1	0	0	0	0	0	0	1	1	0	1	1	0	0	0	0	0	0	0	10	6	0	4	0	10	0	no	CHG
NYDRO38520	maker-nt_contig29-snap-gene-68.29	1	1	0	0	0	0	0	0	0	0	0	0	0	0	0	0	0	0	0	0	0	0	0	0	2	2	0	0	0	2	0	no	CHG
NYDRO38521	snap_masked-nt_contig29-processed-gene-68.0	1	1	1	1	1	1	0	0	0	0	0	0	0	0	0	0	0	0	0	0	0	0	0	0	6	6	0	0	0	6	0	no	CHG
NYDRO38522	1:maker-nt_contig29-snap-gene-68.10	1	1	1	1	1	1	0	0	0	0	0	0	0	0	0	0	0	0	0	0	0	0	0	0	6	6	0	0	0	6	0	no	CHG
NYDRO38523	0:maker-nm_contig29-snap-gene-68.37	1	1	1	1	1	1	0	0	0	0	0	0	0	0	0	0	0	0	0	0	0	0	0	0	6	6	0	0	0	6	0	no	CHG
NYDRO38524	0:maker-nm_contig29-snap-gene-68.38	1	1	1	0	1	0	0	0	0	0	0	0	0	0	0	0	0	0	0	0	0	0	0	0	4	4	0	0	0	4	0	no	CHG
NYDRO38533	1:maker-nt_contig29-snap-gene-68.15	1	0	1	1	0	1	0	0	0	0	0	0	0	1	0	0	1	0	0	0	0	0	0	0	6	4	0	2	0	6	0	no	CHG
NYDRO38534	1:maker-nt_contig29-snap-gene-68.16	1	0	1	1	0	1	0	0	0	0	0	0	0	1	0	0	1	0	0	0	0	0	0	0	6	4	0	2	0	6	0	no	CHG
NYDRO38535	0:augustus_masked-nm_contig29-processed-gene-69.41	1	0	1	1	0	1	0	0	0	0	0	0	0	0	0	0	0	0	0	0	0	0	0	0	4	4	0	0	0	4	0	no	CHG
NYDRO38536	1:maker-nt_contig29-augustus-gene-69.20	1	0	1	1	0	1	0	0	0	0	0	0	0	0	0	0	0	0	0	0	0	0	0	0	4	4	0	0	0	4	0	no	CHG
NYDRO38588	maker-nt_contig29-snap-gene-71.16	1	0	0	1	1	0	0	0	0	0	0	1	0	0	0	0	0	0	0	0	0	0	0	0	4	3	1	0	0	3	1	no	CHG
NYDRO38589	1:maker-nt_contig29-snap-gene-71.50	1	0	0	1	0	0	0	0	0	0	0	0	0	0	0	0	0	0	0	0	0	0	0	0	2	2	0	0	0	2	0	no	CHG
NYDRO38606	1:maker-nt_contig29-snap-gene-72.38	1	1	1	1	1	1	0	0	0	0	0	0	0	0	0	0	0	0	0	0	0	0	0	0	6	6	0	0	0	6	0	no	CHG
NYDRO38614	0:maker-nm_contig29-snap-gene-72.43	1	1	1	0	0	0	0	0	0	0	0	0	0	0	0	0	0	0	0	0	0	0	0	0	3	3	0	0	0	3	0	no	CHG
NYDRO38615	0:maker-nm_contig29-snap-gene-72.42	1	1	1	0	0	0	0	0	0	0	0	0	0	0	0	0	0	0	0	0	0	0	0	0	3	3	0	0	0	3	0	no	CHG
NYDRO38622	1:maker-nt_contig29-snap-gene-72.81	1	1	1	0	1	1	0	0	0	0	0	0	0	1	0	0	0	1	0	0	0	0	0	0	7	5	0	2	0	7	0	no	CHG
NYDRO38623	1:maker-nt_contig29-augustus-gene-72.35	1	1	1	0	1	1	0	0	0	0	0	0	0	1	0	0	0	0	0	0	0	0	0	0	6	5	0	1	0	6	0	no	CHG
NYDRO38624	maker-nt_contig29-snap-gene-72.42	1	1	1	0	0	0	0	0	0	0	0	0	0	1	0	0	0	0	0	0	0	0	0	0	4	3	0	1	0	4	0	no	CHG
NYDRO38662	1:maker-nt_contig29-augustus-gene-75.17	1	1	1	0	1	1	0	0	0	0	0	0	0	0	0	0	0	0	0	0	0	0	0	0	5	5	0	0	0	5	0	no	CHG
NYDRO38788	1:maker-nt_contig29-snap-gene-83.50	1	1	1	0	1	0	0	0	0	0	0	0	0	0	0	0	0	0	0	0	0	0	1	0	5	4	0	0	1	4	1	no	CHG
NYDRO38789	maker-nt_contig29-snap-gene-83.32	1	1	1	0	1	0	0	0	0	0	0	0	0	0	0	0	0	0	0	0	0	0	1	0	5	4	0	0	1	4	1	no	CHG
NYDRO38799	0:maker-nm_contig29-augustus-gene-84.75	1	1	1	0	0	0	0	0	0	0	0	0	1	1	1	0	1	0	0	0	0	0	0	0	7	3	0	4	0	7	0	no	CHG
NYDRO38824	maker-nt_contig29-snap-gene-85.44	1	1	1	1	1	1	0	0	0	0	0	0	0	0	0	0	0	0	0	0	0	0	0	0	6	6	0	0	0	6	0	no	CHG
NYDRO38826	0:maker-nm_contig29-snap-gene-85.56	1	1	0	1	0	1	0	0	0	0	0	0	0	0	0	0	0	0	0	0	0	0	0	0	4	4	0	0	0	4	0	no	CHG
NYDRO38827	1:maker-nt_contig29-snap-gene-86.21	1	1	1	0	0	1	0	1	0	0	0	0	0	1	1	0	1	0	0	0	0	0	0	0	8	4	1	3	0	7	1	no	CHG
NYDRO38839	1:snap_masked-nt_contig29-processed-gene-87.6	1	1	1	0	1	1	0	0	0	0	0	0	0	0	0	1	0	0	0	0	0	0	0	0	6	5	0	1	0	6	0	no	CHG
NYDRO38841	maker-nt_contig29-snap-gene-87.0	1	1	1	0	0	0	0	0	0	0	0	0	0	1	1	0	0	0	0	0	0	0	0	0	5	3	0	2	0	5	0	no	CHG
NYDRO38846	1:maker-nt_contig29-snap-gene-87.38	1	0	0	0	1	1	0	0	0	0	0	0	0	0	0	0	1	1	0	0	0	0	0	1	6	3	0	2	1	5	1	no	CHG
NYDRO38848	1:maker-nt_contig29-snap-gene-87.39	1	1	1	1	1	1	0	0	0	0	0	0	0	1	0	0	0	1	0	0	0	0	0	0	8	6	0	2	0	8	0	no	CHG
NYDRO38866	0:augustus_masked-nm_contig29-processed-gene-88.9	1	0	1	0	0	0	0	0	0	0	0	0	0	0	0	1	0	0	0	0	0	0	0	0	3	2	0	1	0	3	0	no	CHG
NYDRO38868	maker-nt_contig29-snap-gene-89.43	1	1	1	0	1	1	0	0	0	0	0	0	0	0	0	0	0	0	0	0	0	0	0	0	5	5	0	0	0	5	0	no	CHG
NYDRO38869	maker-nt_contig29-snap-gene-89.42	1	1	1	0	1	1	0	0	0	0	0	0	0	1	0	0	0	0	0	0	0	0	0	0	6	5	0	1	0	6	0	no	CHG
NYDRO38891	0:snap_masked-nm_contig29-processed-gene-90.45	1	1	1	1	0	1	0	0	0	0	0	0	0	0	0	0	0	0	0	0	0	0	0	0	5	5	0	0	0	5	0	no	CHG
NYDRO38892	maker-nt_contig29-snap-gene-90.31	1	1	1	1	0	0	0	0	0	0	0	0	0	0	0	0	0	0	0	0	0	0	0	0	4	4	0	0	0	4	0	no	CHG
NYDRO38896	1:maker-nt_contig29-snap-gene-90.27	1	1	0	1	1	0	0	0	0	0	0	0	1	0	0	1	0	0	0	0	0	0	0	0	6	4	0	2	0	6	0	no	CHG
NYDRO38898	0:maker-nm_contig29-snap-gene-90.37	1	1	1	0	1	1	0	0	0	0	0	0	0	0	0	0	0	1	0	0	0	0	0	0	6	5	0	1	0	6	0	no	CHG
NYDRO38899	0:maker-nm_contig29-snap-gene-90.21	1	1	1	0	1	1	0	0	0	0	0	0	0	0	0	0	0	1	0	0	0	0	0	0	6	5	0	1	0	6	0	no	CHG
NYDRO38900	0:maker-nm_contig29-snap-gene-90.20	1	1	1	0	1	0	0	0	0	0	0	0	0	0	0	0	0	1	0	0	0	0	0	0	5	4	0	1	0	5	0	no	CHG
NYDRO38925	1:maker-nt_contig29-snap-gene-91.37	1	0	0	1	0	0	0	0	0	0	0	0	0	0	0	0	0	0	0	0	0	0	0	0	2	2	0	0	0	2	0	no	CHG
NYDRO38926	maker-nt_contig29-snap-gene-91.47	1	0	0	1	0	0	0	0	0	0	0	0	0	0	0	0	0	0	0	0	0	0	0	0	2	2	0	0	0	2	0	no	CHG
NYDRO38927	0:snap_masked-nm_contig29-processed-gene-92.4	1	1	0	0	0	0	0	0	0	0	0	0	0	0	0	1	0	0	0	0	0	0	0	0	3	2	0	1	0	3	0	no	CHG
NYDRO38936	0:maker-nm_contig29-augustus-gene-93.4	1	1	1	1	1	0	0	0	0	0	0	0	0	0	0	0	0	0	0	0	0	0	0	0	5	5	0	0	0	5	0	no	CHG
NYDRO38937	maker-nt_contig29-snap-gene-93.3	1	1	1	1	1	1	0	0	0	0	0	0	1	1	1	0	1	1	0	0	0	0	0	0	11	6	0	5	0	11	0	no	CHG
NYDRO38965	maker-nt_contig29-snap-gene-98.13	1	1	1	0	1	1	0	0	0	0	0	0	0	1	1	0	1	0	0	0	0	0	0	0	8	5	0	3	0	8	0	no	CHG
NYDRO38966	maker-nt_contig29-snap-gene-98.12	1	1	1	0	1	1	0	0	0	0	0	0	0	0	0	0	0	0	0	0	0	0	0	0	5	5	0	0	0	5	0	no	CHG
NYDRO38967	maker-nt_contig29-snap-gene-98.16	1	1	1	0	1	1	0	0	0	0	0	0	0	0	0	0	0	0	0	0	0	0	0	0	5	5	0	0	0	5	0	no	CHG
NYDRO38969	maker-nt_contig29-snap-gene-98.35	1	1	1	0	1	0	0	0	0	0	0	0	0	0	0	0	0	0	0	0	0	0	0	0	4	4	0	0	0	4	0	no	CHG
NYDRO38970	maker-nt_contig29-snap-gene-98.15	1	1	1	1	1	1	0	0	0	0	0	0	0	0	0	0	0	0	0	0	0	0	0	0	6	6	0	0	0	6	0	no	CHG
NYDRO38971	maker-nt_contig29-snap-gene-98.19	1	1	1	1	1	1	0	0	0	0	0	0	0	0	0	0	0	0	0	0	0	0	0	0	6	6	0	0	0	6	0	no	CHG
NYDRO38972	maker-nt_contig29-snap-gene-98.18	1	1	1	1	1	1	0	0	0	0	0	0	0	0	0	0	0	0	0	0	0	0	0	0	6	6	0	0	0	6	0	no	CHG
NYDRO38973	maker-nt_contig29-snap-gene-98.20	1	1	1	1	1	1	0	0	0	0	0	0	0	0	0	0	0	0	0	0	0	0	0	0	6	6	0	0	0	6	0	no	CHG
NYDRO38990	maker-nt_contig29-snap-gene-104.17	1	0	0	0	0	0	0	0	0	0	0	0	0	0	0	0	0	0	0	0	0	0	0	0	1	1	0	0	0	1	0	no	CHG
NYDRO38991	maker-nt_contig29-snap-gene-104.13	1	0	0	0	0	0	0	0	0	0	0	0	0	0	0	0	0	0	0	0	0	0	0	0	1	1	0	0	0	1	0	no	CHG
NYDRO38992	0:maker-nm_contig29-snap-gene-104.27	1	0	0	0	0	0	0	0	0	0	0	0	0	0	0	0	0	0	0	0	0	0	0	0	1	1	0	0	0	1	0	no	CHG
NYDRO38993	0:maker-nm_contig29-snap-gene-104.28	1	0	0	0	0	0	0	0	0	0	0	0	0	0	0	0	0	0	0	0	0	0	0	0	1	1	0	0	0	1	0	no	CHG
NYDRO39002	maker-nt_contig29-snap-gene-104.25	1	1	1	1	1	0	0	0	0	0	0	0	0	0	1	1	0	1	0	0	0	0	0	0	8	5	0	3	0	8	0	no	CHG
NYDRO39016	maker-nt_contig29-snap-gene-105.22	1	1	1	1	1	1	0	0	0	0	0	0	0	1	0	0	1	0	1	0	0	1	0	0	10	6	0	2	2	8	2	no	CHG
NYDRO39022	maker-nt_contig29-snap-gene-106.11	1	0	1	1	1	0	0	0	0	0	0	0	0	0	1	0	0	1	0	0	0	1	0	0	7	4	0	2	1	6	1	no	CHG
NYDRO39023	maker-nt_contig29-snap-gene-106.13	1	0	0	0	0	0	0	0	0	0	0	0	0	0	0	0	0	0	0	0	0	1	0	0	2	1	0	0	1	1	1	no	CHG
NYDRO39024	maker-nt_contig29-snap-gene-106.12	1	1	0	1	1	1	0	0	0	0	0	0	0	0	0	0	0	0	0	0	0	1	0	0	6	5	0	0	1	5	1	no	CHG
NYDRO39026	0:maker-nm_contig29-augustus-gene-106.13	1	1	1	0	0	0	0	0	0	0	0	0	0	0	0	0	0	0	0	0	0	0	0	0	3	3	0	0	0	3	0	no	CHG
NYDRO39034	maker-nt_contig29-snap-gene-107.16	1	1	1	1	1	0	0	0	0	0	0	0	0	0	0	0	0	0	0	0	0	0	0	0	5	5	0	0	0	5	0	no	CHG
NYDRO39035	maker-nt_contig29-augustus-gene-107.5	1	1	0	0	0	0	0	0	0	0	0	0	0	0	1	0	0	1	0	0	0	0	0	0	4	2	0	2	0	4	0	no	CHG
NYDRO39040	0:maker-nm_contig29-snap-gene-108.8	1	1	1	0	1	1	0	0	0	0	1	0	0	0	1	0	0	0	0	0	0	0	0	0	7	5	1	1	0	6	1	no	CHG
NYDRO39042	maker-nt_contig29-augustus-gene-109.14	1	1	1	0	1	1	0	0	0	0	0	0	0	0	0	0	0	0	0	0	0	0	0	0	5	5	0	0	0	5	0	no	CHG
NYDRO39075	1:maker-nt_contig29-snap-gene-113.23	1	1	1	1	1	0	0	0	0	0	0	0	0	0	0	0	0	1	0	0	0	0	0	0	6	5	0	1	0	6	0	no	CHG
NYDRO39076	maker-nt_contig29-snap-gene-113.35	1	1	1	1	1	0	0	0	0	0	0	0	0	0	0	0	0	1	0	0	0	0	0	0	6	5	0	1	0	6	0	no	CHG
NYDRO39080	maker-nt_contig29-snap-gene-113.36	1	0	0	0	0	0	0	0	0	0	0	0	0	0	0	0	0	0	0	0	0	0	0	0	1	1	0	0	0	1	0	no	CHG
NYDRO39085	maker-nt_contig29-snap-gene-113.38	1	0	1	0	0	0	0	0	0	0	0	0	1	0	1	0	0	0	0	0	0	0	0	0	4	2	0	2	0	4	0	no	CHG
NYDRO39086	augustus_masked-nt_contig29-processed-gene-113.9	1	0	0	0	0	0	0	0	0	0	0	1	0	0	1	0	0	0	0	0	0	0	0	0	3	1	1	1	0	2	1	no	CHG
NYDRO39109	maker-nt_contig29-snap-gene-115.28	1	1	1	0	1	1	0	0	0	0	0	0	0	0	0	0	0	0	0	0	0	0	0	0	5	5	0	0	0	5	0	no	CHG
NYDRO39113	1:maker-nt_contig29-snap-gene-116.20	1	1	1	0	1	1	0	0	0	0	0	0	0	0	0	0	0	0	0	0	0	0	0	0	5	5	0	0	0	5	0	no	CHG
NYDRO39119	maker-nt_contig29-snap-gene-116.27	1	1	1	1	1	1	0	0	0	0	0	0	0	0	0	0	0	0	0	0	0	1	1	0	8	6	0	0	2	6	2	no	CHG
NYDRO39121	maker-nt_contig29-snap-gene-117.7	1	1	1	1	1	1	0	0	0	0	1	1	0	1	0	0	0	0	0	0	0	0	0	0	9	6	2	1	0	7	2	no	CHG
NYDRO39130	maker-nt_contig29-snap-gene-119.17	1	1	1	0	0	0	0	0	0	1	0	0	0	0	0	1	0	1	0	0	1	0	0	1	8	3	1	2	2	5	3	no	CHG
NYDRO39131	0:maker-nm_contig29-snap-gene-119.12	1	1	1	0	0	0	0	0	0	0	0	0	0	0	0	1	0	1	0	0	1	0	0	1	7	3	0	2	2	5	2	no	CHG
NYDRO39132	maker-nt_contig29-snap-gene-119.12	1	1	1	1	1	1	0	0	0	0	0	0	1	0	0	1	1	1	0	0	0	0	0	0	10	6	0	4	0	10	0	no	CHG
NYDRO39133	maker-nt_contig29-snap-gene-119.14	1	0	1	0	1	0	0	0	0	0	0	0	1	1	0	1	1	0	0	0	0	0	0	0	7	3	0	4	0	7	0	no	CHG
NYDRO39134	snap_masked-nt_contig29-processed-gene-119.8	1	1	1	1	1	1	0	0	0	0	0	0	0	1	0	0	1	0	0	0	0	0	0	0	8	6	0	2	0	8	0	no	CHG
NYDRO39135	0:maker-nm_contig29-snap-gene-119.25	1	1	1	0	1	1	0	0	0	0	0	0	0	0	0	0	0	0	0	0	0	0	0	0	5	5	0	0	0	5	0	no	CHG
NYDRO39145	maker-nt_contig29-snap-gene-121.20	1	1	1	0	1	1	0	0	0	0	0	0	0	0	0	0	0	0	0	0	0	0	0	0	5	5	0	0	0	5	0	no	CHG
NYDRO39146	0:maker-nm_contig29-snap-gene-120.12	1	1	1	1	1	1	0	0	0	0	0	0	0	0	0	0	0	0	0	0	0	0	0	0	6	6	0	0	0	6	0	no	CHG
NYDRO39147	0:maker-nm_contig29-snap-gene-120.11	1	1	1	1	1	1	0	0	0	0	0	0	0	0	0	0	0	0	0	0	0	0	0	0	6	6	0	0	0	6	0	no	CHG
NYDRO39148	0:maker-nm_contig29-snap-gene-120.27	1	1	0	1	1	0	0	0	0	0	0	0	0	0	0	0	0	0	0	0	0	0	0	0	4	4	0	0	0	4	0	no	CHG
NYDRO39158	1:snap_masked-nt_contig29-processed-gene-122.1	1	1	1	1	1	1	0	0	0	0	0	0	0	0	0	0	0	0	0	0	0	1	0	1	8	6	0	0	2	6	2	no	CHG
NYDRO39159	0:maker-nm_contig29-snap-gene-122.16	1	1	1	1	1	1	0	0	0	0	0	0	0	0	0	0	0	0	0	0	0	1	0	0	7	6	0	0	1	6	1	no	CHG
NYDRO39165	0:maker-nm_contig29-snap-gene-122.19	1	1	0	0	0	0	0	0	0	0	0	0	0	0	0	0	0	0	0	0	0	0	0	0	2	2	0	0	0	2	0	no	CHG
NYDRO39186	maker-nt_contig29-snap-gene-125.38	1	1	1	0	0	0	0	0	0	0	0	0	0	1	0	0	0	0	0	0	0	0	0	0	4	3	0	1	0	4	0	no	CHG
NYDRO39187	0:maker-nm_contig29-snap-gene-124.12	1	1	1	0	1	0	0	0	0	0	0	0	0	1	0	0	0	0	0	0	0	0	0	0	5	4	0	1	0	5	0	no	CHG
NYDRO39188	maker-nt_contig29-snap-gene-125.32	1	1	1	0	1	0	0	0	0	0	0	0	0	1	0	0	0	0	0	0	0	0	0	0	5	4	0	1	0	5	0	no	CHG
NYDRO39194	maker-nt_contig29-snap-gene-125.83	1	0	1	0	0	0	0	0	0	0	0	0	0	0	0	0	0	0	0	0	0	0	0	0	2	2	0	0	0	2	0	no	CHG
NYDRO39202	1:maker-nt_contig29-snap-gene-125.23	1	1	1	1	1	0	0	0	0	0	0	0	0	0	0	1	0	0	0	0	0	0	0	0	6	5	0	1	0	6	0	no	CHG
NYDRO39205	maker-nt_contig29-snap-gene-125.78	1	1	1	1	1	1	0	0	0	0	0	0	0	0	0	0	0	0	0	0	0	0	0	0	6	6	0	0	0	6	0	no	CHG
NYDRO39214	0:maker-nm_contig29-snap-gene-126.6	1	1	1	0	1	0	0	0	0	0	0	0	0	0	0	0	0	0	0	0	0	0	0	1	5	4	0	0	1	4	1	no	CHG
NYDRO39226	1:maker-nt_contig29-snap-gene-127.21	1	1	0	0	0	0	0	0	0	0	0	0	0	0	0	0	1	0	0	0	0	0	0	0	3	2	0	1	0	3	0	no	CHG
NYDRO39227	maker-nt_contig29-snap-gene-127.8	1	1	0	0	0	0	0	0	0	0	0	0	0	0	0	0	0	0	0	0	0	0	0	0	2	2	0	0	0	2	0	no	CHG
NYDRO39231	0:maker-nm_contig29-augustus-gene-127.51	1	1	0	0	1	0	0	0	0	0	0	0	0	0	0	0	0	0	0	0	0	0	1	0	4	3	0	0	1	3	1	no	CHG
NYDRO39232	maker-nt_contig29-snap-gene-127.12	1	1	1	0	0	1	0	0	0	0	0	0	0	0	0	0	0	0	0	0	0	0	1	0	5	4	0	0	1	4	1	no	CHG
NYDRO39245	maker-nt_contig29-snap-gene-128.5	1	0	1	0	0	1	0	0	0	0	0	0	0	0	0	0	0	0	0	0	0	0	0	0	3	3	0	0	0	3	0	no	CHG
NYDRO39249	1:maker-nt_contig29-snap-gene-129.5	1	1	1	0	1	0	0	0	0	0	0	0	0	0	0	0	0	0	0	0	0	0	0	0	4	4	0	0	0	4	0	no	CHG
NYDRO39250	0:maker-nm_contig29-augustus-gene-129.20	1	1	1	0	1	0	0	0	0	0	0	0	0	0	0	0	0	0	0	0	0	0	0	0	4	4	0	0	0	4	0	no	CHG
NYDRO39271	1:maker-nt_contig29-snap-gene-131.4	1	1	1	0	1	1	0	0	0	0	0	0	0	0	0	0	0	0	0	0	0	0	0	0	5	5	0	0	0	5	0	no	CHG
NYDRO39272	0:maker-nm_contig29-snap-gene-130.26	1	1	1	0	1	1	0	0	0	0	0	0	0	0	0	0	0	0	0	0	0	0	0	0	5	5	0	0	0	5	0	no	CHG
NYDRO39273	maker-nt_contig29-snap-gene-130.17	1	1	1	0	1	1	0	0	0	0	0	0	1	0	0	1	0	0	0	0	0	0	0	0	7	5	0	2	0	7	0	no	CHG
NYDRO39274	0:maker-nm_contig29-snap-gene-130.28	1	1	1	0	1	1	0	0	0	0	0	0	1	0	0	1	0	0	0	0	0	0	0	0	7	5	0	2	0	7	0	no	CHG
NYDRO39276	0:snap_masked-nm_contig29-processed-gene-131.16	1	1	1	0	1	1	0	0	0	0	0	0	0	0	0	0	0	0	0	0	0	0	0	0	5	5	0	0	0	5	0	no	CHG
NYDRO39278	maker-nt_contig29-snap-gene-131.5	1	1	1	1	1	1	0	0	0	0	0	0	0	0	0	0	0	0	0	0	0	0	0	0	6	6	0	0	0	6	0	no	CHG
NYDRO39279	0:maker-nm_contig29-snap-gene-131.3	1	1	1	1	1	1	0	0	0	0	0	0	0	0	0	0	0	0	0	0	0	0	0	0	6	6	0	0	0	6	0	no	CHG
NYDRO39283	maker-nt_contig29-snap-gene-132.38	1	1	1	1	1	1	0	0	0	0	0	0	0	0	1	0	0	1	0	0	0	0	0	0	8	6	0	2	0	8	0	no	CHG
NYDRO39284	1:maker-nt_contig29-snap-gene-132.11	1	1	1	0	1	1	0	0	0	0	0	0	0	0	0	0	0	0	0	0	0	0	0	0	5	5	0	0	0	5	0	no	CHG
NYDRO39285	maker-nt_contig29-snap-gene-132.36	1	1	1	0	1	1	0	0	0	0	0	0	0	0	0	0	0	0	0	0	0	0	0	0	5	5	0	0	0	5	0	no	CHG
NYDRO39286	maker-nt_contig29-snap-gene-132.35	1	1	1	0	1	1	0	0	0	0	0	0	0	0	0	0	0	0	0	0	0	0	0	0	5	5	0	0	0	5	0	no	CHG
NYDRO39287	maker-nt_contig29-snap-gene-132.37	1	1	1	0	1	1	0	0	0	0	0	0	0	0	0	0	0	0	0	0	0	0	0	0	5	5	0	0	0	5	0	no	CHG
NYDRO39298	maker-nt_contig29-snap-gene-132.45	1	1	1	1	1	1	0	0	0	0	0	0	0	0	0	0	0	0	0	0	0	0	0	0	6	6	0	0	0	6	0	no	CHG
NYDRO39300	maker-nt_contig29-augustus-gene-133.14	1	1	0	0	0	0	0	0	1	0	0	0	0	0	0	0	0	0	0	0	0	0	0	0	3	2	1	0	0	2	1	no	CHG
NYDRO39302	0:snap_masked-nm_contig29-processed-gene-133.8	1	0	0	0	0	0	0	0	0	0	0	0	0	0	0	0	0	0	0	0	0	0	0	0	1	1	0	0	0	1	0	no	CHG
NYDRO39303	0:snap_masked-nm_contig29-processed-gene-133.9	1	0	0	0	0	0	0	0	0	0	0	0	0	0	0	0	0	0	0	0	0	0	0	0	1	1	0	0	0	1	0	no	CHG
NYDRO39316	1:maker-nt_contig29-snap-gene-133.40	1	1	0	0	0	0	0	0	0	0	0	1	0	0	0	0	1	1	0	0	0	0	0	0	5	2	1	2	0	4	1	no	CHG
NYDRO39317	0:maker-nm_contig29-snap-gene-133.39	1	0	0	0	1	0	0	0	0	0	0	0	0	0	0	0	0	0	0	0	0	0	0	0	2	2	0	0	0	2	0	no	CHG
NYDRO39318	0:maker-nm_contig29-augustus-gene-134.14	1	0	0	0	0	0	0	0	0	0	0	0	0	0	0	0	0	0	0	0	0	0	0	0	1	1	0	0	0	1	0	no	CHG
NYDRO39319	0:snap_masked-nm_contig29-processed-gene-134.3	1	1	1	1	1	0	0	0	0	0	0	0	0	0	0	0	0	0	0	0	0	0	0	0	5	5	0	0	0	5	0	no	CHG
NYDRO39321	1:maker-nt_contig29-snap-gene-134.21	1	0	0	1	0	1	0	1	0	0	0	0	0	1	0	0	1	1	0	0	0	0	0	0	7	3	1	3	0	6	1	no	CHG
NYDRO39322	1:maker-nt_contig29-snap-gene-134.23	1	0	0	1	0	1	0	0	0	0	0	0	0	1	0	0	1	1	0	0	0	0	0	0	6	3	0	3	0	6	0	no	CHG
NYDRO39324	maker-nt_contig29-snap-gene-134.8	1	0	1	1	0	1	0	0	0	0	0	0	0	0	0	0	1	0	0	0	0	0	0	0	5	4	0	1	0	5	0	no	CHG
NYDRO39325	1:maker-nt_contig29-snap-gene-134.25	1	1	1	1	0	1	0	0	0	0	0	0	1	0	0	1	1	0	0	0	0	0	0	0	8	5	0	3	0	8	0	no	CHG
NYDRO39326	maker-nt_contig29-snap-gene-134.17	1	1	1	0	0	1	0	0	0	0	0	0	1	0	0	1	0	0	0	0	0	0	0	0	6	4	0	2	0	6	0	no	CHG
NYDRO39327	maker-nt_contig29-snap-gene-134.9	1	1	1	0	0	1	0	0	0	0	0	0	1	0	0	1	0	0	0	0	0	0	0	0	6	4	0	2	0	6	0	no	CHG
NYDRO39328	1:maker-nt_contig29-snap-gene-134.30	1	1	0	0	0	0	0	0	0	0	0	0	1	0	0	1	0	0	0	0	0	0	0	0	4	2	0	2	0	4	0	no	CHG
NYDRO39332	maker-nt_contig29-augustus-gene-134.16	1	1	0	1	0	0	0	0	0	0	0	0	0	0	1	0	0	1	0	0	0	0	0	0	5	3	0	2	0	5	0	no	CHG
NYDRO39333	maker-nt_contig29-snap-gene-134.20	1	1	0	1	0	0	0	0	0	0	0	0	0	0	1	0	0	1	0	0	0	0	0	0	5	3	0	2	0	5	0	no	CHG
NYDRO39334	1:maker-nt_contig29-snap-gene-134.28	1	1	0	1	0	0	0	0	0	0	0	0	0	0	1	0	0	1	0	0	0	0	0	0	5	3	0	2	0	5	0	no	CHG
NYDRO39342	0:maker-nm_contig29-snap-gene-135.19	1	1	1	0	1	1	0	0	0	0	0	0	0	0	0	0	0	0	0	0	0	0	0	0	5	5	0	0	0	5	0	no	CHG
NYDRO39343	maker-nt_contig29-snap-gene-135.23	1	1	0	1	1	0	0	0	0	0	0	0	0	0	1	0	0	0	0	0	0	0	0	0	5	4	0	1	0	5	0	no	CHG
NYDRO39347	maker-nt_contig29-snap-gene-135.27	1	1	1	0	1	0	0	0	0	0	0	0	0	0	0	0	0	0	0	0	0	0	0	0	4	4	0	0	0	4	0	no	CHG
NYDRO39348	maker-nt_contig29-snap-gene-135.26	1	1	1	0	1	0	0	0	0	0	0	0	0	0	0	0	0	0	0	0	0	0	0	0	4	4	0	0	0	4	0	no	CHG
NYDRO39375	snap_masked-nt_contig29-processed-gene-137.11	1	1	0	0	0	0	0	0	0	0	0	0	0	0	0	0	0	0	0	0	0	0	0	0	2	2	0	0	0	2	0	no	CHG
NYDRO39377	snap_masked-nt_contig29-processed-gene-138.0	1	0	0	0	0	0	0	0	0	0	0	0	0	0	0	0	0	0	0	0	0	0	0	0	1	1	0	0	0	1	0	no	CHG
NYDRO39383	maker-nt_contig29-snap-gene-138.26	1	1	1	1	1	1	0	1	1	0	0	0	0	1	0	0	0	0	0	0	0	0	0	0	9	6	2	1	0	7	2	no	CHG
NYDRO39384	maker-nt_contig29-snap-gene-138.32	1	1	1	1	1	1	0	0	0	0	0	0	0	0	0	0	0	0	0	0	0	0	0	0	6	6	0	0	0	6	0	no	CHG
NYDRO39385	1:maker-nt_contig29-snap-gene-138.20	1	1	1	1	1	1	0	0	0	0	0	0	0	0	0	0	0	0	0	0	0	0	0	0	6	6	0	0	0	6	0	no	CHG
NYDRO39389	0:maker-nm_contig29-snap-gene-138.44	1	1	1	0	0	0	0	0	0	0	0	0	0	0	0	0	0	0	0	0	0	0	0	0	3	3	0	0	0	3	0	no	CHG
NYDRO39390	0:maker-nm_contig29-snap-gene-138.43	1	1	1	0	0	0	0	0	0	0	0	0	0	0	0	0	0	0	0	0	0	0	0	0	3	3	0	0	0	3	0	no	CHG
NYDRO39397	1:maker-nt_contig29-snap-gene-138.18	1	0	0	0	0	0	0	0	0	0	0	0	0	0	0	0	0	0	0	0	1	0	0	1	3	1	0	0	2	1	2	no	CHG
NYDRO39398	0:maker-nm_contig29-snap-gene-138.49	1	0	0	0	0	0	0	0	0	0	0	0	0	0	0	0	0	0	0	0	0	0	0	0	1	1	0	0	0	1	0	no	CHG
NYDRO39399	1:maker-nt_contig29-snap-gene-139.31	1	0	0	0	0	0	0	0	0	0	0	0	0	0	0	0	0	0	0	0	0	0	0	0	1	1	0	0	0	1	0	no	CHG
NYDRO39407	maker-nt_contig29-augustus-gene-139.11	1	0	0	0	0	0	0	0	0	0	0	0	0	0	0	0	0	0	0	0	0	0	0	0	1	1	0	0	0	1	0	no	CHG
NYDRO39408	0:maker-nm_contig29-snap-gene-139.1	1	0	0	1	0	0	0	0	0	0	0	0	0	0	0	0	0	0	0	0	0	0	0	0	2	2	0	0	0	2	0	no	CHG
NYDRO39409	1:snap_masked-nt_contig29-processed-gene-139.49	1	0	0	1	0	0	0	0	0	0	0	0	0	0	0	0	0	0	0	0	0	0	0	0	2	2	0	0	0	2	0	no	CHG
NYDRO39410	1:maker-nt_contig29-snap-gene-139.34	1	1	1	0	1	0	0	0	0	0	0	0	0	0	0	0	0	0	0	0	0	0	0	0	4	4	0	0	0	4	0	no	CHG
NYDRO39420	1:maker-nt_contig29-snap-gene-140.47	1	1	1	0	1	0	0	0	0	0	0	0	0	0	0	0	0	0	0	0	0	0	0	0	4	4	0	0	0	4	0	no	CHG
NYDRO39424	0:augustus_masked-nm_contig29-processed-gene-140.10	1	1	1	0	1	0	0	0	0	0	0	0	0	0	0	0	0	0	0	0	0	0	0	0	4	4	0	0	0	4	0	no	CHG
NYDRO39426	maker-nt_contig29-snap-gene-140.95	1	1	1	0	1	0	0	0	0	0	0	0	0	0	0	0	0	0	0	0	0	0	0	0	4	4	0	0	0	4	0	no	CHG
NYDRO39427	maker-nt_contig29-snap-gene-140.97	1	1	1	0	1	0	0	0	0	0	0	0	0	0	0	0	0	0	0	0	0	0	0	0	4	4	0	0	0	4	0	no	CHG
NYDRO39428	1:maker-nt_contig29-snap-gene-140.20	1	1	1	0	1	0	0	0	0	0	0	0	0	0	0	0	0	0	0	0	0	0	0	0	4	4	0	0	0	4	0	no	CHG
NYDRO39429	maker-nt_contig29-snap-gene-140.108	1	1	1	0	0	0	0	0	0	0	0	0	0	0	0	0	1	0	0	0	0	0	0	0	4	3	0	1	0	4	0	no	CHG
NYDRO39433	1:maker-nt_contig29-snap-gene-140.29	1	1	1	0	1	1	0	0	0	0	0	0	0	0	0	0	0	0	0	0	0	0	0	1	6	5	0	0	1	5	1	no	CHG
NYDRO39434	0:maker-nm_contig29-augustus-gene-140.59	1	1	1	0	1	1	0	0	0	0	0	0	0	0	0	0	0	0	0	0	0	0	0	0	5	5	0	0	0	5	0	no	CHG
NYDRO39475	maker-nt_contig29-snap-gene-143.33	1	1	1	0	1	1	0	0	0	0	0	0	1	0	1	1	1	1	0	0	0	0	0	0	10	5	0	5	0	10	0	no	CHG
NYDRO39476	0:maker-nm_contig29-snap-gene-143.41	1	1	1	0	1	1	0	0	0	0	0	0	1	0	0	1	0	0	0	0	0	0	0	0	7	5	0	2	0	7	0	no	CHG
NYDRO39481	maker-nt_contig29-snap-gene-143.40	1	1	0	0	0	0	0	0	0	0	0	0	0	0	0	0	0	0	0	0	0	0	0	0	2	2	0	0	0	2	0	no	CHG
NYDRO39491	maker-nt_contig29-snap-gene-144.36	1	1	1	0	0	0	0	0	0	0	0	0	0	0	0	0	0	0	0	0	0	0	0	0	3	3	0	0	0	3	0	no	CHG
NYDRO39493	maker-nt_contig29-augustus-gene-144.24	1	1	1	0	0	0	0	0	0	1	0	1	0	0	0	0	0	0	0	0	0	0	0	0	5	3	2	0	0	3	2	no	CHG
NYDRO39494	1:maker-nt_contig29-snap-gene-144.40	1	1	0	1	1	0	0	0	0	0	0	0	0	0	0	0	0	0	0	0	0	0	0	0	4	4	0	0	0	4	0	no	CHG
NYDRO39499	augustus_masked-nt_contig29-processed-gene-145.41	1	0	0	0	0	0	0	0	0	0	0	0	0	0	0	0	0	0	0	0	0	0	0	0	1	1	0	0	0	1	0	no	CHG
NYDRO39500	maker-nt_contig29-snap-gene-145.8	1	0	1	1	0	0	0	0	0	0	0	0	0	0	0	0	0	1	0	0	0	0	0	0	4	3	0	1	0	4	0	no	CHG
NYDRO39501	maker-nt_contig29-snap-gene-145.10	1	0	1	1	0	0	0	0	0	0	0	0	0	0	0	0	0	1	0	0	0	0	0	0	4	3	0	1	0	4	0	no	CHG
NYDRO39502	maker-nt_contig29-snap-gene-145.9	1	0	1	1	1	1	0	0	0	0	0	0	0	0	0	0	0	1	0	0	0	0	0	0	6	5	0	1	0	6	0	no	CHG
NYDRO39506	0:maker-nm_contig29-snap-gene-145.25	1	1	0	1	1	1	0	0	0	0	0	0	0	0	0	0	0	0	0	0	0	0	0	0	5	5	0	0	0	5	0	no	CHG
NYDRO39507	maker-nt_contig29-snap-gene-145.19	1	0	0	1	1	1	0	0	0	0	0	0	0	0	0	0	0	0	0	0	0	0	0	0	4	4	0	0	0	4	0	no	CHG
NYDRO39521	0:maker-nm_contig29-snap-gene-146.45	1	1	1	0	1	0	0	0	0	0	0	0	0	0	0	0	0	0	0	0	0	0	0	0	4	4	0	0	0	4	0	no	CHG
NYDRO39524	maker-nt_contig29-augustus-gene-146.11	1	1	1	0	1	0	0	0	0	0	0	0	0	0	0	0	0	0	0	0	0	0	0	0	4	4	0	0	0	4	0	no	CHG
NYDRO39525	0:maker-nm_contig29-snap-gene-146.53	1	1	1	1	1	0	0	0	0	0	0	0	0	0	0	0	0	0	0	0	0	0	0	0	5	5	0	0	0	5	0	no	CHG
NYDRO39526	0:maker-nm_contig29-snap-gene-146.47	1	1	1	1	1	1	0	0	0	0	0	0	0	0	1	0	0	0	0	0	0	0	0	0	7	6	0	1	0	7	0	no	CHG
NYDRO39556	maker-nt_contig29-snap-gene-148.7	1	1	1	0	1	0	0	0	0	0	0	0	0	0	0	0	0	0	0	0	0	0	0	0	4	4	0	0	0	4	0	no	CHG
[truncated: 8,870 more rows]

## Sheet: Genes with DMR overlap, CHH
# report of number of genes +/- 2kb that overlap a maternal or paternal hypermethylated DMR, CHG context
# for binary logic columns (individual comparisons): 1 = gene +/- 2kb does overlap a DMR of the spcified type, 0 = gene +/- 2kb does not overlap a DMR of the spcified type
		individual comparisons																									summaries (sums of comparisons with overlaping DMR)							info
locus_id	maker_id	nm_19v17_maternal_hyper	nm_20v17_maternal_hyper	nm_21v17_maternal_hyper	nm_19v18_maternal_hyper	nm_20v18_maternal_hyper	nm_21v18_maternal_hyper		nm_19v17_paternal_hyper	nm_20v17_paternal_hyper	nm_21v17_paternal_hyper	nm_19v18_paternal_hyper	nm_20v18_paternal_hyper	nm_21v18_paternal_hyper	nt_17v19_maternal_hyper	nt_17v20_maternal_hyper	nt_17v21_maternal_hyper	nt_18v19_maternal_hyper	nt_18v20_maternal_hyper	nt_18v21_maternal_hyper	nt_17v19_paternal_hyper	nt_17v20_paternal_hyper	nt_17v21_paternal_hyper	nt_18v19_paternal_hyper	nt_18v20_paternal_hyper	nt_18v21_paternal_hyper	sum_all_with_overlap	nm_matmaternal_hyper_sum	nm_matpaternal_hyper_sum	nt_matmaternal_hyper_sum	nt_matpaternal_hyper_sum	maternal_hyper_sum	paternal_hyper_sum	imprinted	context
NYDRO01213	maker-nt_contig01-snap-gene-11.67	1	0	0	1	0	0		0	0	0	0	0	0	0	0	0	0	0	0	0	0	1	0	0	1	4	2	0	0	2	2	2	no	CHH
NYDRO01241	augustus_masked-nt_contig01-processed-gene-14.8	1	0	0	1	0	0		0	0	0	0	0	0	0	0	0	0	0	0	0	0	0	0	0	0	2	2	0	0	0	2	0	no	CHH
NYDRO01285	maker-nt_contig01-augustus-gene-18.17	1	1	1	1	1	1		0	0	0	0	0	0	0	0	0	0	0	0	0	0	0	0	0	0	6	6	0	0	0	6	0	no	CHH
NYDRO01366	maker-nt_contig01-augustus-gene-26.28	1	0	0	1	0	0		1	1	1	0	0	0	0	0	0	0	0	0	0	1	1	0	1	1	9	2	3	0	4	2	7	no	CHH
NYDRO01428	maker-nt_contig01-augustus-gene-32.47	1	1	1	1	1	1		0	0	0	1	0	0	0	1	0	0	0	0	0	0	0	0	0	0	8	6	1	1	0	7	1	no	CHH
NYDRO01493	maker-nt_contig01-augustus-gene-38.29	1	1	1	1	1	1		0	0	0	0	0	0	0	0	0	0	0	0	0	1	1	0	1	1	10	6	0	0	4	6	4	no	CHH
NYDRO01576	augustus_masked-nt_contig01-processed-gene-44.51	1	1	1	1	1	1		0	0	0	0	0	0	1	0	0	0	0	0	0	1	0	0	1	0	9	6	0	1	2	7	2	no	CHH
NYDRO01583	augustus_masked-nt_contig01-processed-gene-45.11	1	0	1	1	0	1		0	0	0	0	0	0	0	0	0	0	0	0	0	0	0	0	0	0	4	4	0	0	0	4	0	no	CHH
NYDRO01590	maker-nt_contig01-snap-gene-46.7	1	0	0	1	0	0		0	0	0	0	0	0	0	0	0	0	0	0	0	0	1	0	0	1	4	2	0	0	2	2	2	no	CHH
NYDRO01591	maker-nt_contig01-augustus-gene-46.45	1	0	0	1	0	0		0	0	0	0	0	0	0	0	0	0	0	0	0	1	0	0	1	0	4	2	0	0	2	2	2	no	CHH
NYDRO01637	maker-nt_contig01-snap-gene-50.57	1	1	1	1	1	1		0	0	0	0	0	0	0	0	0	0	0	0	0	0	0	0	0	0	6	6	0	0	0	6	0	no	CHH
NYDRO01638	maker-nt_contig01-snap-gene-50.59	1	1	1	1	1	1		0	1	0	0	0	0	0	0	0	0	0	0	0	0	0	0	0	0	7	6	1	0	0	6	1	no	CHH
NYDRO01661	augustus_masked-nt_contig01-processed-gene-51.67	1	1	1	1	1	1		0	0	0	1	1	1	0	0	0	0	0	0	0	0	0	0	0	0	9	6	3	0	0	6	3	no	CHH
NYDRO01722	augustus_masked-nt_contig01-processed-gene-55.12	1	1	1	1	1	1		0	0	0	0	0	0	0	0	0	0	0	0	1	1	0	1	1	0	10	6	0	0	4	6	4	no	CHH
NYDRO01780	augustus_masked-nt_contig01-processed-gene-59.33	1	1	1	0	1	1		0	0	0	0	0	0	0	0	0	1	0	0	0	0	0	0	0	0	6	5	0	1	0	6	0	no	CHH
NYDRO01802	maker-nt_contig01-augustus-gene-61.42	1	1	1	1	1	1		0	0	0	0	0	0	0	0	0	0	0	0	0	0	0	0	0	0	6	6	0	0	0	6	0	no	CHH
NYDRO01803	maker-nt_contig01-augustus-gene-61.46	1	1	1	1	1	1		0	0	0	0	0	0	0	0	0	0	0	0	0	0	0	1	0	0	7	6	0	0	1	6	1	no	CHH
NYDRO01997	maker-nt_contig01-snap-gene-82.31	1	0	0	1	0	0		0	0	0	0	0	0	0	0	0	0	0	0	0	0	1	0	0	1	4	2	0	0	2	2	2	no	CHH
NYDRO01998	maker-nt_contig01-snap-gene-82.34	1	0	0	1	0	0		0	0	0	0	0	0	0	0	0	0	0	0	0	0	1	0	0	1	4	2	0	0	2	2	2	no	CHH
NYDRO01999	maker-nt_contig01-snap-gene-82.33	1	0	0	1	0	0		0	0	0	0	0	0	0	0	0	0	0	0	0	0	1	0	0	1	4	2	0	0	2	2	2	no	CHH
NYDRO02000	maker-nt_contig01-snap-gene-82.32	1	0	0	1	0	0		0	0	0	0	0	0	0	0	0	0	0	0	0	1	0	0	1	0	4	2	0	0	2	2	2	no	CHH
NYDRO02021	maker-nt_contig01-snap-gene-84.49	1	0	0	1	0	0		0	0	1	0	1	0	0	0	0	0	0	0	0	1	1	0	1	1	8	2	2	0	4	2	6	no	CHH
NYDRO02022	maker-nt_contig01-snap-gene-84.51	1	1	0	0	0	0		1	1	1	1	1	0	0	0	0	0	0	0	0	0	0	0	0	0	7	2	5	0	0	2	5	no	CHH
NYDRO02099	maker-nt_contig01-augustus-gene-92.40	1	0	0	0	0	0		0	0	0	0	0	0	0	0	0	0	0	0	0	1	0	0	1	0	3	1	0	0	2	1	2	no	CHH
NYDRO02236	snap_masked-nt_contig01-processed-gene-103.23	1	1	1	1	1	1		0	0	0	0	0	0	0	0	0	0	0	0	0	0	0	0	0	0	6	6	0	0	0	6	0	no	CHH
NYDRO02303	snap_masked-nt_contig01-processed-gene-111.0	1	0	0	1	0	0		0	0	0	0	0	0	0	0	0	0	0	0	0	0	0	0	0	0	2	2	0	0	0	2	0	no	CHH
NYDRO02357	maker-nt_contig01-snap-gene-116.8	1	0	0	0	0	0		0	0	0	0	0	0	0	0	0	0	0	0	0	1	0	0	1	0	3	1	0	0	2	1	2	no	CHH
NYDRO02358	maker-nt_contig01-snap-gene-116.9	1	0	0	0	0	0		0	0	0	0	0	0	0	0	0	0	0	0	0	1	1	0	1	0	4	1	0	0	3	1	3	no	CHH
NYDRO02560	augustus_masked-nt_contig02-processed-gene-19.30	1	1	0	1	1	0		0	0	0	0	0	0	0	0	0	0	0	0	0	1	0	0	1	0	6	4	0	0	2	4	2	no	CHH
NYDRO02561	maker-nt_contig02-snap-gene-19.11	1	0	0	1	0	0		0	0	0	0	0	0	0	0	0	0	0	0	0	1	0	0	1	0	4	2	0	0	2	2	2	no	CHH
NYDRO02729	maker-nt_contig02-snap-gene-37.16	1	1	1	1	1	1		1	1	1	0	0	0	0	0	0	1	1	0	0	0	1	0	0	1	13	6	3	2	2	8	5	no	CHH
NYDRO02885	maker-nt_contig02-snap-gene-53.19	1	0	0	0	0	0		0	0	0	0	1	1	1	0	0	1	0	0	0	0	0	0	0	0	5	1	2	2	0	3	2	no	CHH
NYDRO02931	augustus_masked-nt_contig02-processed-gene-58.21	1	0	0	1	0	0		0	0	0	0	0	0	0	0	0	0	0	0	0	0	0	0	0	0	2	2	0	0	0	2	0	no	CHH
NYDRO03131	maker-nt_contig02-snap-gene-79.35	1	1	1	1	1	1		0	0	0	0	0	0	0	0	0	0	0	0	0	0	0	0	0	0	6	6	0	0	0	6	0	no	CHH
NYDRO03272	snap_masked-nt_contig02-processed-gene-93.37	1	1	1	1	1	1		0	0	0	0	0	0	1	0	1	1	0	1	0	0	1	0	0	1	12	6	0	4	2	10	2	no	CHH
NYDRO03273	maker-nt_contig02-snap-gene-93.53	1	1	1	1	1	1		1	0	1	0	0	0	1	0	1	1	0	1	0	0	0	0	0	1	13	6	2	4	1	10	3	no	CHH
NYDRO03320	augustus_masked-nt_contig02-processed-gene-98.26	1	1	1	1	1	1		0	0	0	0	0	0	0	0	0	0	0	0	0	0	0	0	0	0	6	6	0	0	0	6	0	no	CHH
NYDRO03364	maker-nt_contig02-snap-gene-102.31	1	1	0	1	1	1		0	0	0	0	0	0	0	0	0	0	0	0	0	1	0	0	1	0	7	5	0	0	2	5	2	no	CHH
NYDRO03385	snap_masked-nt_contig02-processed-gene-104.25	1	0	0	0	0	0		0	0	0	0	0	0	0	0	0	0	0	0	0	0	0	0	0	0	1	1	0	0	0	1	0	no	CHH
NYDRO03400	maker-nt_contig02-snap-gene-105.2	1	1	1	1	1	1		0	0	0	0	0	0	0	0	0	0	0	0	0	0	0	0	1	0	7	6	0	0	1	6	1	no	CHH
NYDRO03402	maker-nt_contig02-augustus-gene-106.1	1	1	1	1	1	1		0	0	0	1	1	1	1	1	1	1	1	1	0	1	0	0	1	0	17	6	3	6	2	12	5	no	CHH
NYDRO03460	maker-nt_contig02-snap-gene-111.1	1	1	1	1	1	1		0	0	0	0	0	0	0	0	0	0	0	0	0	0	0	0	0	0	6	6	0	0	0	6	0	no	CHH
NYDRO03464	snap_masked-nt_contig02-processed-gene-111.11	1	1	1	1	1	1		0	1	1	1	1	1	0	0	0	0	0	0	0	1	0	0	1	0	13	6	5	0	2	6	7	no	CHH
NYDRO03575	maker-nt_contig03-snap-gene-8.20	1	0	0	0	0	0		1	1	1	0	0	0	0	0	0	0	0	0	0	0	1	0	0	1	6	1	3	0	2	1	5	no	CHH
NYDRO03586	maker-nt_contig03-augustus-gene-9.10	1	0	0	0	0	0		0	0	0	0	0	0	0	0	0	0	0	0	0	0	0	0	0	0	1	1	0	0	0	1	0	no	CHH
NYDRO03587	maker-nt_contig03-snap-gene-10.14	1	0	0	0	0	0		0	0	0	0	0	0	0	0	0	0	0	0	0	1	0	0	1	1	4	1	0	0	3	1	3	no	CHH
NYDRO03613	maker-nt_contig03-augustus-gene-13.0	1	0	0	0	0	0		1	1	1	0	0	0	0	0	0	0	0	0	0	0	0	0	0	0	4	1	3	0	0	1	3	no	CHH
NYDRO03658	maker-nt_contig03-snap-gene-17.8	1	1	1	1	1	1		1	1	1	0	0	0	0	0	0	0	0	0	0	1	0	0	1	0	11	6	3	0	2	6	5	no	CHH
NYDRO03712	augustus_masked-nt_contig03-processed-gene-22.16	1	0	0	1	0	0		1	0	0	0	0	0	0	0	0	0	0	0	0	0	0	0	0	0	3	2	1	0	0	2	1	no	CHH
NYDRO03737	maker-nt_contig03-snap-gene-25.4	1	0	0	1	0	0		0	0	0	0	0	0	0	0	0	0	0	0	0	0	0	0	0	0	2	2	0	0	0	2	0	no	CHH
NYDRO03786	maker-nt_contig03-augustus-gene-30.8	1	1	1	1	1	1		0	0	1	0	0	0	0	0	0	0	0	0	0	0	0	0	0	0	7	6	1	0	0	6	1	no	CHH
NYDRO03787	augustus_masked-nt_contig03-processed-gene-30.22	1	1	1	1	1	1		0	0	0	0	0	0	1	1	1	1	1	1	0	1	0	0	1	0	14	6	0	6	2	12	2	no	CHH
NYDRO03847	augustus_masked-nt_contig03-processed-gene-36.44	1	1	1	1	1	1		0	0	0	0	0	0	0	0	0	0	0	0	0	0	0	0	0	0	6	6	0	0	0	6	0	no	CHH
NYDRO03853	maker-nt_contig03-snap-gene-36.7	1	1	1	1	1	1		0	0	0	0	0	0	0	0	0	1	1	0	0	0	0	0	0	0	8	6	0	2	0	8	0	no	CHH
NYDRO03945	maker-nt_contig03-snap-gene-44.38	1	1	1	1	1	1		0	0	0	0	0	0	1	1	1	0	0	0	0	0	0	0	0	0	9	6	0	3	0	9	0	no	CHH
NYDRO04001	maker-nt_contig03-augustus-gene-50.18	1	1	1	1	1	1		0	0	0	0	0	0	1	1	1	0	0	0	0	0	0	0	0	0	9	6	0	3	0	9	0	no	CHH
NYDRO04025	maker-nt_contig03-snap-gene-51.75	1	1	1	1	1	1		0	0	0	0	0	0	0	0	0	0	0	0	0	0	0	0	0	0	6	6	0	0	0	6	0	no	CHH
NYDRO04026	maker-nt_contig03-snap-gene-51.76	1	1	1	0	1	1		0	0	0	1	0	0	0	0	0	0	0	0	0	1	0	0	1	0	8	5	1	0	2	5	3	no	CHH
NYDRO04048	maker-nt_contig03-augustus-gene-53.52	1	1	1	1	1	1		0	0	0	0	0	0	0	0	0	0	0	0	0	0	0	1	0	0	7	6	0	0	1	6	1	no	CHH
NYDRO04063	maker-nt_contig03-snap-gene-54.19	1	1	1	1	1	1		0	0	0	0	0	0	0	0	0	0	0	0	0	0	0	0	0	0	6	6	0	0	0	6	0	no	CHH
NYDRO04064	maker-nt_contig03-snap-gene-54.29	1	1	1	1	1	1		0	0	0	0	0	0	0	0	0	0	0	0	0	0	0	0	0	0	6	6	0	0	0	6	0	no	CHH
NYDRO04065	maker-nt_contig03-augustus-gene-54.49	1	1	1	1	1	1		0	0	0	0	0	0	0	0	0	0	0	0	0	0	0	0	0	0	6	6	0	0	0	6	0	no	CHH
NYDRO04066	augustus_masked-nt_contig03-processed-gene-54.43	1	1	1	1	1	1		0	0	0	0	0	0	0	0	0	0	0	0	0	0	0	0	0	0	6	6	0	0	0	6	0	no	CHH
NYDRO04075	augustus_masked-nt_contig03-processed-gene-55.38	1	1	1	1	1	1		0	0	0	0	0	0	0	0	0	0	0	0	1	0	0	1	0	0	8	6	0	0	2	6	2	no	CHH
NYDRO04076	maker-nt_contig03-augustus-gene-55.28	1	1	1	1	1	1		0	1	1	1	1	1	0	0	0	0	0	0	1	0	0	1	0	0	13	6	5	0	2	6	7	no	CHH
NYDRO04098	augustus_masked-nt_contig03-processed-gene-58.16	1	0	0	0	0	0		0	0	0	0	0	0	0	0	0	0	0	0	0	0	0	0	0	0	1	1	0	0	0	1	0	no	CHH
NYDRO04107	maker-nt_contig03-augustus-gene-59.42	1	1	1	1	1	1		0	0	0	0	0	0	0	0	0	1	1	1	0	0	0	0	0	0	9	6	0	3	0	9	0	no	CHH
NYDRO04111	maker-nt_contig03-snap-gene-59.9	1	1	1	1	1	1		0	0	0	1	1	1	0	0	0	0	1	0	1	0	0	1	0	0	12	6	3	1	2	7	5	no	CHH
NYDRO04271	maker-nt_contig03-augustus-gene-82.38	1	0	0	1	0	0		0	0	0	0	0	0	0	0	0	0	0	0	0	0	0	0	0	0	2	2	0	0	0	2	0	no	CHH
NYDRO04425	maker-nt_contig03-snap-gene-101.11	1	0	0	1	0	0		0	0	0	0	0	0	0	0	0	0	0	0	0	0	0	0	0	0	2	2	0	0	0	2	0	no	CHH
NYDRO04446	maker-nt_contig03-snap-gene-105.19	1	0	0	0	0	0		0	1	1	0	0	0	0	0	0	0	0	0	1	0	0	1	0	0	5	1	2	0	2	1	4	no	CHH
NYDRO04461	maker-nt_contig03-augustus-gene-106.56	1	0	0	1	0	0		0	0	0	0	0	0	0	0	0	0	0	0	0	0	0	0	0	0	2	2	0	0	0	2	0	no	CHH
NYDRO04500	maker-nt_contig03-snap-gene-110.18	1	0	0	1	0	0		0	0	0	0	0	0	0	0	0	0	0	0	0	0	1	0	0	1	4	2	0	0	2	2	2	no	CHH
NYDRO04508	maker-nt_contig03-augustus-gene-111.56	1	0	1	0	0	0		0	1	0	1	1	1	0	0	0	0	0	0	1	1	1	0	1	0	10	2	4	0	4	2	8	no	CHH
NYDRO04530	augustus_masked-nt_contig03-processed-gene-113.39	1	0	0	1	0	0		0	0	0	0	0	0	0	0	0	0	0	0	0	0	0	0	0	0	2	2	0	0	0	2	0	no	CHH
NYDRO04688	maker-nt_contig04-snap-gene-8.14	1	0	0	1	0	0		0	0	0	0	0	0	0	0	0	0	0	0	0	0	0	0	0	0	2	2	0	0	0	2	0	no	CHH
NYDRO04759	snap_masked-nt_contig04-processed-gene-13.2	1	0	0	1	0	0		0	0	0	0	0	0	0	0	0	0	0	0	1	0	1	0	0	1	5	2	0	0	3	2	3	no	CHH
NYDRO04784	1:snap_masked-nt_contig04-processed-gene-15.4	1	0	0	1	0	0		0	0	0	0	0	0	0	0	0	0	0	0	0	0	0	0	0	0	2	2	0	0	0	2	0	no	CHH
NYDRO05000	maker-nt_contig04-snap-gene-26.19	1	0	0	0	0	0		0	0	0	0	0	0	0	0	0	0	0	0	0	0	0	0	0	0	1	1	0	0	0	1	0	no	CHH
NYDRO05137	1:maker-nt_contig04-augustus-gene-40.13	1	1	1	1	1	1		1	1	1	0	0	0	0	0	0	0	0	0	0	0	0	0	1	0	10	6	3	0	1	6	4	no	CHH
NYDRO05174	maker-nt_contig04-snap-gene-43.59	1	0	0	1	0	0		0	0	0	0	0	0	0	0	0	0	0	0	0	1	0	0	1	0	4	2	0	0	2	2	2	no	CHH
NYDRO05198	maker-nt_contig04-snap-gene-45.69	1	1	1	1	1	1		0	0	0	0	0	0	0	0	0	1	1	1	0	0	0	0	0	1	10	6	0	3	1	9	1	no	CHH
NYDRO05199	maker-nt_contig04-augustus-gene-45.27	1	1	1	0	1	1		0	0	0	0	0	0	0	0	0	0	0	0	0	1	1	0	1	1	9	5	0	0	4	5	4	no	CHH
NYDRO05257	maker-nt_contig04-snap-gene-50.10	1	0	0	1	0	0		0	0	0	0	0	0	0	0	0	0	0	0	0	0	0	0	0	0	2	2	0	0	0	2	0	no	CHH
NYDRO05258	snap_masked-nt_contig04-processed-gene-50.14	1	0	0	1	0	0		0	0	0	0	0	0	0	0	0	0	0	0	0	0	0	0	0	0	2	2	0	0	0	2	0	no	CHH
NYDRO05276	maker-nt_contig04-snap-gene-51.43	1	1	1	1	1	1		0	0	0	0	0	0	0	0	0	0	0	0	0	0	0	0	0	0	6	6	0	0	0	6	0	no	CHH
NYDRO05281	0:snap_masked-nm_contig04-processed-gene-51.4	1	0	0	1	0	0		0	0	0	0	0	0	0	0	0	0	0	0	0	1	0	0	1	0	4	2	0	0	2	2	2	no	CHH
NYDRO05293	0:snap_masked-nm_contig04-processed-gene-53.10	1	1	1	1	1	1		0	0	0	0	1	1	0	0	0	0	0	0	0	0	0	0	0	0	8	6	2	0	0	6	2	no	CHH
NYDRO05321	snap_masked-nt_contig04-processed-gene-55.62	1	1	1	1	1	1		0	0	0	0	0	0	0	0	0	0	0	0	0	0	0	0	0	0	6	6	0	0	0	6	0	no	CHH
NYDRO05322	snap_masked-nt_contig04-processed-gene-55.63	1	1	1	1	1	1		0	0	0	0	0	0	0	0	0	0	0	0	0	0	0	0	0	0	6	6	0	0	0	6	0	no	CHH
NYDRO05331	augustus_masked-nt_contig04-processed-gene-56.2	1	1	1	1	1	1		0	0	0	0	0	0	0	0	0	1	1	1	1	0	1	1	0	1	13	6	0	3	4	9	4	no	CHH
NYDRO05397	maker-nt_contig04-augustus-gene-61.72	1	1	1	1	1	1		0	0	0	0	0	0	0	0	0	0	0	0	0	0	0	0	0	0	6	6	0	0	0	6	0	no	CHH
NYDRO05398	maker-nt_contig04-augustus-gene-61.82	1	1	1	1	1	1		0	0	0	0	0	0	0	0	0	0	0	0	0	1	0	0	1	0	8	6	0	0	2	6	2	no	CHH
NYDRO05417	maker-nt_contig04-snap-gene-64.9	1	1	1	0	1	1		1	0	1	0	0	0	1	1	1	0	0	0	0	0	0	0	0	1	11	5	2	3	1	8	3	no	CHH
NYDRO05428	augustus_masked-nt_contig04-processed-gene-65.66	1	1	1	1	1	1		0	0	0	0	0	0	0	0	0	0	0	0	0	0	0	0	0	0	6	6	0	0	0	6	0	no	CHH
NYDRO05429	maker-nt_contig04-augustus-gene-65.0	1	1	1	1	1	1		0	0	0	0	0	0	0	0	0	0	0	0	0	0	1	0	0	1	8	6	0	0	2	6	2	no	CHH
NYDRO05454	1:maker-nt_contig04-augustus-gene-67.1	1	1	1	1	1	1		0	0	0	0	0	0	0	0	0	0	0	0	1	1	1	1	0	1	11	6	0	0	5	6	5	no	CHH
NYDRO05460	maker-nt_contig04-augustus-gene-67.16	1	1	1	1	1	1		0	0	1	0	0	0	0	0	0	0	0	0	0	0	1	0	0	1	9	6	1	0	2	6	3	no	CHH
NYDRO05461	maker-nt_contig04-snap-gene-67.64	1	1	1	1	1	1		0	0	0	0	0	0	0	0	0	0	0	0	0	0	1	0	0	0	7	6	0	0	1	6	1	no	CHH
NYDRO05502	maker-nt_contig04-augustus-gene-70.42	1	1	1	1	1	1		0	0	0	0	0	0	1	0	1	1	1	1	0	0	1	0	0	1	13	6	0	5	2	11	2	no	CHH
NYDRO05544	maker-nt_contig04-augustus-gene-74.3	1	0	0	1	0	0		0	0	0	0	0	0	0	0	0	0	0	0	0	0	0	1	0	0	3	2	0	0	1	2	1	no	CHH
NYDRO05578	augustus_masked-nt_contig04-processed-gene-76.14	1	1	1	1	1	1		0	0	0	0	0	0	0	0	0	0	0	0	0	0	0	0	0	0	6	6	0	0	0	6	0	no	CHH
NYDRO05627	augustus_masked-nt_contig04-processed-gene-81.55	1	1	1	1	1	1		0	0	0	0	0	0	1	1	1	1	1	0	1	0	0	1	0	0	13	6	0	5	2	11	2	no	CHH
NYDRO05633	1:maker-nt_contig04-snap-gene-81.41	1	1	1	1	1	1		0	0	0	0	0	0	0	0	0	0	0	0	0	0	0	0	0	0	6	6	0	0	0	6	0	no	CHH
NYDRO05634	0:maker-nm_contig04-snap-gene-81.44	1	1	1	1	1	1		0	0	0	0	0	0	0	0	0	0	0	0	0	0	0	0	0	0	6	6	0	0	0	6	0	no	CHH
NYDRO05643	1:maker-nt_contig04-snap-gene-82.28	1	0	0	0	0	0		0	0	0	0	0	0	0	0	0	0	0	0	0	0	0	0	0	0	1	1	0	0	0	1	0	no	CHH
NYDRO05644	maker-nt_contig04-snap-gene-82.7	1	0	0	0	0	0		0	0	0	0	0	0	0	0	0	0	0	0	0	0	0	0	0	0	1	1	0	0	0	1	0	no	CHH
NYDRO05652	0:maker-nm_contig04-snap-gene-83.29	1	0	0	0	0	0		0	0	0	0	0	0	0	0	0	0	0	0	0	0	0	0	0	0	1	1	0	0	0	1	0	no	CHH
NYDRO05686	0:maker-nm_contig04-snap-gene-85.22	1	1	1	1	1	1		0	0	0	0	0	0	0	0	0	0	0	0	0	0	1	0	1	1	9	6	0	0	3	6	3	no	CHH
NYDRO05707	maker-nt_contig04-augustus-gene-88.33	1	1	1	1	1	1		1	1	1	0	0	0	0	0	0	0	0	0	0	1	0	0	1	0	11	6	3	0	2	6	5	MEG	CHH
NYDRO05846	maker-nt_contig04-augustus-gene-97.69	1	1	1	1	1	1		1	1	1	0	0	0	0	0	0	0	0	0	0	0	0	0	0	1	10	6	3	0	1	6	4	no	CHH
NYDRO05851	augustus_masked-nt_contig04-processed-gene-98.23	1	0	0	1	0	0		0	0	0	0	0	0	0	0	0	0	0	0	0	0	0	0	1	0	3	2	0	0	1	2	1	no	CHH
NYDRO05873	maker-nt_contig04-augustus-gene-99.55	1	1	1	0	1	1		0	0	0	0	0	0	0	0	0	0	0	0	0	0	0	0	0	0	5	5	0	0	0	5	0	no	CHH
NYDRO05876	augustus_masked-nt_contig04-processed-gene-99.13	1	1	1	1	1	1		0	0	0	0	0	0	0	0	0	0	0	0	0	0	0	0	0	0	6	6	0	0	0	6	0	no	CHH
NYDRO05877	augustus_masked-nt_contig04-processed-gene-99.14	1	1	1	1	1	1		0	0	0	0	0	0	0	0	0	0	0	0	0	0	0	0	0	0	6	6	0	0	0	6	0	no	CHH
NYDRO05885	maker-nt_contig04-snap-gene-100.8	1	0	0	1	0	0		0	0	0	0	0	0	0	0	0	0	0	0	0	0	0	0	0	0	2	2	0	0	0	2	0	no	CHH
NYDRO05911	1:snap_masked-nt_contig04-processed-gene-102.34	1	1	1	1	1	1		0	0	0	0	0	0	0	0	0	1	0	0	0	0	0	0	0	0	7	6	0	1	0	7	0	no	CHH
NYDRO05912	augustus_masked-nt_contig04-processed-gene-102.4	1	1	1	1	1	1		1	1	1	0	0	0	0	0	0	1	0	0	0	0	0	0	0	0	10	6	3	1	0	7	3	no	CHH
NYDRO05940	maker-nt_contig04-augustus-gene-104.18	1	1	0	1	1	0		0	0	0	0	0	0	0	0	0	0	0	0	0	0	0	0	0	0	4	4	0	0	0	4	0	no	CHH
NYDRO05941	0:augustus_masked-nm_contig04-processed-gene-104.27	1	1	0	1	1	0		0	0	0	0	0	0	0	0	0	0	0	0	0	0	0	0	0	0	4	4	0	0	0	4	0	no	CHH
NYDRO05942	snap_masked-nt_contig04-processed-gene-104.10	1	1	1	1	1	1		0	0	0	0	0	0	0	0	0	0	0	0	0	0	0	0	0	0	6	6	0	0	0	6	0	no	CHH
NYDRO05943	maker-nt_contig04-augustus-gene-104.20	1	1	1	1	1	1		0	0	0	0	0	0	0	0	0	0	0	0	0	0	0	0	0	0	6	6	0	0	0	6	0	no	CHH
NYDRO05952	0:snap_masked-nm_contig04-processed-gene-105.7	1	0	0	0	0	0		0	0	0	0	0	0	1	0	1	1	0	0	0	1	0	0	1	0	6	1	0	3	2	4	2	no	CHH
NYDRO05953	maker-nt_contig04-snap-gene-106.1	1	1	1	0	1	1		0	0	0	0	1	1	1	0	0	1	0	0	0	0	0	0	0	0	9	5	2	2	0	7	2	no	CHH
NYDRO06097	maker-nt_contig05-snap-gene-0.18	1	0	0	1	0	0		0	0	0	0	0	0	1	1	0	0	1	0	0	0	1	0	0	1	7	2	0	3	2	5	2	no	CHH
NYDRO06160	maker-nt_contig05-snap-gene-7.45	1	0	0	1	0	0		0	0	0	0	0	0	1	1	1	0	0	0	0	0	0	0	0	1	6	2	0	3	1	5	1	no	CHH
NYDRO06217	maker-nt_contig05-snap-gene-12.35	1	1	0	0	0	0		0	0	0	0	1	1	0	0	0	0	0	0	0	0	1	0	0	0	5	2	2	0	1	2	3	no	CHH
NYDRO06411	maker-nt_contig05-snap-gene-31.28	1	0	0	1	0	0		1	0	0	0	0	0	0	0	0	0	0	0	0	0	1	0	0	1	5	2	1	0	2	2	3	no	CHH
NYDRO06435	maker-nt_contig05-snap-gene-32.56	1	1	1	1	1	1		0	0	0	0	0	0	1	0	0	0	0	0	0	0	0	0	0	0	7	6	0	1	0	7	0	no	CHH
NYDRO06458	maker-nt_contig05-snap-gene-34.6	1	1	1	1	1	1		0	0	0	0	0	0	0	0	0	1	0	0	0	0	0	0	0	0	7	6	0	1	0	7	0	no	CHH
NYDRO06472	maker-nt_contig05-snap-gene-36.35	1	1	1	1	1	1		0	0	0	1	0	0	1	1	1	0	0	0	0	0	0	0	0	0	10	6	1	3	0	9	1	no	CHH
NYDRO06486	snap_masked-nt_contig05-processed-gene-37.37	1	0	0	1	0	0		0	0	0	0	0	0	0	0	0	0	0	0	0	0	0	0	0	0	2	2	0	0	0	2	0	no	CHH
NYDRO06487	maker-nt_contig05-snap-gene-37.75	1	0	0	1	0	0		0	0	0	0	0	0	0	0	0	0	0	0	0	0	0	1	0	0	3	2	0	0	1	2	1	no	CHH
NYDRO06564	maker-nt_contig05-snap-gene-43.6	1	0	0	1	0	0		0	0	0	0	0	0	1	0	1	1	0	0	0	0	0	0	0	0	5	2	0	3	0	5	0	no	CHH
NYDRO06692	augustus_masked-nt_contig05-processed-gene-52.65	1	0	0	1	0	0		0	0	0	0	0	0	0	0	0	1	1	0	0	0	1	0	0	1	6	2	0	2	2	4	2	no	CHH
NYDRO06733	maker-nt_contig05-augustus-gene-54.13	1	1	1	0	1	1		0	0	0	0	0	0	0	0	0	0	0	0	0	0	1	0	0	1	7	5	0	0	2	5	2	no	CHH
NYDRO06791	augustus_masked-nt_contig05-processed-gene-59.2	1	0	0	1	1	0		0	0	1	0	0	0	0	0	0	0	0	0	0	0	0	0	0	0	4	3	1	0	0	3	1	no	CHH
NYDRO06847	maker-nt_contig05-snap-gene-71.20	1	0	0	0	0	0		0	1	0	0	0	0	0	0	0	0	0	0	0	0	0	0	0	0	2	1	1	0	0	1	1	no	CHH
NYDRO06848	maker-nt_contig05-snap-gene-71.21	1	0	0	0	0	0		0	0	0	0	0	0	0	0	0	0	0	0	0	0	0	0	0	0	1	1	0	0	0	1	0	no	CHH
NYDRO07062	maker-nt_contig05-snap-gene-92.21	1	0	0	1	0	0		0	0	0	0	0	0	1	0	0	0	0	0	0	1	0	0	1	0	5	2	0	1	2	3	2	no	CHH
NYDRO07063	maker-nt_contig05-snap-gene-92.23	1	0	0	1	0	0		0	0	0	0	1	0	0	0	0	0	0	0	0	1	1	0	1	1	7	2	1	0	4	2	5	no	CHH
NYDRO07295	maker-nt_contig05-snap-gene-117.99	1	0	0	1	0	0		0	0	0	0	0	0	0	0	0	0	0	0	0	0	0	0	0	0	2	2	0	0	0	2	0	no	CHH
NYDRO07347	maker-nt_contig06-augustus-gene-4.66	1	1	0	1	0	0		0	0	0	0	0	0	0	0	0	0	0	0	0	0	0	0	0	0	3	3	0	0	0	3	0	no	CHH
NYDRO07348	maker-nt_contig06-snap-gene-4.26	1	1	0	1	0	0		0	0	0	0	0	0	0	0	0	0	0	0	0	1	1	0	1	1	7	3	0	0	4	3	4	no	CHH
NYDRO07351	maker-nt_contig06-snap-gene-5.20	1	1	1	1	1	1		0	0	0	0	0	0	0	0	0	0	0	0	1	1	1	0	1	1	11	6	0	0	5	6	5	no	CHH
NYDRO07510	maker-nt_contig06-augustus-gene-22.32	1	0	0	1	0	0		0	0	0	0	0	0	0	0	0	0	0	0	0	0	0	0	0	0	2	2	0	0	0	2	0	no	CHH
NYDRO08437	maker-nt_contig06-augustus-gene-103.37	1	0	0	1	0	0		0	0	0	1	0	0	0	0	0	0	0	0	0	0	0	0	0	0	3	2	1	0	0	2	1	no	CHH
NYDRO08573	maker-nt_contig07-snap-gene-1.22	1	0	0	1	0	0		0	0	0	0	0	0	0	0	0	0	0	0	0	0	0	0	0	0	2	2	0	0	0	2	0	no	CHH
NYDRO08769	maker-nt_contig07-snap-gene-20.12	1	0	0	0	0	0		0	1	1	0	1	1	0	0	0	0	0	0	0	1	0	0	1	0	7	1	4	0	2	1	6	no	CHH
NYDRO08784	maker-nt_contig07-augustus-gene-22.58	1	0	0	0	0	0		0	0	0	0	1	0	0	0	0	0	0	0	0	1	0	0	0	0	3	1	1	0	1	1	2	no	CHH
NYDRO08970	maker-nt_contig07-snap-gene-41.8	1	0	0	0	0	0		0	0	0	0	0	0	0	0	0	0	0	0	0	1	0	0	1	0	3	1	0	0	2	1	2	no	CHH
NYDRO09150	maker-nt_contig07-snap-gene-59.23	1	0	0	0	0	0		1	1	1	0	0	0	0	0	0	0	0	0	0	1	0	0	1	0	6	1	3	0	2	1	5	no	CHH
NYDRO09151	maker-nt_contig07-snap-gene-59.20	1	0	0	0	0	0		1	1	0	0	0	0	0	0	0	0	0	0	0	0	0	0	0	0	3	1	2	0	0	1	2	no	CHH
NYDRO09152	maker-nt_contig07-snap-gene-59.24	1	0	0	0	0	0		0	0	0	0	0	0	0	0	0	0	0	0	0	0	1	0	0	0	2	1	0	0	1	1	1	no	CHH
NYDRO09211	augustus_masked-nt_contig07-processed-gene-64.51	1	1	1	1	1	1		0	0	0	0	0	0	0	0	0	0	0	0	0	0	0	0	0	0	6	6	0	0	0	6	0	no	CHH
NYDRO09212	maker-nt_contig07-snap-gene-64.63	1	1	1	1	1	1		0	0	0	0	0	0	0	0	0	0	0	0	0	0	0	0	0	0	6	6	0	0	0	6	0	no	CHH
NYDRO09269	augustus_masked-nt_contig07-processed-gene-70.21	1	0	0	1	0	0		0	0	0	0	0	0	0	0	0	0	0	0	1	0	0	1	0	1	5	2	0	0	3	2	3	no	CHH
NYDRO09324	maker-nt_contig07-snap-gene-76.84	1	0	0	1	0	0		0	0	0	0	0	0	0	0	0	0	0	0	1	0	1	1	0	1	6	2	0	0	4	2	4	no	CHH
NYDRO09325	maker-nt_contig07-augustus-gene-76.36	1	0	0	1	0	0		0	0	0	0	0	0	0	0	0	0	0	0	0	1	0	0	1	0	4	2	0	0	2	2	2	no	CHH
NYDRO09516	maker-nt_contig07-augustus-gene-93.33	1	1	1	1	1	1		1	0	0	0	0	0	0	0	0	0	0	0	0	1	0	0	0	0	8	6	1	0	1	6	2	no	CHH
NYDRO09608	maker-nt_contig07-augustus-gene-102.4	1	0	0	0	0	0		0	0	0	0	0	0	0	0	0	0	0	0	0	0	1	0	0	0	2	1	0	0	1	1	1	no	CHH
NYDRO09618	maker-nt_contig07-snap-gene-103.49	1	0	0	0	0	0		0	0	0	1	1	1	0	0	0	0	0	0	0	1	0	0	1	1	7	1	3	0	3	1	6	no	CHH
NYDRO09633	maker-nt_contig07-snap-gene-105.54	1	0	0	1	0	0		0	0	0	0	0	0	0	0	0	0	0	0	0	0	0	1	0	0	3	2	0	0	1	2	1	no	CHH
NYDRO09654	maker-nt_contig07-augustus-gene-107.15	1	0	0	1	0	0		0	0	0	0	0	0	0	0	0	0	0	0	0	0	0	0	0	0	2	2	0	0	0	2	0	no	CHH
NYDRO09656	maker-nt_contig07-augustus-gene-107.26	1	1	1	1	1	1		0	0	0	0	0	0	0	0	0	0	0	0	0	0	0	0	0	0	6	6	0	0	0	6	0	no	CHH
NYDRO09682	maker-nt_contig07-augustus-gene-110.20	1	1	1	1	1	1		0	0	0	0	0	0	0	0	0	0	0	0	0	0	1	0	1	1	9	6	0	0	3	6	3	no	CHH
NYDRO09823	maker-nt_contig08-snap-gene-3.71	1	1	1	1	1	1		0	0	0	0	0	0	0	0	0	0	0	0	0	0	0	0	0	0	6	6	0	0	0	6	0	no	CHH
NYDRO09827	maker-nt_contig08-augustus-gene-3.24	1	1	1	1	1	1		0	0	0	0	0	0	0	0	0	1	0	0	0	0	0	0	0	0	7	6	0	1	0	7	0	no	CHH
NYDRO09828	snap_masked-nt_contig08-processed-gene-3.35	1	1	1	1	1	1		0	0	0	0	0	0	0	0	0	0	0	0	0	0	0	0	0	0	6	6	0	0	0	6	0	no	CHH
NYDRO09829	maker-nt_contig08-snap-gene-3.65	1	1	1	1	1	1		0	0	0	0	1	1	0	0	1	0	0	0	1	0	1	0	1	1	13	6	2	1	4	7	6	no	CHH
NYDRO09900	maker-nt_contig08-augustus-gene-10.67	1	1	1	1	1	1		1	0	1	0	0	0	0	0	0	0	0	0	0	0	0	1	0	0	9	6	2	0	1	6	3	no	CHH
NYDRO09976	maker-nt_contig08-snap-gene-15.22	1	1	1	1	1	1		0	0	0	0	0	0	0	0	0	0	0	0	0	0	0	0	0	0	6	6	0	0	0	6	0	no	CHH
NYDRO09977	maker-nt_contig08-snap-gene-15.17	1	1	1	1	1	1		0	0	0	0	0	0	0	0	0	0	0	0	0	0	0	0	0	0	6	6	0	0	0	6	0	no	CHH
NYDRO10005	augustus_masked-nt_contig08-processed-gene-17.7	1	1	1	1	1	1		0	0	0	0	0	0	0	0	0	0	0	0	0	0	0	0	0	0	6	6	0	0	0	6	0	no	CHH
NYDRO10006	snap_masked-nt_contig08-processed-gene-17.40	1	1	1	1	1	1		0	0	0	0	0	0	0	0	0	0	0	0	0	0	0	0	0	0	6	6	0	0	0	6	0	no	CHH
NYDRO10025	snap_masked-nt_contig08-processed-gene-18.42	1	1	1	1	1	1		0	0	1	0	0	0	0	0	0	0	0	0	0	1	0	0	1	0	9	6	1	0	2	6	3	no	CHH
NYDRO10029	snap_masked-nt_contig08-processed-gene-19.5	1	1	1	1	1	1		0	0	0	1	0	1	0	0	1	0	0	1	0	1	0	0	1	0	12	6	2	2	2	8	4	no	CHH
NYDRO10038	augustus_masked-nt_contig08-processed-gene-20.40	1	1	1	1	1	1		0	0	0	0	0	0	0	0	0	0	0	0	0	0	0	0	0	0	6	6	0	0	0	6	0	no	CHH
NYDRO10043	maker-nt_contig08-snap-gene-20.36	1	1	1	1	1	1		0	0	0	1	1	1	0	0	0	0	0	0	0	0	0	0	0	0	9	6	3	0	0	6	3	no	CHH
NYDRO10073	snap_masked-nt_contig08-processed-gene-23.20	1	1	1	0	1	1		1	1	1	0	0	0	0	0	0	0	0	0	0	0	0	0	0	0	8	5	3	0	0	5	3	no	CHH
NYDRO10943	maker-nt_contig08-snap-gene-82.9	1	0	0	1	0	0		0	0	0	0	0	0	1	0	0	1	0	0	1	0	1	1	0	1	8	2	0	2	4	4	4	no	CHH
NYDRO10994	maker-nt_contig08-snap-gene-87.38	1	0	0	1	0	0		1	1	1	0	0	0	0	0	0	0	0	0	0	0	0	0	0	0	5	2	3	0	0	2	3	no	CHH
NYDRO11028	maker-nt_contig08-snap-gene-91.7	1	0	0	1	0	0		0	0	0	0	0	0	0	0	0	0	0	0	0	0	0	0	0	0	2	2	0	0	0	2	0	no	CHH
NYDRO11029	maker-nt_contig08-snap-gene-92.37	1	0	0	1	0	0		0	0	0	0	0	0	0	0	0	0	0	0	0	0	0	0	0	1	3	2	0	0	1	2	1	no	CHH
NYDRO11033	maker-nt_contig08-augustus-gene-92.6	1	0	0	1	0	0		0	0	0	0	0	0	0	0	0	0	0	0	0	0	0	0	0	0	2	2	0	0	0	2	0	no	CHH
NYDRO11171	maker-nt_contig08-augustus-gene-105.18	1	1	0	0	1	0		0	0	1	0	0	0	0	0	0	0	0	0	1	1	0	0	1	1	8	3	1	0	4	3	5	no	CHH
NYDRO11182	maker-nt_contig08-snap-gene-106.26	1	1	1	1	1	1		0	0	0	0	0	0	0	0	0	0	0	0	0	0	0	0	0	0	6	6	0	0	0	6	0	no	CHH
NYDRO11204	maker-nt_contig08-snap-gene-109.34	1	0	0	1	0	0		1	1	0	0	0	0	0	0	0	0	0	0	0	1	0	0	1	0	6	2	2	0	2	2	4	no	CHH
NYDRO11251	maker-nt_contig08-snap-gene-116.8	1	0	0	1	0	0		0	0	0	0	0	0	0	0	0	0	0	0	0	0	0	0	0	0	2	2	0	0	0	2	0	no	CHH
NYDRO11320	maker-nt_contig09-augustus-gene-4.0	1	0	0	1	0	0		1	1	1	0	0	0	0	0	0	0	0	0	0	0	0	0	0	0	5	2	3	0	0	2	3	no	CHH
NYDRO11382	1:maker-nt_contig09-snap-gene-8.16	1	1	1	1	1	1		0	0	0	0	0	0	0	0	0	0	0	1	0	0	0	0	0	0	7	6	0	1	0	7	0	no	CHH
NYDRO11394	maker-nt_contig09-snap-gene-10.15	1	0	0	1	0	0		0	0	0	0	0	0	0	0	0	0	0	0	0	0	1	0	0	1	4	2	0	0	2	2	2	no	CHH
NYDRO11423	maker-nt_contig09-snap-gene-12.21	1	0	0	0	0	0		0	0	0	0	0	0	0	0	0	0	0	0	0	0	0	0	0	0	1	1	0	0	0	1	0	no	CHH
NYDRO11481	1:augustus_masked-nt_contig09-processed-gene-17.29	1	0	0	1	0	0		0	0	0	0	0	0	0	0	0	0	0	0	0	0	0	0	0	0	2	2	0	0	0	2	0	no	CHH
NYDRO11649	1:snap_masked-nt_contig09-processed-gene-28.12	1	0	1	1	1	1		0	0	0	0	0	0	0	0	0	0	0	0	0	0	0	0	0	0	5	5	0	0	0	5	0	no	CHH
NYDRO11650	maker-nt_contig09-augustus-gene-28.32	1	0	1	1	1	1		0	0	0	0	0	0	0	0	0	0	0	0	0	0	1	0	0	1	7	5	0	0	2	5	2	no	CHH
NYDRO11693	maker-nt_contig09-augustus-gene-31.8	1	0	0	1	0	0		0	0	0	0	0	0	0	0	0	0	0	0	0	0	0	0	0	0	2	2	0	0	0	2	0	no	CHH
NYDRO11737	snap_masked-nt_contig09-processed-gene-35.4	1	1	1	1	1	1		0	0	0	0	0	0	0	0	0	0	0	0	1	1	0	1	1	0	10	6	0	0	4	6	4	no	CHH
NYDRO11795	1:snap_masked-nt_contig09-processed-gene-40.1	1	1	1	1	1	1		0	0	1	0	1	0	0	0	0	0	0	0	1	0	0	0	1	0	10	6	2	0	2	6	4	no	CHH
NYDRO11934	0:maker-nm_contig09-snap-gene-50.10	1	1	1	1	1	1		0	0	0	0	0	0	0	0	0	0	0	0	0	0	0	0	0	0	6	6	0	0	0	6	0	no	CHH
NYDRO11938	0:augustus_masked-nm_contig09-processed-gene-50.52	1	1	1	1	1	1		1	1	1	1	1	1	0	0	0	0	0	0	0	0	0	0	0	0	12	6	6	0	0	6	6	no	CHH
NYDRO11939	0:augustus_masked-nm_contig09-processed-gene-50.43	1	1	1	1	1	1		0	0	0	0	0	0	0	0	0	0	0	0	0	0	0	0	0	0	6	6	0	0	0	6	0	no	CHH
NYDRO11949	maker-nt_contig09-augustus-gene-51.16	1	1	1	1	1	1		0	0	0	0	0	0	1	0	1	0	0	0	0	0	0	0	0	0	8	6	0	2	0	8	0	no	CHH
NYDRO11965	maker-nt_contig09-snap-gene-53.28	1	1	1	1	1	1		0	0	0	0	0	0	0	0	0	0	0	0	0	0	0	0	0	0	6	6	0	0	0	6	0	no	CHH
NYDRO11966	maker-nt_contig09-snap-gene-53.31	1	1	1	1	1	1		0	0	0	0	0	0	0	0	0	0	0	0	0	0	0	0	1	0	7	6	0	0	1	6	1	no	CHH
NYDRO12063	snap_masked-nt_contig09-processed-gene-61.7	1	0	0	1	0	0		0	0	0	0	0	0	0	0	0	0	0	0	0	1	0	0	1	0	4	2	0	0	2	2	2	no	CHH
NYDRO12349	maker-nt_contig09-augustus-gene-85.31	1	1	1	1	1	1		0	0	0	0	0	0	0	0	0	0	0	0	0	0	0	0	0	0	6	6	0	0	0	6	0	no	CHH
NYDRO12350	0:maker-nm_contig09-snap-gene-85.28	1	1	1	1	1	1		0	0	0	0	0	0	0	0	0	0	0	0	0	0	0	0	0	0	6	6	0	0	0	6	0	no	CHH
NYDRO12351	1:augustus_masked-nt_contig09-processed-gene-85.31	1	1	1	1	1	1		0	0	0	0	0	0	0	0	0	0	0	0	0	0	0	0	0	0	6	6	0	0	0	6	0	no	CHH
NYDRO12398	maker-nt_contig09-snap-gene-88.24	1	1	1	1	1	1		0	0	0	0	0	0	0	0	0	0	0	0	0	1	0	0	1	0	8	6	0	0	2	6	2	no	CHH
NYDRO12658	0:maker-nm_contig09-augustus-gene-110.69	1	0	0	1	0	0		0	0	0	0	0	0	0	0	0	0	0	0	0	0	0	0	0	0	2	2	0	0	0	2	0	no	CHH
NYDRO12725	maker-nt_contig09-augustus-gene-116.49	1	1	1	1	1	1		0	0	0	0	0	0	0	0	0	0	0	0	0	0	1	0	0	1	8	6	0	0	2	6	2	no	CHH
NYDRO12726	maker-nt_contig09-snap-gene-116.15	1	1	1	1	1	1		0	0	0	0	0	0	0	0	0	0	0	0	0	0	1	0	0	1	8	6	0	0	2	6	2	no	CHH
NYDRO12733	maker-nt_contig09-snap-gene-116.22	1	1	1	1	1	1		1	1	0	1	1	1	0	0	0	0	0	0	0	1	0	0	1	0	13	6	5	0	2	6	7	no	CHH
NYDRO12831	maker-nt_contig10-snap-gene-6.28	1	0	0	1	0	0		0	0	0	0	0	0	0	0	0	0	0	0	0	0	0	0	0	0	2	2	0	0	0	2	0	no	CHH
NYDRO12854	augustus_masked-nt_contig10-processed-gene-8.27	1	1	1	1	1	1		0	1	1	1	1	1	0	1	0	0	1	0	1	0	0	0	0	0	14	6	5	2	1	8	6	no	CHH
NYDRO12984	maker-nt_contig10-snap-gene-18.10	1	0	0	1	0	0		0	0	0	0	0	0	0	0	0	0	0	0	0	0	0	0	0	0	2	2	0	0	0	2	0	no	CHH
NYDRO13054	maker-nt_contig10-snap-gene-22.42	1	0	0	0	0	0		0	0	0	0	0	0	0	0	0	0	0	0	0	0	0	0	0	0	1	1	0	0	0	1	0	no	CHH
NYDRO13060	snap_masked-nt_contig10-processed-gene-23.41	1	1	1	1	1	1		0	0	0	0	0	0	0	0	0	0	0	0	0	0	0	0	0	0	6	6	0	0	0	6	0	no	CHH
NYDRO13061	maker-nt_contig10-snap-gene-23.5	1	1	1	1	1	1		0	0	0	0	0	0	0	0	0	0	0	0	0	0	0	0	0	0	6	6	0	0	0	6	0	no	CHH
NYDRO13105	maker-nt_contig10-snap-gene-26.3	1	1	1	1	1	1		0	0	0	0	0	0	0	0	0	0	0	0	1	0	0	1	0	0	8	6	0	0	2	6	2	no	CHH
NYDRO13107	augustus_masked-nt_contig10-processed-gene-26.9	1	1	1	1	1	1		0	0	0	0	0	0	0	0	0	0	0	0	0	0	0	0	0	1	7	6	0	0	1	6	1	no	CHH
NYDRO13116	snap_masked-nt_contig10-processed-gene-27.41	1	1	1	1	1	1		0	0	0	0	0	0	1	0	0	1	1	1	0	1	0	0	0	0	11	6	0	4	1	10	1	no	CHH
NYDRO13131	snap_masked-nt_contig10-processed-gene-29.25	1	0	0	1	0	0		0	0	0	0	0	0	0	0	0	1	0	0	0	0	0	0	0	0	3	2	0	1	0	3	0	no	CHH
NYDRO13132	augustus_masked-nt_contig10-processed-gene-29.7	1	0	0	1	0	0		0	0	0	0	0	0	0	0	0	1	0	0	0	0	0	0	0	0	3	2	0	1	0	3	0	no	CHH
NYDRO13164	maker-nt_contig10-snap-gene-32.31	1	1	0	1	1	1		1	1	1	0	1	1	0	0	0	0	0	0	0	1	1	0	1	0	13	5	5	0	3	5	8	no	CHH
NYDRO13166	maker-nt_contig10-snap-gene-32.17	1	0	0	1	1	0		0	0	0	1	1	0	1	0	1	0	0	0	0	0	0	0	0	0	7	3	2	2	0	5	2	no	CHH
NYDRO13187	maker-nt_contig10-snap-gene-33.95	1	0	0	0	0	0		0	0	0	0	0	0	0	0	0	0	0	0	0	1	1	0	1	1	5	1	0	0	4	1	4	no	CHH
NYDRO13300	maker-nt_contig10-snap-gene-41.22	1	1	1	1	1	1		0	0	0	0	0	0	0	0	0	0	0	0	0	0	0	0	0	0	6	6	0	0	0	6	0	no	CHH
NYDRO13303	maker-nt_contig10-snap-gene-41.23	1	1	1	1	1	1		0	0	0	0	0	0	0	0	0	0	0	0	0	0	0	0	0	0	6	6	0	0	0	6	0	no	CHH
NYDRO13324	maker-nt_contig10-snap-gene-43.52	1	0	0	1	0	0		0	0	0	0	0	0	0	1	0	0	0	0	1	0	0	1	0	0	5	2	0	1	2	3	2	no	CHH
NYDRO13441	maker-nt_contig10-augustus-gene-53.56	1	1	1	1	1	1		0	0	0	0	0	0	0	0	0	0	0	0	0	0	0	0	0	0	6	6	0	0	0	6	0	no	CHH
NYDRO13523	maker-nt_contig10-snap-gene-62.41	1	1	1	0	0	1		0	0	0	0	0	0	0	0	0	0	0	0	0	0	0	0	0	0	4	4	0	0	0	4	0	no	CHH
NYDRO13532	augustus_masked-nt_contig10-processed-gene-63.23	1	0	0	1	0	0		0	0	0	0	0	0	0	0	0	0	0	0	0	0	1	0	0	1	4	2	0	0	2	2	2	no	CHH
NYDRO13533	maker-nt_contig10-augustus-gene-63.40	1	0	0	1	0	0		0	0	0	0	0	0	0	0	0	0	0	0	0	0	1	0	0	1	4	2	0	0	2	2	2	no	CHH
NYDRO13583	maker-nt_contig10-snap-gene-68.24	1	0	0	0	0	0		0	0	0	0	0	0	0	0	0	0	0	0	0	0	1	0	1	1	4	1	0	0	3	1	3	no	CHH
NYDRO13584	maker-nt_contig10-snap-gene-68.34	1	0	0	0	0	0		0	0	0	0	0	0	0	0	0	0	0	0	0	0	0	0	0	0	1	1	0	0	0	1	0	no	CHH
NYDRO13597	maker-nt_contig10-snap-gene-69.3	1	1	1	1	1	1		0	0	0	0	0	0	0	0	0	0	0	0	0	0	0	0	0	0	6	6	0	0	0	6	0	no	CHH
NYDRO13600	maker-nt_contig10-augustus-gene-70.64	1	0	0	0	0	0		0	0	0	0	1	0	0	0	0	0	0	0	0	1	0	0	1	0	4	1	1	0	2	1	3	no	CHH
NYDRO13601	maker-nt_contig10-augustus-gene-70.66	1	0	0	0	0	0		0	0	0	0	1	0	0	0	0	0	0	0	0	1	0	0	1	0	4	1	1	0	2	1	3	no	CHH
NYDRO13605	maker-nt_contig10-snap-gene-70.25	1	0	0	0	0	0		1	1	1	0	0	0	0	0	0	0	0	0	0	0	0	0	0	0	4	1	3	0	0	1	3	no	CHH
NYDRO13606	maker-nt_contig10-augustus-gene-70.70	1	0	0	0	0	0		0	1	0	0	0	0	0	0	0	0	0	0	0	0	0	0	0	0	2	1	1	0	0	1	1	no	CHH
NYDRO13639	maker-nt_contig10-snap-gene-73.23	1	1	0	1	1	1		0	0	0	0	0	0	0	0	0	0	0	0	0	0	0	0	0	0	5	5	0	0	0	5	0	no	CHH
NYDRO13815	maker-nt_contig10-snap-gene-89.41	1	0	0	1	0	0		0	0	0	0	0	0	0	0	0	0	0	0	0	1	0	0	0	0	3	2	0	0	1	2	1	no	CHH
NYDRO13887	maker-nt_contig10-snap-gene-96.29	1	1	1	1	1	1		0	0	0	0	0	0	0	0	0	0	0	0	0	1	0	0	1	0	8	6	0	0	2	6	2	no	CHH
NYDRO13901	maker-nt_contig10-snap-gene-97.80	1	1	1	1	1	1		0	0	0	0	0	0	0	0	0	0	0	0	1	1	1	1	1	1	12	6	0	0	6	6	6	no	CHH
NYDRO13961	maker-nt_contig10-snap-gene-103.17	1	0	0	1	0	0		0	0	0	0	0	0	0	0	0	0	0	0	0	0	0	0	0	0	2	2	0	0	0	2	0	no	CHH
NYDRO13962	snap_masked-nt_contig10-processed-gene-103.66	1	0	0	1	0	0		0	0	0	0	0	0	0	0	0	0	0	0	0	0	1	0	0	1	4	2	0	0	2	2	2	no	CHH
NYDRO14009	augustus_masked-nt_contig10-processed-gene-108.17	1	1	1	1	1	1		1	0	0	0	0	0	0	0	0	0	0	0	0	1	0	0	1	0	9	6	1	0	2	6	3	no	CHH
NYDRO14127	0:maker-nm_contig11-augustus-gene-0.15	1	0	0	1	0	0		0	1	1	1	0	0	0	0	0	0	0	0	0	0	1	0	0	1	7	2	3	0	2	2	5	no	CHH
NYDRO14150	1:maker-nt_contig11-snap-gene-1.15	1	0	0	1	0	0		0	0	0	0	0	0	0	0	0	0	0	0	0	0	0	0	0	0	2	2	0	0	0	2	0	MEG	CHH
NYDRO14151	maker-nt_contig11-snap-gene-1.45	1	0	0	1	0	0		0	0	0	0	0	0	0	0	0	0	0	0	1	0	0	1	0	0	4	2	0	0	2	2	2	no	CHH
NYDRO14225	1:maker-nt_contig11-snap-gene-6.29	1	1	1	1	1	1		1	0	1	0	0	0	0	0	0	0	0	0	0	0	0	0	0	0	8	6	2	0	0	6	2	no	CHH
NYDRO14226	0:maker-nm_contig11-snap-gene-6.9	1	1	1	1	1	1		0	0	0	0	0	0	0	0	0	0	0	0	0	0	0	0	0	0	6	6	0	0	0	6	0	no	CHH
NYDRO14233	0:maker-nm_contig11-snap-gene-6.3	1	1	1	1	1	1		0	1	0	0	0	0	0	0	0	0	0	0	0	1	1	0	1	1	11	6	1	0	4	6	5	no	CHH
NYDRO14234	maker-nt_contig11-snap-gene-6.9	1	1	1	1	1	1		0	0	0	0	0	0	0	0	0	0	0	0	0	1	1	0	1	1	10	6	0	0	4	6	4	no	CHH
NYDRO14271	1:snap_masked-nt_contig11-processed-gene-8.61	1	1	1	1	1	1		0	0	0	0	0	0	0	0	0	0	0	0	0	1	0	0	1	0	8	6	0	0	2	6	2	no	CHH
NYDRO14272	0:maker-nm_contig11-augustus-gene-8.41	1	1	1	1	1	1		0	0	0	0	0	0	0	0	0	0	0	0	0	0	0	0	0	0	6	6	0	0	0	6	0	no	CHH
NYDRO14295	maker-nt_contig11-snap-gene-10.6	1	1	1	1	1	1		0	0	0	0	0	0	0	0	0	0	0	0	0	0	0	0	0	0	6	6	0	0	0	6	0	no	CHH
NYDRO14325	augustus_masked-nt_contig11-processed-gene-13.1	1	1	1	1	1	1		0	0	0	0	0	0	1	1	1	0	0	0	0	0	0	0	0	0	9	6	0	3	0	9	0	no	CHH
NYDRO14345	maker-nt_contig11-snap-gene-15.12	1	1	1	1	1	1		0	0	0	0	0	0	0	0	0	0	0	0	0	0	1	0	0	1	8	6	0	0	2	6	2	no	CHH
NYDRO14346	snap_masked-nt_contig11-processed-gene-15.21	1	1	1	1	1	1		0	0	0	0	0	0	1	1	0	0	0	0	0	0	0	0	0	0	8	6	0	2	0	8	0	no	CHH
NYDRO14347	maker-nt_contig11-snap-gene-15.13	1	1	1	1	1	1		0	0	0	0	0	0	1	1	0	0	0	0	0	0	0	0	0	0	8	6	0	2	0	8	0	no	CHH
NYDRO14723	maker-nt_contig11-augustus-gene-44.24	1	0	0	0	0	0		0	0	0	0	0	0	0	0	0	0	0	0	0	0	0	0	0	0	1	1	0	0	0	1	0	no	CHH
NYDRO14756	1:maker-nt_contig11-augustus-gene-47.37	1	0	0	1	0	0		0	0	0	0	0	0	0	0	0	0	0	0	0	0	0	0	0	0	2	2	0	0	0	2	0	no	CHH
NYDRO14838	0:augustus_masked-nm_contig11-processed-gene-52.4	1	0	0	0	0	0		1	1	1	1	1	0	0	0	0	0	0	0	1	0	0	1	1	0	9	1	5	0	3	1	8	no	CHH
NYDRO15017	maker-nt_contig11-snap-gene-66.6	1	0	0	0	0	0		0	0	0	0	0	0	0	0	0	1	1	0	0	0	0	1	0	1	5	1	0	2	2	3	2	no	CHH
NYDRO15079	0:maker-nm_contig11-snap-gene-74.51	1	0	0	0	0	0		0	0	0	0	0	0	0	0	0	0	0	0	0	1	1	0	0	1	4	1	0	0	3	1	3	no	CHH
NYDRO15198	maker-nt_contig11-snap-gene-85.130	1	0	0	1	0	0		0	1	0	0	0	0	0	0	0	0	0	0	0	1	0	0	0	0	4	2	1	0	1	2	2	no	CHH
NYDRO15201	snap_masked-nt_contig11-processed-gene-85.80	1	0	0	1	0	0		0	1	0	0	0	0	0	0	0	0	0	0	0	0	0	0	0	0	3	2	1	0	0	2	1	no	CHH
NYDRO15202	0:maker-nm_contig11-snap-gene-85.46	1	0	0	1	0	0		0	0	0	0	0	0	0	0	0	0	0	0	0	1	0	0	0	0	3	2	0	0	1	2	1	no	CHH
NYDRO15276	0:snap_masked-nm_contig11-processed-gene-91.12	1	0	0	1	0	0		0	0	0	0	0	0	0	0	0	0	0	0	0	1	0	0	1	1	5	2	0	0	3	2	3	no	CHH
NYDRO15439	augustus_masked-nt_contig12-processed-gene-0.23	1	0	0	1	0	0		0	0	0	0	0	0	0	0	0	0	0	0	0	0	0	0	0	0	2	2	0	0	0	2	0	no	CHH
NYDRO15514	maker-nt_contig12-snap-gene-10.45	1	0	0	1	0	0		0	0	0	0	0	0	0	0	0	0	0	0	0	0	0	0	0	0	2	2	0	0	0	2	0	no	CHH
NYDRO15515	maker-nt_contig12-snap-gene-10.54	1	0	0	1	0	0		0	0	0	0	0	0	0	0	0	0	0	0	1	0	0	1	0	0	4	2	0	0	2	2	2	no	CHH
NYDRO15598	maker-nt_contig12-snap-gene-18.43	1	1	1	0	1	1		0	0	0	0	0	0	0	0	0	0	0	0	0	0	0	0	0	0	5	5	0	0	0	5	0	no	CHH
NYDRO15633	maker-nt_contig12-snap-gene-21.19	1	0	0	1	0	0		1	1	1	1	1	1	0	0	0	0	0	0	0	0	0	0	0	0	8	2	6	0	0	2	6	no	CHH
NYDRO15704	0:maker-nm_contig12-snap-gene-27.10	1	0	0	0	0	0		0	0	0	0	0	0	0	0	0	0	0	0	0	1	0	0	1	0	3	1	0	0	2	1	2	no	CHH
NYDRO15790	maker-nt_contig12-augustus-gene-36.69	1	0	0	1	0	0		0	0	0	0	0	0	0	1	0	0	0	0	0	1	0	0	1	0	5	2	0	1	2	3	2	no	CHH
NYDRO15857	maker-nt_contig12-snap-gene-42.1	1	1	1	1	1	1		1	1	1	0	0	0	0	0	0	0	0	0	0	1	0	0	1	0	11	6	3	0	2	6	5	no	CHH
NYDRO15885	maker-nt_contig12-augustus-gene-44.26	1	0	0	1	0	0		1	0	0	0	0	0	0	0	0	0	0	0	1	0	0	1	0	0	5	2	1	0	2	2	3	MEG	CHH
NYDRO15887	maker-nt_contig12-snap-gene-45.53	1	0	0	0	1	0		0	0	0	0	0	0	0	0	0	0	0	0	0	0	0	0	0	0	2	2	0	0	0	2	0	no	CHH
NYDRO15888	0:maker-nm_contig12-snap-gene-45.49	1	0	0	0	0	0		0	0	0	0	0	0	0	0	0	0	0	0	0	0	0	0	0	0	1	1	0	0	0	1	0	no	CHH
NYDRO15901	maker-nt_contig12-augustus-gene-46.21	1	0	0	0	0	0		0	0	0	1	1	1	0	0	0	0	0	0	0	0	0	0	0	0	4	1	3	0	0	1	3	no	CHH
NYDRO15961	maker-nt_contig12-snap-gene-51.48	1	1	1	1	1	1		0	0	0	1	0	0	0	0	0	0	0	0	0	0	0	0	0	0	7	6	1	0	0	6	1	no	CHH
NYDRO15962	0:maker-nm_contig12-augustus-gene-51.33	1	1	1	1	1	1		1	1	1	0	0	0	0	0	0	0	0	0	0	0	0	0	0	0	9	6	3	0	0	6	3	no	CHH
NYDRO15987	0:augustus_masked-nm_contig12-processed-gene-53.31	1	1	1	1	1	1		0	0	0	0	0	0	0	0	0	0	0	0	0	0	0	0	0	0	6	6	0	0	0	6	0	no	CHH
NYDRO16069	1:maker-nt_contig12-augustus-gene-58.75	1	1	0	1	1	0		0	0	0	0	0	0	0	0	0	0	0	0	0	0	1	0	0	1	6	4	0	0	2	4	2	no	CHH
NYDRO16088	0:maker-nm_contig12-snap-gene-60.18	1	0	0	1	0	0		1	1	1	0	0	0	0	0	0	0	0	0	0	0	0	0	0	0	5	2	3	0	0	2	3	no	CHH
NYDRO16130	maker-nt_contig12-snap-gene-64.29	1	0	0	0	0	0		0	0	0	0	0	0	0	0	0	0	0	0	1	0	1	0	0	1	4	1	0	0	3	1	3	no	CHH
NYDRO16138	maker-nt_contig12-snap-gene-64.22	1	1	1	1	1	1		0	0	0	0	0	0	0	0	0	0	0	0	0	0	0	0	0	0	6	6	0	0	0	6	0	no	CHH
NYDRO16139	maker-nt_contig12-augustus-gene-65.16	1	1	1	1	1	1		0	0	0	0	0	0	0	0	0	0	0	0	0	0	0	0	0	0	6	6	0	0	0	6	0	no	CHH
NYDRO16221	augustus_masked-nt_contig12-processed-gene-71.44	1	0	0	1	0	0		0	0	0	0	0	0	0	0	0	0	0	0	0	0	0	0	0	0	2	2	0	0	0	2	0	no	CHH
NYDRO16337	1:maker-nt_contig12-snap-gene-81.32	1	1	1	1	1	1		1	1	1	0	0	0	0	0	0	0	1	1	0	0	0	0	0	0	11	6	3	2	0	8	3	no	CHH
NYDRO16410	maker-nt_contig12-snap-gene-86.5	1	1	1	1	1	1		0	0	0	0	0	0	0	0	0	0	0	0	0	0	1	0	0	1	8	6	0	0	2	6	2	no	CHH
NYDRO16449	maker-nt_contig12-snap-gene-88.36	1	1	1	1	1	1		0	0	0	0	0	0	0	0	0	0	0	0	0	0	0	0	0	0	6	6	0	0	0	6	0	no	CHH
NYDRO16450	maker-nt_contig12-snap-gene-88.34	1	1	1	1	1	1		0	0	0	0	0	0	0	0	0	0	1	0	0	0	0	0	0	0	7	6	0	1	0	7	0	no	CHH
NYDRO16451	snap_masked-nt_contig12-processed-gene-88.80	1	1	1	1	1	1		0	0	0	0	0	0	0	0	0	0	1	0	0	0	0	0	0	0	7	6	0	1	0	7	0	no	CHH
NYDRO16497	0:maker-nm_contig12-snap-gene-91.60	1	1	1	0	0	0		0	1	0	0	0	0	0	0	0	0	0	0	0	0	1	0	0	0	5	3	1	0	1	3	2	MEG	CHH
NYDRO16538	maker-nt_contig12-snap-gene-95.15	1	0	0	0	0	0		0	0	0	0	0	0	0	0	0	0	0	0	0	0	0	0	0	0	1	1	0	0	0	1	0	no	CHH
NYDRO16593	snap_masked-nt_contig12-processed-gene-100.8	1	0	0	1	0	0		0	1	1	0	0	0	0	0	0	0	0	0	1	0	0	1	0	0	6	2	2	0	2	2	4	no	CHH
NYDRO16626	snap_masked-nt_contig12-processed-gene-102.14	1	1	1	1	1	1		0	0	0	0	0	0	1	1	0	1	1	1	0	0	0	0	0	0	11	6	0	5	0	11	0	no	CHH
NYDRO16668	maker-nt_contig12-snap-gene-106.5	1	0	0	1	0	0		0	0	0	0	0	0	0	0	1	1	1	1	1	0	0	0	0	0	7	2	0	4	1	6	1	no	CHH
NYDRO16669	0:augustus_masked-nm_contig12-processed-gene-106.8	1	0	0	1	0	0		0	0	0	0	0	0	0	0	1	1	1	1	0	1	0	0	0	0	7	2	0	4	1	6	1	no	CHH
NYDRO16678	maker-nt_contig12-snap-gene-107.27	1	1	1	1	1	1		0	1	1	0	0	0	1	0	0	0	0	0	0	0	0	0	0	1	10	6	2	1	1	7	3	no	CHH
NYDRO16801	snap_masked-nt_contig12-processed-gene-116.32	1	1	1	1	1	1		0	0	0	0	0	0	0	0	0	0	0	0	0	0	0	0	0	0	6	6	0	0	0	6	0	no	CHH
NYDRO16802	maker-nt_contig12-snap-gene-116.17	1	1	1	1	1	1		0	0	0	0	0	0	0	0	0	0	0	0	0	1	0	0	1	1	9	6	0	0	3	6	3	no	CHH
NYDRO16803	snap_masked-nt_contig12-processed-gene-116.25	1	1	1	1	1	1		0	0	0	0	0	0	0	0	0	0	0	0	0	1	0	0	1	0	8	6	0	0	2	6	2	no	CHH
NYDRO16860	maker-nt_contig13-augustus-gene-3.49	1	0	0	1	0	0		1	1	1	0	0	0	0	0	0	0	0	0	0	0	0	0	0	0	5	2	3	0	0	2	3	no	CHH
NYDRO16861	augustus_masked-nt_contig13-processed-gene-3.26	1	0	0	1	0	0		1	1	1	0	0	0	0	0	0	0	0	0	0	0	1	0	0	1	7	2	3	0	2	2	5	no	CHH
NYDRO16949	augustus_masked-nt_contig13-processed-gene-10.6	1	0	0	0	0	0		0	0	0	0	0	0	0	0	0	0	0	0	0	0	0	0	0	0	1	1	0	0	0	1	0	no	CHH
NYDRO16967	maker-nt_contig13-augustus-gene-12.31	1	1	1	1	1	1		0	0	0	0	0	0	0	0	0	0	0	0	0	0	0	0	0	0	6	6	0	0	0	6	0	no	CHH
NYDRO17062	maker-nt_contig13-snap-gene-22.45	1	0	0	0	0	0		1	1	1	1	1	1	1	1	1	1	1	1	1	1	0	1	1	0	17	1	6	6	4	7	10	no	CHH
NYDRO17218	maker-nt_contig13-augustus-gene-36.47	1	1	1	1	1	1		0	0	0	0	0	0	0	0	0	1	1	1	0	1	0	0	0	0	10	6	0	3	1	9	1	no	CHH
NYDRO17351	maker-nt_contig13-augustus-gene-48.28	1	1	1	1	1	1		0	0	0	0	0	0	0	0	0	0	0	0	0	0	1	0	0	0	7	6	0	0	1	6	1	no	CHH
NYDRO17502	maker-nt_contig13-snap-gene-62.42	1	0	0	0	0	0		0	0	0	0	0	0	0	0	0	0	0	0	0	0	1	0	0	1	3	1	0	0	2	1	2	no	CHH
NYDRO17503	maker-nt_contig13-augustus-gene-62.16	1	0	0	0	0	0		0	0	0	0	0	0	0	0	0	0	0	0	0	0	1	0	0	1	3	1	0	0	2	1	2	no	CHH
NYDRO17548	augustus_masked-nt_contig13-processed-gene-66.1	1	0	0	1	0	0		0	0	0	0	0	0	0	0	0	0	0	0	0	0	0	0	0	0	2	2	0	0	0	2	0	no	CHH
NYDRO17556	snap_masked-nt_contig13-processed-gene-66.57	1	1	0	0	1	0		0	0	0	0	0	0	0	0	0	1	0	0	0	1	1	0	0	1	7	3	0	1	3	4	3	no	CHH
NYDRO17664	maker-nt_contig13-augustus-gene-74.65	1	0	0	1	0	0		0	1	0	0	0	1	0	0	0	0	0	0	0	0	0	0	0	0	4	2	2	0	0	2	2	no	CHH
NYDRO17684	maker-nt_contig13-augustus-gene-76.35	1	1	1	1	1	1		0	0	0	0	0	0	0	0	0	0	0	0	1	1	1	0	0	1	10	6	0	0	4	6	4	no	CHH
NYDRO17685	maker-nt_contig13-augustus-gene-76.29	1	1	1	1	1	1		0	0	0	0	0	0	0	0	0	0	0	0	0	0	1	0	0	1	8	6	0	0	2	6	2	no	CHH
NYDRO17739	maker-nt_contig13-snap-gene-80.47	1	0	0	1	0	0		0	0	0	0	0	0	0	0	0	0	0	0	0	0	0	0	0	0	2	2	0	0	0	2	0	no	CHH
NYDRO17740	maker-nt_contig13-snap-gene-80.60	1	0	0	1	0	0		0	0	0	0	0	0	0	0	0	0	0	0	0	0	0	0	0	0	2	2	0	0	0	2	0	no	CHH
NYDRO17781	maker-nt_contig13-snap-gene-84.20	1	1	1	1	1	1		0	0	0	0	0	0	0	0	0	0	0	0	0	0	0	0	0	0	6	6	0	0	0	6	0	no	CHH
NYDRO17868	augustus_masked-nt_contig13-processed-gene-90.50	1	1	0	1	1	1		0	0	0	0	0	0	0	0	0	0	0	0	0	0	0	0	0	0	5	5	0	0	0	5	0	no	CHH
NYDRO17893	maker-nt_contig13-snap-gene-91.29	1	0	1	0	0	1		1	1	1	1	1	1	0	0	0	0	0	0	0	0	0	0	0	0	9	3	6	0	0	3	6	no	CHH
NYDRO17894	maker-nt_contig13-snap-gene-91.20	1	0	1	0	0	1		0	0	0	1	1	1	0	0	0	0	0	0	0	0	0	0	0	0	6	3	3	0	0	3	3	no	CHH
NYDRO17895	snap_masked-nt_contig13-processed-gene-91.56	1	0	1	0	0	1		1	1	1	1	1	1	1	0	0	0	0	0	0	0	0	0	0	0	10	3	6	1	0	4	6	no	CHH
NYDRO17933	snap_masked-nt_contig13-processed-gene-94.23	1	0	0	1	0	0		0	0	0	0	0	0	0	1	0	0	0	0	0	1	0	0	1	0	5	2	0	1	2	3	2	no	CHH
NYDRO17935	maker-nt_contig13-snap-gene-94.3	1	1	1	1	1	1		0	0	1	0	1	0	0	0	0	0	0	0	0	0	1	0	0	0	9	6	2	0	1	6	3	no	CHH
NYDRO17936	maker-nt_contig13-augustus-gene-94.43	1	1	1	1	1	1		0	0	1	1	1	0	0	0	0	0	0	0	0	0	0	0	0	0	9	6	3	0	0	6	3	no	CHH
NYDRO17942	maker-nt_contig13-snap-gene-94.7	1	0	0	1	0	0		0	0	0	0	0	0	0	0	0	0	0	0	0	0	0	0	0	0	2	2	0	0	0	2	0	no	CHH
NYDRO17959	maker-nt_contig13-snap-gene-96.11	1	1	1	1	1	1		1	1	1	0	0	0	0	0	0	0	0	0	0	0	0	0	0	0	9	6	3	0	0	6	3	no	CHH
NYDRO18233	augustus_masked-nt_contig14-processed-gene-23.17	1	1	1	1	1	1		0	0	0	0	0	0	0	0	0	0	0	0	0	0	0	0	0	0	6	6	0	0	0	6	0	no	CHH
NYDRO18234	maker-nt_contig14-snap-gene-23.35	1	1	1	1	1	1		1	1	1	0	0	1	0	0	0	0	0	0	0	0	0	0	0	0	10	6	4	0	0	6	4	no	CHH
NYDRO18235	maker-nt_contig14-snap-gene-23.37	1	0	0	1	0	0		0	0	0	0	0	0	0	0	0	0	0	0	0	0	1	0	0	1	4	2	0	0	2	2	2	no	CHH
NYDRO18359	maker-nt_contig14-snap-gene-38.0	1	1	0	1	1	1		0	0	0	0	0	0	0	0	0	1	1	0	0	0	0	0	0	0	7	5	0	2	0	7	0	no	CHH
NYDRO18378	augustus_masked-nt_contig14-processed-gene-39.12	1	0	0	0	0	0		0	0	0	0	0	0	0	0	0	0	0	0	0	1	0	0	1	0	3	1	0	0	2	1	2	no	CHH
NYDRO18385	maker-nt_contig14-snap-gene-42.5	1	0	0	0	0	0		0	0	0	0	0	0	0	0	0	0	0	0	0	0	1	0	0	1	3	1	0	0	2	1	2	no	CHH
NYDRO18386	maker-nt_contig14-snap-gene-42.11	1	0	1	1	0	1		0	0	0	0	0	0	0	0	0	0	0	0	0	0	0	0	0	0	4	4	0	0	0	4	0	no	CHH
NYDRO18482	maker-nt_contig14-augustus-gene-60.0	1	0	0	1	0	0		0	0	0	0	0	0	0	0	0	0	0	0	0	0	1	0	0	0	3	2	0	0	1	2	1	no	CHH
NYDRO18509	maker-nt_contig14-snap-gene-63.6	1	0	0	0	0	0		0	1	1	0	0	0	0	0	0	0	0	0	0	0	0	0	0	0	3	1	2	0	0	1	2	no	CHH
NYDRO18522	augustus_masked-nt_contig14-processed-gene-65.2	1	0	0	0	0	0		0	0	0	0	0	0	0	0	0	0	0	0	0	0	0	0	0	0	1	1	0	0	0	1	0	no	CHH
NYDRO18555	maker-nt_contig14-augustus-gene-69.0	1	0	0	1	0	0		0	1	1	1	1	1	0	0	0	0	0	0	0	0	0	0	0	0	7	2	5	0	0	2	5	no	CHH
NYDRO18619	maker-nt_contig14-snap-gene-77.12	1	0	0	1	0	0		1	1	1	1	1	1	0	0	0	0	0	0	0	0	0	0	0	0	8	2	6	0	0	2	6	no	CHH
NYDRO18620	maker-nt_contig14-snap-gene-77.11	1	0	0	1	0	0		0	0	0	1	1	1	0	0	0	0	0	0	0	0	0	0	0	0	5	2	3	0	0	2	3	no	CHH
NYDRO18633	augustus_masked-nt_contig14-processed-gene-79.62	1	0	0	1	0	0		0	0	0	0	0	1	0	0	0	0	0	0	0	0	0	0	0	0	3	2	1	0	0	2	1	no	CHH
NYDRO18703	maker-nt_contig14-snap-gene-85.62	1	0	0	1	0	0		0	0	0	0	0	0	0	0	0	0	0	0	0	0	1	0	0	1	4	2	0	0	2	2	2	no	CHH
NYDRO18710	snap_masked-nt_contig14-processed-gene-86.36	1	1	1	1	1	1		1	0	0	0	0	0	0	0	0	0	0	0	0	0	0	0	0	0	7	6	1	0	0	6	1	no	CHH
NYDRO18711	maker-nt_contig14-snap-gene-86.10	1	1	1	1	1	1		1	0	0	0	0	0	0	0	0	0	0	0	0	1	0	0	1	0	9	6	1	0	2	6	3	no	CHH
NYDRO18733	maker-nt_contig14-snap-gene-89.2	1	0	0	0	0	0		1	1	1	0	0	0	0	0	0	0	0	0	1	0	1	1	0	1	8	1	3	0	4	1	7	no	CHH
NYDRO18775	augustus_masked-nt_contig14-processed-gene-95.21	1	0	0	1	0	0		0	0	0	0	0	0	0	0	0	0	0	0	0	0	0	0	0	0	2	2	0	0	0	2	0	no	CHH
NYDRO18787	maker-nt_contig14-snap-gene-97.4	1	0	0	1	0	0		0	0	0	0	0	0	0	0	0	0	0	0	0	0	0	0	0	0	2	2	0	0	0	2	0	no	CHH
NYDRO18811	augustus_masked-nt_contig14-processed-gene-101.21	1	1	0	0	1	0		1	1	1	0	0	0	0	0	0	0	0	0	0	0	0	0	0	0	6	3	3	0	0	3	3	MEG	CHH
NYDRO19361	maker-nt_contig15-snap-gene-44.6	1	0	0	0	0	0		1	1	1	0	0	0	0	0	0	0	0	0	0	0	0	0	0	1	5	1	3	0	1	1	4	no	CHH
NYDRO19420	maker-nt_contig15-augustus-gene-52.5	1	0	0	0	0	0		0	0	0	0	0	0	0	0	0	0	0	0	0	0	1	0	0	1	3	1	0	0	2	1	2	no	CHH
NYDRO19554	maker-nt_contig15-snap-gene-65.12	1	0	0	1	0	0		0	0	0	1	1	1	0	0	0	0	0	0	0	0	1	0	0	1	7	2	3	0	2	2	5	no	CHH
NYDRO19652	snap_masked-nt_contig15-processed-gene-73.58	1	1	1	1	1	1		0	0	0	0	0	0	0	0	0	0	0	0	0	0	0	0	0	0	6	6	0	0	0	6	0	no	CHH
NYDRO19653	maker-nt_contig15-augustus-gene-73.4	1	1	1	1	1	1		0	0	0	0	0	0	0	0	0	0	0	0	0	0	0	0	0	0	6	6	0	0	0	6	0	no	CHH
NYDRO19668	maker-nt_contig15-snap-gene-75.60	1	0	1	1	0	0		0	0	0	1	1	1	0	0	0	0	0	0	0	1	0	0	1	0	8	3	3	0	2	3	5	no	CHH
NYDRO19811	maker-nt_contig15-snap-gene-88.34	1	1	1	1	1	1		0	0	0	1	1	1	0	0	0	0	0	0	0	1	1	0	1	1	13	6	3	0	4	6	7	no	CHH
NYDRO19893	maker-nt_contig15-snap-gene-96.13	1	1	1	1	1	1		0	0	0	0	0	0	0	0	0	0	0	0	0	1	1	0	0	0	8	6	0	0	2	6	2	no	CHH
NYDRO19894	maker-nt_contig15-snap-gene-96.2	1	1	1	1	1	1		0	0	0	0	0	0	0	0	0	0	0	0	0	1	1	0	0	1	9	6	0	0	3	6	3	no	CHH
NYDRO19946	maker-nt_contig15-snap-gene-102.28	1	0	0	1	0	0		0	0	0	0	0	0	0	0	0	0	0	0	0	1	0	0	1	0	4	2	0	0	2	2	2	no	CHH
NYDRO19967	maker-nt_contig15-augustus-gene-104.25	1	1	1	1	1	1		0	0	0	0	0	0	0	0	0	0	0	0	0	0	1	0	0	0	7	6	0	0	1	6	1	no	CHH
NYDRO19968	maker-nt_contig15-augustus-gene-104.13	1	1	1	1	1	1		0	0	0	0	0	0	0	0	0	0	0	0	0	0	0	0	0	0	6	6	0	0	0	6	0	no	CHH
NYDRO19992	maker-nt_contig15-snap-gene-106.29	1	0	0	0	0	0		0	0	0	0	0	0	0	0	0	0	0	0	0	0	0	0	0	0	1	1	0	0	0	1	0	no	CHH
NYDRO20152	maker-nt_contig16-augustus-gene-2.27	1	1	1	1	1	1		0	1	1	0	0	0	0	0	0	0	0	0	0	0	1	0	0	1	10	6	2	0	2	6	4	no	CHH
NYDRO20188	augustus_masked-nt_contig16-processed-gene-6.50	1	0	0	1	0	0		0	0	0	0	0	0	0	0	0	0	0	0	0	0	0	0	0	0	2	2	0	0	0	2	0	no	CHH
NYDRO20194	maker-nt_contig16-augustus-gene-6.27	1	1	1	1	1	1		0	0	0	0	0	0	0	0	0	0	0	0	0	0	0	0	0	0	6	6	0	0	0	6	0	no	CHH
NYDRO20238	maker-nt_contig16-augustus-gene-10.6	1	0	0	0	0	0		0	0	0	0	0	0	0	0	0	0	0	0	0	0	0	0	0	0	1	1	0	0	0	1	0	no	CHH
NYDRO20252	snap_masked-nt_contig16-processed-gene-12.40	1	0	0	1	0	0		0	0	0	0	0	0	0	0	0	0	0	0	0	0	0	0	0	0	2	2	0	0	0	2	0	no	CHH
NYDRO20275	maker-nt_contig16-snap-gene-14.9	1	0	0	1	0	0		0	0	0	0	0	0	0	0	0	0	0	0	1	0	1	1	0	1	6	2	0	0	4	2	4	no	CHH
NYDRO20317	maker-nt_contig16-augustus-gene-17.30	1	0	0	0	0	0		0	0	0	0	0	0	0	0	0	0	0	0	0	1	0	0	1	0	3	1	0	0	2	1	2	no	CHH
NYDRO20377	maker-nt_contig16-augustus-gene-22.90	1	1	1	1	1	1		0	0	0	0	0	0	0	0	0	0	0	0	0	0	0	0	0	0	6	6	0	0	0	6	0	no	CHH
NYDRO20378	maker-nt_contig16-snap-gene-23.22	1	1	1	1	1	1		0	0	0	0	0	0	0	0	0	0	0	0	0	0	0	0	0	0	6	6	0	0	0	6	0	no	CHH
NYDRO20448	maker-nt_contig16-augustus-gene-29.17	1	1	1	1	1	1		0	0	0	0	0	0	0	0	0	0	0	0	0	0	1	0	1	1	9	6	0	0	3	6	3	no	CHH
NYDRO20449	maker-nt_contig16-snap-gene-29.38	1	1	1	1	1	1		0	0	0	0	0	0	0	0	0	0	0	0	0	1	0	0	1	0	8	6	0	0	2	6	2	no	CHH
NYDRO20469	maker-nt_contig16-snap-gene-31.21	1	0	0	1	0	0		0	0	0	0	0	0	0	0	0	0	0	0	0	0	0	0	0	0	2	2	0	0	0	2	0	no	CHH
NYDRO20489	maker-nt_contig16-snap-gene-32.17	1	1	0	1	1	0		0	0	0	0	0	0	0	0	0	0	0	0	0	0	0	0	0	0	4	4	0	0	0	4	0	no	CHH
NYDRO20490	maker-nt_contig16-augustus-gene-32.46	1	1	0	1	1	0		0	0	0	0	0	0	0	0	0	0	0	0	0	0	0	0	0	0	4	4	0	0	0	4	0	no	CHH
NYDRO20491	maker-nt_contig16-snap-gene-32.18	1	1	0	1	1	0		0	0	0	0	0	0	0	0	0	0	0	0	0	0	1	0	0	1	6	4	0	0	2	4	2	no	CHH
NYDRO20558	maker-nt_contig16-augustus-gene-38.41	1	0	1	0	0	0		1	1	1	0	0	0	0	0	0	0	0	0	0	1	0	0	1	0	7	2	3	0	2	2	5	no	CHH
NYDRO20559	augustus_masked-nt_contig16-processed-gene-38.37	1	0	0	0	0	0		0	0	0	0	0	0	1	0	0	1	1	0	0	1	0	0	0	0	5	1	0	3	1	4	1	no	CHH
NYDRO20560	augustus_masked-nt_contig16-processed-gene-38.30	1	0	0	0	0	0		0	0	0	0	0	0	0	0	0	0	0	0	0	0	0	0	0	0	1	1	0	0	0	1	0	no	CHH
NYDRO20744	maker-nt_contig16-snap-gene-55.5	1	1	1	1	1	1		1	1	1	0	0	0	0	0	0	0	0	0	0	0	0	0	0	0	9	6	3	0	0	6	3	no	CHH
NYDRO20780	maker-nt_contig16-augustus-gene-58.47	1	1	0	1	1	0		0	0	0	0	0	0	0	0	0	0	0	0	0	0	0	0	0	0	4	4	0	0	0	4	0	no	CHH
NYDRO20781	maker-nt_contig16-augustus-gene-58.49	1	1	0	1	1	0		0	0	0	0	0	0	0	0	0	0	0	0	0	0	0	0	0	0	4	4	0	0	0	4	0	no	CHH
NYDRO20862	maker-nt_contig16-snap-gene-63.58	1	1	1	1	1	1		0	0	0	0	0	0	0	0	0	0	0	0	1	0	0	1	0	0	8	6	0	0	2	6	2	no	CHH
NYDRO20863	augustus_masked-nt_contig16-processed-gene-63.46	1	1	1	1	1	1		0	0	0	0	0	0	0	0	0	0	0	0	0	1	0	0	0	0	7	6	0	0	1	6	1	no	CHH
NYDRO20867	augustus_masked-nt_contig16-processed-gene-63.38	1	1	1	1	1	1		0	0	0	0	0	0	0	0	0	0	0	0	0	0	0	0	0	0	6	6	0	0	0	6	0	no	CHH
NYDRO20872	maker-nt_contig16-snap-gene-64.42	1	1	1	1	1	1		0	0	0	0	0	0	0	0	0	0	0	0	0	1	0	0	1	0	8	6	0	0	2	6	2	no	CHH
NYDRO20971	augustus_masked-nt_contig16-processed-gene-72.7	1	1	1	1	1	1		0	0	0	0	0	0	0	0	0	0	0	0	0	0	0	0	0	0	6	6	0	0	0	6	0	no	CHH
NYDRO20987	snap_masked-nt_contig16-processed-gene-74.15	1	1	1	1	1	1		0	0	0	0	0	0	0	0	0	0	0	0	0	0	0	0	0	0	6	6	0	0	0	6	0	no	CHH
NYDRO21031	maker-nt_contig16-snap-gene-81.9	1	0	0	1	0	0		1	1	1	1	1	1	0	0	0	0	0	0	0	1	1	0	0	1	11	2	6	0	3	2	9	no	CHH
NYDRO21032	maker-nt_contig16-augustus-gene-81.28	1	0	0	1	0	0		0	0	0	0	0	0	1	0	0	0	0	0	0	0	0	0	0	0	3	2	0	1	0	3	0	no	CHH
NYDRO21037	augustus_masked-nt_contig16-processed-gene-81.6	1	1	1	1	1	1		0	0	0	1	1	1	0	0	0	0	0	0	0	0	0	0	0	1	10	6	3	0	1	6	4	no	CHH
NYDRO21055	maker-nt_contig16-snap-gene-83.23	1	0	0	1	0	0		0	0	0	0	0	0	0	0	0	0	0	0	0	0	0	0	0	0	2	2	0	0	0	2	0	no	CHH
NYDRO21056	maker-nt_contig16-augustus-gene-84.2	1	0	0	1	0	0		0	0	0	0	0	0	0	0	0	0	0	0	0	0	0	0	0	0	2	2	0	0	0	2	0	no	CHH
NYDRO21101	maker-nt_contig16-snap-gene-89.21	1	0	0	1	0	0		0	0	0	0	0	0	0	0	0	0	0	0	0	0	0	0	0	0	2	2	0	0	0	2	0	no	CHH
NYDRO21259	maker-nt_contig16-augustus-gene-104.20	1	0	0	1	0	0		0	0	0	0	0	0	0	0	0	0	0	0	0	0	1	0	0	1	4	2	0	0	2	2	2	no	CHH
NYDRO21292	maker-nt_contig16-snap-gene-107.54	1	0	0	0	0	0		0	0	0	0	0	0	0	0	0	0	0	0	1	0	0	0	0	0	2	1	0	0	1	1	1	no	CHH
NYDRO21318	maker-nt_contig16-snap-gene-109.12	1	0	0	1	0	0		0	0	0	0	0	0	0	0	0	0	0	0	0	0	0	0	0	0	2	2	0	0	0	2	0	no	CHH
NYDRO21319	maker-nt_contig16-snap-gene-109.13	1	0	0	1	0	0		0	0	0	0	0	0	0	0	0	0	0	0	0	0	0	0	0	0	2	2	0	0	0	2	0	no	CHH
NYDRO21321	snap_masked-nt_contig16-processed-gene-109.55	1	1	1	1	1	1		0	0	0	0	0	0	0	0	0	0	0	0	0	0	1	0	0	1	8	6	0	0	2	6	2	no	CHH
NYDRO21472	maker-nt_contig17-snap-gene-8.15	1	0	0	0	0	0		1	1	1	1	1	0	0	0	0	0	0	0	0	0	1	0	0	1	8	1	5	0	2	1	7	no	CHH
NYDRO21634	augustus_masked-nt_contig17-processed-gene-29.10	1	1	0	0	1	0		0	0	0	0	0	0	0	0	0	0	0	0	0	0	0	0	0	0	3	3	0	0	0	3	0	no	CHH
NYDRO21652	maker-nt_contig17-snap-gene-32.17	1	0	0	0	0	0		0	0	0	0	0	0	0	0	0	0	0	0	0	0	0	0	0	0	1	1	0	0	0	1	0	no	CHH
NYDRO21672	snap_masked-nt_contig17-processed-gene-34.15	1	0	0	1	0	0		0	0	0	0	0	1	1	0	1	0	0	0	0	0	0	0	0	0	5	2	1	2	0	4	1	no	CHH
NYDRO22088	maker-nt_contig17-augustus-gene-77.60	1	0	1	0	0	0		0	0	0	0	0	0	0	0	0	0	0	0	0	0	1	0	0	1	4	2	0	0	2	2	2	no	CHH
NYDRO22099	maker-nt_contig17-snap-gene-78.99	1	0	0	1	0	0		0	0	0	0	0	0	0	0	0	0	0	0	0	0	0	0	0	0	2	2	0	0	0	2	0	no	CHH
NYDRO22336	augustus_masked-nt_contig17-processed-gene-100.28	1	1	1	1	1	1		0	0	0	0	0	0	0	0	0	0	0	0	0	0	1	0	0	1	8	6	0	0	2	6	2	no	CHH
NYDRO22452	maker-nt_contig17-snap-gene-110.14	1	1	0	0	0	0		0	0	0	0	0	0	1	0	0	0	0	0	0	0	0	0	0	0	3	2	0	1	0	3	0	no	CHH
NYDRO22453	maker-nt_contig17-augustus-gene-110.41	1	1	0	0	0	0		0	0	0	0	0	0	1	0	0	0	0	0	0	0	0	0	0	0	3	2	0	1	0	3	0	no	CHH
NYDRO22454	maker-nt_contig17-snap-gene-110.16	1	1	0	0	0	0		0	0	0	1	0	0	1	0	0	0	0	0	0	0	0	0	0	0	4	2	1	1	0	3	1	no	CHH
NYDRO22512	augustus_masked-nt_contig17-processed-gene-115.0	1	0	0	1	0	0		1	0	1	0	0	0	0	0	0	0	0	0	0	0	0	0	0	0	4	2	2	0	0	2	2	no	CHH
NYDRO22529	maker-nt_contig17-snap-gene-117.13	1	0	1	0	0	0		0	0	0	0	0	0	0	0	0	0	0	0	0	0	0	0	0	0	2	2	0	0	0	2	0	no	CHH
NYDRO22616	maker-nt_contig18-snap-gene-9.9	1	0	0	1	0	0		1	0	0	0	0	0	0	0	0	0	0	0	0	1	0	0	1	0	5	2	1	0	2	2	3	no	CHH
NYDRO22624	snap_masked-nt_contig18-processed-gene-9.28	1	1	1	1	1	1		0	0	0	0	0	0	0	0	0	0	0	0	0	0	0	0	0	0	6	6	0	0	0	6	0	no	CHH
NYDRO22640	snap_masked-nt_contig18-processed-gene-11.25	1	1	0	1	1	0		0	0	0	1	1	1	1	0	0	0	0	0	1	0	1	0	0	1	11	4	3	1	3	5	6	no	CHH
NYDRO22679	maker-nt_contig18-snap-gene-16.5	1	0	0	0	0	0		0	1	1	0	0	0	0	0	0	0	0	0	0	0	0	0	0	0	3	1	2	0	0	1	2	no	CHH
NYDRO22875	maker-nt_contig18-snap-gene-27.34	1	0	0	1	0	0		0	0	0	1	0	0	0	0	0	0	0	0	0	1	0	0	1	0	5	2	1	0	2	2	3	no	CHH
NYDRO22876	maker-nt_contig18-snap-gene-27.42	1	0	0	1	0	0		0	0	0	0	0	0	0	0	0	0	0	0	0	0	0	0	0	0	2	2	0	0	0	2	0	no	CHH
NYDRO22939	maker-nt_contig18-augustus-gene-34.2	1	0	0	0	0	1		0	0	0	0	0	0	0	0	0	0	0	0	0	0	0	0	0	0	2	2	0	0	0	2	0	no	CHH
NYDRO22991	maker-nt_contig18-snap-gene-42.0	1	0	0	1	0	0		0	0	0	0	0	0	0	0	0	0	0	0	0	0	0	0	0	0	2	2	0	0	0	2	0	no	CHH
NYDRO23015	maker-nt_contig18-snap-gene-45.12	1	0	0	1	0	0		0	0	0	1	1	1	0	0	0	0	0	0	0	0	0	0	0	0	5	2	3	0	0	2	3	no	CHH
NYDRO23016	maker-nt_contig18-snap-gene-45.44	1	0	0	1	0	0		0	0	0	1	1	1	0	0	0	0	0	0	0	0	0	0	0	0	5	2	3	0	0	2	3	no	CHH
NYDRO23048	maker-nt_contig18-augustus-gene-50.39	1	1	1	1	1	1		0	0	0	0	0	0	0	0	0	0	0	0	0	0	0	0	0	0	6	6	0	0	0	6	0	no	CHH
NYDRO23100	maker-nt_contig18-snap-gene-56.41	1	0	0	1	0	0		0	0	0	0	0	0	0	0	0	0	0	0	0	0	1	0	0	0	3	2	0	0	1	2	1	no	CHH
NYDRO23174	maker-nt_contig18-snap-gene-62.7	1	1	1	1	1	1		0	0	0	0	0	0	0	0	0	0	0	0	1	0	0	1	0	0	8	6	0	0	2	6	2	no	CHH
NYDRO23254	maker-nt_contig18-augustus-gene-71.26	1	0	0	0	0	0		0	0	0	0	0	0	0	0	0	0	0	0	0	1	0	0	1	0	3	1	0	0	2	1	2	no	CHH
NYDRO23255	maker-nt_contig18-augustus-gene-71.36	1	0	0	0	0	0		0	0	0	0	0	0	0	0	0	0	0	0	0	1	1	0	1	0	4	1	0	0	3	1	3	no	CHH
NYDRO23314	maker-nt_contig18-snap-gene-76.30	1	1	1	1	1	1		1	0	0	1	0	0	0	0	0	1	1	1	0	0	0	0	1	0	12	6	2	3	1	9	3	no	CHH
NYDRO23350	maker-nt_contig18-snap-gene-80.14	1	0	0	0	0	0		0	0	0	0	0	0	0	0	0	0	0	0	0	0	0	0	0	0	1	1	0	0	0	1	0	no	CHH
NYDRO24343	0:maker-nm_contig19-snap-gene-35.45	1	0	0	0	0	0		0	0	0	0	0	0	0	0	0	0	0	0	0	0	0	0	0	0	1	1	0	0	0	1	0	no	CHH
NYDRO24390	maker-nt_contig19-snap-gene-37.20	1	0	0	1	0	0		1	0	1	1	1	1	1	1	1	0	0	0	0	0	0	0	0	0	10	2	5	3	0	5	5	no	CHH
NYDRO24407	maker-nt_contig19-augustus-gene-38.38	1	1	1	1	1	1		0	0	0	1	1	1	0	0	0	0	0	0	0	0	0	0	0	0	9	6	3	0	0	6	3	no	CHH
NYDRO24454	1:snap_masked-nt_contig19-processed-gene-42.14	1	1	1	1	1	1		0	0	0	0	0	0	0	0	0	0	0	0	0	0	0	0	0	0	6	6	0	0	0	6	0	no	CHH
NYDRO24471	augustus_masked-nt_contig19-processed-gene-44.5	1	0	0	1	0	0		0	0	0	1	1	1	0	0	0	0	0	0	0	0	0	0	0	0	5	2	3	0	0	2	3	no	CHH
NYDRO24472	1:maker-nt_contig19-snap-gene-44.13	1	0	0	1	0	0		0	0	0	0	0	0	0	0	0	0	0	0	1	0	0	0	0	0	3	2	0	0	1	2	1	no	CHH
NYDRO24532	0:maker-nm_contig19-snap-gene-50.65	1	0	0	0	0	0		0	0	0	0	0	0	0	0	0	0	0	0	0	0	0	0	0	0	1	1	0	0	0	1	0	no	CHH
NYDRO24533	0:maker-nm_contig19-snap-gene-50.50	1	0	0	0	0	0		0	0	0	0	0	0	0	0	0	0	0	0	0	0	0	0	0	0	1	1	0	0	0	1	0	no	CHH
NYDRO24534	0:augustus_masked-nm_contig19-processed-gene-50.8	1	0	0	0	0	0		0	0	0	0	0	0	0	0	0	0	0	0	0	0	0	0	0	0	1	1	0	0	0	1	0	no	CHH
NYDRO24537	0:maker-nm_contig19-snap-gene-50.58	1	0	0	1	0	0		0	0	0	1	1	0	0	0	0	0	0	0	0	0	0	0	0	0	4	2	2	0	0	2	2	no	CHH
NYDRO24538	1:augustus_masked-nt_contig19-processed-gene-50.5	1	0	0	1	0	0		0	0	0	1	1	0	0	0	0	0	0	0	0	0	0	0	0	0	4	2	2	0	0	2	2	no	CHH
NYDRO24870	maker-nt_contig19-augustus-gene-77.57	1	0	0	0	0	0		0	0	0	0	1	1	0	0	0	0	0	0	0	1	1	0	1	1	7	1	2	0	4	1	6	no	CHH
NYDRO24893	maker-nt_contig19-snap-gene-79.44	1	0	0	0	0	0		0	0	0	0	0	0	0	0	0	0	0	0	0	0	0	0	0	0	1	1	0	0	0	1	0	no	CHH
NYDRO24894	maker-nt_contig19-snap-gene-79.45	1	0	0	0	0	0		0	0	0	0	0	0	0	0	0	0	0	0	0	0	0	0	0	0	1	1	0	0	0	1	0	no	CHH
NYDRO24913	maker-nt_contig19-augustus-gene-81.60	1	0	0	1	0	0		0	0	0	1	0	1	0	0	0	0	0	0	0	1	0	0	0	0	5	2	2	0	1	2	3	no	CHH
NYDRO24955	1:snap_masked-nt_contig19-processed-gene-84.15	1	1	1	1	1	1		0	0	0	0	0	0	0	0	0	0	0	0	0	1	0	0	1	0	8	6	0	0	2	6	2	no	CHH
NYDRO24966	0:augustus_masked-nm_contig19-processed-gene-85.57	1	1	1	1	1	1		0	0	0	0	0	0	0	0	0	0	0	0	0	0	0	0	0	0	6	6	0	0	0	6	0	no	CHH
NYDRO24967	augustus_masked-nt_contig19-processed-gene-85.21	1	1	1	1	1	1		0	0	0	0	0	0	0	0	0	0	0	0	0	0	0	0	0	0	6	6	0	0	0	6	0	no	CHH
NYDRO24969	maker-nt_contig19-snap-gene-85.6	1	1	1	0	0	1		1	1	1	0	0	0	0	0	0	0	0	0	0	0	0	0	0	0	7	4	3	0	0	4	3	no	CHH
NYDRO24970	0:snap_masked-nm_contig19-processed-gene-85.39	1	1	1	0	0	1		1	1	1	0	0	0	0	0	0	0	0	0	0	0	0	0	0	0	7	4	3	0	0	4	3	no	CHH
NYDRO25179	0:maker-nm_contig19-snap-gene-105.45	1	0	0	0	0	0		0	0	0	1	1	1	0	0	0	0	0	0	0	1	1	1	0	1	8	1	3	0	4	1	7	no	CHH
NYDRO25234	1:maker-nt_contig19-augustus-gene-110.41	1	0	0	1	0	0		0	0	0	0	0	0	0	0	0	0	0	0	0	0	0	0	0	0	2	2	0	0	0	2	0	no	CHH
NYDRO25423	1:augustus_masked-nt_contig20-processed-gene-5.49	1	1	1	1	1	1		0	0	0	1	1	1	0	0	0	0	0	0	0	0	0	0	0	0	9	6	3	0	0	6	3	no	CHH
NYDRO25424	1:augustus_masked-nt_contig20-processed-gene-5.50	1	1	1	1	1	1		0	0	0	0	0	0	0	0	0	0	0	0	0	0	0	0	0	0	6	6	0	0	0	6	0	no	CHH
NYDRO25441	maker-nt_contig20-snap-gene-7.8	1	1	1	1	1	1		0	0	0	0	0	0	0	0	0	0	0	0	0	0	0	0	0	0	6	6	0	0	0	6	0	no	CHH
NYDRO25442	0:snap_masked-nm_contig20-processed-gene-7.7	1	1	1	1	1	1		1	1	1	0	0	0	1	0	0	1	0	0	0	0	0	0	1	0	12	6	3	2	1	8	4	no	CHH
NYDRO25532	maker-nt_contig20-augustus-gene-10.31	1	1	1	1	1	1		1	0	0	0	0	0	0	0	0	0	0	0	0	0	0	0	0	0	7	6	1	0	0	6	1	no	CHH
NYDRO25533	maker-nt_contig20-augustus-gene-11.3	1	1	1	1	1	1		1	1	1	1	0	1	0	0	0	0	0	0	1	0	0	1	0	0	13	6	5	0	2	6	7	no	CHH
NYDRO25577	0:augustus_masked-nm_contig20-processed-gene-15.5	1	1	1	1	1	1		0	0	0	0	0	0	1	0	0	0	0	0	0	0	0	0	1	1	9	6	0	1	2	7	2	no	CHH
NYDRO25585	0:maker-nm_contig20-snap-gene-15.67	1	1	1	1	1	1		0	0	0	1	1	1	0	0	0	0	0	0	0	0	0	0	0	0	9	6	3	0	0	6	3	no	CHH
NYDRO25586	0:snap_masked-nm_contig20-processed-gene-15.24	1	1	1	1	1	1		0	0	0	0	0	0	0	0	0	0	0	0	0	0	0	0	0	0	6	6	0	0	0	6	0	no	CHH
NYDRO25648	snap_masked-nt_contig20-processed-gene-21.50	1	1	1	1	1	1		0	0	0	0	0	0	0	0	0	0	0	0	0	0	0	0	0	0	6	6	0	0	0	6	0	no	CHH
NYDRO25649	0:maker-nm_contig20-snap-gene-21.6	1	1	1	1	1	1		0	0	0	0	0	0	0	0	1	0	0	0	1	0	0	1	0	0	9	6	0	1	2	7	2	no	CHH
NYDRO25722	maker-nt_contig20-snap-gene-26.3	1	0	0	1	0	0		0	0	0	0	0	0	1	1	1	0	1	1	0	0	0	0	0	0	7	2	0	5	0	7	0	no	CHH
NYDRO25723	1:maker-nt_contig20-snap-gene-26.52	1	0	0	1	0	0		0	0	0	0	0	0	1	1	1	0	1	1	0	0	0	0	0	0	7	2	0	5	0	7	0	no	CHH
NYDRO25747	maker-nt_contig20-snap-gene-28.18	1	1	1	1	1	1		0	1	0	0	0	0	0	0	0	0	0	0	0	0	0	0	0	1	8	6	1	0	1	6	2	no	CHH
NYDRO25749	augustus_masked-nt_contig20-processed-gene-28.46	1	1	1	1	1	1		1	1	1	0	0	0	0	0	0	1	0	0	0	0	1	0	0	1	12	6	3	1	2	7	5	no	CHH
NYDRO25755	1:maker-nt_contig20-snap-gene-29.0	1	1	1	1	1	1		0	0	0	0	0	0	0	0	0	0	0	0	0	0	0	0	0	1	7	6	0	0	1	6	1	no	CHH
NYDRO25756	1:maker-nt_contig20-snap-gene-29.2	1	1	1	1	1	1		0	0	0	0	0	0	0	0	0	0	0	0	0	0	0	0	0	1	7	6	0	0	1	6	1	no	CHH
NYDRO25773	maker-nt_contig20-snap-gene-31.15	1	1	1	0	0	0		0	0	0	0	0	0	0	0	0	0	0	0	0	0	0	0	0	0	3	3	0	0	0	3	0	no	CHH
NYDRO25813	maker-nt_contig20-snap-gene-34.26	1	0	0	1	0	0		0	0	0	0	0	0	0	0	0	0	0	0	1	1	0	1	1	0	6	2	0	0	4	2	4	no	CHH
NYDRO25854	0:maker-nm_contig20-augustus-gene-37.66	1	1	1	0	1	1		0	0	0	0	0	0	0	0	0	0	0	0	0	0	0	0	0	0	5	5	0	0	0	5	0	no	CHH
NYDRO25855	0:maker-nm_contig20-snap-gene-37.93	1	1	1	1	1	1		0	0	0	0	0	0	0	0	0	0	0	0	0	0	0	0	0	0	6	6	0	0	0	6	0	no	CHH
NYDRO25856	0:maker-nm_contig20-snap-gene-37.90	1	1	1	1	1	1		0	0	0	0	0	0	0	0	0	0	0	0	0	0	0	0	0	0	6	6	0	0	0	6	0	no	CHH
NYDRO25857	0:maker-nm_contig20-snap-gene-37.91	1	1	1	1	1	1		0	0	0	0	0	0	0	0	0	0	0	0	0	0	0	0	0	0	6	6	0	0	0	6	0	no	CHH
NYDRO25860	augustus_masked-nt_contig20-processed-gene-38.11	1	0	0	1	0	1		0	0	0	0	0	0	0	0	0	0	0	0	0	1	1	1	1	1	8	3	0	0	5	3	5	no	CHH
NYDRO25887	0:maker-nm_contig20-augustus-gene-40.47	1	0	0	0	0	0		0	0	0	0	0	0	0	0	0	0	0	0	0	0	0	0	0	1	2	1	0	0	1	1	1	no	CHH
NYDRO26091	1:maker-nt_contig20-augustus-gene-49.35	1	1	1	1	1	1		0	0	0	0	0	0	0	0	0	0	0	0	0	0	0	0	0	0	6	6	0	0	0	6	0	no	CHH
NYDRO26594	0:maker-nm_contig20-augustus-gene-86.55	1	1	1	1	1	1		0	0	0	0	0	0	0	0	0	1	0	0	0	0	0	0	0	0	7	6	0	1	0	7	0	no	CHH
NYDRO26595	1:snap_masked-nt_contig20-processed-gene-86.34	1	1	0	0	1	0		0	0	0	0	0	0	0	0	0	0	0	0	0	1	0	0	1	0	5	3	0	0	2	3	2	no	CHH
NYDRO26596	maker-nt_contig20-snap-gene-87.31	1	0	0	0	0	0		0	0	0	0	0	0	0	0	0	0	0	0	0	0	0	0	0	0	1	1	0	0	0	1	0	no	CHH
NYDRO26721	maker-nt_contig20-snap-gene-96.56	1	1	0	0	1	0		0	0	0	0	0	0	0	0	0	0	0	0	0	0	0	0	0	0	3	3	0	0	0	3	0	no	CHH
NYDRO26748	0:maker-nm_contig20-augustus-gene-98.20	1	0	0	0	0	0		0	0	0	0	0	0	0	0	0	0	0	0	0	0	0	0	0	0	1	1	0	0	0	1	0	no	CHH
NYDRO26769	1:maker-nt_contig20-snap-gene-99.17	1	1	1	0	1	1		0	0	0	0	0	0	0	0	0	0	0	0	0	0	0	0	0	0	5	5	0	0	0	5	0	no	CHH
NYDRO26770	0:augustus_masked-nm_contig20-processed-gene-99.22	1	1	1	1	1	1		0	0	0	0	0	0	0	0	0	0	0	0	0	0	0	0	0	0	6	6	0	0	0	6	0	no	CHH
NYDRO26771	1:maker-nt_contig20-augustus-gene-100.41	1	1	1	1	1	1		0	0	0	1	1	1	0	0	0	1	0	0	0	0	0	0	0	0	10	6	3	1	0	7	3	no	CHH
NYDRO26780	maker-nt_contig20-snap-gene-100.31	1	0	0	0	0	0		0	0	0	0	0	0	0	0	0	0	0	0	0	0	0	0	0	0	1	1	0	0	0	1	0	no	CHH
NYDRO26814	1:maker-nt_contig20-snap-gene-103.21	1	1	1	1	1	1		1	0	0	0	0	0	0	0	0	0	0	0	0	0	0	0	0	1	8	6	1	0	1	6	2	no	CHH
NYDRO26815	maker-nt_contig20-snap-gene-103.30	1	1	1	1	1	1		1	0	0	0	0	0	0	0	0	1	1	1	0	0	0	0	0	1	11	6	1	3	1	9	2	no	CHH
NYDRO26816	1:maker-nt_contig20-snap-gene-103.23	1	1	1	1	1	1		1	0	0	0	0	0	0	0	0	1	1	1	0	0	0	0	0	0	10	6	1	3	0	9	1	no	CHH
NYDRO26817	0:maker-nm_contig20-snap-gene-103.58	1	1	1	1	1	1		1	0	0	0	0	0	0	0	0	1	1	1	0	0	0	0	0	0	10	6	1	3	0	9	1	no	CHH
NYDRO26818	maker-nt_contig20-snap-gene-103.28	1	1	1	1	1	1		1	0	0	0	0	0	0	0	0	1	1	1	0	0	0	0	0	0	10	6	1	3	0	9	1	no	CHH
NYDRO26856	1:snap_masked-nt_contig20-processed-gene-105.69	1	1	1	1	1	1		0	0	0	0	0	0	0	0	0	0	0	0	0	0	0	0	0	0	6	6	0	0	0	6	0	no	CHH
NYDRO26857	0:maker-nm_contig20-augustus-gene-105.24	1	1	1	1	1	1		0	0	0	0	0	0	0	0	0	0	0	0	0	1	0	0	0	0	7	6	0	0	1	6	1	no	CHH
NYDRO26858	maker-nt_contig20-snap-gene-105.76	1	1	1	1	1	1		0	0	0	0	0	0	0	0	0	0	0	0	0	1	0	0	0	0	7	6	0	0	1	6	1	no	CHH
NYDRO26993	maker-nt_contig20-augustus-gene-116.4	1	0	0	0	1	0		0	0	0	0	0	0	0	0	0	0	0	0	0	0	0	0	0	0	2	2	0	0	0	2	0	no	CHH
NYDRO26994	maker-nt_contig20-augustus-gene-116.20	1	1	0	0	1	0		0	0	0	0	0	0	0	0	0	0	0	0	0	0	0	0	0	0	3	3	0	0	0	3	0	no	CHH
NYDRO27105	maker-nt_contig21-snap-gene-6.29	1	0	0	0	0	0		0	0	0	0	1	1	0	0	0	0	0	0	0	0	0	0	0	1	4	1	2	0	1	1	3	no	CHH
NYDRO27106	augustus_masked-nt_contig21-processed-gene-6.34	1	0	0	0	0	0		0	0	0	0	1	1	0	0	0	0	0	0	0	0	0	0	0	0	3	1	2	0	0	1	2	no	CHH
NYDRO27337	maker-nt_contig21-snap-gene-27.22	1	1	1	1	1	1		0	0	0	0	0	0	0	0	0	0	0	0	0	0	0	0	1	1	8	6	0	0	2	6	2	no	CHH
NYDRO27338	maker-nt_contig21-snap-gene-27.2	1	1	1	1	1	1		0	0	0	0	0	0	0	0	0	0	0	0	0	0	0	0	0	0	6	6	0	0	0	6	0	no	CHH
NYDRO27403	maker-nt_contig21-augustus-gene-34.57	1	0	0	0	0	0		0	0	0	1	1	1	0	0	0	0	0	0	0	0	0	0	0	0	4	1	3	0	0	1	3	no	CHH
NYDRO27479	snap_masked-nt_contig21-processed-gene-40.48	1	1	1	1	1	1		0	0	0	0	0	0	0	0	0	0	0	0	0	0	0	0	0	0	6	6	0	0	0	6	0	no	CHH
NYDRO27480	maker-nt_contig21-snap-gene-40.41	1	1	1	1	1	1		0	0	0	0	0	0	0	0	0	0	0	0	0	0	0	0	0	0	6	6	0	0	0	6	0	no	CHH
NYDRO27500	maker-nt_contig21-snap-gene-42.18	1	1	1	1	1	1		0	0	0	0	0	0	1	0	1	1	1	1	0	0	0	0	0	0	11	6	0	5	0	11	0	no	CHH
NYDRO27526	maker-nt_contig21-snap-gene-44.37	1	1	1	1	1	1		1	1	0	0	0	0	0	0	0	0	0	0	0	0	0	0	0	0	8	6	2	0	0	6	2	no	CHH
NYDRO27527	maker-nt_contig21-snap-gene-43.73	1	1	1	1	1	1		0	0	0	0	0	0	0	0	0	0	0	0	0	0	0	0	0	0	6	6	0	0	0	6	0	no	CHH
NYDRO27547	maker-nt_contig21-augustus-gene-45.4	1	1	1	1	1	1		0	0	0	1	0	1	0	0	0	0	0	0	0	1	0	0	1	0	10	6	2	0	2	6	4	no	CHH
NYDRO27567	maker-nt_contig21-augustus-gene-48.24	1	1	1	1	1	1		0	0	0	0	0	0	0	0	0	0	0	0	0	1	0	0	1	1	9	6	0	0	3	6	3	no	CHH
NYDRO27615	maker-nt_contig21-augustus-gene-53.17	1	1	1	1	1	1		0	0	0	0	0	0	0	0	0	0	0	0	0	0	1	0	0	1	8	6	0	0	2	6	2	no	CHH
NYDRO27650	maker-nt_contig21-snap-gene-56.24	1	0	0	1	0	0		0	0	0	0	0	0	0	0	0	0	0	0	0	1	0	0	0	0	3	2	0	0	1	2	1	no	CHH
NYDRO27651	maker-nt_contig21-snap-gene-56.23	1	0	0	1	0	0		0	0	0	0	0	0	0	0	0	0	1	0	0	1	0	0	1	0	5	2	0	1	2	3	2	no	CHH
NYDRO27728	maker-nt_contig21-snap-gene-63.21	1	0	0	1	0	0		0	0	0	0	0	0	0	0	0	0	0	0	0	0	1	0	0	1	4	2	0	0	2	2	2	no	CHH
NYDRO27927	maker-nt_contig21-snap-gene-81.21	1	1	1	1	1	1		0	1	0	0	0	0	0	0	0	0	0	0	0	1	0	0	1	1	10	6	1	0	3	6	4	no	CHH
NYDRO27975	maker-nt_contig21-snap-gene-84.24	1	0	0	0	0	0		0	0	0	0	0	0	0	0	0	0	0	0	0	0	0	0	0	0	1	1	0	0	0	1	0	no	CHH
NYDRO27976	maker-nt_contig21-snap-gene-84.47	1	0	0	0	0	0		0	0	0	0	0	0	0	0	0	0	0	0	0	0	0	0	0	0	1	1	0	0	0	1	0	no	CHH
NYDRO28080	augustus_masked-nt_contig21-processed-gene-94.33	1	1	1	1	1	1		0	0	0	0	0	0	0	0	0	0	0	0	0	0	0	0	0	0	6	6	0	0	0	6	0	no	CHH
NYDRO28145	maker-nt_contig21-augustus-gene-101.35	1	1	1	1	1	1		1	1	1	1	0	1	0	0	0	1	0	0	1	0	1	1	0	1	16	6	5	1	4	7	9	no	CHH
NYDRO28146	maker-nt_contig21-snap-gene-101.15	1	1	1	1	1	1		0	0	0	0	0	0	0	0	0	0	0	0	0	0	1	0	0	1	8	6	0	0	2	6	2	no	CHH
NYDRO28149	maker-nt_contig21-snap-gene-102.33	1	1	1	1	1	1		0	0	0	0	0	0	0	1	1	0	0	0	0	0	1	0	0	0	9	6	0	2	1	8	1	no	CHH
NYDRO28156	maker-nt_contig21-snap-gene-102.36	1	0	1	1	1	1		0	0	0	1	1	0	0	0	0	0	0	0	0	0	1	0	0	1	9	5	2	0	2	5	4	no	CHH
NYDRO28173	maker-nt_contig21-augustus-gene-103.9	1	1	1	1	1	1		1	1	1	0	0	0	0	0	0	0	0	0	1	0	1	1	0	1	13	6	3	0	4	6	7	no	CHH
NYDRO28186	maker-nt_contig21-augustus-gene-105.56	1	1	1	1	1	1		0	0	0	0	0	0	0	0	0	0	0	0	0	0	0	0	0	0	6	6	0	0	0	6	0	no	CHH
NYDRO28244	maker-nt_contig21-snap-gene-111.20	1	1	1	1	1	1		0	0	0	0	0	0	0	0	0	0	0	0	0	0	1	0	0	1	8	6	0	0	2	6	2	no	CHH
NYDRO28248	maker-nt_contig21-snap-gene-111.27	1	1	1	1	1	1		0	0	0	0	0	0	1	1	0	0	0	0	0	1	0	0	1	0	10	6	0	2	2	8	2	no	CHH
NYDRO28252	maker-nt_contig21-augustus-gene-112.14	1	1	1	1	1	1		0	0	0	0	0	0	0	0	0	0	0	0	0	1	0	0	1	0	8	6	0	0	2	6	2	no	CHH
NYDRO28253	maker-nt_contig21-augustus-gene-112.0	1	0	0	0	0	0		0	0	0	0	0	0	0	0	0	0	1	0	0	1	0	0	1	0	4	1	0	1	2	2	2	no	CHH
NYDRO28258	maker-nt_contig21-snap-gene-112.56	1	1	1	1	1	1		0	0	0	0	0	0	0	0	0	1	0	1	0	0	0	0	1	0	9	6	0	2	1	8	1	no	CHH
NYDRO28280	maker-nt_contig21-snap-gene-114.28	1	1	1	1	1	1		0	1	0	0	0	0	0	0	0	0	0	0	0	0	0	0	0	0	7	6	1	0	0	6	1	no	CHH
NYDRO28281	maker-nt_contig21-snap-gene-114.30	1	1	1	1	1	1		0	0	0	0	0	0	0	0	0	0	0	0	0	1	0	0	1	0	8	6	0	0	2	6	2	no	CHH
NYDRO28286	augustus_masked-nt_contig21-processed-gene-114.40	1	1	1	1	1	1		0	0	0	0	0	0	1	1	1	0	0	0	0	0	1	0	0	0	10	6	0	3	1	9	1	no	CHH
NYDRO28287	snap_masked-nt_contig21-processed-gene-115.21	1	1	1	1	1	1		0	0	0	0	0	0	1	1	1	0	0	0	0	0	0	0	0	0	9	6	0	3	0	9	0	no	CHH
NYDRO28297	augustus_masked-nt_contig21-processed-gene-116.40	1	1	1	1	1	1		0	0	0	1	1	1	0	0	0	0	0	0	0	0	0	0	0	0	9	6	3	0	0	6	3	no	CHH
NYDRO28334	maker-nt_contig22-snap-gene-0.42	1	1	1	1	1	1		0	0	0	0	0	0	1	1	0	1	1	1	0	0	0	0	0	0	11	6	0	5	0	11	0	no	CHH
NYDRO28335	maker-nt_contig22-snap-gene-1.15	1	1	1	0	0	0		0	0	0	0	0	0	0	0	0	0	0	0	0	0	1	0	0	0	4	3	0	0	1	3	1	no	CHH
NYDRO28355	maker-nt_contig22-augustus-gene-2.12	1	1	1	1	1	1		1	0	0	0	0	0	0	0	0	0	0	0	0	0	1	0	0	1	9	6	1	0	2	6	3	no	CHH
NYDRO28368	maker-nt_contig22-snap-gene-3.50	1	0	0	1	0	0		0	0	0	0	0	0	0	0	0	0	0	0	0	0	0	0	0	0	2	2	0	0	0	2	0	no	CHH
NYDRO28378	maker-nt_contig22-snap-gene-4.15	1	0	1	1	0	1		0	0	0	0	0	0	0	0	0	0	0	0	0	1	0	0	1	0	6	4	0	0	2	4	2	no	CHH
NYDRO28398	maker-nt_contig22-snap-gene-5.36	1	1	1	1	1	1		0	0	0	1	0	0	0	0	0	0	0	0	0	1	1	0	0	1	10	6	1	0	3	6	4	no	CHH
NYDRO28406	0:snap_masked-nm_contig22-processed-gene-6.39	1	1	1	1	1	1		1	1	1	0	1	1	0	0	0	0	0	0	0	1	0	0	1	0	13	6	5	0	2	6	7	no	CHH
NYDRO28420	maker-nt_contig22-snap-gene-7.36	1	1	1	1	1	1		0	0	0	1	1	1	0	0	0	0	0	0	0	0	0	0	1	0	10	6	3	0	1	6	4	no	CHH
NYDRO28422	0:augustus_masked-nm_contig22-processed-gene-7.51	1	1	1	1	1	1		0	0	0	1	1	1	0	0	0	0	0	0	0	1	0	0	0	0	10	6	3	0	1	6	4	no	CHH
NYDRO28426	maker-nt_contig22-snap-gene-7.44	1	1	1	1	1	1		0	0	0	0	0	0	0	0	1	0	0	0	0	0	0	0	0	0	7	6	0	1	0	7	0	no	CHH
NYDRO28427	snap_masked-nt_contig22-processed-gene-7.75	1	1	1	1	1	1		0	0	0	0	0	0	0	0	1	0	0	0	0	0	0	0	0	0	7	6	0	1	0	7	0	no	CHH
NYDRO28432	0:maker-nm_contig22-snap-gene-7.40	1	1	0	1	1	0		0	0	0	0	0	0	0	0	0	0	0	0	0	1	0	0	1	0	6	4	0	0	2	4	2	no	CHH
NYDRO28433	1:maker-nt_contig22-snap-gene-7.34	1	1	0	1	1	0		0	0	0	0	0	0	0	0	0	0	0	0	0	1	0	0	1	0	6	4	0	0	2	4	2	no	CHH
NYDRO28444	snap_masked-nt_contig22-processed-gene-8.2	1	0	0	1	0	0		0	0	0	0	0	0	0	0	0	0	0	0	0	0	0	0	0	0	2	2	0	0	0	2	0	no	CHH
NYDRO28446	0:maker-nm_contig22-snap-gene-8.38	1	1	1	1	1	1		1	0	0	1	1	1	0	0	0	0	0	0	0	0	0	0	0	0	10	6	4	0	0	6	4	no	CHH
NYDRO28463	0:snap_masked-nm_contig22-processed-gene-10.37	1	1	1	1	1	1		0	0	0	0	0	0	0	1	0	0	0	0	0	0	0	0	0	0	7	6	0	1	0	7	0	no	CHH
NYDRO28476	snap_masked-nt_contig22-processed-gene-11.20	1	1	1	1	1	1		1	1	1	0	1	1	1	0	0	1	0	1	0	0	0	0	0	0	14	6	5	3	0	9	5	no	CHH
NYDRO28499	0:maker-nm_contig22-augustus-gene-13.22	1	0	0	0	0	0		1	1	1	0	0	0	0	0	0	0	0	0	0	0	0	0	0	1	5	1	3	0	1	1	4	no	CHH
NYDRO28505	maker-nt_contig22-snap-gene-14.22	1	0	0	1	0	0		0	0	0	0	0	0	0	0	0	0	0	0	0	0	0	0	0	0	2	2	0	0	0	2	0	no	CHH
NYDRO28839	maker-nt_contig22-snap-gene-24.49	1	1	1	1	1	1		0	0	0	0	0	0	0	0	0	0	0	0	0	1	0	0	1	0	8	6	0	0	2	6	2	no	CHH
NYDRO28844	0:maker-nm_contig22-snap-gene-25.30	1	1	1	1	1	1		0	0	0	1	1	1	0	0	0	0	0	0	0	0	0	0	0	0	9	6	3	0	0	6	3	no	CHH
NYDRO28853	snap_masked-nt_contig22-processed-gene-26.25	1	1	1	1	1	1		0	0	0	0	0	0	0	0	0	0	0	0	0	0	0	0	0	0	6	6	0	0	0	6	0	no	CHH
NYDRO28854	0:maker-nm_contig22-snap-gene-26.31	1	1	1	1	1	1		0	0	0	1	0	0	0	0	0	0	0	0	0	0	0	0	0	0	7	6	1	0	0	6	1	no	CHH
NYDRO28855	maker-nt_contig22-snap-gene-26.17	1	1	1	1	1	1		0	0	0	1	0	0	0	0	0	0	0	0	0	0	1	0	0	1	9	6	1	0	2	6	3	no	CHH
NYDRO28867	1:maker-nt_contig22-snap-gene-27.7	1	1	1	1	1	1		0	0	0	0	0	0	0	0	0	0	0	0	1	1	0	0	1	0	9	6	0	0	3	6	3	no	CHH
NYDRO28868	maker-nt_contig22-snap-gene-27.21	1	1	1	1	1	1		1	1	1	0	0	0	0	0	0	0	0	0	0	0	1	0	0	1	11	6	3	0	2	6	5	no	CHH
NYDRO28869	maker-nt_contig22-snap-gene-27.18	1	1	1	1	1	1		0	0	0	0	0	0	0	0	0	0	0	0	0	0	1	0	0	1	8	6	0	0	2	6	2	no	CHH
NYDRO28939	maker-nt_contig22-augustus-gene-37.2	1	1	1	1	1	1		0	0	0	0	0	0	0	0	0	0	0	0	0	1	0	0	1	0	8	6	0	0	2	6	2	no	CHH
NYDRO28940	snap_masked-nt_contig22-processed-gene-37.30	1	1	1	1	1	1		0	0	0	0	0	0	0	0	0	0	0	0	0	1	0	0	1	0	8	6	0	0	2	6	2	no	CHH
NYDRO28941	0:maker-nm_contig22-augustus-gene-38.14	1	1	1	1	1	1		0	0	0	0	0	0	1	0	1	0	0	0	0	0	0	0	0	0	8	6	0	2	0	8	0	no	CHH
NYDRO29017	maker-nt_contig22-augustus-gene-45.54	1	0	0	0	0	0		0	0	0	0	0	0	0	0	0	0	1	0	1	1	0	1	1	0	6	1	0	1	4	2	4	no	CHH
NYDRO29074	maker-nt_contig22-snap-gene-50.39	1	1	1	1	1	1		0	0	0	0	0	0	0	0	0	0	0	0	0	0	0	1	0	0	7	6	0	0	1	6	1	no	CHH
NYDRO29088	maker-nt_contig22-augustus-gene-51.68	1	0	0	1	0	0		0	0	0	0	0	0	1	0	0	0	0	0	0	0	1	0	1	1	6	2	0	1	3	3	3	no	CHH
NYDRO29167	maker-nt_contig22-snap-gene-57.58	1	1	1	1	1	1		0	0	0	0	0	0	0	0	0	0	0	0	0	1	0	0	1	0	8	6	0	0	2	6	2	no	CHH
NYDRO29168	maker-nt_contig22-snap-gene-57.57	1	1	1	1	1	1		0	0	0	0	0	0	0	0	0	0	0	0	0	1	0	0	1	0	8	6	0	0	2	6	2	no	CHH
NYDRO29169	maker-nt_contig22-snap-gene-57.65	1	1	1	1	1	1		0	0	0	0	0	0	0	0	0	0	0	0	0	1	0	1	1	0	9	6	0	0	3	6	3	no	CHH
NYDRO29174	maker-nt_contig22-snap-gene-58.56	1	0	0	1	0	0		1	1	0	0	0	0	0	0	0	0	0	0	0	0	0	0	0	0	4	2	2	0	0	2	2	no	CHH
NYDRO29203	snap_masked-nt_contig22-processed-gene-60.54	1	1	1	1	1	1		0	0	0	0	0	0	0	0	0	0	0	0	0	0	0	0	0	0	6	6	0	0	0	6	0	no	CHH
NYDRO29239	1:maker-nt_contig22-snap-gene-62.2	1	1	1	1	1	1		0	0	0	1	1	1	0	0	0	0	0	0	0	0	0	0	0	0	9	6	3	0	0	6	3	no	CHH
NYDRO29295	snap_masked-nt_contig22-processed-gene-66.37	1	1	1	1	1	1		0	0	0	0	0	0	0	0	0	0	0	0	0	1	0	0	1	0	8	6	0	0	2	6	2	no	CHH
NYDRO29296	snap_masked-nt_contig22-processed-gene-66.40	1	1	1	1	1	1		0	0	0	0	0	0	0	0	0	0	0	0	0	1	0	0	1	0	8	6	0	0	2	6	2	no	CHH
NYDRO29306	augustus_masked-nt_contig22-processed-gene-66.23	1	1	1	1	1	1		0	0	0	1	1	1	0	0	0	0	0	0	0	0	0	0	0	0	9	6	3	0	0	6	3	no	CHH
NYDRO29318	augustus_masked-nt_contig22-processed-gene-68.0	1	0	0	0	0	0		0	0	0	0	0	0	0	0	0	0	0	0	0	0	0	0	1	0	2	1	0	0	1	1	1	no	CHH
NYDRO29322	maker-nt_contig22-snap-gene-68.4	1	1	1	1	1	1		0	0	0	1	1	1	0	0	0	0	0	0	0	0	0	0	1	0	10	6	3	0	1	6	4	no	CHH
NYDRO29737	maker-nt_contig22-snap-gene-102.25	1	1	1	1	1	1		0	0	0	0	0	0	1	0	1	1	0	1	0	0	0	0	0	0	10	6	0	4	0	10	0	no	CHH
NYDRO29741	0:maker-nm_contig22-snap-gene-102.40	1	1	1	1	1	1		0	0	0	0	0	0	0	1	1	0	0	0	0	0	0	0	0	0	8	6	0	2	0	8	0	no	CHH
NYDRO29742	snap_masked-nt_contig22-processed-gene-102.39	1	1	1	1	1	1		0	0	0	0	0	0	0	1	1	0	0	0	0	0	0	0	0	0	8	6	0	2	0	8	0	no	CHH
NYDRO29743	0:augustus_masked-nm_contig22-processed-gene-102.75	1	1	1	1	1	1		0	0	0	0	0	0	0	1	1	0	0	0	0	0	0	0	0	0	8	6	0	2	0	8	0	no	CHH
NYDRO29779	maker-nt_contig22-augustus-gene-105.2	1	0	1	0	0	1		0	0	0	0	0	0	0	0	0	0	0	0	0	1	0	0	0	0	4	3	0	0	1	3	1	no	CHH
NYDRO29800	maker-nt_contig22-augustus-gene-108.4	1	1	1	1	1	1		0	0	0	1	0	1	0	0	0	0	0	0	0	1	0	0	1	1	11	6	2	0	3	6	5	no	CHH
NYDRO29841	snap_masked-nt_contig22-processed-gene-111.47	1	1	1	1	1	1		0	0	0	1	0	0	0	0	0	0	0	0	0	0	0	0	0	0	7	6	1	0	0	6	1	no	CHH
NYDRO29844	maker-nt_contig22-snap-gene-111.17	1	1	1	1	1	1		0	0	0	0	0	0	0	0	0	0	0	0	0	1	0	0	1	0	8	6	0	0	2	6	2	no	CHH
NYDRO29864	maker-nt_contig22-augustus-gene-112.17	1	1	1	1	1	1		0	0	0	0	0	0	0	0	0	0	0	0	0	0	0	0	0	0	6	6	0	0	0	6	0	no	CHH
NYDRO29865	maker-nt_contig22-snap-gene-113.53	1	1	1	1	1	1		0	0	0	0	0	0	0	0	0	0	0	0	0	0	0	0	0	0	6	6	0	0	0	6	0	no	CHH
NYDRO29886	augustus_masked-nt_contig22-processed-gene-114.2	1	1	1	1	1	1		0	0	0	0	0	0	0	0	0	0	0	0	0	0	0	0	0	0	6	6	0	0	0	6	0	no	CHH
NYDRO29887	1:augustus_masked-nt_contig22-processed-gene-114.20	1	1	1	1	1	1		0	0	0	0	0	0	0	0	0	0	0	0	0	0	0	0	0	0	6	6	0	0	0	6	0	no	CHH
NYDRO29929	0:maker-nm_contig22-snap-gene-116.47	1	1	1	1	1	1		0	0	0	0	0	0	1	1	1	0	0	0	0	0	1	0	0	1	11	6	0	3	2	9	2	no	CHH
NYDRO29945	maker-nt_contig22-snap-gene-117.27	1	0	0	0	0	0		1	1	1	0	0	1	0	0	0	0	0	0	0	0	0	0	0	1	6	1	4	0	1	1	5	no	CHH
NYDRO29949	1:maker-nt_contig22-snap-gene-117.15	1	1	1	1	1	1		0	0	0	0	0	0	1	1	1	0	0	0	0	0	0	0	0	0	9	6	0	3	0	9	0	no	CHH
NYDRO29950	augustus_masked-nt_contig22-processed-gene-117.44	1	1	1	1	1	1		0	0	0	0	0	0	1	1	1	0	0	0	0	0	0	0	0	0	9	6	0	3	0	9	0	no	CHH
NYDRO29970	maker-nt_contig23-snap-gene-2.35	1	0	0	1	0	0		0	0	0	0	0	0	0	0	0	0	0	0	0	0	0	0	0	0	2	2	0	0	0	2	0	no	CHH
NYDRO29971	maker-nt_contig23-snap-gene-2.33	1	0	0	1	0	0		0	0	0	0	0	0	0	0	0	0	0	0	0	0	0	0	0	0	2	2	0	0	0	2	0	no	CHH
NYDRO29972	maker-nt_contig23-snap-gene-2.34	1	0	0	1	0	0		0	0	0	0	0	0	0	0	0	0	0	0	0	1	0	0	1	0	4	2	0	0	2	2	2	no	CHH
NYDRO30077	augustus_masked-nt_contig23-processed-gene-11.28	1	0	0	0	0	0		0	0	0	1	1	0	0	0	0	0	0	0	0	1	0	0	1	0	5	1	2	0	2	1	4	no	CHH
NYDRO30107	maker-nt_contig23-snap-gene-14.6	1	1	1	1	1	1		0	0	0	0	0	0	0	0	0	0	0	0	0	0	0	0	0	0	6	6	0	0	0	6	0	no	CHH
NYDRO30255	augustus_masked-nt_contig23-processed-gene-28.13	1	0	0	1	0	0		0	0	0	0	0	0	0	0	0	0	0	0	0	1	0	0	1	0	4	2	0	0	2	2	2	no	CHH
NYDRO30330	maker-nt_contig23-snap-gene-33.24	1	1	1	1	1	1		0	0	0	0	0	0	0	0	0	0	0	0	0	0	0	0	0	0	6	6	0	0	0	6	0	no	CHH
NYDRO30331	snap_masked-nt_contig23-processed-gene-34.25	1	1	1	1	1	1		0	0	0	0	0	0	0	0	0	0	0	0	0	0	0	0	0	0	6	6	0	0	0	6	0	no	CHH
NYDRO30483	maker-nt_contig23-snap-gene-54.14	1	0	0	1	0	0		0	0	0	0	0	0	0	0	0	0	0	0	0	1	0	0	1	0	4	2	0	0	2	2	2	no	CHH
NYDRO30566	maker-nt_contig23-snap-gene-61.27	1	0	0	0	0	0		1	1	1	0	0	0	1	0	0	0	0	0	0	1	1	0	0	1	8	1	3	1	3	2	6	no	CHH
NYDRO30766	maker-nt_contig23-augustus-gene-77.44	1	1	1	1	1	1		1	0	0	0	0	0	0	0	0	0	0	0	0	1	0	0	1	0	9	6	1	0	2	6	3	no	CHH
NYDRO30769	maker-nt_contig23-snap-gene-77.63	1	0	0	1	0	0		0	0	0	0	0	0	0	0	0	0	0	0	0	1	0	0	1	0	4	2	0	0	2	2	2	no	CHH
NYDRO30770	augustus_masked-nt_contig23-processed-gene-78.22	1	1	1	1	1	1		0	0	0	0	0	0	0	0	0	1	1	0	0	1	0	1	1	0	11	6	0	2	3	8	3	no	CHH
NYDRO30778	maker-nt_contig23-snap-gene-78.47	1	0	0	1	0	0		0	0	0	0	0	0	0	0	0	0	0	0	0	0	0	0	0	0	2	2	0	0	0	2	0	no	CHH
NYDRO30779	maker-nt_contig23-snap-gene-78.49	1	0	0	1	0	0		0	0	0	0	0	0	0	0	0	0	0	0	0	0	1	0	0	1	4	2	0	0	2	2	2	no	CHH
NYDRO30780	snap_masked-nt_contig23-processed-gene-78.62	1	0	0	1	0	0		0	0	0	0	0	0	0	0	0	0	0	0	0	0	0	0	0	0	2	2	0	0	0	2	0	no	CHH
NYDRO30808	augustus_masked-nt_contig23-processed-gene-81.6	1	1	1	1	1	1		0	0	0	0	0	0	0	0	0	0	0	0	0	0	0	0	0	0	6	6	0	0	0	6	0	no	CHH
NYDRO30809	maker-nt_contig23-snap-gene-81.30	1	1	1	1	1	1		0	0	0	0	0	0	1	1	0	0	0	0	0	0	0	0	0	0	8	6	0	2	0	8	0	no	CHH
NYDRO30810	maker-nt_contig23-snap-gene-81.39	1	0	0	1	0	0		0	0	0	0	0	0	1	1	0	0	0	0	0	0	0	0	0	0	4	2	0	2	0	4	0	no	CHH
NYDRO30959	maker-nt_contig23-snap-gene-92.54	1	1	1	1	1	1		0	0	0	0	0	0	0	0	0	0	0	0	0	0	0	0	0	0	6	6	0	0	0	6	0	no	CHH
NYDRO30992	maker-nt_contig23-snap-gene-94.14	1	1	1	1	1	1		1	1	1	1	1	1	1	0	0	1	0	0	0	0	0	0	0	1	15	6	6	2	1	8	7	no	CHH
NYDRO31009	maker-nt_contig23-snap-gene-95.73	1	1	1	1	1	1		0	0	0	0	0	0	0	0	0	0	0	0	0	1	0	0	1	0	8	6	0	0	2	6	2	no	CHH
NYDRO31048	maker-nt_contig23-snap-gene-100.22	1	1	1	1	1	1		0	0	0	0	0	0	0	0	0	0	0	0	0	0	0	0	0	0	6	6	0	0	0	6	0	no	CHH
NYDRO31049	maker-nt_contig23-snap-gene-100.24	1	1	1	1	1	1		0	0	0	0	0	0	0	0	0	0	0	0	0	1	1	1	1	1	11	6	0	0	5	6	5	no	CHH
NYDRO31094	maker-nt_contig23-augustus-gene-105.15	1	0	0	0	0	0		1	1	1	0	0	0	0	0	0	0	0	0	1	1	1	0	0	1	8	1	3	0	4	1	7	no	CHH
NYDRO31139	maker-nt_contig23-snap-gene-109.41	1	1	1	1	1	1		0	0	0	0	0	0	0	0	0	0	0	0	0	0	1	0	0	1	8	6	0	0	2	6	2	no	CHH
NYDRO31212	maker-nt_contig23-augustus-gene-117.52	1	1	1	1	1	1		0	0	0	1	1	1	0	0	0	0	0	0	0	0	0	0	0	1	10	6	3	0	1	6	4	no	CHH
NYDRO31261	augustus_masked-nt_contig24-processed-gene-2.59	1	0	0	1	0	0		0	0	0	0	0	0	0	0	0	0	0	0	0	0	0	0	0	0	2	2	0	0	0	2	0	no	CHH
NYDRO31310	maker-nt_contig24-augustus-gene-6.30	1	0	0	1	0	0		0	0	0	0	0	0	0	0	0	0	0	0	0	0	0	0	0	0	2	2	0	0	0	2	0	no	CHH
NYDRO31311	snap_masked-nt_contig24-processed-gene-6.75	1	0	0	1	0	0		0	0	0	0	0	0	0	0	0	0	0	0	0	0	0	0	0	0	2	2	0	0	0	2	0	no	CHH
NYDRO31340	maker-nt_contig24-snap-gene-9.0	1	1	1	1	1	1		1	1	1	0	0	0	0	0	0	0	0	0	0	1	0	0	1	0	11	6	3	0	2	6	5	no	CHH
NYDRO31341	augustus_masked-nt_contig24-processed-gene-9.44	1	1	1	1	1	1		1	1	1	0	0	0	0	0	0	0	0	0	0	1	0	0	1	0	11	6	3	0	2	6	5	no	CHH
NYDRO31432	maker-nt_contig24-snap-gene-20.27	1	0	0	1	0	0		0	0	0	0	0	0	0	0	0	1	0	1	1	0	0	1	0	0	6	2	0	2	2	4	2	no	CHH
NYDRO31900	maker-nt_contig24-snap-gene-65.40	1	0	0	1	0	0		0	0	0	0	0	0	1	1	1	1	1	1	0	0	0	0	0	0	8	2	0	6	0	8	0	no	CHH
NYDRO31921	maker-nt_contig24-snap-gene-67.51	1	1	1	1	1	1		0	0	0	0	0	0	0	0	0	0	0	0	0	0	1	0	0	1	8	6	0	0	2	6	2	no	CHH
NYDRO31922	augustus_masked-nt_contig24-processed-gene-67.6	1	1	1	1	1	1		0	0	0	0	0	0	0	0	0	0	0	0	0	0	0	0	0	0	6	6	0	0	0	6	0	no	CHH
NYDRO31973	maker-nt_contig24-snap-gene-71.17	1	1	1	1	1	1		0	0	0	0	0	0	0	0	0	0	0	0	0	0	0	0	0	0	6	6	0	0	0	6	0	no	CHH
NYDRO31991	snap_masked-nt_contig24-processed-gene-73.62	1	0	0	0	0	0		0	0	1	0	1	1	0	0	0	0	0	0	0	0	0	0	0	0	4	1	3	0	0	1	3	no	CHH
NYDRO31992	snap_masked-nt_contig24-processed-gene-73.57	1	0	0	0	0	0		0	0	1	0	1	1	0	0	0	0	0	0	0	0	0	0	0	0	4	1	3	0	0	1	3	no	CHH
NYDRO32025	maker-nt_contig24-snap-gene-75.45	1	1	1	1	1	1		0	0	0	0	0	0	0	0	0	0	0	0	0	0	0	0	0	0	6	6	0	0	0	6	0	no	CHH
NYDRO32055	snap_masked-nt_contig24-processed-gene-78.15	1	0	0	1	0	0		0	0	0	0	0	0	0	0	0	0	0	0	0	0	0	0	0	0	2	2	0	0	0	2	0	no	CHH
NYDRO32056	augustus_masked-nt_contig24-processed-gene-78.0	1	0	0	1	0	0		0	0	0	0	0	0	0	0	0	0	0	0	0	0	0	0	0	0	2	2	0	0	0	2	0	no	CHH
NYDRO32060	snap_masked-nt_contig24-processed-gene-78.21	1	1	1	1	1	1		0	0	0	0	0	0	0	0	0	0	0	0	0	0	0	0	0	0	6	6	0	0	0	6	0	no	CHH
NYDRO32061	snap_masked-nt_contig24-processed-gene-78.22	1	1	1	1	1	1		0	0	0	0	0	0	0	1	0	0	0	0	0	0	0	0	0	0	7	6	0	1	0	7	0	no	CHH
NYDRO32104	maker-nt_contig24-snap-gene-82.80	1	1	1	1	1	1		0	0	0	0	0	0	0	0	0	0	0	0	0	0	0	0	0	0	6	6	0	0	0	6	0	no	CHH
NYDRO32110	maker-nt_contig24-snap-gene-82.47	1	0	0	0	0	0		1	0	1	1	1	1	0	0	0	0	0	0	0	1	1	0	1	0	9	1	5	0	3	1	8	no	CHH
NYDRO32126	snap_masked-nt_contig24-processed-gene-83.6	1	1	1	1	1	1		0	0	0	1	0	1	0	0	0	0	0	0	0	0	0	0	0	0	8	6	2	0	0	6	2	no	CHH
NYDRO32207	maker-nt_contig24-snap-gene-94.20	1	0	0	0	0	0		0	0	0	0	0	0	0	0	0	0	0	0	1	0	1	1	0	1	5	1	0	0	4	1	4	no	CHH
NYDRO32287	maker-nt_contig24-snap-gene-101.78	1	0	0	0	0	0		0	0	0	1	1	1	0	1	0	0	0	0	0	0	0	0	0	0	5	1	3	1	0	2	3	no	CHH
NYDRO32296	maker-nt_contig24-snap-gene-102.66	1	0	0	0	0	0		0	0	0	0	0	1	0	0	0	0	0	0	0	0	1	0	0	1	4	1	1	0	2	1	3	no	CHH
NYDRO32427	maker-nt_contig24-augustus-gene-116.12	1	0	0	1	0	0		0	0	0	0	0	0	0	0	0	0	0	0	0	0	0	0	0	0	2	2	0	0	0	2	0	no	CHH
NYDRO32438	maker-nt_contig24-snap-gene-117.15	1	0	0	1	0	0		0	0	0	0	0	0	0	0	0	0	0	0	0	1	0	0	1	0	4	2	0	0	2	2	2	no	CHH
NYDRO32458	1:maker-nt_contig25-snap-gene-1.17	1	1	1	1	1	1		0	0	0	0	0	0	0	0	0	0	0	0	0	1	0	0	1	1	9	6	0	0	3	6	3	no	CHH
NYDRO32550	snap_masked-nt_contig25-processed-gene-16.13	1	0	0	0	0	0		0	0	0	0	0	0	0	0	0	0	0	0	0	0	0	0	0	0	1	1	0	0	0	1	0	no	CHH
NYDRO32598	maker-nt_contig25-augustus-gene-19.39	1	0	0	1	0	0		0	0	0	0	0	0	0	0	0	0	0	0	0	1	1	0	1	1	6	2	0	0	4	2	4	no	CHH
NYDRO32599	maker-nt_contig25-augustus-gene-19.45	1	0	0	1	0	0		0	0	0	0	0	0	0	0	0	0	0	0	0	1	1	0	1	1	6	2	0	0	4	2	4	no	CHH
NYDRO32787	0:maker-nm_contig25-snap-gene-34.29	1	0	0	1	0	0		0	1	1	0	1	1	0	0	0	0	0	0	0	0	0	0	0	0	6	2	4	0	0	2	4	no	CHH
NYDRO32788	0:maker-nm_contig25-snap-gene-34.30	1	0	0	1	0	0		0	0	0	0	0	0	0	0	0	0	0	0	0	0	0	0	0	0	2	2	0	0	0	2	0	no	CHH
NYDRO32979	augustus_masked-nt_contig25-processed-gene-48.21	1	1	0	1	1	1		1	1	1	0	0	0	1	0	0	1	0	0	0	0	0	0	0	0	10	5	3	2	0	7	3	no	CHH
NYDRO32984	snap_masked-nt_contig25-processed-gene-49.11	1	1	1	1	1	1		0	0	0	0	0	0	0	0	0	0	0	0	0	0	0	0	0	0	6	6	0	0	0	6	0	no	CHH
NYDRO32989	maker-nt_contig25-snap-gene-49.40	1	1	1	1	1	1		0	0	0	0	0	0	0	0	0	0	0	0	0	0	0	0	0	0	6	6	0	0	0	6	0	no	CHH
NYDRO32990	0:maker-nm_contig25-snap-gene-49.20	1	1	1	1	1	1		0	0	0	0	0	0	0	0	0	0	0	0	0	0	0	0	0	0	6	6	0	0	0	6	0	no	CHH
NYDRO32997	0:maker-nm_contig25-snap-gene-49.41	1	1	1	1	1	1		0	0	0	0	0	0	0	0	0	0	0	0	0	0	0	0	0	0	6	6	0	0	0	6	0	no	CHH
NYDRO32998	maker-nt_contig25-augustus-gene-49.8	1	1	1	1	1	1		0	0	0	0	0	0	0	0	0	0	0	0	0	0	0	0	0	0	6	6	0	0	0	6	0	no	CHH
NYDRO33093	maker-nt_contig25-augustus-gene-57.53	1	1	1	1	1	1		0	0	0	0	0	0	0	0	0	0	0	0	0	0	0	0	0	0	6	6	0	0	0	6	0	no	CHH
NYDRO33094	maker-nt_contig25-snap-gene-57.9	1	1	1	1	1	1		0	0	0	0	0	0	0	0	0	0	0	0	0	0	0	0	0	0	6	6	0	0	0	6	0	no	CHH
NYDRO33152	maker-nt_contig25-augustus-gene-62.14	1	1	1	1	1	1		0	0	0	0	0	0	0	0	0	0	0	0	0	0	1	0	0	1	8	6	0	0	2	6	2	no	CHH
NYDRO33249	maker-nt_contig25-augustus-gene-70.58	1	0	0	0	0	0		0	0	0	1	1	1	0	0	0	0	0	0	1	0	0	0	0	0	5	1	3	0	1	1	4	no	CHH
NYDRO33297	maker-nt_contig25-augustus-gene-73.15	1	0	0	0	0	0		1	1	1	0	0	0	0	0	0	0	0	0	0	1	0	0	1	0	6	1	3	0	2	1	5	no	CHH
NYDRO33307	maker-nt_contig25-snap-gene-73.65	1	0	0	1	0	0		0	0	0	0	0	0	0	0	0	0	0	0	0	0	0	0	0	0	2	2	0	0	0	2	0	no	CHH
NYDRO33308	maker-nt_contig25-augustus-gene-73.5	1	0	0	1	0	0		0	0	0	1	1	1	0	0	0	0	0	0	0	0	1	1	0	0	7	2	3	0	2	2	5	MEG	CHH
NYDRO33415	maker-nt_contig25-augustus-gene-83.18	1	0	0	0	0	0		0	0	0	0	0	0	0	0	0	0	0	0	0	0	0	0	0	0	1	1	0	0	0	1	0	no	CHH
NYDRO33587	0:maker-nm_contig25-snap-gene-96.15	1	0	0	1	0	0		0	0	0	0	0	0	0	0	0	0	0	0	0	0	0	0	0	1	3	2	0	0	1	2	1	no	CHH
NYDRO33712	maker-nt_contig25-snap-gene-105.28	1	0	0	1	0	0		0	0	0	0	0	0	0	0	0	0	0	0	0	0	1	0	0	1	4	2	0	0	2	2	2	no	CHH
NYDRO33713	maker-nt_contig25-snap-gene-105.17	1	0	0	1	0	0		0	0	0	0	0	0	0	0	0	0	0	0	0	0	1	0	0	1	4	2	0	0	2	2	2	no	CHH
NYDRO33879	maker-nt_contig25-snap-gene-117.19	1	0	0	0	0	1		1	1	1	0	1	1	0	0	0	0	0	0	0	0	0	0	0	0	7	2	5	0	0	2	5	no	CHH
NYDRO33972	maker-nt_contig26-snap-gene-9.24	1	0	0	1	0	0		0	0	0	0	0	0	0	0	0	0	0	0	0	0	0	0	0	0	2	2	0	0	0	2	0	no	CHH
NYDRO34075	maker-nt_contig26-snap-gene-18.27	1	0	0	0	0	0		0	0	0	0	0	0	0	0	0	0	0	0	0	1	0	0	1	0	3	1	0	0	2	1	2	no	CHH
NYDRO34201	snap_masked-nt_contig26-processed-gene-31.6	1	0	1	0	0	0		0	0	0	0	0	0	0	0	0	0	0	0	0	0	0	0	1	0	3	2	0	0	1	2	1	no	CHH
NYDRO34282	augustus_masked-nt_contig26-processed-gene-42.1	1	1	1	1	1	1		0	0	0	0	0	0	0	0	0	1	1	0	0	0	0	0	0	0	8	6	0	2	0	8	0	no	CHH
NYDRO34359	maker-nt_contig26-augustus-gene-50.28	1	0	0	1	0	0		0	0	0	0	0	0	0	0	0	0	0	0	0	0	0	0	0	0	2	2	0	0	0	2	0	no	CHH
NYDRO34382	maker-nt_contig26-snap-gene-52.14	1	0	0	0	0	0		0	0	0	0	1	1	0	0	0	0	0	0	0	0	0	0	0	0	3	1	2	0	0	1	2	no	CHH
NYDRO34386	maker-nt_contig26-augustus-gene-52.21	1	0	0	0	0	0		0	0	0	0	0	0	0	0	0	0	0	0	0	0	0	0	0	0	1	1	0	0	0	1	0	no	CHH
NYDRO34403	maker-nt_contig26-augustus-gene-53.45	1	0	0	1	0	0		0	0	0	0	0	0	1	0	1	0	0	0	0	1	0	0	0	0	5	2	0	2	1	4	1	no	CHH
NYDRO34428	maker-nt_contig26-snap-gene-56.30	1	0	0	0	0	0		0	0	0	0	0	0	0	0	0	0	0	0	0	0	0	0	0	0	1	1	0	0	0	1	0	no	CHH
NYDRO34429	maker-nt_contig26-snap-gene-56.29	1	0	0	0	0	0		0	0	0	0	0	0	0	0	0	0	0	0	0	0	0	0	0	0	1	1	0	0	0	1	0	no	CHH
NYDRO34500	maker-nt_contig26-snap-gene-61.5	1	0	0	1	0	0		0	0	0	0	0	0	0	0	0	0	0	0	0	0	0	0	0	0	2	2	0	0	0	2	0	no	CHH
NYDRO34508	maker-nt_contig26-augustus-gene-62.3	1	1	1	1	1	1		0	0	0	0	0	0	0	0	0	0	0	0	0	0	0	0	0	0	6	6	0	0	0	6	0	no	CHH
NYDRO34509	augustus_masked-nt_contig26-processed-gene-62.29	1	1	1	1	1	1		0	0	0	0	1	1	1	1	0	1	0	0	0	1	1	0	1	1	15	6	2	3	4	9	6	no	CHH
NYDRO34516	maker-nt_contig26-snap-gene-63.0	1	0	0	1	0	0		0	0	0	0	0	0	0	0	0	0	0	0	0	0	0	0	0	0	2	2	0	0	0	2	0	no	CHH
NYDRO34549	snap_masked-nt_contig26-processed-gene-66.5	1	0	0	1	0	0		1	1	1	0	0	0	0	0	0	0	0	0	0	0	0	0	0	0	5	2	3	0	0	2	3	no	CHH
NYDRO34755	snap_masked-nt_contig26-processed-gene-91.6	1	0	0	1	0	0		0	0	0	0	0	0	0	0	0	0	0	0	0	1	0	0	1	1	5	2	0	0	3	2	3	no	CHH
NYDRO34831	augustus_masked-nt_contig26-processed-gene-101.28	1	0	0	0	0	0		0	0	1	0	0	0	0	0	0	0	1	0	0	1	0	0	1	0	5	1	1	1	2	2	3	no	CHH
NYDRO34832	maker-nt_contig26-snap-gene-101.88	1	0	0	0	0	0		1	1	1	1	1	0	0	0	0	0	0	0	0	0	0	0	0	0	6	1	5	0	0	1	5	no	CHH
NYDRO34834	snap_masked-nt_contig26-processed-gene-101.8	1	0	0	0	1	0		0	0	0	0	0	0	0	0	0	0	0	0	0	0	0	0	0	0	2	2	0	0	0	2	0	no	CHH
NYDRO34835	maker-nt_contig26-snap-gene-101.92	1	0	0	0	0	0		0	0	0	0	0	0	0	0	0	0	0	0	0	0	0	0	0	0	1	1	0	0	0	1	0	no	CHH
NYDRO34837	maker-nt_contig26-snap-gene-102.16	1	0	0	1	0	0		0	0	0	0	0	1	0	0	0	0	0	0	0	0	0	0	0	0	3	2	1	0	0	2	1	no	CHH
NYDRO34901	maker-nt_contig26-snap-gene-107.48	1	0	0	1	0	0		0	0	0	0	0	0	1	1	1	0	0	0	1	0	0	1	0	0	7	2	0	3	2	5	2	no	CHH
NYDRO34953	augustus_masked-nt_contig26-processed-gene-113.20	1	1	1	1	1	0		0	0	0	0	0	0	0	0	0	0	0	0	0	0	0	0	0	0	5	5	0	0	0	5	0	no	CHH
NYDRO34988	maker-nt_contig26-snap-gene-117.3	1	0	0	1	0	0		0	0	0	0	1	1	0	0	0	0	0	0	1	0	0	1	0	0	6	2	2	0	2	2	4	no	CHH
NYDRO35002	maker-nt_contig27-snap-gene-0.3	1	0	0	0	0	0		0	0	0	0	0	1	0	0	0	0	0	0	0	0	1	1	0	1	5	1	1	0	3	1	4	no	CHH
NYDRO35061	maker-nt_contig27-augustus-gene-5.16	1	1	1	1	1	1		0	0	0	0	0	0	0	0	0	0	0	0	0	0	0	0	0	0	6	6	0	0	0	6	0	no	CHH
NYDRO35062	maker-nt_contig27-snap-gene-5.51	1	1	1	1	1	1		0	0	0	1	0	0	0	0	0	0	0	0	0	1	0	0	1	0	9	6	1	0	2	6	3	no	CHH
NYDRO35082	augustus_masked-nt_contig27-processed-gene-7.73	1	1	1	1	1	1		0	0	0	0	0	0	0	0	0	0	0	0	0	1	0	0	1	0	8	6	0	0	2	6	2	no	CHH
NYDRO35092	maker-nt_contig27-snap-gene-9.38	1	0	0	0	0	0		0	0	0	0	0	0	0	0	0	0	0	0	0	0	0	0	0	0	1	1	0	0	0	1	0	no	CHH
NYDRO35203	maker-nt_contig27-snap-gene-19.3	1	1	1	1	1	1		0	0	0	0	0	0	0	0	0	0	0	0	0	0	0	0	0	0	6	6	0	0	0	6	0	no	CHH
NYDRO35215	maker-nt_contig27-augustus-gene-21.19	1	1	1	1	1	1		1	1	0	1	1	1	0	0	0	0	0	0	0	0	0	0	0	0	11	6	5	0	0	6	5	no	CHH
NYDRO35216	maker-nt_contig27-snap-gene-21.20	1	0	0	1	1	1		1	0	1	0	0	0	1	1	0	0	0	0	0	0	0	0	1	0	9	4	2	2	1	6	3	no	CHH
NYDRO35223	snap_masked-nt_contig27-processed-gene-21.18	1	1	1	1	1	1		0	1	0	1	1	1	1	0	0	0	0	0	0	0	0	0	0	1	12	6	4	1	1	7	5	no	CHH
NYDRO35317	maker-nt_contig27-snap-gene-29.33	1	0	0	0	0	0		0	0	0	0	0	0	0	0	0	0	0	0	0	0	0	0	0	0	1	1	0	0	0	1	0	no	CHH
NYDRO35329	maker-nt_contig27-augustus-gene-31.34	1	0	0	0	0	0		0	0	0	0	0	0	0	0	0	0	0	0	0	0	0	0	0	0	1	1	0	0	0	1	0	no	CHH
NYDRO35375	maker-nt_contig27-snap-gene-36.9	1	0	0	0	0	0		1	1	1	1	1	1	0	0	0	0	0	0	0	0	1	0	0	1	9	1	6	0	2	1	8	no	CHH
NYDRO35425	augustus_masked-nt_contig27-processed-gene-42.3	1	0	0	0	0	0		0	0	0	0	0	0	0	0	0	0	0	0	0	0	0	0	0	0	1	1	0	0	0	1	0	no	CHH
NYDRO35502	maker-nt_contig27-snap-gene-50.55	1	1	0	1	1	1		1	1	1	0	0	0	0	0	0	0	0	0	1	0	0	1	1	0	11	5	3	0	3	5	6	no	CHH
NYDRO35503	maker-nt_contig27-snap-gene-50.46	1	1	0	1	1	1		1	1	1	0	0	0	0	0	0	0	0	0	1	0	0	1	1	0	11	5	3	0	3	5	6	no	CHH
NYDRO35522	maker-nt_contig27-snap-gene-53.13	1	1	1	1	1	1		0	0	0	0	0	0	0	0	0	0	0	0	0	0	0	0	0	0	6	6	0	0	0	6	0	no	CHH
NYDRO35523	snap_masked-nt_contig27-processed-gene-53.37	1	1	1	1	1	1		0	0	0	0	0	0	0	0	0	0	0	0	0	0	0	0	0	0	6	6	0	0	0	6	0	no	CHH
NYDRO35524	maker-nt_contig27-augustus-gene-53.48	1	1	1	1	1	1		0	0	0	0	0	0	0	0	0	0	0	0	0	0	0	0	0	0	6	6	0	0	0	6	0	no	CHH
NYDRO35531	maker-nt_contig27-augustus-gene-54.41	1	1	0	1	1	0		0	0	0	0	0	0	1	0	0	0	0	0	0	0	1	0	0	1	7	4	0	1	2	5	2	no	CHH
NYDRO35532	maker-nt_contig27-snap-gene-54.10	1	1	0	1	1	0		0	0	0	0	0	0	0	0	0	0	0	0	0	1	1	0	0	1	7	4	0	0	3	4	3	no	CHH
NYDRO35559	maker-nt_contig27-augustus-gene-57.30	1	1	1	1	1	1		0	0	0	0	0	0	1	1	1	1	1	1	0	0	1	0	0	1	14	6	0	6	2	12	2	no	CHH
NYDRO35560	maker-nt_contig27-snap-gene-57.68	1	1	1	1	1	1		0	0	0	0	0	0	1	1	1	0	0	0	0	0	1	0	0	1	11	6	0	3	2	9	2	no	CHH
NYDRO35629	maker-nt_contig27-snap-gene-63.28	1	1	1	1	1	1		0	0	0	0	0	0	0	0	0	0	0	0	0	0	0	0	0	0	6	6	0	0	0	6	0	no	CHH
NYDRO35630	augustus_masked-nt_contig27-processed-gene-63.10	1	1	1	1	1	1		0	0	0	1	0	1	0	0	0	0	0	0	0	0	0	0	0	0	8	6	2	0	0	6	2	no	CHH
NYDRO35638	maker-nt_contig27-augustus-gene-64.9	1	1	1	1	1	1		0	0	0	1	0	0	0	0	0	0	0	0	0	0	0	0	0	0	7	6	1	0	0	6	1	no	CHH
NYDRO35684	augustus_masked-nt_contig27-processed-gene-68.21	1	1	1	1	1	1		0	0	0	0	0	0	0	0	0	0	0	0	0	0	0	0	0	0	6	6	0	0	0	6	0	no	CHH
NYDRO35685	maker-nt_contig27-augustus-gene-68.60	1	1	1	1	1	1		0	0	0	0	0	0	0	0	0	0	0	0	0	0	0	0	0	0	6	6	0	0	0	6	0	no	CHH
NYDRO35690	maker-nt_contig27-snap-gene-68.17	1	1	1	1	1	1		0	0	0	0	0	0	0	0	0	0	0	0	0	0	0	0	0	1	7	6	0	0	1	6	1	no	CHH
NYDRO35720	snap_masked-nt_contig27-processed-gene-71.32	1	1	1	1	1	1		0	0	0	0	0	0	0	0	0	0	0	0	0	0	0	0	0	0	6	6	0	0	0	6	0	no	CHH
NYDRO35721	maker-nt_contig27-snap-gene-71.58	1	1	1	1	1	1		0	0	0	0	0	0	0	0	0	0	0	0	0	1	1	0	1	1	10	6	0	0	4	6	4	no	CHH
NYDRO35750	maker-nt_contig27-snap-gene-73.52	1	1	0	1	1	0		0	0	0	0	0	0	0	0	0	0	0	0	0	0	0	0	0	0	4	4	0	0	0	4	0	no	CHH
NYDRO35802	maker-nt_contig27-augustus-gene-78.67	1	1	1	1	1	1		0	0	0	0	0	0	0	0	0	0	0	0	0	1	0	0	1	0	8	6	0	0	2	6	2	no	CHH
NYDRO35805	maker-nt_contig27-augustus-gene-78.71	1	1	1	1	1	1		1	1	1	0	0	0	0	0	0	0	1	1	0	0	0	0	0	0	11	6	3	2	0	8	3	no	CHH
NYDRO35823	maker-nt_contig27-snap-gene-79.50	1	0	0	1	0	0		0	0	0	0	0	0	1	1	1	0	0	0	0	0	1	0	0	1	7	2	0	3	2	5	2	no	CHH
NYDRO35833	maker-nt_contig27-snap-gene-80.10	1	1	1	0	1	1		0	0	0	0	0	0	0	0	0	0	0	0	0	0	0	0	0	0	5	5	0	0	0	5	0	no	CHH
NYDRO35863	maker-nt_contig27-augustus-gene-82.2	1	1	1	1	1	1		0	0	0	0	0	0	0	0	0	0	0	0	0	0	0	0	0	0	6	6	0	0	0	6	0	no	CHH
NYDRO35864	maker-nt_contig27-snap-gene-82.37	1	1	1	1	1	1		0	0	0	0	0	0	0	0	0	0	0	0	0	0	0	0	0	0	6	6	0	0	0	6	0	no	CHH
NYDRO35865	maker-nt_contig27-snap-gene-82.39	1	1	1	1	1	1		0	0	0	0	0	0	0	0	0	0	0	0	0	0	0	0	1	0	7	6	0	0	1	6	1	no	CHH
NYDRO35875	snap_masked-nt_contig27-processed-gene-83.15	1	1	1	1	1	1		1	1	1	1	1	1	1	0	1	0	0	0	0	0	0	0	0	0	14	6	6	2	0	8	6	no	CHH
NYDRO35939	maker-nt_contig27-snap-gene-92.11	1	0	0	0	0	0		1	1	1	1	1	1	0	0	0	0	0	0	0	1	1	1	1	1	12	1	6	0	5	1	11	no	CHH
NYDRO35981	maker-nt_contig27-augustus-gene-95.55	1	0	0	1	0	0		0	0	0	0	0	0	0	0	0	0	0	0	0	0	1	0	0	1	4	2	0	0	2	2	2	no	CHH
NYDRO35982	augustus_masked-nt_contig27-processed-gene-95.25	1	0	0	1	0	0		0	0	0	0	0	0	0	0	0	0	0	0	0	0	0	0	0	0	2	2	0	0	0	2	0	no	CHH
NYDRO36155	maker-nt_contig27-augustus-gene-110.3	1	1	1	1	1	1		1	1	1	0	0	0	0	0	0	0	0	0	0	0	0	0	0	0	9	6	3	0	0	6	3	no	CHH
NYDRO36156	augustus_masked-nt_contig27-processed-gene-110.29	1	1	1	1	1	1		1	0	1	0	0	0	0	0	0	0	0	0	0	0	0	0	0	0	8	6	2	0	0	6	2	no	CHH
NYDRO36157	maker-nt_contig27-snap-gene-110.43	1	1	1	1	1	1		1	0	1	0	0	0	0	0	0	0	0	0	0	0	0	0	0	0	8	6	2	0	0	6	2	no	CHH
NYDRO36180	maker-nt_contig27-augustus-gene-114.10	1	0	0	0	0	0		0	0	0	0	0	0	0	0	0	0	0	0	0	0	0	0	0	0	1	1	0	0	0	1	0	no	CHH
NYDRO36218	snap_masked-nt_contig27-processed-gene-117.64	1	1	1	0	1	1		0	0	0	1	0	1	0	1	0	1	0	0	0	1	0	0	1	0	11	5	2	2	2	7	4	no	CHH
NYDRO36706	maker-nt_contig28-snap-gene-40.218	1	0	0	1	0	0		0	0	0	0	0	0	0	0	0	0	0	0	0	0	0	0	0	0	2	2	0	0	0	2	0	no	CHH
NYDRO36707	augustus_masked-nt_contig28-processed-gene-40.84	1	0	0	1	0	0		0	0	0	0	0	0	0	0	0	0	0	0	0	0	0	0	0	0	2	2	0	0	0	2	0	no	CHH
NYDRO36708	1:maker-nt_contig28-augustus-gene-40.172	1	0	0	1	0	0		0	0	0	1	1	1	0	0	0	0	0	0	0	0	0	0	0	0	5	2	3	0	0	2	3	no	CHH
NYDRO37015	0:maker-nm_contig28-snap-gene-60.3	1	0	0	0	0	0		0	0	0	0	0	0	0	0	0	0	0	0	0	0	0	0	0	0	1	1	0	0	0	1	0	no	CHH
NYDRO37016	1:maker-nt_contig28-snap-gene-59.42	1	0	0	0	0	0		0	0	0	0	0	0	0	0	0	0	0	0	0	0	0	0	0	0	1	1	0	0	0	1	0	no	CHH
NYDRO37017	0:maker-nm_contig28-snap-gene-59.39	1	0	0	0	0	0		0	0	0	0	0	0	0	0	0	0	0	0	0	0	0	0	0	0	1	1	0	0	0	1	0	no	CHH
NYDRO37018	0:maker-nm_contig28-snap-gene-60.4	1	0	0	0	0	0		0	0	0	0	0	0	0	0	0	0	0	0	0	0	0	0	0	0	1	1	0	0	0	1	0	no	CHH
NYDRO37019	1:maker-nt_contig28-snap-gene-59.31	1	0	0	0	0	0		0	0	0	0	0	0	0	0	0	0	0	0	0	0	0	0	0	0	1	1	0	0	0	1	0	no	CHH
NYDRO37050	1:augustus_masked-nt_contig28-processed-gene-65.22	1	0	0	1	0	0		1	1	0	1	1	0	0	0	0	0	0	0	0	0	0	0	0	0	6	2	4	0	0	2	4	no	CHH
NYDRO37051	snap_masked-nt_contig28-processed-gene-64.12	1	0	0	1	0	0		1	1	0	1	1	0	0	0	0	0	0	0	0	0	0	0	0	0	6	2	4	0	0	2	4	no	CHH
NYDRO37073	1:maker-nt_contig28-augustus-gene-67.60	1	1	0	1	1	0		1	0	0	0	0	0	0	0	0	0	0	0	0	0	0	0	0	0	5	4	1	0	0	4	1	no	CHH
NYDRO37074	1:augustus_masked-nt_contig28-processed-gene-67.32	1	0	0	1	0	0		0	0	0	0	0	0	0	0	0	0	0	0	0	0	0	0	0	0	2	2	0	0	0	2	0	no	CHH
NYDRO37075	augustus_masked-nt_contig28-processed-gene-67.39	1	0	0	1	0	0		0	0	0	0	0	0	0	0	0	0	0	0	0	0	0	0	0	0	2	2	0	0	0	2	0	no	CHH
NYDRO37076	0:maker-nm_contig28-snap-gene-67.67	1	0	0	1	0	0		0	0	0	0	0	0	0	0	0	0	0	0	0	0	0	0	0	0	2	2	0	0	0	2	0	no	CHH
NYDRO37086	1:maker-nt_contig28-augustus-gene-68.24	1	1	1	1	1	1		0	0	0	0	0	0	0	0	0	0	0	0	0	0	1	0	0	1	8	6	0	0	2	6	2	no	CHH
NYDRO37161	1:maker-nt_contig28-augustus-gene-76.26	1	0	0	0	0	0		1	1	1	0	0	0	0	0	0	0	0	0	0	0	1	0	0	1	6	1	3	0	2	1	5	no	CHH
NYDRO37176	maker-nt_contig28-augustus-gene-78.6	1	1	1	1	1	1		0	0	0	0	0	0	0	0	0	0	0	0	0	1	0	0	1	0	8	6	0	0	2	6	2	no	CHH
NYDRO37236	0:maker-nm_contig28-snap-gene-83.31	1	0	0	0	0	0		1	1	1	0	0	0	0	0	0	0	0	0	0	0	0	0	0	0	4	1	3	0	0	1	3	MEG	CHH
NYDRO37334	0:maker-nm_contig28-snap-gene-90.13	1	0	0	1	0	0		0	0	0	0	0	0	0	0	0	0	0	0	0	0	0	0	0	0	2	2	0	0	0	2	0	no	CHH
NYDRO37414	0:augustus_masked-nm_contig28-processed-gene-95.30	1	1	1	0	1	1		0	0	0	0	0	0	1	1	1	1	1	1	0	0	0	0	0	0	11	5	0	6	0	11	0	no	CHH
NYDRO37429	1:maker-nt_contig28-snap-gene-97.33	1	1	1	1	1	1		0	0	0	0	1	0	0	0	0	0	0	0	0	0	0	0	0	0	7	6	1	0	0	6	1	no	CHH
NYDRO37430	snap_masked-nt_contig28-processed-gene-97.9	1	1	1	1	1	1		0	0	0	0	0	0	0	0	0	0	0	0	0	1	1	0	1	0	9	6	0	0	3	6	3	no	CHH
NYDRO37478	0:maker-nm_contig28-augustus-gene-100.18	1	0	0	1	0	0		0	0	0	0	0	0	0	0	0	0	0	0	0	0	0	0	0	0	2	2	0	0	0	2	0	no	CHH
NYDRO37479	1:augustus_masked-nt_contig28-processed-gene-100.14	1	0	0	1	0	0		0	0	0	0	0	0	0	0	0	0	0	0	0	0	0	0	0	0	2	2	0	0	0	2	0	no	CHH
NYDRO37480	0:maker-nm_contig28-snap-gene-100.29	1	0	0	1	0	0		1	0	0	0	0	0	0	0	0	0	0	0	0	0	1	0	0	1	5	2	1	0	2	2	3	no	CHH
NYDRO37747	maker-nt_contig29-snap-gene-5.7	1	0	0	1	0	0		0	0	0	0	0	0	0	0	0	0	0	0	0	1	0	0	1	0	4	2	0	0	2	2	2	no	CHH
NYDRO37748	maker-nt_contig29-augustus-gene-5.35	1	0	0	1	0	1		0	1	1	1	1	1	0	1	0	0	0	0	1	0	0	1	0	0	11	3	5	1	2	4	7	no	CHH
NYDRO37770	0:maker-nm_contig29-snap-gene-7.37	1	0	0	0	0	0		0	0	0	0	0	0	0	0	0	0	0	0	0	1	1	0	0	0	3	1	0	0	2	1	2	no	CHH
NYDRO38060	maker-nt_contig29-snap-gene-30.17	1	0	0	0	0	0		0	0	0	0	0	0	0	0	0	0	0	0	1	0	0	0	0	0	2	1	0	0	1	1	1	no	CHH
NYDRO38065	maker-nt_contig29-snap-gene-31.20	1	0	0	1	0	0		1	1	1	0	0	0	0	0	0	0	0	0	0	0	0	0	0	0	5	2	3	0	0	2	3	no	CHH
NYDRO38397	0:maker-nm_contig29-augustus-gene-59.62	1	0	0	1	0	0		0	1	0	1	1	1	0	0	0	0	0	0	0	0	0	0	0	0	6	2	4	0	0	2	4	no	CHH
NYDRO38398	0:maker-nm_contig29-snap-gene-59.30	1	0	0	0	0	0		0	1	1	1	1	1	0	0	0	0	0	0	0	0	0	1	0	0	7	1	5	0	1	1	6	no	CHH
NYDRO38779	0:snap_masked-nm_contig29-processed-gene-83.9	1	0	0	0	0	0		0	0	0	0	0	0	0	0	0	0	0	0	0	0	0	0	0	0	1	1	0	0	0	1	0	no	CHH
NYDRO38871	maker-nt_contig29-snap-gene-89.44	1	0	0	0	0	0		0	0	0	0	0	0	0	0	0	0	0	0	0	1	0	0	1	0	3	1	0	0	2	1	2	no	CHH
NYDRO38974	1:maker-nt_contig29-snap-gene-98.25	1	1	1	1	1	1		0	0	0	0	0	0	0	0	0	0	0	0	0	0	0	0	0	0	6	6	0	0	0	6	0	no	CHH
NYDRO39318	0:maker-nm_contig29-augustus-gene-134.14	1	0	0	1	0	0		0	1	0	0	0	0	0	0	0	0	0	0	0	0	0	0	0	0	3	2	1	0	0	2	1	no	CHH
NYDRO39346	maker-nt_contig29-snap-gene-135.15	1	0	0	0	0	0		1	0	1	1	0	0	0	0	0	0	0	0	0	0	0	0	0	0	4	1	3	0	0	1	3	no	CHH
NYDRO39516	maker-nt_contig29-snap-gene-146.0	1	0	0	1	0	0		0	0	0	1	1	1	0	0	0	0	0	0	0	0	0	0	0	0	5	2	3	0	0	2	3	no	CHH
NYDRO01251	maker-nt_contig01-augustus-gene-16.30	0	1	1	0	1	1		0	0	0	0	0	0	0	0	0	0	0	0	0	0	0	0	0	0	4	4	0	0	0	4	0	no	CHH
NYDRO01403	maker-nt_contig01-augustus-gene-30.38	0	1	0	0	0	0		0	0	0	1	1	1	0	0	0	0	0	0	1	0	0	1	0	0	6	1	3	0	2	1	5	no	CHH
NYDRO01474	maker-nt_contig01-snap-gene-36.10	0	1	0	0	1	0		0	0	0	0	0	0	0	0	0	0	0	0	0	0	1	0	0	0	3	2	0	0	1	2	1	no	CHH
NYDRO01553	maker-nt_contig01-snap-gene-43.60	0	1	1	1	1	1		0	0	0	0	0	0	0	0	0	0	0	0	0	0	0	0	1	0	6	5	0	0	1	5	1	no	CHH
NYDRO01649	maker-nt_contig01-snap-gene-50.78	0	1	1	0	0	0		0	0	0	0	0	0	0	0	0	0	0	0	0	0	0	0	0	0	2	2	0	0	0	2	0	no	CHH
NYDRO01662	maker-nt_contig01-augustus-gene-51.57	0	1	1	0	1	1		0	0	0	1	1	1	0	0	0	0	0	0	0	0	0	0	0	0	7	4	3	0	0	4	3	no	CHH
NYDRO01665	maker-nt_contig01-augustus-gene-52.45	0	1	0	0	1	0		0	0	0	0	0	0	1	0	0	0	0	0	0	0	0	0	0	0	3	2	0	1	0	3	0	no	CHH
NYDRO01666	snap_masked-nt_contig01-processed-gene-52.24	0	1	0	0	1	0		0	0	0	0	0	0	1	0	0	0	0	0	0	0	0	0	0	0	3	2	0	1	0	3	0	no	CHH
NYDRO01667	snap_masked-nt_contig01-processed-gene-52.25	0	1	0	0	1	0		0	0	0	0	0	0	1	0	0	0	0	0	0	0	0	0	0	0	3	2	0	1	0	3	0	no	CHH
NYDRO01707	maker-nt_contig01-augustus-gene-54.63	0	1	0	0	1	0		0	0	0	0	0	0	1	1	1	0	0	0	0	1	0	0	1	0	7	2	0	3	2	5	2	no	CHH
NYDRO01735	maker-nt_contig01-augustus-gene-56.13	0	1	1	0	0	0		0	0	0	0	0	0	0	0	0	0	0	0	0	1	0	0	1	1	5	2	0	0	3	2	3	no	CHH
NYDRO01754	augustus_masked-nt_contig01-processed-gene-58.17	0	1	0	0	0	0		0	0	0	0	0	0	0	0	0	1	0	0	0	0	0	0	0	0	2	1	0	1	0	2	0	no	CHH
NYDRO01781	maker-nt_contig01-snap-gene-60.0	0	1	1	0	1	1		0	0	0	0	0	0	1	1	0	1	0	1	0	0	1	0	0	1	10	4	0	4	2	8	2	no	CHH
NYDRO01782	maker-nt_contig01-snap-gene-60.8	0	1	1	0	1	1		0	0	0	0	0	0	1	1	0	1	1	1	0	0	1	0	0	1	11	4	0	5	2	9	2	no	CHH
NYDRO01805	maker-nt_contig01-snap-gene-61.14	0	1	1	0	1	1		0	1	0	0	1	1	0	0	0	0	0	0	0	0	0	0	0	1	8	4	3	0	1	4	4	no	CHH
NYDRO01809	maker-nt_contig01-snap-gene-61.9	0	1	1	1	1	1		1	0	0	0	0	0	0	0	0	0	0	0	0	1	0	0	1	0	8	5	1	0	2	5	3	no	CHH
NYDRO01906	maker-nt_contig01-snap-gene-74.0	0	1	1	0	0	0		0	1	1	1	1	1	0	0	0	0	0	0	0	0	0	0	0	0	7	2	5	0	0	2	5	no	CHH
NYDRO02067	maker-nt_contig01-augustus-gene-89.13	0	1	0	0	0	0		0	0	0	0	0	0	0	0	0	0	0	0	0	0	0	0	0	0	1	1	0	0	0	1	0	no	CHH
NYDRO02194	maker-nt_contig01-augustus-gene-99.38	0	1	0	0	1	0		0	0	0	0	0	0	0	0	0	0	0	0	0	0	0	0	0	0	2	2	0	0	0	2	0	no	CHH
NYDRO02202	maker-nt_contig01-augustus-gene-100.33	0	1	0	0	1	0		1	0	1	0	1	1	0	0	0	0	0	0	0	0	0	0	0	0	6	2	4	0	0	2	4	no	CHH
NYDRO02243	augustus_masked-nt_contig01-processed-gene-104.24	0	1	0	1	0	0		0	0	0	0	0	0	0	0	0	0	0	0	0	1	0	0	0	0	3	2	0	0	1	2	1	no	CHH
NYDRO02300	maker-nt_contig01-snap-gene-110.28	0	1	0	0	0	0		0	0	0	0	0	0	0	0	0	0	0	0	0	0	0	0	0	0	1	1	0	0	0	1	0	no	CHH
NYDRO02379	snap_masked-nt_contig02-processed-gene-0.3	0	1	1	0	1	1		0	1	0	0	1	0	0	0	0	0	0	0	0	1	1	0	1	0	9	4	2	0	3	4	5	no	CHH
NYDRO02945	snap_masked-nt_contig02-processed-gene-60.7	0	1	0	0	1	0		0	0	0	0	0	1	0	0	0	0	0	0	0	0	0	0	0	0	3	2	1	0	0	2	1	no	CHH
NYDRO02947	augustus_masked-nt_contig02-processed-gene-60.1	0	1	1	0	1	1		0	0	0	0	0	0	0	0	0	0	0	0	0	0	0	0	0	0	4	4	0	0	0	4	0	no	CHH
NYDRO03111	maker-nt_contig02-snap-gene-77.22	0	1	1	0	1	1		0	0	0	1	1	1	0	0	1	0	0	1	0	0	0	0	0	0	9	4	3	2	0	6	3	no	CHH
NYDRO03137	maker-nt_contig02-snap-gene-80.44	0	1	0	0	0	0		0	0	0	0	0	0	0	0	0	1	0	1	0	0	0	0	0	0	3	1	0	2	0	3	0	no	CHH
NYDRO03304	augustus_masked-nt_contig02-processed-gene-96.23	0	1	1	0	1	1		1	0	1	0	0	0	0	0	0	0	0	0	0	0	0	0	0	0	6	4	2	0	0	4	2	no	CHH
NYDRO03334	augustus_masked-nt_contig02-processed-gene-99.5	0	1	0	0	1	0		0	0	0	0	0	0	0	0	0	0	0	0	0	0	0	0	0	0	2	2	0	0	0	2	0	no	CHH
NYDRO03348	augustus_masked-nt_contig02-processed-gene-100.37	0	1	0	0	1	0		0	0	0	0	0	0	0	0	0	0	0	0	0	0	0	0	0	0	2	2	0	0	0	2	0	no	CHH
NYDRO03424	augustus_masked-nt_contig02-processed-gene-108.31	0	1	0	0	1	0		0	0	0	0	0	0	0	0	0	0	0	0	0	0	0	0	0	0	2	2	0	0	0	2	0	no	CHH
NYDRO03433	snap_masked-nt_contig02-processed-gene-108.23	0	1	1	0	1	1		0	0	0	0	0	0	0	0	0	0	0	0	0	0	1	0	0	1	6	4	0	0	2	4	2	no	CHH
NYDRO03436	maker-nt_contig02-snap-gene-109.19	0	1	1	0	1	1		0	0	0	0	0	0	0	0	0	0	0	0	0	0	0	0	0	0	4	4	0	0	0	4	0	no	CHH
NYDRO03437	maker-nt_contig02-snap-gene-109.18	0	1	1	0	1	1		0	0	0	0	0	0	0	0	0	0	0	0	0	0	0	0	0	0	4	4	0	0	0	4	0	no	CHH
NYDRO03438	snap_masked-nt_contig02-processed-gene-109.32	0	1	1	0	1	1		0	0	0	0	0	0	0	0	0	0	0	0	0	0	0	0	0	0	4	4	0	0	0	4	0	no	CHH
NYDRO03439	maker-nt_contig02-augustus-gene-109.12	0	1	1	0	1	1		0	0	0	0	0	0	0	0	0	0	0	0	0	0	0	0	0	0	4	4	0	0	0	4	0	no	CHH
NYDRO03440	augustus_masked-nt_contig02-processed-gene-109.7	0	1	1	0	1	1		0	0	0	0	0	0	0	0	0	0	0	0	0	0	1	0	0	1	6	4	0	0	2	4	2	no	CHH
NYDRO03441	maker-nt_contig02-augustus-gene-109.13	0	1	1	0	1	1		0	0	0	0	0	0	0	0	0	0	0	0	0	0	1	0	0	1	6	4	0	0	2	4	2	no	CHH
NYDRO03454	augustus_masked-nt_contig02-processed-gene-110.48	0	1	1	1	1	1		0	0	0	0	0	0	0	0	0	0	0	0	0	0	0	0	0	0	5	5	0	0	0	5	0	no	CHH
NYDRO03461	snap_masked-nt_contig02-processed-gene-111.10	0	1	1	1	1	1		1	1	1	0	0	0	0	0	0	0	0	0	0	0	0	0	0	1	9	5	3	0	1	5	4	no	CHH
NYDRO03676	maker-nt_contig03-snap-gene-19.30	0	1	0	0	0	0		0	0	0	1	1	1	0	0	0	0	0	0	1	0	0	1	1	0	7	1	3	0	3	1	6	no	CHH
NYDRO03677	maker-nt_contig03-snap-gene-19.23	0	1	0	0	0	0		0	0	0	0	0	0	0	0	0	0	0	0	1	0	0	1	0	0	3	1	0	0	2	1	2	no	CHH
NYDRO03846	maker-nt_contig03-snap-gene-36.12	0	1	1	0	1	1		0	0	0	0	0	0	0	0	0	0	0	0	0	0	0	0	0	0	4	4	0	0	0	4	0	no	CHH
NYDRO03910	maker-nt_contig03-snap-gene-42.54	0	1	0	1	1	1		0	0	0	0	0	0	0	0	0	0	0	0	0	0	0	0	0	0	4	4	0	0	0	4	0	no	CHH
NYDRO03926	augustus_masked-nt_contig03-processed-gene-43.9	0	1	0	0	0	0		0	0	0	0	0	0	0	0	0	0	0	0	0	0	0	0	0	0	1	1	0	0	0	1	0	no	CHH
NYDRO03946	maker-nt_contig03-snap-gene-44.40	0	1	0	1	0	0		0	0	0	1	0	0	0	0	0	0	0	0	0	0	1	0	0	1	5	2	1	0	2	2	3	no	CHH
NYDRO03979	snap_masked-nt_contig03-processed-gene-47.66	0	1	1	0	1	1		1	0	1	0	0	0	0	0	0	0	0	0	0	1	0	0	1	0	8	4	2	0	2	4	4	no	CHH
NYDRO03980	augustus_masked-nt_contig03-processed-gene-47.29	0	1	1	0	1	1		1	0	1	0	0	0	0	0	0	0	0	0	0	1	1	0	1	0	9	4	2	0	3	4	5	no	CHH
NYDRO04005	maker-nt_contig03-snap-gene-50.64	0	1	0	0	1	0		0	0	0	0	0	0	0	0	0	0	0	0	0	0	1	0	0	1	4	2	0	0	2	2	2	no	CHH
NYDRO04006	maker-nt_contig03-snap-gene-50.66	0	1	1	0	1	1		0	0	0	0	0	0	0	0	0	0	0	0	0	0	0	0	0	0	4	4	0	0	0	4	0	no	CHH
NYDRO04007	augustus_masked-nt_contig03-processed-gene-50.11	0	1	1	1	1	1		0	0	0	0	0	0	0	0	0	0	0	0	0	0	1	0	0	1	7	5	0	0	2	5	2	no	CHH
NYDRO04039	maker-nt_contig03-snap-gene-52.33	0	1	0	0	1	0		0	0	0	0	0	0	0	0	0	0	0	0	1	0	1	1	0	1	6	2	0	0	4	2	4	no	CHH
NYDRO04099	snap_masked-nt_contig03-processed-gene-58.3	0	1	1	0	1	1		0	0	0	0	1	0	0	0	0	0	0	0	0	0	1	0	0	1	7	4	1	0	2	4	3	no	CHH
NYDRO04214	maker-nt_contig03-snap-gene-75.21	0	1	0	0	0	0		0	0	0	0	0	0	0	0	0	0	0	0	0	0	0	0	0	0	1	1	0	0	0	1	0	no	CHH
NYDRO04322	maker-nt_contig03-snap-gene-89.33	0	1	1	0	1	1		0	0	0	1	1	1	0	0	0	0	0	0	0	0	0	0	0	0	7	4	3	0	0	4	3	no	CHH
NYDRO04488	maker-nt_contig03-augustus-gene-109.10	0	1	0	0	0	0		0	0	0	0	0	0	0	0	0	0	0	0	0	0	0	0	0	0	1	1	0	0	0	1	0	no	CHH
NYDRO04586	maker-nt_contig04-augustus-gene-0.6	0	1	0	0	0	0		0	0	0	0	0	0	0	0	0	0	0	0	0	0	1	0	1	1	4	1	0	0	3	1	3	no	CHH
NYDRO04673	maker-nt_contig04-snap-gene-7.10	0	1	0	0	0	0		0	0	0	0	0	0	0	0	0	0	0	0	0	0	0	0	0	0	1	1	0	0	0	1	0	no	CHH
NYDRO04674	maker-nt_contig04-snap-gene-7.12	0	1	0	0	0	0		0	0	0	0	0	1	0	0	0	0	0	0	0	0	1	0	0	0	3	1	1	0	1	1	2	no	CHH
NYDRO04727	1:maker-nt_contig04-snap-gene-10.34	0	1	0	0	0	0		0	0	0	0	0	0	0	0	0	0	0	0	0	0	0	0	0	0	1	1	0	0	0	1	0	no	CHH
NYDRO04728	1:maker-nt_contig04-snap-gene-10.29	0	1	0	0	0	0		0	0	0	0	0	0	0	0	0	0	0	0	0	0	0	0	0	0	1	1	0	0	0	1	0	no	CHH
NYDRO04787	maker-nt_contig04-snap-gene-15.7	0	1	1	0	1	1		1	1	1	1	1	1	0	0	0	0	0	0	0	0	0	0	0	1	11	4	6	0	1	4	7	no	CHH
NYDRO04788	1:augustus_masked-nt_contig04-processed-gene-15.24	0	1	0	0	0	0		0	0	0	0	0	0	0	0	0	0	0	0	0	0	0	0	0	0	1	1	0	0	0	1	0	no	CHH
NYDRO04789	0:snap_masked-nm_contig04-processed-gene-16.1	0	1	0	0	0	0		0	0	0	0	0	0	0	0	0	0	0	0	0	0	0	0	0	0	1	1	0	0	0	1	0	no	CHH
NYDRO04997	1:maker-nt_contig04-snap-gene-25.19	0	1	0	0	0	0		1	1	1	0	0	0	0	0	0	0	0	0	0	1	0	0	0	0	5	1	3	0	1	1	4	no	CHH
NYDRO04998	0:maker-nm_contig04-snap-gene-25.11	0	1	0	0	0	0		1	1	1	0	0	1	0	0	0	0	0	0	1	1	0	0	1	0	8	1	4	0	3	1	7	no	CHH
NYDRO05152	maker-nt_contig04-augustus-gene-41.38	0	1	0	1	1	1		1	1	1	0	0	0	0	0	0	0	0	0	0	1	0	0	1	0	9	4	3	0	2	4	5	no	CHH
NYDRO05214	maker-nt_contig04-snap-gene-46.11	0	1	1	0	1	1		0	0	0	0	0	0	0	0	0	0	0	1	0	0	1	0	0	1	7	4	0	1	2	5	2	no	CHH
NYDRO05215	1:maker-nt_contig04-augustus-gene-46.38	0	1	1	0	1	1		0	0	0	0	0	0	0	0	0	0	0	0	0	0	1	0	0	1	6	4	0	0	2	4	2	no	CHH
NYDRO05236	maker-nt_contig04-snap-gene-48.64	0	1	1	0	1	0		0	0	0	0	0	1	0	0	0	0	0	0	0	0	0	0	0	0	4	3	1	0	0	3	1	no	CHH
NYDRO05239	1:maker-nt_contig04-snap-gene-48.5	0	1	0	0	1	0		0	0	0	0	0	0	0	0	0	0	0	0	0	0	0	0	0	0	2	2	0	0	0	2	0	no	CHH
NYDRO05240	1:maker-nt_contig04-snap-gene-48.6	0	1	0	0	1	0		0	0	0	0	0	1	0	0	0	0	0	0	0	0	0	0	0	0	3	2	1	0	0	2	1	no	CHH
NYDRO05241	maker-nt_contig04-augustus-gene-48.49	0	1	0	0	1	0		0	0	0	0	0	1	0	0	0	0	0	0	0	0	0	0	0	0	3	2	1	0	0	2	1	no	CHH
NYDRO05330	maker-nt_contig04-augustus-gene-55.37	0	1	1	0	1	1		0	0	0	0	0	0	0	0	0	0	0	0	0	0	0	0	0	0	4	4	0	0	0	4	0	no	CHH
NYDRO05419	0:maker-nm_contig04-snap-gene-64.20	0	1	1	0	1	1		1	0	1	0	0	0	1	1	1	0	0	0	0	0	0	0	0	0	9	4	2	3	0	7	2	no	CHH
NYDRO05466	maker-nt_contig04-augustus-gene-68.48	0	1	1	0	1	1		0	0	0	0	0	0	0	0	0	0	0	0	0	0	0	0	0	0	4	4	0	0	0	4	0	no	CHH
NYDRO05503	maker-nt_contig04-augustus-gene-70.33	0	1	1	0	1	1		1	1	1	0	0	0	0	0	0	0	0	0	0	0	1	0	0	1	9	4	3	0	2	4	5	no	CHH
NYDRO05519	1:maker-nt_contig04-augustus-gene-72.22	0	1	0	0	1	0		0	0	0	0	0	0	0	0	0	0	0	0	1	1	0	1	1	0	6	2	0	0	4	2	4	no	CHH
NYDRO05615	maker-nt_contig04-augustus-gene-80.15	0	1	0	0	0	0		0	0	0	0	0	0	0	0	0	0	0	0	0	0	0	0	0	0	1	1	0	0	0	1	0	no	CHH
NYDRO05626	0:augustus_masked-nm_contig04-processed-gene-81.7	0	1	1	0	1	1		0	0	0	0	0	0	1	1	1	0	0	0	1	0	0	1	0	0	9	4	0	3	2	7	2	no	CHH
NYDRO05628	maker-nt_contig04-snap-gene-81.59	0	1	1	0	1	1		0	0	0	0	0	0	1	1	1	1	1	0	0	0	0	0	1	0	10	4	0	5	1	9	1	no	CHH
NYDRO05632	maker-nt_contig04-snap-gene-81.44	0	1	1	0	1	1		0	0	0	0	0	0	0	0	0	0	0	0	0	0	0	0	0	0	4	4	0	0	0	4	0	no	CHH
NYDRO05677	1:augustus_masked-nt_contig04-processed-gene-85.1	0	1	1	0	1	1		0	0	0	0	0	0	0	0	0	0	0	0	0	0	0	0	0	0	4	4	0	0	0	4	0	no	CHH
NYDRO05678	maker-nt_contig04-snap-gene-85.54	0	1	1	1	1	1		0	0	0	1	1	1	0	0	0	0	0	0	1	0	1	0	0	0	10	5	3	0	2	5	5	no	CHH
NYDRO05720	maker-nt_contig04-augustus-gene-89.22	0	1	1	0	1	1		0	0	0	0	0	0	0	0	0	0	0	0	0	0	0	0	0	0	4	4	0	0	0	4	0	no	CHH
NYDRO05726	0:augustus_masked-nm_contig04-processed-gene-89.70	0	1	1	0	1	1		0	0	0	0	0	0	0	0	0	0	0	0	0	0	0	0	0	0	4	4	0	0	0	4	0	no	CHH
NYDRO05729	maker-nt_contig04-augustus-gene-89.32	0	1	0	0	1	0		0	0	0	0	0	0	0	0	0	0	0	0	0	0	0	0	0	0	2	2	0	0	0	2	0	no	CHH
NYDRO05732	maker-nt_contig04-augustus-gene-89.39	0	1	1	0	1	1		0	0	0	0	0	0	0	0	0	0	0	0	0	0	0	0	0	0	4	4	0	0	0	4	0	no	CHH
NYDRO05741	snap_masked-nt_contig04-processed-gene-90.63	0	1	0	0	1	0		0	0	0	0	0	0	0	0	0	0	0	0	0	0	1	0	0	1	4	2	0	0	2	2	2	no	CHH
NYDRO05749	maker-nt_contig04-snap-gene-90.35	0	1	1	0	1	1		0	0	0	0	0	0	0	0	0	0	0	0	1	0	0	1	0	0	6	4	0	0	2	4	2	no	CHH
NYDRO05750	0:augustus_masked-nm_contig04-processed-gene-91.43	0	1	1	0	1	1		0	0	0	0	0	0	0	0	0	0	0	0	0	0	0	0	1	0	5	4	0	0	1	4	1	no	CHH
NYDRO05753	maker-nt_contig04-snap-gene-91.14	0	1	0	0	1	0		0	0	0	0	0	0	0	0	0	1	0	0	0	0	0	0	0	0	3	2	0	1	0	3	0	no	CHH
NYDRO05754	maker-nt_contig04-augustus-gene-91.52	0	1	0	0	1	0		0	0	0	0	0	0	0	0	0	0	0	0	0	0	0	0	0	0	2	2	0	0	0	2	0	no	CHH
NYDRO05766	maker-nt_contig04-augustus-gene-92.12	0	1	1	0	0	0		0	1	0	0	0	0	0	0	0	0	0	0	0	0	0	0	0	0	3	2	1	0	0	2	1	no	CHH
NYDRO05812	0:maker-nm_contig04-snap-gene-96.9	0	1	1	1	1	1		0	0	0	0	0	0	0	0	0	0	0	0	0	0	0	0	0	0	5	5	0	0	0	5	0	no	CHH
NYDRO05845	maker-nt_contig04-augustus-gene-97.87	0	1	0	0	1	0		1	1	1	0	0	0	0	0	0	0	0	0	0	0	0	0	0	1	6	2	3	0	1	2	4	no	CHH
NYDRO05862	maker-nt_contig04-snap-gene-99.15	0	1	1	0	1	1		0	0	0	0	0	0	0	0	0	0	0	0	0	0	0	0	0	0	4	4	0	0	0	4	0	no	CHH
NYDRO05863	maker-nt_contig04-augustus-gene-99.58	0	1	1	0	1	1		0	0	0	0	0	0	0	0	0	0	0	0	0	1	1	0	1	1	8	4	0	0	4	4	4	no	CHH
NYDRO05872	1:snap_masked-nt_contig04-processed-gene-99.13	0	1	1	0	1	1		1	1	1	1	1	1	0	0	0	0	0	0	1	1	0	0	1	0	13	4	6	0	3	4	9	no	CHH
NYDRO05896	augustus_masked-nt_contig04-processed-gene-101.2	0	1	0	0	1	0		0	0	0	0	0	0	0	0	0	0	0	0	0	0	0	0	0	0	2	2	0	0	0	2	0	no	CHH
NYDRO05897	maker-nt_contig04-augustus-gene-101.32	0	1	0	0	1	0		0	0	0	0	0	0	0	0	0	0	0	0	0	0	0	0	0	0	2	2	0	0	0	2	0	no	CHH
NYDRO05931	augustus_masked-nt_contig04-processed-gene-103.35	0	1	1	0	1	1		1	0	1	0	0	0	0	0	0	0	0	0	0	0	1	1	0	1	9	4	2	0	3	4	5	no	CHH
NYDRO05932	snap_masked-nt_contig04-processed-gene-103.22	0	1	1	0	1	1		1	0	1	0	0	0	0	0	0	0	0	0	0	0	1	0	0	1	8	4	2	0	2	4	4	no	CHH
NYDRO05951	maker-nt_contig04-snap-gene-105.4	0	1	0	0	0	0		0	0	0	0	0	0	1	1	1	0	0	0	0	1	0	0	0	0	5	1	0	3	1	4	1	no	CHH
NYDRO06054	0:maker-nm_contig04-augustus-gene-115.20	0	1	1	0	1	1		0	0	0	0	0	0	0	0	0	0	0	0	1	0	1	1	1	1	9	4	0	0	5	4	5	no	CHH
NYDRO06197	maker-nt_contig05-augustus-gene-10.18	0	1	0	0	1	0		0	0	0	0	0	0	0	0	0	0	0	0	0	1	1	0	0	1	5	2	0	0	3	2	3	no	CHH
NYDRO06399	maker-nt_contig05-snap-gene-30.0	0	1	0	0	1	0		0	0	0	0	0	0	0	0	0	0	0	0	0	1	0	0	1	0	4	2	0	0	2	2	2	no	CHH
NYDRO06400	snap_masked-nt_contig05-processed-gene-30.52	0	1	0	0	1	0		0	0	0	0	0	0	0	0	0	0	0	0	0	1	0	0	1	0	4	2	0	0	2	2	2	no	CHH
NYDRO06445	maker-nt_contig05-snap-gene-33.76	0	1	0	0	1	0		1	1	1	0	0	0	0	0	0	0	0	0	1	0	0	1	0	0	7	2	3	0	2	2	5	no	CHH
NYDRO06446	maker-nt_contig05-augustus-gene-33.51	0	1	0	0	1	0		0	0	0	1	1	0	0	0	0	0	0	0	0	0	0	0	0	0	4	2	2	0	0	2	2	no	CHH
NYDRO06471	maker-nt_contig05-augustus-gene-36.2	0	1	1	0	1	1		0	0	0	1	1	1	0	0	0	0	0	0	0	0	0	0	0	0	7	4	3	0	0	4	3	no	CHH
NYDRO06511	maker-nt_contig05-snap-gene-39.29	0	1	0	0	0	0		0	0	0	0	0	0	0	1	0	0	0	0	0	1	0	0	1	0	4	1	0	1	2	2	2	no	CHH
NYDRO06534	maker-nt_contig05-augustus-gene-41.40	0	1	1	0	1	1		0	0	0	0	0	0	0	0	0	0	0	0	0	0	0	0	0	0	4	4	0	0	0	4	0	no	CHH
NYDRO06595	maker-nt_contig05-augustus-gene-45.76	0	1	1	0	1	1		0	0	0	0	0	0	0	1	1	0	0	0	0	1	0	0	0	0	7	4	0	2	1	6	1	no	CHH
NYDRO06596	maker-nt_contig05-snap-gene-45.41	0	1	1	0	1	1		0	0	0	0	0	0	0	1	1	0	0	0	0	1	0	0	0	0	7	4	0	2	1	6	1	no	CHH
NYDRO06625	maker-nt_contig05-augustus-gene-47.40	0	1	0	0	0	0		0	0	0	0	0	0	0	0	0	0	0	0	0	0	0	0	0	0	1	1	0	0	0	1	0	no	CHH
NYDRO06626	maker-nt_contig05-snap-gene-47.6	0	1	1	0	0	0		0	0	0	0	0	0	0	0	0	0	0	0	0	0	0	0	0	0	2	2	0	0	0	2	0	no	CHH
NYDRO06750	maker-nt_contig05-augustus-gene-55.33	0	1	0	0	1	1		1	1	1	0	0	0	1	1	1	1	1	0	0	0	0	0	0	0	11	3	3	5	0	8	3	no	CHH
NYDRO06753	maker-nt_contig05-snap-gene-55.18	0	1	0	1	1	0		0	0	0	0	0	0	0	0	0	0	0	0	0	0	0	0	0	0	3	3	0	0	0	3	0	no	CHH
NYDRO06772	snap_masked-nt_contig05-processed-gene-57.17	0	1	0	0	1	0		0	0	0	0	0	0	0	0	0	0	0	0	0	0	0	0	0	0	2	2	0	0	0	2	0	no	CHH
NYDRO06779	augustus_masked-nt_contig05-processed-gene-58.16	0	1	1	0	1	1		0	0	0	0	0	0	0	0	1	0	0	1	0	0	1	0	0	1	8	4	0	2	2	6	2	no	CHH
NYDRO06781	maker-nt_contig05-snap-gene-58.22	0	1	1	0	1	1		0	0	0	1	0	1	0	0	0	0	0	0	0	0	0	0	0	0	6	4	2	0	0	4	2	no	CHH
NYDRO06802	maker-nt_contig05-snap-gene-62.48	0	1	1	0	1	1		0	0	0	0	0	0	0	0	0	0	0	0	0	0	0	0	0	0	4	4	0	0	0	4	0	no	CHH
NYDRO06803	maker-nt_contig05-snap-gene-62.49	0	1	1	0	1	1		0	0	0	0	0	0	0	0	0	0	0	0	0	0	0	0	0	0	4	4	0	0	0	4	0	no	CHH
NYDRO06928	snap_masked-nt_contig05-processed-gene-80.32	0	1	0	0	0	0		0	0	0	0	0	0	0	0	0	0	0	0	0	0	0	0	0	0	1	1	0	0	0	1	0	MEG	CHH
NYDRO07014	maker-nt_contig05-snap-gene-87.10	0	1	0	0	0	0		0	0	0	0	0	0	0	0	0	0	0	0	0	0	0	0	0	0	1	1	0	0	0	1	0	no	CHH
NYDRO07024	maker-nt_contig05-snap-gene-88.48	0	1	1	0	1	0		0	0	0	0	0	0	0	0	0	0	0	0	0	0	0	0	0	1	4	3	0	0	1	3	1	no	CHH
NYDRO07181	maker-nt_contig05-snap-gene-105.35	0	1	0	0	0	0		0	0	0	0	0	0	0	0	0	0	0	0	0	0	0	0	0	0	1	1	0	0	0	1	0	no	CHH
NYDRO07253	augustus_masked-nt_contig05-processed-gene-113.23	0	1	1	0	1	1		0	0	0	0	0	0	0	0	0	0	0	0	0	0	0	0	0	0	4	4	0	0	0	4	0	no	CHH
NYDRO07260	maker-nt_contig05-snap-gene-114.3	0	1	0	0	0	0		0	0	0	0	0	0	0	0	0	0	0	0	0	0	1	0	0	1	3	1	0	0	2	1	2	no	CHH
NYDRO07530	maker-nt_contig06-snap-gene-25.30	0	1	0	0	0	0		0	0	0	0	0	0	0	0	0	0	0	0	0	0	1	0	0	1	3	1	0	0	2	1	2	no	CHH
NYDRO07531	augustus_masked-nt_contig06-processed-gene-25.26	0	1	0	0	0	0		0	0	0	0	0	0	0	0	0	0	0	0	0	0	1	0	0	1	3	1	0	0	2	1	2	no	CHH
NYDRO07889	maker-nt_contig06-snap-gene-61.13	0	1	1	0	1	1		0	0	0	0	0	0	0	0	0	0	0	0	0	0	0	0	0	0	4	4	0	0	0	4	0	no	CHH
NYDRO08447	maker-nt_contig06-snap-gene-104.15	0	1	1	0	0	1		0	0	0	0	0	0	0	0	0	1	0	0	0	0	0	0	0	0	4	3	0	1	0	4	0	no	CHH
NYDRO08492	snap_masked-nt_contig06-processed-gene-109.30	0	1	0	0	0	0		0	0	0	0	0	0	0	0	0	1	1	0	0	0	0	0	0	0	3	1	0	2	0	3	0	no	CHH
NYDRO08521	augustus_masked-nt_contig06-processed-gene-112.40	0	1	0	0	0	0		1	0	1	0	0	0	0	0	0	0	0	0	0	1	0	0	1	0	5	1	2	0	2	1	4	no	CHH
NYDRO08794	maker-nt_contig07-snap-gene-23.45	0	1	0	0	1	0		0	0	0	0	0	0	0	0	0	0	0	0	0	0	0	0	0	0	2	2	0	0	0	2	0	no	CHH
NYDRO08823	maker-nt_contig07-augustus-gene-26.47	0	1	1	0	1	1		0	0	0	0	0	0	0	0	0	0	0	0	0	0	0	0	1	0	5	4	0	0	1	4	1	no	CHH
NYDRO08824	maker-nt_contig07-snap-gene-27.19	0	1	1	0	1	1		1	1	0	1	1	0	1	1	1	0	0	1	0	0	0	0	0	1	13	4	4	4	1	8	5	no	CHH
NYDRO08949	maker-nt_contig07-augustus-gene-39.57	0	1	0	0	1	0		0	0	0	0	0	0	0	0	0	0	0	0	0	0	0	0	0	0	2	2	0	0	0	2	0	no	CHH
NYDRO08964	snap_masked-nt_contig07-processed-gene-40.51	0	1	1	0	0	0		0	0	0	0	0	0	0	0	0	0	0	0	0	0	0	0	0	0	2	2	0	0	0	2	0	no	CHH
NYDRO08965	maker-nt_contig07-augustus-gene-40.40	0	1	1	0	0	0		0	0	0	0	0	0	0	0	0	0	0	0	0	0	0	0	0	0	2	2	0	0	0	2	0	no	CHH
NYDRO09046	maker-nt_contig07-snap-gene-47.11	0	1	0	0	1	0		1	1	1	1	1	1	0	0	0	0	0	0	0	0	0	0	0	0	8	2	6	0	0	2	6	no	CHH
NYDRO09076	maker-nt_contig07-snap-gene-50.11	0	1	0	0	1	0		0	0	0	0	0	0	0	0	0	0	0	0	0	0	0	0	0	0	2	2	0	0	0	2	0	no	CHH
NYDRO09077	maker-nt_contig07-snap-gene-50.12	0	1	0	0	1	0		0	0	0	0	0	0	0	0	0	0	0	0	0	0	0	0	0	0	2	2	0	0	0	2	0	no	CHH
NYDRO09148	maker-nt_contig07-snap-gene-59.22	0	1	0	0	0	0		1	1	1	0	0	0	1	1	1	0	0	0	0	0	1	1	0	1	10	1	3	3	3	4	6	no	CHH
NYDRO09196	augustus_masked-nt_contig07-processed-gene-63.41	0	1	0	0	1	0		0	0	0	0	0	0	0	0	0	0	0	0	0	0	0	0	0	0	2	2	0	0	0	2	0	no	CHH
NYDRO09352	maker-nt_contig07-augustus-gene-78.35	0	1	0	0	1	0		0	0	0	0	0	0	0	0	0	0	0	0	0	0	0	0	0	0	2	2	0	0	0	2	0	no	CHH
NYDRO09429	maker-nt_contig07-snap-gene-86.3	0	1	0	0	0	0		0	0	0	1	1	0	0	0	0	0	0	0	0	0	0	0	0	0	3	1	2	0	0	1	2	no	CHH
NYDRO09517	maker-nt_contig07-snap-gene-93.24	0	1	0	0	0	0		0	0	0	0	0	0	0	0	0	0	0	0	0	1	1	0	1	1	5	1	0	0	4	1	4	MEG	CHH
NYDRO09570	maker-nt_contig07-snap-gene-99.46	0	1	1	0	1	1		0	0	0	1	1	1	0	0	0	0	0	0	0	0	0	0	0	0	7	4	3	0	0	4	3	no	CHH
NYDRO09644	maker-nt_contig07-augustus-gene-106.22	0	1	1	0	1	1		0	0	0	0	0	0	0	0	0	0	0	0	0	0	0	0	0	0	4	4	0	0	0	4	0	no	CHH
NYDRO09645	maker-nt_contig07-snap-gene-106.36	0	1	1	0	1	1		0	0	0	0	0	0	0	0	0	0	0	0	0	1	1	0	1	0	7	4	0	0	3	4	3	no	CHH
NYDRO09663	maker-nt_contig07-augustus-gene-107.24	0	1	0	0	1	0		0	0	0	0	0	0	0	0	0	0	0	0	0	0	0	0	0	0	2	2	0	0	0	2	0	no	CHH
NYDRO09689	maker-nt_contig07-snap-gene-110.59	0	1	1	0	1	1		0	0	0	0	0	0	0	0	0	0	0	0	0	0	0	0	1	0	5	4	0	0	1	4	1	no	CHH
NYDRO09735	maker-nt_contig07-augustus-gene-114.1	0	1	0	0	1	0		0	0	0	0	0	0	0	0	0	0	0	0	0	0	0	0	0	0	2	2	0	0	0	2	0	no	CHH
NYDRO09796	maker-nt_contig08-snap-gene-1.47	0	1	0	0	1	0		0	0	0	0	0	0	0	0	0	0	0	0	0	0	1	0	0	1	4	2	0	0	2	2	2	no	CHH
NYDRO09797	maker-nt_contig08-snap-gene-1.39	0	1	0	0	1	0		0	0	0	0	0	0	0	0	0	0	0	0	0	0	0	0	0	0	2	2	0	0	0	2	0	no	CHH
NYDRO09923	maker-nt_contig08-snap-gene-12.0	0	1	0	0	1	0		0	0	0	0	0	0	0	0	0	0	0	0	0	0	0	0	0	0	2	2	0	0	0	2	0	no	CHH
NYDRO09924	maker-nt_contig08-snap-gene-11.58	0	1	0	0	1	0		0	0	0	0	0	0	0	0	0	0	0	0	0	0	0	0	1	0	3	2	0	0	1	2	1	no	CHH
NYDRO09929	augustus_masked-nt_contig08-processed-gene-12.14	0	1	0	0	0	0		0	0	0	0	0	0	0	0	0	0	0	0	0	0	0	0	0	0	1	1	0	0	0	1	0	no	CHH
NYDRO09962	augustus_masked-nt_contig08-processed-gene-14.57	0	1	1	0	1	1		0	0	0	0	0	0	0	0	0	0	0	0	0	0	0	0	0	0	4	4	0	0	0	4	0	no	CHH
NYDRO09963	maker-nt_contig08-snap-gene-14.49	0	1	1	0	1	1		0	0	0	0	0	0	0	0	0	0	0	0	0	0	0	0	0	0	4	4	0	0	0	4	0	no	CHH
NYDRO10026	augustus_masked-nt_contig08-processed-gene-18.51	0	1	1	0	1	1		0	0	0	0	0	0	0	0	0	0	0	0	0	0	0	0	0	0	4	4	0	0	0	4	0	no	CHH
NYDRO10053	maker-nt_contig08-snap-gene-21.5	0	1	0	0	1	0		0	0	0	0	0	0	0	0	0	0	0	0	0	0	0	0	0	0	2	2	0	0	0	2	0	no	CHH
NYDRO10054	maker-nt_contig08-snap-gene-21.6	0	1	0	0	1	0		0	0	0	0	0	0	0	0	0	0	0	0	0	0	0	0	0	0	2	2	0	0	0	2	0	no	CHH
NYDRO10059	snap_masked-nt_contig08-processed-gene-21.58	0	1	0	0	1	0		0	0	0	0	0	0	0	0	0	0	0	0	0	0	0	0	0	0	2	2	0	0	0	2	0	no	CHH
NYDRO10060	maker-nt_contig08-augustus-gene-21.39	0	1	1	0	1	1		0	0	0	0	0	0	0	0	0	0	0	0	0	0	0	0	0	0	4	4	0	0	0	4	0	no	CHH
NYDRO10061	maker-nt_contig08-snap-gene-22.33	0	1	0	0	0	0		0	0	1	0	0	0	0	0	0	0	0	0	0	1	0	0	0	0	3	1	1	0	1	1	2	no	CHH
NYDRO10064	augustus_masked-nt_contig08-processed-gene-22.23	0	1	0	0	1	0		1	1	0	1	1	1	0	0	0	0	0	0	0	0	0	0	0	0	7	2	5	0	0	2	5	no	CHH
NYDRO10069	maker-nt_contig08-snap-gene-23.6	0	1	1	0	0	0		1	1	1	0	0	0	0	0	0	0	0	0	0	0	0	1	0	1	7	2	3	0	2	2	5	no	CHH
NYDRO10070	maker-nt_contig08-snap-gene-23.8	0	1	0	0	1	0		0	0	0	1	1	1	0	0	0	0	0	0	1	0	0	0	0	0	6	2	3	0	1	2	4	no	CHH
NYDRO10071	augustus_masked-nt_contig08-processed-gene-23.3	0	1	0	0	1	0		0	0	0	1	1	1	0	0	0	0	0	0	1	0	0	0	0	0	6	2	3	0	1	2	4	no	CHH
NYDRO10078	maker-nt_contig08-snap-gene-24.3	0	1	1	1	1	1		0	0	0	0	0	0	0	0	0	0	0	0	0	0	0	0	0	0	5	5	0	0	0	5	0	no	CHH
NYDRO10079	maker-nt_contig08-snap-gene-24.5	0	1	1	0	1	1		0	0	0	0	0	0	0	0	0	0	0	0	0	0	1	0	0	0	5	4	0	0	1	4	1	no	CHH
NYDRO10080	snap_masked-nt_contig08-processed-gene-25.2	0	1	0	0	1	0		0	1	1	0	0	1	0	0	0	0	0	0	0	0	0	0	0	0	5	2	3	0	0	2	3	no	CHH
NYDRO10770	maker-nt_contig08-snap-gene-67.12	0	1	0	0	0	0		0	0	0	0	0	0	0	0	0	0	0	0	0	0	0	0	0	0	1	1	0	0	0	1	0	no	CHH
NYDRO10771	maker-nt_contig08-snap-gene-67.10	0	1	0	0	0	0		0	0	0	0	0	0	0	0	0	0	0	0	0	0	0	0	0	0	1	1	0	0	0	1	0	no	CHH
NYDRO10772	maker-nt_contig08-snap-gene-67.16	0	1	0	0	0	0		0	0	0	0	0	0	0	0	0	0	0	0	0	0	0	0	0	0	1	1	0	0	0	1	0	no	CHH
NYDRO10899	augustus_masked-nt_contig08-processed-gene-77.12	0	1	1	1	1	1		0	0	0	0	0	0	0	0	0	0	0	0	0	0	0	0	0	0	5	5	0	0	0	5	0	no	CHH
NYDRO10974	maker-nt_contig08-snap-gene-85.40	0	1	1	0	1	1		0	0	0	0	0	0	0	0	0	0	0	0	1	0	0	0	0	0	5	4	0	0	1	4	1	no	CHH
NYDRO11000	maker-nt_contig08-snap-gene-87.44	0	1	0	0	0	0		0	0	0	0	0	0	0	0	0	0	0	0	0	0	0	0	0	0	1	1	0	0	0	1	0	no	CHH
NYDRO11001	maker-nt_contig08-snap-gene-87.43	0	1	0	0	0	0		0	0	0	0	0	0	0	0	0	0	0	0	0	0	0	0	0	0	1	1	0	0	0	1	0	no	CHH
NYDRO11003	maker-nt_contig08-snap-gene-88.8	0	1	0	0	1	0		0	1	0	0	0	0	0	0	0	0	0	0	1	0	1	0	1	1	7	2	1	0	4	2	5	no	CHH
NYDRO11066	maker-nt_contig08-augustus-gene-96.34	0	1	1	0	1	1		1	1	0	0	1	1	0	0	0	0	0	0	0	0	0	0	0	0	8	4	4	0	0	4	4	no	CHH
NYDRO11117	augustus_masked-nt_contig08-processed-gene-100.33	0	1	0	0	1	0		0	0	0	0	0	0	0	0	0	0	0	0	0	0	0	0	1	0	3	2	0	0	1	2	1	no	CHH
NYDRO11386	0:maker-nm_contig09-augustus-gene-9.11	0	1	1	0	1	1		0	0	0	0	0	0	1	1	0	0	0	0	0	1	1	0	1	1	10	4	0	2	4	6	4	no	CHH
NYDRO11387	maker-nt_contig09-snap-gene-9.1	0	1	1	0	1	1		0	0	0	0	0	0	1	1	0	0	0	0	0	0	0	0	0	0	6	4	0	2	0	6	0	no	CHH
NYDRO11492	1:maker-nt_contig09-snap-gene-18.57	0	1	1	0	1	0		0	0	0	0	0	0	0	0	0	0	0	0	0	0	0	0	0	0	3	3	0	0	0	3	0	no	CHH
NYDRO11901	snap_masked-nt_contig09-processed-gene-47.5	0	1	0	0	1	0		0	0	0	0	0	0	0	0	0	0	0	0	1	0	0	1	0	0	4	2	0	0	2	2	2	no	CHH
NYDRO11930	maker-nt_contig09-snap-gene-50.17	0	1	0	0	0	0		0	0	0	0	0	0	0	0	0	0	0	0	0	0	0	0	0	0	1	1	0	0	0	1	0	no	CHH
NYDRO11931	0:maker-nm_contig09-snap-gene-50.18	0	1	0	0	1	0		0	0	0	0	0	0	0	0	0	0	0	0	0	0	0	0	0	0	2	2	0	0	0	2	0	no	CHH
NYDRO11940	0:maker-nm_contig09-snap-gene-51.37	0	1	0	0	1	0		0	0	0	0	0	0	0	0	0	0	0	0	0	0	0	0	0	0	2	2	0	0	0	2	0	no	CHH
NYDRO11964	maker-nt_contig09-augustus-gene-53.24	0	1	0	0	0	0		0	1	0	1	0	1	1	0	1	0	0	0	0	0	0	1	0	0	7	1	3	2	1	3	4	no	CHH
NYDRO12046	1:snap_masked-nt_contig09-processed-gene-60.38	0	1	0	0	0	0		0	0	0	0	0	0	0	0	0	0	0	0	0	0	1	0	0	0	2	1	0	0	1	1	1	no	CHH
NYDRO12173	0:maker-nm_contig09-snap-gene-70.34	0	1	0	0	1	0		0	0	0	0	0	0	0	0	0	0	0	0	0	0	0	0	0	0	2	2	0	0	0	2	0	no	CHH
NYDRO12201	0:maker-nm_contig09-snap-gene-72.15	0	1	1	0	1	1		1	1	0	0	0	0	0	0	0	0	0	0	0	0	0	0	0	0	6	4	2	0	0	4	2	no	CHH
NYDRO12242	maker-nt_contig09-augustus-gene-76.3	0	1	0	0	0	0		1	1	1	0	0	0	0	0	0	0	0	0	0	1	1	0	1	1	8	1	3	0	4	1	7	no	CHH
NYDRO12248	0:snap_masked-nm_contig09-processed-gene-76.20	0	1	0	0	1	0		0	0	0	0	0	0	0	0	0	0	0	0	0	0	0	0	0	0	2	2	0	0	0	2	0	no	CHH
NYDRO12374	1:maker-nt_contig09-snap-gene-86.19	0	1	1	0	1	1		0	0	0	0	0	0	0	0	1	0	0	1	1	0	1	1	0	1	10	4	0	2	4	6	4	no	CHH
NYDRO12375	0:maker-nm_contig09-snap-gene-86.8	0	1	1	1	1	1		0	0	0	0	0	0	0	0	0	0	0	0	0	0	0	0	0	0	5	5	0	0	0	5	0	no	CHH
NYDRO12379	maker-nt_contig09-augustus-gene-87.11	0	1	0	0	0	0		0	0	0	0	0	0	1	0	0	0	0	0	0	0	0	0	1	0	3	1	0	1	1	2	1	no	CHH
NYDRO12384	1:snap_masked-nt_contig09-processed-gene-87.40	0	1	0	0	0	0		0	0	0	0	0	0	0	0	0	0	0	0	0	0	0	0	0	0	1	1	0	0	0	1	0	no	CHH
NYDRO12385	augustus_masked-nt_contig09-processed-gene-87.4	0	1	0	0	0	0		0	0	0	0	0	0	0	0	0	0	0	0	0	0	0	0	0	0	1	1	0	0	0	1	0	no	CHH
NYDRO12386	maker-nt_contig09-snap-gene-87.39	0	1	0	0	0	0		0	0	0	0	0	0	0	0	0	0	0	0	0	0	0	0	0	0	1	1	0	0	0	1	0	no	CHH
NYDRO12404	maker-nt_contig09-augustus-gene-89.34	0	1	1	1	1	1		0	0	0	0	0	0	0	0	0	0	0	0	0	0	0	0	0	0	5	5	0	0	0	5	0	no	CHH
NYDRO12571	maker-nt_contig09-augustus-gene-102.25	0	1	0	0	0	0		0	0	0	1	1	1	0	0	0	0	0	0	0	0	0	0	0	0	4	1	3	0	0	1	3	no	CHH
NYDRO12572	0:maker-nm_contig09-augustus-gene-102.60	0	1	0	0	0	0		0	0	1	0	0	0	0	0	0	0	0	0	0	0	0	0	0	0	2	1	1	0	0	1	1	no	CHH
NYDRO12606	maker-nt_contig09-snap-gene-105.72	0	1	1	0	1	1		0	0	0	0	0	0	0	0	0	0	0	1	0	1	0	0	1	0	7	4	0	1	2	5	2	no	CHH
NYDRO12755	maker-nt_contig10-snap-gene-0.40	0	1	0	1	1	0		0	1	1	0	0	0	0	0	0	0	0	0	0	0	0	0	0	0	5	3	2	0	0	3	2	no	CHH
NYDRO12756	maker-nt_contig10-augustus-gene-0.31	0	1	0	0	1	0		0	0	0	0	0	0	0	0	0	0	0	0	0	0	0	0	0	0	2	2	0	0	0	2	0	no	CHH
NYDRO12835	maker-nt_contig10-augustus-gene-7.11	0	1	0	0	1	0		0	0	0	0	0	0	0	0	0	0	0	0	0	0	0	0	0	0	2	2	0	0	0	2	0	no	CHH
NYDRO12855	maker-nt_contig10-snap-gene-8.21	0	1	1	1	1	1		0	0	0	0	0	0	0	0	0	0	0	0	0	0	0	0	0	0	5	5	0	0	0	5	0	no	CHH
NYDRO12990	maker-nt_contig10-snap-gene-18.5	0	1	0	0	1	0		0	0	0	1	1	1	0	0	0	0	0	0	0	0	0	0	0	0	5	2	3	0	0	2	3	no	CHH
NYDRO12991	maker-nt_contig10-snap-gene-18.3	0	1	0	0	1	0		0	0	0	1	1	1	0	0	0	0	0	0	1	0	0	1	0	0	7	2	3	0	2	2	5	no	CHH
NYDRO13006	maker-nt_contig10-snap-gene-19.27	0	1	1	0	1	1		1	1	1	1	1	1	0	0	0	0	0	0	0	0	0	0	0	0	10	4	6	0	0	4	6	no	CHH
NYDRO13007	maker-nt_contig10-snap-gene-19.29	0	1	1	0	1	1		1	1	1	0	1	0	1	0	0	0	0	0	0	0	0	0	0	0	9	4	4	1	0	5	4	no	CHH
NYDRO13027	maker-nt_contig10-augustus-gene-20.66	0	1	1	0	1	1		0	0	0	0	0	0	0	0	0	0	0	0	0	1	0	0	0	0	5	4	0	0	1	4	1	no	CHH
NYDRO13028	augustus_masked-nt_contig10-processed-gene-20.51	0	1	1	0	1	1		0	0	0	0	0	0	0	0	0	0	0	0	0	0	0	0	0	0	4	4	0	0	0	4	0	no	CHH
NYDRO13029	augustus_masked-nt_contig10-processed-gene-20.52	0	1	1	0	1	1		0	0	0	0	0	0	0	0	0	0	0	0	0	0	1	0	0	1	6	4	0	0	2	4	2	no	CHH
NYDRO13098	maker-nt_contig10-snap-gene-26.1	0	1	0	0	0	0		0	0	0	1	0	0	1	1	1	0	0	0	0	0	1	0	0	1	7	1	1	3	2	4	3	no	CHH
NYDRO13108	maker-nt_contig10-snap-gene-27.20	0	1	0	0	0	0		0	0	0	0	0	0	0	0	0	0	0	0	0	1	0	0	1	0	3	1	0	0	2	1	2	no	CHH
NYDRO13315	maker-nt_contig10-augustus-gene-42.17	0	1	1	0	1	1		0	0	0	0	0	0	0	0	0	0	0	0	0	0	0	0	0	0	4	4	0	0	0	4	0	no	CHH
NYDRO13326	maker-nt_contig10-snap-gene-43.54	0	1	0	0	1	0		0	0	0	1	1	0	0	0	0	0	0	0	0	1	0	0	0	0	5	2	2	0	1	2	3	no	CHH
NYDRO13418	maker-nt_contig10-augustus-gene-51.52	0	1	0	0	0	0		0	0	0	0	0	0	0	0	0	0	0	0	0	0	1	0	0	1	3	1	0	0	2	1	2	no	CHH
NYDRO13419	maker-nt_contig10-snap-gene-51.59	0	1	0	0	0	0		1	1	1	0	0	0	0	0	0	0	0	0	0	1	0	0	1	0	6	1	3	0	2	1	5	no	CHH
NYDRO13442	snap_masked-nt_contig10-processed-gene-54.58	0	1	1	0	1	0		0	0	0	1	1	1	0	0	0	0	0	0	0	0	0	0	0	0	6	3	3	0	0	3	3	no	CHH
NYDRO13596	maker-nt_contig10-augustus-gene-69.38	0	1	0	0	1	0		1	1	0	1	1	1	0	0	0	0	0	0	0	1	0	0	1	0	9	2	5	0	2	2	7	no	CHH
NYDRO13700	maker-nt_contig10-augustus-gene-78.75	0	1	0	0	1	0		1	1	1	0	0	0	0	0	0	0	0	0	0	0	0	0	0	0	5	2	3	0	0	2	3	no	CHH
NYDRO13792	maker-nt_contig10-snap-gene-87.49	0	1	0	0	1	0		0	0	0	0	0	0	0	0	0	0	0	0	0	0	0	0	1	0	3	2	0	0	1	2	1	no	CHH
NYDRO13984	maker-nt_contig10-snap-gene-105.17	0	1	0	0	0	0		0	0	0	0	0	0	0	0	0	1	0	0	0	0	1	0	0	0	3	1	0	1	1	2	1	no	CHH
NYDRO13998	maker-nt_contig10-snap-gene-107.28	0	1	0	0	1	0		0	0	0	0	0	0	0	0	0	0	0	0	0	0	0	0	0	0	2	2	0	0	0	2	0	no	CHH
NYDRO14098	snap_masked-nt_contig10-processed-gene-116.55	0	1	1	0	1	1		0	0	0	0	0	0	0	0	0	0	0	0	0	0	0	0	0	0	4	4	0	0	0	4	0	no	CHH
NYDRO14104	maker-nt_contig10-augustus-gene-117.78	0	1	1	0	1	1		0	0	0	0	0	0	1	1	0	0	0	0	0	0	1	0	0	1	8	4	0	2	2	6	2	no	CHH
NYDRO14105	maker-nt_contig10-augustus-gene-117.91	0	1	1	0	1	1		0	0	0	0	0	0	1	1	0	0	0	0	1	0	1	0	0	1	9	4	0	2	3	6	3	no	CHH
NYDRO14117	snap_masked-nt_contig10-processed-gene-117.6	0	1	1	0	0	1		0	0	0	0	0	0	0	0	0	0	0	0	0	0	0	0	0	0	3	3	0	0	0	3	0	no	CHH
NYDRO14118	maker-nt_contig10-snap-gene-117.30	0	1	1	0	0	1		0	0	0	0	1	0	0	0	0	0	0	0	0	0	0	0	0	0	4	3	1	0	0	3	1	no	CHH
NYDRO14172	augustus_masked-nt_contig11-processed-gene-3.31	0	1	0	0	0	0		0	0	0	1	1	1	0	0	0	0	0	0	0	0	0	0	0	0	4	1	3	0	0	1	3	no	CHH
NYDRO14173	snap_masked-nt_contig11-processed-gene-3.15	0	1	0	0	0	0		0	0	0	1	1	1	0	0	0	0	0	0	0	0	0	0	0	0	4	1	3	0	0	1	3	no	CHH
NYDRO14181	augustus_masked-nt_contig11-processed-gene-3.45	0	1	0	0	1	0		0	0	0	0	0	0	0	0	0	1	1	0	0	0	0	0	0	0	4	2	0	2	0	4	0	no	CHH
NYDRO14183	1:snap_masked-nt_contig11-processed-gene-3.5	0	1	0	0	1	0		0	0	0	0	0	0	0	0	0	0	0	0	0	0	1	0	0	1	4	2	0	0	2	2	2	no	CHH
NYDRO14184	0:maker-nm_contig11-snap-gene-3.33	0	1	0	0	1	0		0	0	0	0	0	0	0	0	0	0	0	0	0	0	0	0	0	0	2	2	0	0	0	2	0	no	CHH
NYDRO14224	0:maker-nm_contig11-snap-gene-6.7	0	1	1	1	1	1		1	0	1	0	0	0	0	0	0	0	0	0	0	0	0	0	0	0	7	5	2	0	0	5	2	no	CHH
NYDRO14227	maker-nt_contig11-snap-gene-6.6	0	1	0	0	1	0		0	0	0	0	0	0	0	0	0	0	0	0	0	0	0	0	0	0	2	2	0	0	0	2	0	no	CHH
NYDRO14277	maker-nt_contig11-augustus-gene-9.0	0	1	1	0	1	1		0	0	0	0	0	0	0	0	0	0	0	0	0	0	0	0	0	0	4	4	0	0	0	4	0	no	CHH
NYDRO14284	0:maker-nm_contig11-augustus-gene-9.11	0	1	1	0	1	1		0	0	0	0	0	0	0	0	0	0	0	0	0	0	0	0	0	0	4	4	0	0	0	4	0	no	CHH
NYDRO14285	0:augustus_masked-nm_contig11-processed-gene-9.36	0	1	1	0	1	1		0	0	0	0	0	0	0	0	0	0	0	0	0	1	0	0	0	0	5	4	0	0	1	4	1	no	CHH
NYDRO14326	1:maker-nt_contig11-snap-gene-13.2	0	1	1	0	1	1		0	0	0	0	0	0	0	0	0	0	0	0	0	0	0	0	0	0	4	4	0	0	0	4	0	no	CHH
NYDRO14752	1:maker-nt_contig11-snap-gene-46.29	0	1	0	1	1	0		0	0	0	0	0	0	0	0	0	0	0	0	0	0	0	0	0	0	3	3	0	0	0	3	0	no	CHH
NYDRO14766	maker-nt_contig11-snap-gene-47.44	0	1	0	0	0	0		0	0	0	0	0	0	0	0	0	0	1	0	0	1	1	0	1	1	6	1	0	1	4	2	4	no	CHH
NYDRO15699	maker-nt_contig12-augustus-gene-27.22	0	1	1	0	1	1		0	0	0	0	0	0	0	0	0	0	0	0	0	0	0	0	0	0	4	4	0	0	0	4	0	no	CHH
NYDRO15700	maker-nt_contig12-augustus-gene-27.15	0	1	1	0	1	1		0	0	0	0	0	0	0	0	0	0	0	0	0	1	1	0	1	1	8	4	0	0	4	4	4	no	CHH
NYDRO15889	maker-nt_contig12-snap-gene-45.55	0	1	0	0	0	0		1	0	0	0	0	0	0	0	0	0	0	0	0	0	0	0	0	0	2	1	1	0	0	1	1	no	CHH
NYDRO15988	0:maker-nm_contig12-augustus-gene-53.42	0	1	1	0	1	1		0	0	0	0	0	0	0	0	0	0	0	0	0	0	0	0	0	0	4	4	0	0	0	4	0	no	CHH
NYDRO15989	0:maker-nm_contig12-augustus-gene-53.44	0	1	1	0	1	1		0	0	0	0	0	0	0	0	0	0	0	0	0	0	0	0	0	0	4	4	0	0	0	4	0	no	CHH
NYDRO16008	snap_masked-nt_contig12-processed-gene-54.38	0	1	0	0	0	0		0	0	0	0	0	0	0	0	0	0	0	0	0	0	0	0	0	0	1	1	0	0	0	1	0	no	CHH
NYDRO16009	maker-nt_contig12-snap-gene-54.53	0	1	0	0	0	0		0	0	0	0	0	0	0	0	0	0	0	0	0	0	1	0	0	1	3	1	0	0	2	1	2	no	CHH
NYDRO16320	snap_masked-nt_contig12-processed-gene-79.38	0	1	1	0	1	1		0	0	0	0	0	0	0	0	0	0	0	0	0	0	0	0	0	0	4	4	0	0	0	4	0	no	CHH
NYDRO16328	maker-nt_contig12-augustus-gene-80.52	0	1	1	0	0	0		0	0	0	1	1	0	0	0	0	0	0	0	0	1	1	0	1	1	8	2	2	0	4	2	6	no	CHH
NYDRO16448	maker-nt_contig12-snap-gene-88.35	0	1	1	1	1	1		0	0	0	0	0	0	0	0	0	0	0	0	0	0	0	0	0	0	5	5	0	0	0	5	0	no	CHH
NYDRO16485	0:augustus_masked-nm_contig12-processed-gene-91.46	0	1	0	0	1	0		0	0	0	0	0	0	0	0	0	0	0	0	0	1	0	0	1	0	4	2	0	0	2	2	2	no	CHH
NYDRO16486	maker-nt_contig12-snap-gene-91.53	0	1	0	0	1	0		0	0	0	0	0	0	0	0	0	0	0	0	0	1	0	0	1	0	4	2	0	0	2	2	2	no	CHH
NYDRO16500	0:maker-nm_contig12-augustus-gene-92.20	0	1	1	0	1	1		0	0	0	0	0	0	1	0	0	0	0	0	0	0	0	0	0	0	5	4	0	1	0	5	0	no	CHH
NYDRO16501	0:maker-nm_contig12-snap-gene-92.32	0	1	1	0	1	1		0	0	1	1	1	1	1	0	0	0	0	0	0	0	0	0	0	0	9	4	4	1	0	5	4	no	CHH
NYDRO16502	0:maker-nm_contig12-snap-gene-92.36	0	1	1	0	1	1		0	1	1	1	1	1	0	0	0	0	0	0	0	0	0	0	0	0	9	4	5	0	0	4	5	no	CHH
NYDRO16522	maker-nt_contig12-augustus-gene-93.0	0	1	1	0	1	1		0	0	0	0	0	0	0	0	0	0	0	0	0	0	0	0	0	0	4	4	0	0	0	4	0	no	CHH
NYDRO16576	0:maker-nm_contig12-snap-gene-98.5	0	1	0	0	0	0		0	0	0	0	0	1	0	0	0	0	0	0	0	0	0	0	0	0	2	1	1	0	0	1	1	no	CHH
NYDRO16606	0:snap_masked-nm_contig12-processed-gene-101.7	0	1	0	0	0	0		0	0	0	0	0	0	0	0	0	0	0	0	1	0	0	0	0	0	2	1	0	0	1	1	1	no	CHH
NYDRO16654	maker-nt_contig12-snap-gene-104.31	0	1	1	0	0	1		1	1	1	0	0	0	0	0	0	0	0	0	1	0	1	1	0	0	9	3	3	0	3	3	6	no	CHH
NYDRO16655	0:snap_masked-nm_contig12-processed-gene-104.20	0	1	1	0	0	1		0	0	0	0	0	0	0	0	0	0	0	0	0	0	1	0	0	0	4	3	0	0	1	3	1	no	CHH
NYDRO16674	0:augustus_masked-nm_contig12-processed-gene-107.17	0	1	0	0	0	0		0	0	0	0	0	0	0	0	0	0	0	0	0	0	1	0	0	0	2	1	0	0	1	1	1	no	CHH
NYDRO16675	snap_masked-nt_contig12-processed-gene-107.10	0	1	0	0	0	0		0	0	0	0	0	0	0	0	0	0	0	0	0	0	1	0	0	0	2	1	0	0	1	1	1	no	CHH
NYDRO16683	0:snap_masked-nm_contig12-processed-gene-107.13	0	1	1	0	1	1		0	0	0	0	0	0	0	0	0	0	0	0	0	1	1	0	1	1	8	4	0	0	4	4	4	no	CHH
NYDRO16812	maker-nt_contig12-snap-gene-117.39	0	1	0	0	1	0		0	0	0	0	0	0	0	0	0	0	0	0	0	1	0	0	0	0	3	2	0	0	1	2	1	no	CHH
NYDRO16912	maker-nt_contig13-augustus-gene-7.4	0	1	0	0	1	0		0	0	0	0	0	0	0	0	0	0	0	0	0	0	0	0	0	0	2	2	0	0	0	2	0	no	CHH
NYDRO16969	maker-nt_contig13-snap-gene-13.20	0	1	0	0	1	0		0	0	0	0	0	0	0	0	0	0	0	0	0	0	0	0	0	0	2	2	0	0	0	2	0	no	CHH
NYDRO16991	maker-nt_contig13-snap-gene-15.39	0	1	0	0	0	1		0	0	0	0	0	0	0	0	0	1	0	0	1	0	0	1	0	0	5	2	0	1	2	3	2	no	CHH
NYDRO16993	maker-nt_contig13-snap-gene-15.46	0	1	0	0	1	0		0	0	0	0	0	0	0	0	0	0	0	0	0	1	1	0	1	1	6	2	0	0	4	2	4	no	CHH
NYDRO16994	maker-nt_contig13-augustus-gene-15.24	0	1	0	0	1	0		0	0	0	0	0	0	1	1	0	0	0	0	0	1	0	0	1	0	6	2	0	2	2	4	2	no	CHH
NYDRO17131	augustus_masked-nt_contig13-processed-gene-28.48	0	1	0	0	1	0		0	0	0	0	0	0	0	0	0	0	0	0	0	1	1	0	1	1	6	2	0	0	4	2	4	no	CHH
NYDRO17132	maker-nt_contig13-snap-gene-28.40	0	1	0	0	1	0		1	1	1	0	0	0	0	0	0	0	0	0	0	0	1	1	1	1	9	2	3	0	4	2	7	no	CHH
NYDRO17210	maker-nt_contig13-augustus-gene-35.18	0	1	1	0	1	0		0	0	0	0	0	0	0	0	0	0	0	0	0	0	0	0	0	1	4	3	0	0	1	3	1	no	CHH
NYDRO17211	maker-nt_contig13-augustus-gene-35.20	0	1	1	0	1	0		0	0	0	0	0	0	0	0	0	0	0	0	0	1	0	0	1	0	5	3	0	0	2	3	2	no	CHH
NYDRO17232	augustus_masked-nt_contig13-processed-gene-37.10	0	1	0	0	1	0		0	0	0	0	0	0	0	0	0	0	0	0	0	1	0	0	1	0	4	2	0	0	2	2	2	no	CHH
NYDRO17233	maker-nt_contig13-snap-gene-38.0	0	1	0	0	1	0		0	0	0	0	0	0	0	0	0	0	0	0	0	0	0	0	0	0	2	2	0	0	0	2	0	no	CHH
NYDRO17243	maker-nt_contig13-snap-gene-38.15	0	1	0	0	0	0		0	0	0	0	0	0	0	1	0	0	0	0	0	0	0	0	0	0	2	1	0	1	0	2	0	no	CHH
NYDRO17296	snap_masked-nt_contig13-processed-gene-42.80	0	1	1	0	1	1		0	0	0	0	0	0	0	0	0	0	0	0	0	0	0	0	0	0	4	4	0	0	0	4	0	no	CHH
NYDRO17345	maker-nt_contig13-augustus-gene-47.22	0	1	1	0	0	1		0	0	0	1	0	1	0	0	0	0	0	0	0	0	0	0	0	0	5	3	2	0	0	3	2	no	CHH
NYDRO17346	maker-nt_contig13-snap-gene-47.46	0	1	1	0	1	1		0	0	0	0	0	0	0	0	0	0	0	0	1	1	0	1	1	0	8	4	0	0	4	4	4	no	CHH
NYDRO17368	maker-nt_contig13-snap-gene-50.48	0	1	1	0	1	1		0	0	0	0	0	0	0	0	0	0	0	0	0	0	0	0	0	0	4	4	0	0	0	4	0	no	CHH
NYDRO17553	maker-nt_contig13-snap-gene-66.15	0	1	0	0	1	1		0	1	0	0	0	0	0	0	0	0	0	0	0	0	0	0	0	0	4	3	1	0	0	3	1	no	CHH
NYDRO17574	maker-nt_contig13-augustus-gene-68.9	0	1	0	0	1	0		0	0	0	0	0	0	1	1	0	0	0	0	0	0	0	0	0	0	4	2	0	2	0	4	0	no	CHH
NYDRO17658	maker-nt_contig13-snap-gene-74.39	0	1	1	0	1	1		0	0	0	0	0	0	0	0	0	0	0	0	0	0	1	0	0	1	6	4	0	0	2	4	2	no	CHH
NYDRO17755	maker-nt_contig13-snap-gene-82.31	0	1	1	0	1	1		0	0	0	0	0	0	0	0	0	0	0	0	0	1	0	0	1	0	6	4	0	0	2	4	2	no	CHH
NYDRO17756	maker-nt_contig13-snap-gene-82.17	0	1	1	0	1	1		0	0	0	0	0	0	0	0	0	0	0	0	0	0	0	0	0	0	4	4	0	0	0	4	0	no	CHH
NYDRO17906	snap_masked-nt_contig13-processed-gene-92.39	0	1	1	0	1	1		0	0	0	0	0	0	0	0	0	0	0	0	0	0	0	0	0	1	5	4	0	0	1	4	1	no	CHH
NYDRO17988	snap_masked-nt_contig13-processed-gene-99.4	0	1	0	0	0	0		0	0	0	0	0	0	0	0	0	1	1	1	0	1	0	0	0	0	5	1	0	3	1	4	1	no	CHH
NYDRO17990	maker-nt_contig13-snap-gene-100.17	0	1	0	0	0	0		1	1	1	0	0	0	1	0	0	1	0	0	0	0	0	0	0	0	6	1	3	2	0	3	3	no	CHH
NYDRO18033	maker-nt_contig13-snap-gene-114.35	0	1	1	0	1	1		0	0	0	0	0	0	0	0	0	0	0	0	0	1	0	0	1	0	6	4	0	0	2	4	2	no	CHH
NYDRO18034	snap_masked-nt_contig13-processed-gene-114.6	0	1	0	0	1	0		0	0	0	0	0	0	0	0	0	0	0	0	0	1	0	0	1	0	4	2	0	0	2	2	2	no	CHH
NYDRO18035	maker-nt_contig13-snap-gene-114.54	0	1	1	0	1	1		0	0	0	0	0	0	0	0	0	0	0	0	0	1	0	0	1	0	6	4	0	0	2	4	2	no	CHH
NYDRO18036	maker-nt_contig13-snap-gene-114.50	0	1	1	0	1	1		0	0	0	0	0	0	0	0	0	0	0	0	0	0	0	0	0	0	4	4	0	0	0	4	0	no	CHH
NYDRO18041	maker-nt_contig13-snap-gene-114.46	0	1	1	0	1	1		0	0	0	0	0	0	0	0	0	0	0	0	0	1	1	0	1	1	8	4	0	0	4	4	4	no	CHH
NYDRO18311	maker-nt_contig14-snap-gene-32.17	0	1	1	0	0	1		0	0	0	0	0	0	1	1	1	0	1	0	0	0	1	0	0	0	8	3	0	4	1	7	1	no	CHH
NYDRO18312	maker-nt_contig14-augustus-gene-32.2	0	1	1	0	0	0		0	0	0	0	0	0	0	0	0	0	0	0	0	0	0	0	0	0	2	2	0	0	0	2	0	no	CHH
NYDRO18352	maker-nt_contig14-snap-gene-37.41	0	1	1	0	0	0		0	0	0	0	0	0	0	0	0	0	0	0	0	0	0	0	0	0	2	2	0	0	0	2	0	no	CHH
NYDRO18615	maker-nt_contig14-augustus-gene-77.26	0	1	0	0	1	0		0	0	0	0	0	0	0	0	0	0	0	0	0	0	0	0	0	0	2	2	0	0	0	2	0	no	CHH
NYDRO18618	snap_masked-nt_contig14-processed-gene-77.25	0	1	0	0	0	0		0	0	0	0	0	0	0	0	0	0	0	0	0	0	1	0	0	1	3	1	0	0	2	1	2	no	CHH
NYDRO18660	maker-nt_contig14-snap-gene-82.40	0	1	0	0	1	0		0	0	0	0	0	0	0	0	0	0	0	0	0	0	1	0	0	0	3	2	0	0	1	2	1	no	CHH
NYDRO18691	augustus_masked-nt_contig14-processed-gene-84.45	0	1	0	0	0	0		0	0	0	0	0	0	0	0	0	0	0	0	0	0	0	0	0	0	1	1	0	0	0	1	0	no	CHH
NYDRO18718	maker-nt_contig14-snap-gene-87.0	0	1	0	1	1	0		0	0	0	0	0	0	0	0	0	0	0	0	0	0	0	1	0	0	4	3	0	0	1	3	1	no	CHH
NYDRO18801	maker-nt_contig14-snap-gene-101.23	0	1	0	0	1	0		0	0	0	0	0	0	0	0	0	0	0	0	0	0	1	0	0	1	4	2	0	0	2	2	2	no	CHH
NYDRO18812	maker-nt_contig14-snap-gene-102.23	0	1	0	0	1	0		0	0	0	0	0	0	0	0	0	0	0	0	0	1	0	0	1	0	4	2	0	0	2	2	2	no	CHH
NYDRO18817	maker-nt_contig14-snap-gene-102.32	0	1	1	1	0	1		1	0	0	0	0	0	0	0	0	0	0	0	0	1	1	0	1	1	9	4	1	0	4	4	5	no	CHH
NYDRO18924	snap_masked-nt_contig14-processed-gene-111.12	0	1	0	0	1	0		0	0	0	0	0	0	0	0	0	0	0	0	0	0	0	0	0	0	2	2	0	0	0	2	0	no	CHH
NYDRO19253	maker-nt_contig15-snap-gene-34.56	0	1	1	0	1	1		0	0	0	0	0	0	1	0	0	1	1	0	0	1	0	0	1	0	9	4	0	3	2	7	2	no	CHH
NYDRO19277	maker-nt_contig15-snap-gene-36.45	0	1	0	0	0	0		1	1	1	0	0	0	0	0	0	1	0	0	0	0	0	0	1	0	6	1	3	1	1	2	4	no	CHH
NYDRO19278	maker-nt_contig15-snap-gene-36.60	0	1	0	0	0	0		0	0	0	0	0	0	0	0	0	0	0	0	0	0	0	0	0	0	1	1	0	0	0	1	0	no	CHH
NYDRO19279	maker-nt_contig15-snap-gene-36.48	0	1	0	0	0	0		0	0	0	0	1	1	0	0	0	0	0	0	0	1	1	0	0	1	6	1	2	0	3	1	5	no	CHH
NYDRO19305	maker-nt_contig15-snap-gene-38.24	0	1	1	0	1	1		0	0	0	0	0	0	0	0	0	0	0	0	0	1	0	0	1	0	6	4	0	0	2	4	2	no	CHH
NYDRO19336	maker-nt_contig15-augustus-gene-42.35	0	1	0	0	1	0		0	0	0	0	0	0	0	0	0	0	0	0	0	1	0	0	1	0	4	2	0	0	2	2	2	no	CHH
NYDRO19391	maker-nt_contig15-snap-gene-50.26	0	1	0	0	1	0		0	0	0	0	0	0	0	0	0	0	0	0	0	0	1	0	0	1	4	2	0	0	2	2	2	no	CHH
NYDRO19403	maker-nt_contig15-snap-gene-51.51	0	1	0	0	0	0		1	0	1	0	0	0	0	0	0	0	0	0	0	0	1	0	0	0	4	1	2	0	1	1	3	no	CHH
NYDRO19404	maker-nt_contig15-snap-gene-51.52	0	1	0	0	0	0		1	0	1	0	0	0	0	0	0	0	0	0	0	0	0	0	0	0	3	1	2	0	0	1	2	no	CHH
NYDRO19442	snap_masked-nt_contig15-processed-gene-52.128	0	1	0	0	1	0		0	0	0	0	0	0	0	0	0	0	0	0	0	0	0	0	0	0	2	2	0	0	0	2	0	no	CHH
NYDRO19443	maker-nt_contig15-snap-gene-52.94	0	1	0	0	1	0		0	0	0	0	0	0	0	0	0	0	0	0	0	0	0	0	0	0	2	2	0	0	0	2	0	no	CHH
NYDRO19539	maker-nt_contig15-snap-gene-63.55	0	1	1	0	1	1		0	0	0	0	0	0	0	0	0	0	0	0	0	0	1	0	0	0	5	4	0	0	1	4	1	no	CHH
NYDRO19540	maker-nt_contig15-snap-gene-63.57	0	1	1	0	1	1		0	0	0	0	0	0	1	0	0	0	0	0	0	1	0	0	1	1	8	4	0	1	3	5	3	no	CHH
NYDRO19581	maker-nt_contig15-snap-gene-67.19	0	1	1	0	1	0		0	0	0	0	0	0	0	0	0	0	0	0	0	0	1	0	0	1	5	3	0	0	2	3	2	no	CHH
NYDRO19582	augustus_masked-nt_contig15-processed-gene-67.81	0	1	1	0	1	0		0	0	0	0	0	0	0	0	0	0	0	0	0	0	1	0	0	0	4	3	0	0	1	3	1	no	CHH
NYDRO19583	maker-nt_contig15-snap-gene-67.22	0	1	1	0	1	0		0	0	0	0	0	0	0	0	0	0	0	0	0	0	1	0	0	0	4	3	0	0	1	3	1	no	CHH
NYDRO19989	maker-nt_contig15-snap-gene-106.23	0	1	0	0	1	0		0	0	0	0	0	0	0	0	0	0	0	0	0	0	0	0	0	0	2	2	0	0	0	2	0	no	CHH
NYDRO20192	maker-nt_contig16-augustus-gene-6.25	0	1	1	0	1	1		0	0	0	0	0	0	0	0	0	0	0	0	0	1	0	0	1	0	6	4	0	0	2	4	2	no	CHH
NYDRO20265	snap_masked-nt_contig16-processed-gene-13.5	0	1	1	0	1	1		0	0	0	0	0	0	1	1	1	0	1	1	0	0	0	0	0	0	9	4	0	5	0	9	0	no	CHH
NYDRO20266	maker-nt_contig16-augustus-gene-13.30	0	1	1	0	1	1		0	0	0	0	0	0	1	1	1	0	1	1	0	0	0	0	0	0	9	4	0	5	0	9	0	no	CHH
NYDRO20381	maker-nt_contig16-augustus-gene-23.44	0	1	0	0	1	0		0	0	0	0	0	0	0	0	0	0	0	0	0	0	0	0	0	1	3	2	0	0	1	2	1	no	CHH
NYDRO20600	maker-nt_contig16-augustus-gene-42.4	0	1	1	0	1	1		0	0	0	0	0	0	0	0	0	0	0	0	1	0	0	1	1	0	7	4	0	0	3	4	3	no	CHH
NYDRO20619	maker-nt_contig16-snap-gene-44.24	0	1	0	0	1	0		0	0	0	0	0	0	0	0	0	0	0	0	0	0	0	0	0	0	2	2	0	0	0	2	0	no	CHH
NYDRO20620	maker-nt_contig16-snap-gene-44.25	0	1	0	0	1	0		0	0	0	0	0	0	0	0	0	0	0	0	0	0	0	0	0	0	2	2	0	0	0	2	0	no	CHH
NYDRO20745	augustus_masked-nt_contig16-processed-gene-55.37	0	1	1	0	1	1		0	0	0	0	0	0	0	0	0	0	0	0	0	0	0	0	0	0	4	4	0	0	0	4	0	no	CHH
NYDRO20800	augustus_masked-nt_contig16-processed-gene-59.24	0	1	1	0	1	1		0	0	0	0	0	0	0	0	0	0	0	0	0	0	0	0	0	0	4	4	0	0	0	4	0	no	CHH
NYDRO20892	augustus_masked-nt_contig16-processed-gene-65.57	0	1	1	0	1	1		0	0	0	0	0	0	0	0	0	0	0	0	0	0	0	1	0	1	6	4	0	0	2	4	2	no	CHH
NYDRO20908	snap_masked-nt_contig16-processed-gene-66.25	0	1	0	0	0	0		0	0	0	0	0	0	0	0	0	0	0	0	0	0	0	0	0	0	1	1	0	0	0	1	0	no	CHH
NYDRO20910	maker-nt_contig16-augustus-gene-67.46	0	1	1	0	1	1		0	0	0	0	0	0	0	0	0	0	0	0	0	0	1	0	0	1	6	4	0	0	2	4	2	no	CHH
NYDRO20916	augustus_masked-nt_contig16-processed-gene-67.25	0	1	0	0	0	0		0	0	0	0	0	0	0	0	0	0	0	0	0	0	1	0	0	0	2	1	0	0	1	1	1	no	CHH
NYDRO20953	snap_masked-nt_contig16-processed-gene-70.29	0	1	1	0	1	1		0	0	0	0	0	0	0	0	0	0	0	0	0	0	1	0	0	0	5	4	0	0	1	4	1	no	CHH
NYDRO20975	snap_masked-nt_contig16-processed-gene-73.18	0	1	1	0	1	1		0	0	0	0	0	0	0	0	0	0	0	0	0	0	0	0	0	0	4	4	0	0	0	4	0	no	CHH
NYDRO21212	maker-nt_contig16-snap-gene-99.33	0	1	1	0	1	1		0	0	0	0	0	0	0	0	0	0	0	0	0	0	0	0	0	0	4	4	0	0	0	4	0	no	CHH
NYDRO21213	maker-nt_contig16-augustus-gene-99.76	0	1	1	0	1	1		0	0	0	0	0	0	0	0	0	0	0	0	0	0	0	0	0	0	4	4	0	0	0	4	0	no	CHH
NYDRO21257	snap_masked-nt_contig16-processed-gene-103.82	0	1	0	0	1	0		0	0	0	0	0	0	0	0	0	0	0	0	0	1	1	0	0	0	4	2	0	0	2	2	2	no	CHH
NYDRO21305	maker-nt_contig16-snap-gene-108.22	0	1	0	0	1	0		1	1	1	0	0	0	0	0	0	0	0	0	0	0	0	0	0	0	5	2	3	0	0	2	3	no	CHH
NYDRO21690	maker-nt_contig17-snap-gene-36.11	0	1	0	0	1	0		0	0	0	0	0	0	0	0	0	0	0	0	0	0	0	0	0	0	2	2	0	0	0	2	0	no	CHH
NYDRO21900	maker-nt_contig17-snap-gene-64.40	0	1	1	0	1	1		0	0	0	0	0	0	0	0	0	0	0	0	0	1	1	0	1	0	7	4	0	0	3	4	3	no	CHH
NYDRO21901	snap_masked-nt_contig17-processed-gene-64.17	0	1	1	0	1	1		0	0	0	0	0	0	0	0	0	0	0	0	0	1	0	0	1	0	6	4	0	0	2	4	2	no	CHH
NYDRO22108	maker-nt_contig17-snap-gene-79.55	0	1	0	0	1	0		1	0	0	0	0	0	1	0	0	0	0	0	0	0	0	0	0	0	4	2	1	1	0	3	1	no	CHH
NYDRO22109	maker-nt_contig17-snap-gene-79.54	0	1	0	0	1	0		1	0	0	0	0	0	0	0	0	0	0	0	0	0	0	0	0	0	3	2	1	0	0	2	1	no	CHH
NYDRO22187	maker-nt_contig17-snap-gene-83.21	0	1	0	0	1	0		0	0	0	0	0	0	1	0	1	0	0	0	0	0	1	0	0	1	6	2	0	2	2	4	2	no	CHH
NYDRO22639	maker-nt_contig18-snap-gene-11.9	0	1	0	0	1	0		0	0	0	0	0	0	0	0	0	0	0	0	0	1	1	0	0	0	4	2	0	0	2	2	2	no	CHH
NYDRO22904	maker-nt_contig18-snap-gene-31.0	0	1	0	0	1	0		0	0	0	0	0	0	1	0	0	0	0	0	0	0	1	0	0	0	4	2	0	1	1	3	1	no	CHH
NYDRO23059	maker-nt_contig18-snap-gene-51.30	0	1	0	0	0	0		0	0	0	0	0	0	0	0	0	0	0	0	0	0	1	0	0	1	3	1	0	0	2	1	2	no	CHH
NYDRO23060	maker-nt_contig18-augustus-gene-51.4	0	1	0	0	0	0		0	0	0	0	0	0	0	0	0	0	0	0	0	0	0	0	0	0	1	1	0	0	0	1	0	no	CHH
NYDRO23149	maker-nt_contig18-augustus-gene-60.16	0	1	0	0	0	0		0	0	0	0	0	0	0	0	0	0	0	0	0	0	0	0	0	0	1	1	0	0	0	1	0	no	CHH
NYDRO23150	maker-nt_contig18-snap-gene-60.26	0	1	0	0	0	0		0	0	0	1	0	1	0	0	0	0	0	0	0	0	0	0	0	0	3	1	2	0	0	1	2	no	CHH
NYDRO23164	maker-nt_contig18-snap-gene-61.3	0	1	0	0	0	0		0	0	0	0	0	0	0	0	0	0	0	0	0	0	0	0	0	0	1	1	0	0	0	1	0	no	CHH
NYDRO23197	augustus_masked-nt_contig18-processed-gene-64.32	0	1	0	0	1	0		1	1	0	0	0	0	1	1	1	1	1	1	0	0	0	0	0	0	10	2	2	6	0	8	2	no	CHH
NYDRO23198	maker-nt_contig18-snap-gene-64.18	0	1	0	0	1	0		1	1	0	0	0	0	1	1	1	1	1	1	0	0	0	0	0	0	10	2	2	6	0	8	2	no	CHH
NYDRO23315	snap_masked-nt_contig18-processed-gene-76.8	0	1	1	0	1	1		1	1	1	0	0	0	0	0	0	0	0	0	0	0	0	0	0	0	7	4	3	0	0	4	3	no	CHH
NYDRO23369	maker-nt_contig18-snap-gene-81.35	0	1	1	0	1	0		0	0	0	0	0	0	0	0	0	0	0	0	0	0	0	0	1	0	4	3	0	0	1	3	1	MEG	CHH
NYDRO24035	1:maker-nt_contig19-augustus-gene-8.16	0	1	0	0	0	0		0	0	0	1	1	1	0	0	0	0	0	0	0	0	0	0	0	0	4	1	3	0	0	1	3	no	CHH
NYDRO24077	1:maker-nt_contig19-augustus-gene-12.10	0	1	0	0	1	0		0	0	0	0	0	0	0	0	0	0	0	0	0	0	0	0	0	0	2	2	0	0	0	2	0	no	CHH
NYDRO24078	0:snap_masked-nm_contig19-processed-gene-12.16	0	1	0	0	1	0		0	0	0	0	0	0	0	0	0	0	0	0	0	1	0	0	1	0	4	2	0	0	2	2	2	no	CHH
NYDRO24079	0:augustus_masked-nm_contig19-processed-gene-12.9	0	1	0	0	1	0		0	0	0	0	0	0	0	0	0	0	0	0	0	0	0	0	0	0	2	2	0	0	0	2	0	no	CHH
NYDRO24189	0:maker-nm_contig19-snap-gene-22.20	0	1	1	0	1	1		1	1	0	0	0	0	0	0	0	0	0	0	0	0	0	0	0	0	6	4	2	0	0	4	2	no	CHH
NYDRO24190	1:maker-nt_contig19-snap-gene-22.12	0	1	1	0	1	1		0	0	0	0	0	0	0	0	0	0	0	0	0	0	1	0	0	1	6	4	0	0	2	4	2	no	CHH
NYDRO24203	0:maker-nm_contig19-snap-gene-23.33	0	1	1	0	0	1		0	0	0	0	0	0	0	0	0	0	0	0	0	0	0	0	0	1	4	3	0	0	1	3	1	no	CHH
NYDRO24228	maker-nt_contig19-augustus-gene-26.44	0	1	0	0	1	0		0	0	0	0	0	0	1	0	0	0	0	1	1	0	0	1	0	0	6	2	0	2	2	4	2	no	CHH
NYDRO24229	maker-nt_contig19-snap-gene-26.0	0	1	0	0	1	0		0	0	0	0	0	0	0	0	0	0	0	0	0	1	1	0	1	1	6	2	0	0	4	2	4	no	CHH
NYDRO24424	0:augustus_masked-nm_contig19-processed-gene-39.12	0	1	0	0	1	0		0	0	0	0	0	0	0	0	0	0	0	0	0	0	0	0	0	0	2	2	0	0	0	2	0	no	CHH
NYDRO24425	1:augustus_masked-nt_contig19-processed-gene-39.28	0	1	0	0	1	0		0	0	0	0	0	0	0	0	0	0	0	0	0	0	0	0	0	0	2	2	0	0	0	2	0	no	CHH
NYDRO24492	0:maker-nm_contig19-snap-gene-45.23	0	1	0	0	1	0		1	1	1	0	0	0	0	0	0	0	0	0	0	0	0	0	0	0	5	2	3	0	0	2	3	no	CHH
NYDRO24502	1:maker-nt_contig19-snap-gene-46.12	0	1	1	0	0	0		0	0	0	0	0	0	0	0	0	0	0	0	0	0	0	0	0	0	2	2	0	0	0	2	0	no	CHH
NYDRO24503	maker-nt_contig19-snap-gene-47.10	0	1	0	1	1	0		1	1	0	0	0	1	0	0	0	0	0	0	0	1	0	0	1	1	9	3	3	0	3	3	6	no	CHH
NYDRO24504	0:augustus_masked-nm_contig19-processed-gene-47.23	0	1	0	1	1	0		1	1	0	0	0	1	0	0	0	0	0	0	0	1	0	0	1	0	8	3	3	0	2	3	5	no	CHH
NYDRO24945	maker-nt_contig19-snap-gene-83.16	0	1	0	0	0	0		0	0	0	1	0	0	0	0	0	0	0	0	0	1	0	0	1	0	4	1	1	0	2	1	3	no	CHH
NYDRO24984	1:maker-nt_contig19-augustus-gene-86.37	0	1	0	1	1	0		0	0	0	0	0	1	0	0	0	0	0	0	0	0	0	0	0	0	4	3	1	0	0	3	1	no	CHH
[truncated: 17,373 more rows]

[truncated: 1 more sheets: Genes wth DMR overlap, CG]
